# Supplementary material for: Optimising Exome Captures in Species With Large Genomes Using Species‐Specific Repetitive DNA Blocker
Source: Mol Ecol Resour. 2024 Dec 18;25(3):e14053. doi: 10.1111/1755-0998.14053 (PMC11887611; doi:10.1111/1755-0998.14053)
Supplement: Supplementary file 1 — FILE S1. Transcript IDs (Ojeda et al. 2019) for the 2435 candidate genes for phenology and for primary and secondary metabolism pathways active during heartwood formation. [file MEN-25-e14053-s002.txt]

TRINITY_DN101255_c0_g1_i1
TRINITY_DN102321_c0_g1_i1
TRINITY_DN104721_c0_g1_i1
TRINITY_DN105704_c0_g1_i1
TRINITY_DN105878_c0_g1_i1
TRINITY_DN106877_c0_g1_i1
TRINITY_DN107661_c0_g1_i2
TRINITY_DN108584_c0_g1_i1
TRINITY_DN110610_c0_g1_i1
TRINITY_DN110747_c0_g1_i1
TRINITY_DN110747_c0_g2_i1
TRINITY_DN110785_c0_g1_i1
TRINITY_DN113722_c0_g1_i1
TRINITY_DN115616_c0_g1_i1
TRINITY_DN116098_c0_g1_i2
TRINITY_DN116606_c0_g1_i1
TRINITY_DN118142_c1_g1_i1
TRINITY_DN119442_c0_g1_i1
TRINITY_DN119578_c0_g2_i1
TRINITY_DN122635_c0_g1_i1
TRINITY_DN123526_c0_g1_i1
TRINITY_DN124653_c0_g1_i1
TRINITY_DN124926_c0_g1_i1
TRINITY_DN125179_c0_g1_i1
TRINITY_DN125621_c0_g1_i1
TRINITY_DN125918_c0_g1_i1
TRINITY_DN128101_c0_g1_i1
TRINITY_DN128211_c0_g1_i1
TRINITY_DN12984_c0_g1_i1
TRINITY_DN131479_c0_g1_i1
TRINITY_DN131756_c0_g1_i1
TRINITY_DN133059_c0_g1_i1
TRINITY_DN133814_c0_g1_i1
TRINITY_DN134002_c0_g1_i1
TRINITY_DN134228_c0_g1_i1
TRINITY_DN135263_c0_g1_i1
TRINITY_DN135991_c0_g1_i1
TRINITY_DN136327_c0_g1_i1
TRINITY_DN136860_c0_g1_i2
TRINITY_DN139067_c0_g1_i1
TRINITY_DN140740_c0_g1_i1
TRINITY_DN141053_c0_g1_i1
TRINITY_DN141244_c0_g1_i1
TRINITY_DN143304_c0_g1_i1
TRINITY_DN145528_c0_g1_i2
TRINITY_DN145528_c0_g2_i1
TRINITY_DN145701_c0_g1_i1
TRINITY_DN146094_c0_g1_i1
TRINITY_DN146833_c0_g1_i1
TRINITY_DN146877_c0_g1_i1
TRINITY_DN147070_c0_g2_i1
TRINITY_DN147793_c0_g1_i2
TRINITY_DN150778_c0_g1_i1
TRINITY_DN152136_c0_g1_i1
TRINITY_DN153331_c0_g1_i1
TRINITY_DN153878_c0_g2_i1
TRINITY_DN155282_c1_g1_i1
TRINITY_DN156351_c0_g1_i1
TRINITY_DN157494_c0_g1_i1
TRINITY_DN158039_c0_g1_i2
TRINITY_DN158451_c0_g1_i1
TRINITY_DN159682_c0_g1_i1
TRINITY_DN159779_c0_g1_i1
TRINITY_DN160570_c0_g1_i2
TRINITY_DN161219_c0_g1_i1
TRINITY_DN163905_c0_g1_i1
TRINITY_DN163982_c0_g1_i1
TRINITY_DN164070_c0_g1_i1
TRINITY_DN164085_c0_g1_i1
TRINITY_DN165357_c0_g1_i1
TRINITY_DN165836_c0_g1_i1
TRINITY_DN166912_c0_g1_i3
TRINITY_DN167182_c0_g2_i1
TRINITY_DN167378_c0_g2_i1
TRINITY_DN167542_c0_g1_i1
TRINITY_DN167606_c0_g1_i1
TRINITY_DN167717_c0_g1_i1
TRINITY_DN167906_c0_g1_i1
TRINITY_DN168458_c0_g1_i1
TRINITY_DN168502_c0_g1_i2
TRINITY_DN168734_c1_g1_i2
TRINITY_DN168734_c1_g2_i1
TRINITY_DN168995_c0_g1_i1
TRINITY_DN169007_c0_g1_i1
TRINITY_DN169069_c0_g1_i1
TRINITY_DN169152_c1_g3_i2
TRINITY_DN169267_c0_g1_i1
TRINITY_DN169344_c0_g1_i2
TRINITY_DN169423_c0_g1_i1
TRINITY_DN169629_c0_g1_i1
TRINITY_DN169629_c1_g2_i1
TRINITY_DN169718_c0_g1_i1
TRINITY_DN169739_c1_g1_i1
TRINITY_DN170217_c0_g1_i1
TRINITY_DN170390_c0_g1_i1
TRINITY_DN170542_c0_g1_i1
TRINITY_DN170663_c0_g1_i1
TRINITY_DN170836_c0_g1_i1
TRINITY_DN171016_c2_g1_i1
TRINITY_DN171270_c1_g1_i2
TRINITY_DN171456_c0_g1_i1
TRINITY_DN171570_c1_g1_i1
TRINITY_DN171669_c0_g1_i1
TRINITY_DN171669_c0_g3_i2
TRINITY_DN171670_c0_g1_i2
TRINITY_DN171694_c0_g2_i1
TRINITY_DN171694_c0_g3_i1
TRINITY_DN171694_c0_g5_i1
TRINITY_DN171694_c3_g1_i1
TRINITY_DN171741_c0_g2_i1
TRINITY_DN171848_c0_g1_i1
TRINITY_DN171908_c0_g1_i1
TRINITY_DN172245_c1_g3_i1
TRINITY_DN172331_c0_g1_i1
TRINITY_DN172590_c3_g6_i1
TRINITY_DN172906_c0_g1_i1
TRINITY_DN172973_c0_g1_i1
TRINITY_DN173777_c1_g1_i2
TRINITY_DN173777_c3_g2_i1
TRINITY_DN173942_c0_g1_i1
TRINITY_DN174088_c0_g1_i4
TRINITY_DN174190_c0_g1_i1
TRINITY_DN174190_c0_g2_i1
TRINITY_DN175429_c2_g1_i1
TRINITY_DN175429_c2_g3_i1
TRINITY_DN175429_c3_g3_i1
TRINITY_DN175491_c1_g4_i6
TRINITY_DN175491_c1_g5_i1
TRINITY_DN175613_c0_g1_i1
TRINITY_DN175643_c4_g2_i1
TRINITY_DN175643_c4_g3_i1
TRINITY_DN175997_c3_g1_i1
TRINITY_DN176075_c0_g1_i1
TRINITY_DN176345_c7_g3_i1
TRINITY_DN176646_c1_g2_i1
TRINITY_DN176646_c1_g3_i1
TRINITY_DN176646_c1_g5_i1
TRINITY_DN176771_c0_g1_i2
TRINITY_DN176771_c1_g2_i1
TRINITY_DN176771_c1_g4_i1
TRINITY_DN176799_c0_g3_i2
TRINITY_DN176851_c0_g1_i1
TRINITY_DN176857_c1_g1_i1
TRINITY_DN176857_c1_g3_i1
TRINITY_DN177283_c0_g1_i1
TRINITY_DN177283_c1_g5_i1
TRINITY_DN177744_c0_g4_i1
TRINITY_DN177873_c7_g1_i1
TRINITY_DN177935_c1_g2_i1
TRINITY_DN177935_c1_g3_i1
TRINITY_DN177935_c2_g1_i1
TRINITY_DN178043_c11_g1_i1
TRINITY_DN178043_c14_g1_i1
TRINITY_DN178595_c0_g1_i1
TRINITY_DN178614_c0_g1_i2
TRINITY_DN178657_c0_g3_i1
TRINITY_DN179017_c6_g3_i1
TRINITY_DN179017_c6_g7_i1
TRINITY_DN179110_c1_g2_i2
TRINITY_DN179180_c0_g1_i1
TRINITY_DN179180_c0_g2_i1
TRINITY_DN179251_c1_g2_i1
TRINITY_DN179251_c1_g4_i1
TRINITY_DN179566_c4_g5_i1
TRINITY_DN180058_c1_g1_i3
TRINITY_DN180184_c1_g1_i1
TRINITY_DN180677_c0_g1_i2
TRINITY_DN180677_c0_g3_i1
TRINITY_DN180723_c0_g1_i1
TRINITY_DN181063_c6_g1_i1
TRINITY_DN181244_c19_g1_i1
TRINITY_DN181562_c1_g1_i1
TRINITY_DN181672_c1_g1_i1
TRINITY_DN181979_c1_g2_i1
TRINITY_DN181994_c1_g10_i1
TRINITY_DN181994_c1_g6_i1
TRINITY_DN181994_c1_g8_i1
TRINITY_DN181994_c1_g9_i1
TRINITY_DN182515_c0_g1_i4
TRINITY_DN182580_c8_g4_i2
TRINITY_DN182657_c0_g3_i1
TRINITY_DN182742_c34_g1_i2
TRINITY_DN183035_c0_g1_i1
TRINITY_DN183051_c6_g1_i1
TRINITY_DN183054_c0_g1_i1
TRINITY_DN183507_c0_g1_i1
TRINITY_DN183516_c0_g1_i1
TRINITY_DN183516_c1_g1_i1
TRINITY_DN183548_c0_g4_i1
TRINITY_DN183802_c0_g1_i1
TRINITY_DN183802_c0_g3_i1
TRINITY_DN183947_c2_g1_i1
TRINITY_DN184020_c16_g1_i1
TRINITY_DN184027_c4_g4_i1
TRINITY_DN184065_c0_g2_i1
TRINITY_DN184186_c0_g1_i1
TRINITY_DN184189_c0_g1_i1
TRINITY_DN184304_c0_g1_i2
TRINITY_DN184304_c0_g4_i1
TRINITY_DN184322_c0_g1_i1
TRINITY_DN184322_c0_g3_i1
TRINITY_DN184446_c4_g4_i1
TRINITY_DN184557_c1_g3_i1
TRINITY_DN184889_c3_g1_i1
TRINITY_DN184889_c6_g3_i1
TRINITY_DN184943_c1_g4_i1
TRINITY_DN185041_c10_g1_i1
TRINITY_DN185041_c16_g1_i1
TRINITY_DN185374_c27_g1_i1
TRINITY_DN185374_c29_g1_i1
TRINITY_DN185374_c39_g1_i1
TRINITY_DN185429_c0_g1_i1
TRINITY_DN185514_c6_g3_i1
TRINITY_DN185514_c6_g5_i1
TRINITY_DN185680_c1_g2_i1
TRINITY_DN185680_c2_g3_i1
TRINITY_DN185760_c0_g1_i1
TRINITY_DN185877_c0_g1_i1
TRINITY_DN185877_c0_g2_i1
TRINITY_DN185993_c1_g1_i1
TRINITY_DN186114_c2_g7_i1
TRINITY_DN186139_c2_g1_i1
TRINITY_DN186211_c2_g3_i4
TRINITY_DN186230_c24_g1_i1
TRINITY_DN186244_c0_g1_i1
TRINITY_DN186296_c0_g2_i1
TRINITY_DN186620_c1_g1_i1
TRINITY_DN186746_c0_g1_i1
TRINITY_DN186775_c4_g2_i1
TRINITY_DN186775_c4_g3_i1
TRINITY_DN186775_c4_g4_i1
TRINITY_DN186775_c4_g5_i1
TRINITY_DN186868_c2_g2_i1
TRINITY_DN187178_c0_g2_i1
TRINITY_DN187178_c1_g4_i1
TRINITY_DN187178_c1_g5_i1
TRINITY_DN187208_c0_g4_i1
TRINITY_DN187208_c0_g5_i1
TRINITY_DN187221_c5_g2_i1
TRINITY_DN187293_c2_g1_i2
TRINITY_DN187293_c2_g2_i1
TRINITY_DN187346_c3_g1_i1
TRINITY_DN187553_c0_g3_i1
TRINITY_DN187823_c2_g1_i1
TRINITY_DN187826_c11_g1_i1
TRINITY_DN187858_c0_g2_i2
TRINITY_DN187913_c1_g1_i1
TRINITY_DN187942_c0_g1_i1
TRINITY_DN187942_c0_g3_i1
TRINITY_DN187942_c0_g6_i1
TRINITY_DN187951_c8_g1_i1
TRINITY_DN188177_c3_g1_i2
TRINITY_DN188198_c2_g6_i1
TRINITY_DN188261_c1_g1_i2
TRINITY_DN188261_c1_g2_i1
TRINITY_DN188261_c1_g6_i1
TRINITY_DN188304_c2_g2_i2
TRINITY_DN188399_c4_g2_i1
TRINITY_DN188414_c8_g3_i1
TRINITY_DN188594_c4_g1_i3
TRINITY_DN188594_c5_g1_i1
TRINITY_DN188697_c1_g1_i1
TRINITY_DN188720_c0_g1_i1
TRINITY_DN188902_c5_g1_i1
TRINITY_DN188947_c2_g1_i1
TRINITY_DN189038_c36_g1_i1
TRINITY_DN189038_c38_g1_i1
TRINITY_DN189038_c43_g1_i1
TRINITY_DN189038_c52_g1_i3
TRINITY_DN189038_c53_g2_i1
TRINITY_DN189038_c54_g1_i1
TRINITY_DN189038_c54_g3_i1
TRINITY_DN189038_c55_g1_i1
TRINITY_DN189038_c66_g1_i1
TRINITY_DN189038_c78_g1_i1
TRINITY_DN189108_c1_g1_i1
TRINITY_DN189108_c2_g1_i1
TRINITY_DN189108_c3_g1_i1
TRINITY_DN189108_c3_g2_i1
TRINITY_DN189165_c0_g2_i1
TRINITY_DN189318_c16_g1_i1
TRINITY_DN189318_c19_g1_i2
TRINITY_DN189584_c20_g1_i1
TRINITY_DN189584_c34_g1_i1
TRINITY_DN189588_c0_g3_i1
TRINITY_DN189588_c0_g4_i1
TRINITY_DN189691_c1_g3_i1
TRINITY_DN189796_c3_g3_i1
TRINITY_DN189891_c1_g1_i1
TRINITY_DN189892_c0_g1_i2
TRINITY_DN189909_c4_g2_i1
TRINITY_DN189909_c5_g1_i3
TRINITY_DN189909_c5_g2_i1
TRINITY_DN189909_c5_g4_i1
TRINITY_DN189909_c6_g1_i1
TRINITY_DN189911_c2_g1_i1
TRINITY_DN189911_c4_g1_i1
TRINITY_DN189911_c5_g1_i1
TRINITY_DN190130_c5_g1_i1
TRINITY_DN190271_c1_g1_i1
TRINITY_DN190271_c3_g1_i1
TRINITY_DN190271_c4_g1_i1
TRINITY_DN190334_c2_g4_i3
TRINITY_DN190511_c5_g1_i1
TRINITY_DN190611_c3_g1_i1
TRINITY_DN190630_c4_g1_i1
TRINITY_DN190736_c4_g1_i1
TRINITY_DN190747_c0_g1_i1
TRINITY_DN190747_c0_g2_i1
TRINITY_DN190752_c1_g2_i1
TRINITY_DN190752_c2_g4_i1
TRINITY_DN190784_c4_g1_i1
TRINITY_DN190795_c4_g1_i2
TRINITY_DN190896_c7_g1_i1
TRINITY_DN190965_c1_g1_i1
TRINITY_DN190965_c2_g2_i1
TRINITY_DN190965_c4_g2_i1
TRINITY_DN190965_c6_g1_i1
TRINITY_DN190965_c7_g1_i1
TRINITY_DN191022_c8_g1_i1
TRINITY_DN191096_c1_g1_i1
TRINITY_DN191104_c1_g2_i1
TRINITY_DN191104_c9_g1_i1
TRINITY_DN191257_c3_g1_i1
TRINITY_DN191320_c1_g1_i1
TRINITY_DN191442_c0_g3_i3
TRINITY_DN191442_c1_g1_i1
TRINITY_DN191498_c1_g1_i1
TRINITY_DN191501_c0_g4_i1
TRINITY_DN191506_c7_g3_i1
TRINITY_DN191534_c7_g1_i1
TRINITY_DN191550_c2_g1_i2
TRINITY_DN191564_c4_g1_i1
TRINITY_DN191601_c3_g1_i2
TRINITY_DN191688_c2_g2_i1
TRINITY_DN191688_c3_g3_i1
TRINITY_DN191732_c3_g2_i1
TRINITY_DN191802_c2_g3_i1
TRINITY_DN191880_c4_g1_i1
TRINITY_DN191901_c1_g1_i1
TRINITY_DN191902_c9_g1_i1
TRINITY_DN191996_c5_g2_i1
TRINITY_DN192020_c5_g1_i1
TRINITY_DN192032_c4_g1_i1
TRINITY_DN192036_c0_g1_i3
TRINITY_DN192036_c1_g1_i1
TRINITY_DN192037_c26_g1_i1
TRINITY_DN192037_c33_g1_i1
TRINITY_DN192037_c34_g1_i1
TRINITY_DN192037_c35_g1_i1
TRINITY_DN192037_c37_g1_i1
TRINITY_DN192037_c40_g1_i1
TRINITY_DN192088_c9_g1_i1
TRINITY_DN192100_c2_g1_i1
TRINITY_DN192150_c10_g2_i1
TRINITY_DN192184_c0_g2_i1
TRINITY_DN192237_c4_g2_i1
TRINITY_DN192237_c4_g3_i1
TRINITY_DN192237_c4_g5_i1
TRINITY_DN192329_c1_g1_i1
TRINITY_DN192442_c3_g1_i1
TRINITY_DN192520_c5_g1_i1
TRINITY_DN192585_c6_g2_i1
TRINITY_DN192591_c0_g1_i1
TRINITY_DN192627_c2_g3_i1
TRINITY_DN192691_c2_g2_i1
TRINITY_DN192707_c9_g1_i1
TRINITY_DN192767_c0_g1_i1
TRINITY_DN192767_c1_g1_i1
TRINITY_DN192767_c4_g1_i1
TRINITY_DN192767_c5_g1_i1
TRINITY_DN192824_c4_g1_i1
TRINITY_DN192843_c11_g1_i1
TRINITY_DN192843_c3_g1_i1
TRINITY_DN192843_c6_g1_i1
TRINITY_DN192843_c7_g1_i2
TRINITY_DN192886_c5_g2_i1
TRINITY_DN192886_c5_g3_i3
TRINITY_DN192886_c5_g4_i1
TRINITY_DN192886_c6_g1_i1
TRINITY_DN192886_c6_g2_i1
TRINITY_DN192886_c6_g3_i1
TRINITY_DN192886_c7_g1_i1
TRINITY_DN192886_c8_g1_i1
TRINITY_DN192952_c11_g1_i1
TRINITY_DN192952_c3_g4_i1
TRINITY_DN192952_c3_g6_i1
TRINITY_DN192952_c5_g1_i1
TRINITY_DN192971_c2_g5_i1
TRINITY_DN193000_c1_g1_i2
TRINITY_DN193032_c16_g2_i1
TRINITY_DN193032_c17_g1_i3
TRINITY_DN193084_c1_g1_i1
TRINITY_DN193084_c2_g3_i1
TRINITY_DN193084_c4_g1_i1
TRINITY_DN193110_c5_g1_i2
TRINITY_DN193150_c4_g1_i1
TRINITY_DN193150_c4_g2_i1
TRINITY_DN193286_c3_g7_i1
TRINITY_DN193286_c3_g8_i1
TRINITY_DN193342_c5_g1_i1
TRINITY_DN193361_c4_g1_i1
TRINITY_DN193410_c14_g1_i1
TRINITY_DN193484_c1_g1_i1
TRINITY_DN193495_c1_g1_i1
TRINITY_DN193500_c9_g2_i1
TRINITY_DN193524_c5_g1_i1
TRINITY_DN193574_c4_g2_i1
TRINITY_DN193578_c6_g1_i1
TRINITY_DN193603_c7_g1_i1
TRINITY_DN193639_c0_g1_i1
TRINITY_DN193678_c3_g1_i1
TRINITY_DN193712_c3_g1_i1
TRINITY_DN193843_c2_g1_i1
TRINITY_DN193857_c0_g2_i1
TRINITY_DN193861_c10_g1_i1
TRINITY_DN193861_c4_g1_i2
TRINITY_DN193882_c1_g1_i1
TRINITY_DN193902_c1_g1_i1
TRINITY_DN193915_c0_g1_i1
TRINITY_DN193915_c1_g1_i1
TRINITY_DN193915_c6_g1_i1
TRINITY_DN193921_c7_g2_i1
TRINITY_DN193978_c3_g1_i3
TRINITY_DN194017_c3_g1_i1
TRINITY_DN194139_c0_g2_i2
TRINITY_DN194210_c3_g1_i1
TRINITY_DN194345_c1_g4_i1
TRINITY_DN194375_c1_g1_i1
TRINITY_DN194396_c0_g1_i1
TRINITY_DN194396_c3_g2_i1
TRINITY_DN194419_c4_g1_i1
TRINITY_DN194424_c2_g1_i2
TRINITY_DN194424_c3_g1_i1
TRINITY_DN194435_c2_g1_i1
TRINITY_DN194435_c2_g2_i1
TRINITY_DN194464_c8_g1_i1
TRINITY_DN194485_c13_g1_i1
TRINITY_DN194485_c5_g4_i1
TRINITY_DN194485_c5_g5_i1
TRINITY_DN194485_c5_g6_i1
TRINITY_DN194485_c5_g7_i1
TRINITY_DN194499_c2_g1_i2
TRINITY_DN194542_c2_g2_i3
TRINITY_DN194557_c0_g3_i1
TRINITY_DN194635_c1_g3_i1
TRINITY_DN194635_c3_g1_i1
TRINITY_DN194722_c2_g1_i2
TRINITY_DN194819_c4_g1_i1
TRINITY_DN194898_c23_g1_i1
TRINITY_DN194921_c5_g1_i1
TRINITY_DN194940_c11_g1_i1
TRINITY_DN194940_c3_g1_i1
TRINITY_DN194953_c2_g1_i1
TRINITY_DN194977_c35_g1_i1
TRINITY_DN194977_c3_g1_i1
TRINITY_DN195054_c4_g2_i1
TRINITY_DN195097_c1_g4_i2
TRINITY_DN195097_c1_g5_i1
TRINITY_DN195311_c4_g1_i1
TRINITY_DN195314_c0_g1_i1
TRINITY_DN195316_c4_g1_i1
TRINITY_DN195320_c4_g1_i1
TRINITY_DN195332_c2_g1_i1
TRINITY_DN195335_c2_g1_i1
TRINITY_DN195343_c1_g2_i2
TRINITY_DN195343_c3_g1_i1
TRINITY_DN195343_c4_g1_i1
TRINITY_DN195345_c5_g1_i1
TRINITY_DN195345_c6_g2_i1
TRINITY_DN195345_c7_g1_i1
TRINITY_DN195348_c5_g1_i1
TRINITY_DN195360_c1_g1_i2
TRINITY_DN195422_c3_g1_i1
TRINITY_DN195481_c5_g2_i1
TRINITY_DN195481_c6_g1_i2
TRINITY_DN195481_c8_g1_i1
TRINITY_DN195518_c1_g1_i1
TRINITY_DN195527_c14_g2_i1
TRINITY_DN195527_c16_g1_i1
TRINITY_DN195593_c4_g4_i1
TRINITY_DN195602_c3_g2_i1
TRINITY_DN195622_c10_g1_i1
TRINITY_DN195622_c3_g1_i1
TRINITY_DN195656_c4_g1_i2
TRINITY_DN195656_c4_g2_i1
TRINITY_DN195674_c3_g4_i1
TRINITY_DN195674_c4_g1_i1
TRINITY_DN195709_c4_g1_i1
TRINITY_DN195736_c3_g3_i1
TRINITY_DN195787_c0_g1_i1
TRINITY_DN195787_c2_g2_i1
TRINITY_DN195796_c3_g1_i1
TRINITY_DN195796_c4_g1_i1
TRINITY_DN195810_c8_g4_i1
TRINITY_DN195834_c1_g1_i1
TRINITY_DN195834_c2_g1_i1
TRINITY_DN195834_c4_g1_i1
TRINITY_DN195834_c6_g3_i1
TRINITY_DN195920_c14_g1_i1
TRINITY_DN195952_c7_g2_i1
TRINITY_DN195981_c0_g1_i1
TRINITY_DN195981_c0_g2_i1
TRINITY_DN195981_c1_g2_i1
TRINITY_DN195981_c2_g1_i1
TRINITY_DN195981_c3_g1_i1
TRINITY_DN195981_c4_g4_i1
TRINITY_DN195982_c7_g3_i1
TRINITY_DN196052_c0_g1_i1
TRINITY_DN196071_c4_g1_i1
TRINITY_DN196092_c3_g1_i1
TRINITY_DN196092_c5_g1_i1
TRINITY_DN196092_c6_g1_i1
TRINITY_DN196100_c0_g2_i1
TRINITY_DN196100_c0_g3_i1
TRINITY_DN196102_c0_g1_i1
TRINITY_DN196102_c2_g3_i2
TRINITY_DN196137_c4_g1_i1
TRINITY_DN196165_c25_g1_i1
TRINITY_DN196183_c8_g1_i1
TRINITY_DN196208_c0_g2_i1
TRINITY_DN196222_c0_g1_i1
TRINITY_DN196222_c9_g1_i1
TRINITY_DN196233_c5_g1_i1
TRINITY_DN196233_c5_g2_i1
TRINITY_DN196233_c6_g1_i1
TRINITY_DN196233_c9_g1_i1
TRINITY_DN196240_c3_g3_i1
TRINITY_DN196240_c3_g4_i1
TRINITY_DN196250_c2_g1_i1
TRINITY_DN196250_c8_g1_i1
TRINITY_DN196307_c7_g2_i1
TRINITY_DN196410_c3_g2_i1
TRINITY_DN196561_c2_g1_i1
TRINITY_DN196561_c2_g2_i2
TRINITY_DN196636_c13_g1_i4
TRINITY_DN196636_c13_g2_i1
TRINITY_DN196636_c3_g1_i1
TRINITY_DN196647_c2_g1_i1
TRINITY_DN196648_c2_g1_i1
TRINITY_DN196650_c5_g1_i1
TRINITY_DN196658_c16_g1_i1
TRINITY_DN196688_c10_g1_i1
TRINITY_DN196737_c1_g1_i1
TRINITY_DN196787_c2_g5_i1
TRINITY_DN196897_c2_g1_i1
TRINITY_DN196916_c1_g1_i1
TRINITY_DN196942_c0_g1_i1
TRINITY_DN197072_c6_g1_i2
TRINITY_DN197077_c0_g1_i1
TRINITY_DN197077_c2_g1_i1
TRINITY_DN197077_c3_g1_i1
TRINITY_DN197106_c2_g1_i1
TRINITY_DN197135_c0_g1_i1
TRINITY_DN197135_c1_g1_i1
TRINITY_DN197135_c5_g1_i5
TRINITY_DN197135_c5_g2_i1
TRINITY_DN197135_c6_g3_i1
TRINITY_DN197135_c6_g5_i1
TRINITY_DN197135_c7_g1_i1
TRINITY_DN197241_c4_g1_i2
TRINITY_DN197252_c16_g1_i1
TRINITY_DN197258_c4_g1_i2
TRINITY_DN197258_c4_g2_i2
TRINITY_DN197258_c4_g4_i1
TRINITY_DN197339_c9_g1_i1
TRINITY_DN197351_c0_g1_i1
TRINITY_DN197403_c2_g1_i2
TRINITY_DN197442_c6_g2_i1
TRINITY_DN197442_c6_g3_i1
TRINITY_DN197448_c0_g1_i1
TRINITY_DN197489_c3_g1_i1
TRINITY_DN197518_c19_g1_i1
TRINITY_DN197522_c8_g1_i1
TRINITY_DN197553_c3_g1_i1
TRINITY_DN197553_c4_g1_i1
TRINITY_DN197626_c6_g8_i1
TRINITY_DN197636_c1_g1_i1
TRINITY_DN197689_c2_g1_i1
TRINITY_DN197737_c10_g1_i1
TRINITY_DN197737_c27_g1_i1
TRINITY_DN197738_c25_g1_i1
TRINITY_DN197738_c25_g2_i1
TRINITY_DN197738_c25_g3_i1
TRINITY_DN197738_c25_g5_i1
TRINITY_DN197738_c25_g7_i1
TRINITY_DN197738_c27_g1_i1
TRINITY_DN197738_c39_g1_i1
TRINITY_DN197738_c3_g1_i1
TRINITY_DN197738_c40_g1_i1
TRINITY_DN197738_c41_g1_i1
TRINITY_DN197738_c46_g1_i1
TRINITY_DN197738_c47_g1_i1
TRINITY_DN197738_c48_g1_i1
TRINITY_DN197738_c53_g1_i1
TRINITY_DN197738_c63_g1_i1
TRINITY_DN197738_c7_g1_i1
TRINITY_DN197843_c5_g1_i1
TRINITY_DN197849_c9_g1_i1
TRINITY_DN197854_c0_g1_i1
TRINITY_DN197854_c0_g2_i1
TRINITY_DN197897_c2_g6_i1
TRINITY_DN197947_c4_g5_i2
TRINITY_DN197951_c3_g1_i1
TRINITY_DN197962_c1_g1_i1
TRINITY_DN197962_c2_g3_i1
TRINITY_DN197962_c2_g4_i1
TRINITY_DN197962_c3_g1_i1
TRINITY_DN198002_c0_g1_i1
TRINITY_DN198002_c2_g1_i1
TRINITY_DN198002_c6_g1_i1
TRINITY_DN198018_c0_g2_i2
TRINITY_DN198021_c2_g2_i1
TRINITY_DN198021_c2_g6_i2
TRINITY_DN198038_c3_g1_i2
TRINITY_DN198077_c3_g1_i1
TRINITY_DN198082_c0_g1_i1
TRINITY_DN198123_c10_g1_i1
TRINITY_DN198123_c2_g1_i1
TRINITY_DN198124_c15_g1_i1
TRINITY_DN198124_c16_g1_i1
TRINITY_DN198148_c3_g1_i1
TRINITY_DN198181_c5_g1_i1
TRINITY_DN198194_c12_g1_i1
TRINITY_DN198345_c3_g2_i1
TRINITY_DN198348_c2_g1_i1
TRINITY_DN198362_c13_g1_i1
TRINITY_DN198362_c14_g1_i1
TRINITY_DN198362_c15_g1_i1
TRINITY_DN198362_c16_g1_i1
TRINITY_DN198362_c18_g1_i1
TRINITY_DN198362_c2_g1_i1
TRINITY_DN198362_c7_g1_i1
TRINITY_DN198362_c9_g1_i1
TRINITY_DN198384_c2_g1_i1
TRINITY_DN198386_c0_g1_i1
TRINITY_DN198388_c2_g1_i1
TRINITY_DN198502_c2_g1_i1
TRINITY_DN198525_c4_g1_i1
TRINITY_DN198525_c9_g1_i1
TRINITY_DN198535_c2_g3_i1
TRINITY_DN198629_c6_g1_i1
TRINITY_DN198656_c6_g1_i1
TRINITY_DN198686_c1_g1_i2
TRINITY_DN198686_c1_g5_i1
TRINITY_DN198734_c5_g3_i1
TRINITY_DN198734_c5_g7_i1
TRINITY_DN198846_c1_g4_i1
TRINITY_DN198867_c9_g1_i1
TRINITY_DN198973_c0_g1_i1
TRINITY_DN198973_c10_g1_i1
TRINITY_DN198973_c8_g2_i1
TRINITY_DN198987_c2_g2_i1
TRINITY_DN199094_c2_g1_i1
TRINITY_DN199102_c7_g1_i1
TRINITY_DN199119_c3_g1_i1
TRINITY_DN199126_c4_g1_i6
TRINITY_DN199126_c6_g2_i1
TRINITY_DN199139_c1_g2_i1
TRINITY_DN199163_c15_g1_i1
TRINITY_DN199172_c8_g1_i1
TRINITY_DN199192_c5_g1_i2
TRINITY_DN199192_c8_g1_i1
TRINITY_DN199247_c0_g1_i1
TRINITY_DN199262_c28_g1_i1
TRINITY_DN199262_c2_g1_i1
TRINITY_DN199265_c2_g1_i1
TRINITY_DN199397_c1_g4_i1
TRINITY_DN199400_c0_g1_i1
TRINITY_DN199400_c5_g1_i1
TRINITY_DN199458_c1_g1_i1
TRINITY_DN199468_c2_g6_i1
TRINITY_DN199536_c1_g1_i1
TRINITY_DN199546_c2_g1_i1
TRINITY_DN199546_c4_g1_i2
TRINITY_DN199546_c6_g1_i1
TRINITY_DN199581_c5_g1_i1
TRINITY_DN199594_c2_g1_i1
TRINITY_DN199630_c1_g1_i1
TRINITY_DN199688_c2_g1_i2
TRINITY_DN199688_c2_g2_i1
TRINITY_DN199757_c5_g1_i1
TRINITY_DN199859_c1_g2_i1
TRINITY_DN199859_c2_g1_i1
TRINITY_DN199873_c0_g1_i1
TRINITY_DN199908_c3_g1_i1
TRINITY_DN199908_c4_g3_i1
TRINITY_DN199942_c4_g1_i1
TRINITY_DN200026_c3_g1_i1
TRINITY_DN200053_c1_g1_i1
TRINITY_DN200053_c3_g1_i1
TRINITY_DN200087_c1_g1_i1
TRINITY_DN200087_c5_g1_i2
TRINITY_DN200156_c9_g1_i1
TRINITY_DN200162_c17_g1_i1
TRINITY_DN200162_c24_g1_i1
TRINITY_DN200162_c26_g1_i1
TRINITY_DN200162_c37_g1_i1
TRINITY_DN200162_c6_g1_i1
TRINITY_DN200165_c19_g1_i1
TRINITY_DN200189_c0_g1_i1
TRINITY_DN200202_c0_g1_i1
TRINITY_DN200202_c1_g1_i2
TRINITY_DN200231_c12_g1_i1
TRINITY_DN200232_c7_g1_i1
TRINITY_DN200241_c2_g3_i1
TRINITY_DN200241_c3_g2_i5
TRINITY_DN200250_c1_g2_i1
TRINITY_DN200313_c0_g1_i2
TRINITY_DN200430_c6_g1_i1
TRINITY_DN200472_c0_g1_i1
TRINITY_DN200472_c3_g2_i1
TRINITY_DN200563_c3_g4_i1
TRINITY_DN200590_c1_g1_i1
TRINITY_DN200594_c2_g2_i1
TRINITY_DN200601_c4_g1_i1
TRINITY_DN200614_c1_g1_i3
TRINITY_DN200643_c4_g2_i1
TRINITY_DN200653_c9_g1_i1
TRINITY_DN200676_c24_g1_i1
TRINITY_DN200676_c9_g1_i1
TRINITY_DN200690_c3_g3_i1
TRINITY_DN200690_c3_g5_i1
TRINITY_DN200690_c3_g6_i1
TRINITY_DN200755_c2_g3_i1
TRINITY_DN200804_c24_g1_i1
TRINITY_DN200839_c0_g1_i5
TRINITY_DN200891_c5_g1_i1
TRINITY_DN200966_c3_g1_i3
TRINITY_DN200981_c9_g1_i1
TRINITY_DN201000_c3_g1_i2
TRINITY_DN201000_c3_g2_i1
TRINITY_DN201011_c17_g2_i1
TRINITY_DN201011_c17_g3_i1
TRINITY_DN201011_c41_g1_i1
TRINITY_DN201034_c17_g1_i6
TRINITY_DN201034_c17_g2_i1
TRINITY_DN201034_c17_g3_i1
TRINITY_DN201034_c19_g2_i1
TRINITY_DN201034_c19_g4_i1
TRINITY_DN201034_c20_g1_i1
TRINITY_DN201034_c24_g1_i1
TRINITY_DN201034_c26_g1_i1
TRINITY_DN201233_c55_g1_i1
TRINITY_DN201233_c7_g1_i1
TRINITY_DN201233_c9_g1_i2
TRINITY_DN201235_c2_g1_i3
TRINITY_DN201293_c5_g1_i1
TRINITY_DN201315_c3_g1_i3
TRINITY_DN201315_c3_g2_i1
TRINITY_DN201360_c2_g1_i1
TRINITY_DN201460_c0_g1_i1
TRINITY_DN201460_c2_g1_i1
TRINITY_DN201535_c1_g2_i1
TRINITY_DN201535_c1_g3_i1
TRINITY_DN201539_c2_g1_i1
TRINITY_DN201539_c4_g1_i1
TRINITY_DN201563_c6_g3_i1
TRINITY_DN201583_c4_g1_i1
TRINITY_DN201583_c4_g3_i1
TRINITY_DN201602_c1_g1_i1
TRINITY_DN201602_c2_g1_i1
TRINITY_DN201602_c2_g2_i1
TRINITY_DN201602_c2_g3_i1
TRINITY_DN201602_c2_g4_i1
TRINITY_DN201647_c10_g1_i1
TRINITY_DN201692_c3_g1_i1
TRINITY_DN201717_c4_g1_i1
TRINITY_DN201755_c1_g3_i1
TRINITY_DN201780_c5_g2_i1
TRINITY_DN201780_c5_g3_i1
TRINITY_DN201825_c1_g1_i1
TRINITY_DN201886_c7_g1_i1
TRINITY_DN201900_c0_g1_i2
TRINITY_DN201925_c1_g1_i1
TRINITY_DN202000_c5_g1_i1
TRINITY_DN202047_c0_g1_i2
TRINITY_DN202062_c0_g1_i1
TRINITY_DN202062_c3_g1_i1
TRINITY_DN202062_c4_g1_i1
TRINITY_DN202062_c9_g1_i1
TRINITY_DN202095_c2_g1_i1
TRINITY_DN202095_c3_g1_i1
TRINITY_DN202095_c4_g1_i1
TRINITY_DN202095_c5_g1_i1
TRINITY_DN202095_c7_g1_i3
TRINITY_DN202095_c7_g2_i1
TRINITY_DN202095_c7_g3_i1
TRINITY_DN202130_c3_g1_i1
TRINITY_DN202252_c1_g1_i1
TRINITY_DN202270_c7_g1_i1
TRINITY_DN202309_c2_g2_i1
TRINITY_DN202375_c7_g1_i1
TRINITY_DN202406_c3_g2_i2
TRINITY_DN202457_c1_g1_i1
TRINITY_DN202545_c1_g1_i1
TRINITY_DN202553_c7_g1_i1
TRINITY_DN202659_c1_g1_i1
TRINITY_DN202659_c3_g1_i1
TRINITY_DN202659_c6_g1_i1
TRINITY_DN202678_c1_g1_i1
TRINITY_DN202680_c1_g1_i1
TRINITY_DN202689_c3_g1_i1
TRINITY_DN202697_c2_g1_i1
TRINITY_DN202698_c14_g1_i1
TRINITY_DN202721_c6_g3_i1
TRINITY_DN202748_c11_g1_i1
TRINITY_DN202748_c12_g2_i1
TRINITY_DN202748_c12_g7_i1
TRINITY_DN202863_c2_g2_i1
TRINITY_DN202925_c1_g2_i1
TRINITY_DN202925_c3_g1_i1
TRINITY_DN202925_c5_g1_i1
TRINITY_DN202925_c8_g1_i1
TRINITY_DN202925_c9_g1_i1
TRINITY_DN202973_c0_g1_i2
TRINITY_DN202974_c2_g1_i1
TRINITY_DN203097_c8_g1_i1
TRINITY_DN203130_c5_g1_i1
TRINITY_DN203166_c3_g4_i1
TRINITY_DN203198_c1_g1_i1
TRINITY_DN203198_c2_g2_i1
TRINITY_DN203198_c2_g4_i1
TRINITY_DN203198_c4_g1_i1
TRINITY_DN203268_c0_g4_i1
TRINITY_DN203268_c0_g6_i1
TRINITY_DN203330_c8_g1_i1
TRINITY_DN203387_c4_g2_i1
TRINITY_DN203389_c2_g2_i1
TRINITY_DN203433_c6_g1_i1
TRINITY_DN203452_c8_g1_i1
TRINITY_DN203466_c5_g1_i1
TRINITY_DN203493_c14_g1_i1
TRINITY_DN203493_c31_g1_i1
TRINITY_DN203555_c4_g1_i1
TRINITY_DN203588_c1_g2_i1
TRINITY_DN203588_c2_g4_i1
TRINITY_DN203614_c1_g1_i3
TRINITY_DN203614_c2_g4_i2
TRINITY_DN203614_c2_g5_i1
TRINITY_DN203614_c4_g2_i1
TRINITY_DN203624_c6_g1_i1
TRINITY_DN203630_c0_g1_i1
TRINITY_DN203631_c0_g4_i1
TRINITY_DN203631_c0_g5_i1
TRINITY_DN203631_c2_g3_i1
TRINITY_DN203639_c2_g3_i1
TRINITY_DN203704_c0_g1_i1
TRINITY_DN203738_c3_g2_i1
TRINITY_DN203809_c2_g1_i1
TRINITY_DN203809_c2_g2_i1
TRINITY_DN203882_c0_g3_i3
TRINITY_DN203882_c0_g4_i2
TRINITY_DN203998_c1_g1_i2
TRINITY_DN203999_c3_g1_i1
TRINITY_DN204046_c3_g1_i1
TRINITY_DN204092_c2_g1_i1
TRINITY_DN204192_c3_g1_i1
TRINITY_DN204252_c9_g3_i1
TRINITY_DN204252_c9_g6_i1
TRINITY_DN204275_c15_g1_i1
TRINITY_DN204275_c3_g1_i1
TRINITY_DN204275_c7_g1_i1
TRINITY_DN204322_c2_g1_i2
TRINITY_DN204362_c2_g1_i1
TRINITY_DN204426_c1_g1_i1
TRINITY_DN204426_c2_g1_i1
TRINITY_DN204554_c1_g1_i1
TRINITY_DN204577_c9_g1_i1
TRINITY_DN204578_c1_g1_i1
TRINITY_DN204578_c3_g1_i1
TRINITY_DN204608_c1_g2_i1
TRINITY_DN204638_c12_g1_i1
TRINITY_DN204665_c1_g1_i1
TRINITY_DN204739_c4_g1_i1
TRINITY_DN204772_c13_g1_i1
TRINITY_DN204772_c17_g1_i1
TRINITY_DN204799_c2_g2_i1
TRINITY_DN204814_c2_g1_i1
TRINITY_DN204814_c3_g1_i1
TRINITY_DN204814_c3_g2_i1
TRINITY_DN204814_c4_g2_i1
TRINITY_DN204814_c5_g1_i1
TRINITY_DN204814_c6_g1_i1
TRINITY_DN204814_c7_g1_i1
TRINITY_DN204814_c8_g1_i1
TRINITY_DN204841_c6_g1_i5
TRINITY_DN204856_c1_g1_i1
TRINITY_DN204856_c2_g1_i1
TRINITY_DN204887_c6_g1_i1
TRINITY_DN204979_c3_g1_i1
TRINITY_DN205027_c10_g1_i1
TRINITY_DN205027_c3_g1_i2
TRINITY_DN205047_c2_g3_i1
TRINITY_DN205061_c6_g3_i1
TRINITY_DN205079_c12_g1_i1
TRINITY_DN205079_c52_g1_i1
TRINITY_DN205079_c52_g2_i1
TRINITY_DN205079_c52_g4_i1
TRINITY_DN205079_c52_g5_i1
TRINITY_DN205079_c55_g1_i1
TRINITY_DN205079_c56_g1_i1
TRINITY_DN205079_c71_g1_i1
TRINITY_DN205079_c76_g1_i1
TRINITY_DN205079_c83_g1_i1
TRINITY_DN205082_c3_g1_i1
TRINITY_DN205094_c6_g1_i1
TRINITY_DN205156_c14_g1_i1
TRINITY_DN205157_c7_g1_i1
TRINITY_DN205167_c3_g1_i1
TRINITY_DN205167_c4_g1_i2
TRINITY_DN205167_c9_g1_i1
TRINITY_DN205180_c4_g1_i1
TRINITY_DN205240_c13_g1_i1
TRINITY_DN205335_c2_g1_i1
TRINITY_DN205335_c4_g1_i1
TRINITY_DN205349_c4_g1_i1
TRINITY_DN205398_c5_g1_i1
TRINITY_DN205402_c0_g1_i1
TRINITY_DN205417_c20_g1_i1
TRINITY_DN205417_c27_g1_i1
TRINITY_DN205419_c5_g1_i3
TRINITY_DN205433_c5_g3_i1
TRINITY_DN205453_c10_g1_i1
TRINITY_DN205453_c13_g1_i1
TRINITY_DN205453_c14_g1_i1
TRINITY_DN205453_c18_g1_i1
TRINITY_DN205453_c19_g1_i1
TRINITY_DN205453_c20_g1_i1
TRINITY_DN205453_c21_g1_i1
TRINITY_DN205453_c3_g1_i1
TRINITY_DN205453_c3_g2_i1
TRINITY_DN205453_c3_g4_i1
TRINITY_DN205453_c3_g5_i2
TRINITY_DN205453_c3_g6_i1
TRINITY_DN205453_c4_g3_i3
TRINITY_DN205453_c4_g5_i1
TRINITY_DN205453_c4_g6_i1
TRINITY_DN205453_c6_g1_i1
TRINITY_DN205453_c7_g1_i1
TRINITY_DN205522_c0_g1_i1
TRINITY_DN205522_c3_g2_i1
TRINITY_DN205533_c5_g2_i1
TRINITY_DN205547_c34_g1_i1
TRINITY_DN205547_c51_g1_i1
TRINITY_DN205566_c1_g1_i1
TRINITY_DN205568_c13_g1_i1
TRINITY_DN205568_c22_g1_i1
TRINITY_DN205568_c34_g1_i1
TRINITY_DN205568_c39_g1_i1
TRINITY_DN205568_c42_g1_i1
TRINITY_DN205568_c55_g1_i1
TRINITY_DN205568_c58_g1_i1
TRINITY_DN205601_c3_g1_i1
TRINITY_DN205604_c12_g1_i2
TRINITY_DN205614_c10_g1_i1
TRINITY_DN205614_c11_g1_i1
TRINITY_DN205614_c13_g1_i2
TRINITY_DN205614_c1_g1_i1
TRINITY_DN205614_c5_g1_i1
TRINITY_DN205614_c8_g1_i1
TRINITY_DN205628_c7_g1_i4
TRINITY_DN205642_c7_g1_i1
TRINITY_DN205663_c4_g1_i1
TRINITY_DN205663_c5_g1_i1
TRINITY_DN205728_c8_g1_i1
TRINITY_DN205778_c13_g1_i1
TRINITY_DN205786_c1_g1_i1
TRINITY_DN205862_c29_g1_i1
TRINITY_DN205862_c32_g1_i1
TRINITY_DN205862_c34_g1_i1
TRINITY_DN205862_c37_g1_i1
TRINITY_DN205862_c5_g1_i1
TRINITY_DN205882_c3_g2_i1
TRINITY_DN205915_c4_g1_i1
TRINITY_DN206111_c2_g1_i1
TRINITY_DN206328_c1_g1_i1
TRINITY_DN206460_c2_g1_i1
TRINITY_DN206484_c16_g10_i1
TRINITY_DN206484_c16_g6_i1
TRINITY_DN206484_c16_g8_i1
TRINITY_DN206484_c26_g1_i1
TRINITY_DN206536_c3_g2_i1
TRINITY_DN206564_c8_g1_i1
TRINITY_DN206599_c1_g1_i1
TRINITY_DN206609_c0_g2_i1
TRINITY_DN206609_c2_g1_i1
TRINITY_DN206620_c11_g1_i1
TRINITY_DN206620_c12_g1_i1
TRINITY_DN206620_c1_g1_i1
TRINITY_DN206620_c2_g1_i1
TRINITY_DN206620_c4_g1_i1
TRINITY_DN206620_c7_g1_i1
TRINITY_DN206651_c18_g1_i1
TRINITY_DN206753_c1_g1_i1
TRINITY_DN206791_c5_g1_i1
TRINITY_DN206791_c6_g1_i1
TRINITY_DN206865_c0_g3_i1
TRINITY_DN206873_c5_g1_i1
TRINITY_DN206873_c5_g2_i1
TRINITY_DN206873_c6_g1_i1
TRINITY_DN206926_c7_g1_i1
TRINITY_DN207055_c0_g1_i1
TRINITY_DN207064_c0_g1_i1
TRINITY_DN207064_c0_g6_i1
TRINITY_DN207080_c13_g1_i1
TRINITY_DN207089_c5_g1_i1
TRINITY_DN207187_c4_g1_i1
TRINITY_DN207198_c1_g1_i2
TRINITY_DN207198_c1_g2_i1
TRINITY_DN207198_c1_g3_i1
TRINITY_DN207223_c7_g1_i2
TRINITY_DN207223_c7_g2_i1
TRINITY_DN207237_c1_g1_i1
TRINITY_DN207269_c1_g1_i1
TRINITY_DN207282_c0_g2_i1
TRINITY_DN207320_c1_g1_i1
TRINITY_DN207382_c0_g1_i1
TRINITY_DN207382_c3_g1_i2
TRINITY_DN207383_c2_g3_i2
TRINITY_DN207449_c3_g1_i1
TRINITY_DN207525_c10_g1_i1
TRINITY_DN207529_c3_g1_i1
TRINITY_DN207582_c0_g1_i1
TRINITY_DN207582_c3_g1_i1
TRINITY_DN207582_c4_g1_i1
TRINITY_DN207584_c2_g2_i1
TRINITY_DN207607_c3_g1_i2
TRINITY_DN207607_c5_g1_i2
TRINITY_DN207709_c2_g1_i1
TRINITY_DN207709_c2_g2_i1
TRINITY_DN207748_c4_g1_i1
TRINITY_DN207750_c6_g2_i1
TRINITY_DN207880_c2_g1_i1
TRINITY_DN207882_c4_g1_i1
TRINITY_DN207974_c1_g1_i1
TRINITY_DN207981_c2_g1_i1
TRINITY_DN207981_c2_g3_i1
TRINITY_DN208063_c5_g1_i1
TRINITY_DN208125_c17_g1_i1
TRINITY_DN208125_c19_g1_i2
TRINITY_DN208125_c25_g1_i1
TRINITY_DN208125_c26_g1_i1
TRINITY_DN208125_c27_g1_i1
TRINITY_DN208125_c28_g1_i1
TRINITY_DN208125_c46_g1_i1
TRINITY_DN208125_c47_g1_i1
TRINITY_DN208125_c48_g1_i1
TRINITY_DN208125_c49_g1_i1
TRINITY_DN208125_c52_g1_i1
TRINITY_DN208225_c0_g1_i1
TRINITY_DN208225_c2_g1_i1
TRINITY_DN208225_c6_g1_i1
TRINITY_DN208225_c7_g1_i1
TRINITY_DN208226_c6_g1_i1
TRINITY_DN208241_c6_g4_i1
TRINITY_DN208265_c2_g1_i1
TRINITY_DN208306_c1_g1_i1
TRINITY_DN208306_c1_g3_i1
TRINITY_DN208316_c0_g1_i1
TRINITY_DN208341_c2_g1_i1
TRINITY_DN208362_c1_g1_i1
TRINITY_DN208362_c3_g2_i1
TRINITY_DN208409_c0_g1_i1
TRINITY_DN208443_c2_g1_i1
TRINITY_DN208487_c12_g1_i1
TRINITY_DN208508_c1_g3_i1
TRINITY_DN208595_c7_g2_i11
TRINITY_DN208599_c3_g2_i1
TRINITY_DN208620_c2_g1_i1
TRINITY_DN208620_c4_g1_i1
TRINITY_DN208620_c4_g3_i1
TRINITY_DN208684_c1_g1_i1
TRINITY_DN208727_c1_g1_i1
TRINITY_DN208751_c11_g1_i1
TRINITY_DN208783_c0_g1_i2
TRINITY_DN208783_c1_g1_i1
TRINITY_DN208783_c2_g4_i3
TRINITY_DN208783_c4_g1_i1
TRINITY_DN208783_c5_g1_i1
TRINITY_DN208815_c8_g1_i1
TRINITY_DN208868_c1_g2_i2
TRINITY_DN208877_c3_g1_i1
TRINITY_DN208930_c5_g2_i1
TRINITY_DN208952_c4_g1_i1
TRINITY_DN208952_c8_g1_i1
TRINITY_DN208993_c2_g1_i1
TRINITY_DN208993_c4_g1_i1
TRINITY_DN209011_c6_g1_i1
TRINITY_DN209032_c0_g1_i1
TRINITY_DN209052_c13_g1_i1
TRINITY_DN209052_c9_g1_i1
TRINITY_DN209146_c1_g1_i1
TRINITY_DN209190_c1_g1_i2
TRINITY_DN209266_c3_g1_i1
TRINITY_DN209276_c5_g1_i1
TRINITY_DN209282_c13_g1_i1
TRINITY_DN209417_c7_g3_i1
TRINITY_DN209431_c0_g1_i1
TRINITY_DN209448_c1_g2_i1
TRINITY_DN209448_c2_g1_i1
TRINITY_DN209448_c5_g1_i1
TRINITY_DN209596_c8_g1_i1
TRINITY_DN209646_c2_g1_i2
TRINITY_DN209651_c5_g1_i1
TRINITY_DN209666_c1_g1_i1
TRINITY_DN209676_c3_g1_i1
TRINITY_DN209700_c7_g1_i1
TRINITY_DN209713_c3_g1_i1
TRINITY_DN209795_c1_g1_i1
TRINITY_DN209834_c3_g1_i1
TRINITY_DN209834_c5_g1_i1
TRINITY_DN209834_c7_g1_i1
TRINITY_DN209841_c3_g1_i2
TRINITY_DN209841_c9_g1_i1
TRINITY_DN209875_c3_g3_i1
TRINITY_DN209877_c0_g1_i1
TRINITY_DN209890_c6_g1_i1
TRINITY_DN209952_c2_g1_i1
TRINITY_DN209986_c2_g1_i1
TRINITY_DN209986_c2_g2_i1
TRINITY_DN210002_c3_g1_i1
TRINITY_DN210029_c3_g3_i1
TRINITY_DN210048_c1_g2_i1
TRINITY_DN210081_c0_g1_i1
TRINITY_DN210081_c2_g1_i1
TRINITY_DN210081_c3_g1_i1
TRINITY_DN210143_c8_g1_i1
TRINITY_DN210157_c10_g1_i1
TRINITY_DN210166_c17_g1_i1
TRINITY_DN210204_c8_g1_i1
TRINITY_DN210219_c0_g1_i1
TRINITY_DN210219_c5_g1_i1
TRINITY_DN210219_c6_g1_i1
TRINITY_DN210289_c28_g1_i1
TRINITY_DN210289_c31_g1_i1
TRINITY_DN210289_c34_g1_i1
TRINITY_DN210289_c36_g1_i1
TRINITY_DN210289_c39_g1_i1
TRINITY_DN210289_c40_g1_i1
TRINITY_DN210289_c45_g1_i1
TRINITY_DN210289_c47_g1_i1
TRINITY_DN210289_c49_g1_i1
TRINITY_DN210289_c51_g1_i1
TRINITY_DN210289_c52_g1_i1
TRINITY_DN210289_c57_g1_i1
TRINITY_DN210289_c60_g1_i1
TRINITY_DN210383_c1_g1_i1
TRINITY_DN210405_c4_g1_i1
TRINITY_DN210449_c2_g1_i1
TRINITY_DN210517_c0_g1_i1
TRINITY_DN210532_c0_g2_i1
TRINITY_DN210538_c15_g4_i2
TRINITY_DN210538_c17_g1_i1
TRINITY_DN210538_c20_g1_i1
TRINITY_DN210538_c29_g1_i1
TRINITY_DN210555_c0_g1_i2
TRINITY_DN210555_c1_g2_i1
TRINITY_DN210560_c2_g1_i1
TRINITY_DN210578_c5_g2_i1
TRINITY_DN210607_c7_g1_i1
TRINITY_DN210637_c15_g1_i1
TRINITY_DN210637_c19_g1_i1
TRINITY_DN210637_c21_g1_i1
TRINITY_DN210637_c36_g1_i1
TRINITY_DN210637_c37_g1_i1
TRINITY_DN210637_c47_g1_i1
TRINITY_DN210637_c51_g1_i1
TRINITY_DN210637_c53_g1_i1
TRINITY_DN210637_c57_g1_i2
TRINITY_DN210637_c59_g5_i1
TRINITY_DN210637_c61_g2_i1
TRINITY_DN210637_c61_g4_i1
TRINITY_DN210637_c61_g5_i1
TRINITY_DN210637_c63_g1_i1
TRINITY_DN210637_c71_g1_i1
TRINITY_DN210637_c76_g1_i1
TRINITY_DN210637_c79_g1_i1
TRINITY_DN210637_c81_g1_i1
TRINITY_DN210637_c84_g1_i1
TRINITY_DN210637_c86_g1_i1
TRINITY_DN210637_c89_g1_i1
TRINITY_DN210637_c9_g1_i1
TRINITY_DN210678_c0_g4_i2
TRINITY_DN210732_c3_g1_i1
TRINITY_DN210736_c6_g1_i1
TRINITY_DN210978_c1_g1_i1
TRINITY_DN210978_c4_g1_i1
TRINITY_DN210979_c0_g1_i1
TRINITY_DN210979_c0_g2_i2
TRINITY_DN211022_c3_g1_i2
TRINITY_DN211145_c1_g1_i1
TRINITY_DN211145_c6_g1_i1
TRINITY_DN211192_c8_g1_i1
TRINITY_DN211247_c6_g1_i3
TRINITY_DN211310_c1_g1_i1
TRINITY_DN211326_c1_g1_i1
TRINITY_DN211326_c3_g2_i1
TRINITY_DN211331_c2_g1_i2
TRINITY_DN211373_c4_g1_i1
TRINITY_DN211375_c4_g1_i1
TRINITY_DN211375_c4_g4_i1
TRINITY_DN211410_c1_g1_i1
TRINITY_DN211473_c10_g1_i1
TRINITY_DN211474_c1_g2_i1
TRINITY_DN211502_c0_g1_i1
TRINITY_DN211508_c3_g1_i1
TRINITY_DN211532_c0_g1_i1
TRINITY_DN211565_c2_g1_i1
TRINITY_DN211565_c3_g1_i1
TRINITY_DN211606_c2_g2_i1
TRINITY_DN211623_c1_g1_i1
TRINITY_DN211662_c2_g1_i1
TRINITY_DN211771_c4_g1_i1
TRINITY_DN211780_c2_g1_i1
TRINITY_DN211780_c2_g3_i1
TRINITY_DN211780_c2_g5_i1
TRINITY_DN211785_c1_g2_i1
TRINITY_DN211785_c3_g1_i1
TRINITY_DN211807_c6_g1_i1
TRINITY_DN211812_c9_g1_i1
TRINITY_DN211831_c4_g3_i1
TRINITY_DN211834_c6_g1_i1
TRINITY_DN211878_c5_g1_i1
TRINITY_DN211882_c4_g1_i1
TRINITY_DN211882_c6_g1_i1
TRINITY_DN211907_c62_g1_i1
TRINITY_DN211918_c1_g1_i1
TRINITY_DN211928_c2_g4_i2
TRINITY_DN211928_c3_g7_i1
TRINITY_DN211928_c3_g8_i1
TRINITY_DN211928_c3_g9_i1
TRINITY_DN211962_c2_g1_i1
TRINITY_DN212000_c4_g3_i1
TRINITY_DN212063_c1_g1_i1
TRINITY_DN212063_c2_g1_i3
TRINITY_DN212071_c0_g1_i1
TRINITY_DN212083_c0_g1_i1
TRINITY_DN212083_c0_g4_i1
TRINITY_DN212096_c16_g1_i1
TRINITY_DN212148_c6_g1_i1
TRINITY_DN212210_c5_g1_i2
TRINITY_DN212230_c4_g1_i1
TRINITY_DN212233_c6_g4_i1
TRINITY_DN212233_c6_g5_i1
TRINITY_DN212297_c5_g1_i1
TRINITY_DN212299_c16_g2_i1
TRINITY_DN212308_c2_g1_i1
TRINITY_DN212308_c3_g1_i1
TRINITY_DN212308_c3_g6_i1
TRINITY_DN212328_c4_g1_i1
TRINITY_DN212328_c4_g2_i3
TRINITY_DN212353_c4_g1_i1
TRINITY_DN212353_c4_g6_i1
TRINITY_DN212400_c1_g1_i2
TRINITY_DN212419_c0_g1_i1
TRINITY_DN212419_c7_g1_i1
TRINITY_DN212511_c2_g1_i1
TRINITY_DN212534_c2_g1_i1
TRINITY_DN212534_c5_g1_i2
TRINITY_DN212534_c5_g3_i1
TRINITY_DN212641_c2_g2_i1
TRINITY_DN212673_c0_g2_i1
TRINITY_DN212676_c4_g1_i1
TRINITY_DN212676_c4_g2_i2
TRINITY_DN212676_c4_g4_i2
TRINITY_DN212676_c5_g1_i2
TRINITY_DN212720_c1_g2_i1
TRINITY_DN212720_c4_g1_i1
TRINITY_DN212765_c0_g3_i1
TRINITY_DN212812_c1_g1_i1
TRINITY_DN212848_c0_g1_i1
TRINITY_DN212848_c1_g1_i1
TRINITY_DN212848_c1_g3_i1
TRINITY_DN212995_c20_g1_i1
TRINITY_DN212995_c26_g1_i1
TRINITY_DN212995_c38_g1_i1
TRINITY_DN212995_c51_g1_i1
TRINITY_DN213013_c1_g2_i1
TRINITY_DN213025_c3_g2_i1
TRINITY_DN213038_c2_g1_i2
TRINITY_DN213038_c3_g1_i2
TRINITY_DN213048_c9_g1_i1
TRINITY_DN213066_c0_g1_i1
TRINITY_DN213066_c2_g1_i1
TRINITY_DN213125_c2_g1_i1
TRINITY_DN213183_c2_g2_i1
TRINITY_DN213199_c0_g1_i1
TRINITY_DN213199_c1_g1_i2
TRINITY_DN213199_c5_g1_i1
TRINITY_DN213209_c1_g1_i3
TRINITY_DN213241_c16_g1_i1
TRINITY_DN213253_c11_g1_i1
TRINITY_DN213253_c14_g1_i2
TRINITY_DN213253_c14_g2_i1
TRINITY_DN213253_c16_g1_i1
TRINITY_DN213253_c16_g2_i2
TRINITY_DN213253_c16_g3_i1
TRINITY_DN213253_c16_g4_i1
TRINITY_DN213253_c16_g5_i1
TRINITY_DN213253_c6_g1_i1
TRINITY_DN213272_c1_g1_i1
TRINITY_DN213290_c0_g1_i1
TRINITY_DN213302_c1_g3_i1
TRINITY_DN213302_c3_g1_i1
TRINITY_DN213318_c1_g1_i8
TRINITY_DN213318_c2_g1_i1
TRINITY_DN213318_c2_g2_i1
TRINITY_DN213318_c3_g2_i1
TRINITY_DN213356_c7_g2_i1
TRINITY_DN213377_c3_g1_i1
TRINITY_DN213408_c6_g2_i1
TRINITY_DN213408_c6_g4_i3
TRINITY_DN213467_c2_g1_i3
TRINITY_DN213467_c5_g3_i1
TRINITY_DN213495_c0_g1_i1
TRINITY_DN213497_c1_g1_i1
TRINITY_DN213503_c7_g1_i1
TRINITY_DN213540_c2_g2_i1
TRINITY_DN213540_c2_g4_i1
TRINITY_DN213542_c1_g1_i1
TRINITY_DN213573_c2_g1_i1
TRINITY_DN213573_c2_g2_i1
TRINITY_DN213736_c2_g3_i1
TRINITY_DN213772_c1_g1_i1
TRINITY_DN213840_c4_g1_i1
TRINITY_DN213843_c1_g1_i1
TRINITY_DN213869_c0_g1_i1
TRINITY_DN213869_c0_g2_i1
TRINITY_DN213869_c0_g3_i1
TRINITY_DN213869_c1_g3_i2
TRINITY_DN213883_c4_g1_i1
TRINITY_DN213889_c3_g1_i1
TRINITY_DN213895_c2_g1_i1
TRINITY_DN213923_c1_g2_i1
TRINITY_DN213972_c4_g1_i1
TRINITY_DN213972_c4_g2_i1
TRINITY_DN214074_c1_g1_i1
TRINITY_DN214160_c1_g1_i1
TRINITY_DN214160_c2_g1_i1
TRINITY_DN214160_c4_g1_i1
TRINITY_DN214180_c29_g1_i1
TRINITY_DN214180_c29_g2_i1
TRINITY_DN214180_c42_g1_i1
TRINITY_DN214180_c48_g1_i1
TRINITY_DN214240_c18_g1_i1
TRINITY_DN214240_c23_g1_i1
TRINITY_DN214240_c26_g1_i1
TRINITY_DN214240_c43_g1_i1
TRINITY_DN214246_c2_g1_i1
TRINITY_DN214262_c2_g1_i2
TRINITY_DN214262_c2_g2_i1
TRINITY_DN214262_c2_g3_i1
TRINITY_DN214392_c5_g2_i1
TRINITY_DN214403_c3_g1_i1
TRINITY_DN214409_c1_g1_i1
TRINITY_DN214409_c6_g1_i1
TRINITY_DN214421_c1_g2_i1
TRINITY_DN214421_c4_g1_i1
TRINITY_DN214427_c0_g1_i1
TRINITY_DN214492_c1_g1_i1
TRINITY_DN214551_c1_g2_i1
TRINITY_DN214578_c2_g1_i1
TRINITY_DN214578_c6_g3_i1
TRINITY_DN214578_c6_g4_i1
TRINITY_DN214654_c6_g1_i1
TRINITY_DN214675_c6_g1_i1
TRINITY_DN214681_c9_g1_i1
TRINITY_DN214693_c7_g1_i1
TRINITY_DN214713_c20_g1_i2
TRINITY_DN214713_c21_g1_i1
TRINITY_DN214713_c22_g1_i1
TRINITY_DN214713_c39_g1_i1
TRINITY_DN214738_c5_g1_i1
TRINITY_DN214824_c3_g1_i1
TRINITY_DN214907_c1_g2_i1
TRINITY_DN214913_c4_g1_i1
TRINITY_DN214913_c4_g3_i2
TRINITY_DN214913_c4_g4_i3
TRINITY_DN214968_c1_g2_i2
TRINITY_DN215004_c2_g1_i2
TRINITY_DN215009_c1_g1_i1
TRINITY_DN215102_c4_g2_i1
TRINITY_DN215141_c2_g1_i1
TRINITY_DN215197_c3_g1_i1
TRINITY_DN215202_c2_g1_i1
TRINITY_DN215308_c2_g2_i1
TRINITY_DN215312_c0_g1_i1
TRINITY_DN215383_c4_g1_i1
TRINITY_DN215398_c4_g1_i1
TRINITY_DN215406_c8_g1_i1
TRINITY_DN215421_c5_g1_i1
TRINITY_DN215439_c6_g1_i1
TRINITY_DN215540_c2_g3_i1
TRINITY_DN215540_c2_g4_i1
TRINITY_DN215546_c1_g1_i1
TRINITY_DN215546_c2_g1_i1
TRINITY_DN215546_c3_g3_i1
TRINITY_DN215633_c2_g1_i1
TRINITY_DN215722_c4_g1_i1
TRINITY_DN215722_c5_g1_i1
TRINITY_DN215737_c3_g2_i1
TRINITY_DN215743_c1_g2_i1
TRINITY_DN215744_c6_g1_i1
TRINITY_DN215744_c6_g2_i1
TRINITY_DN215765_c6_g1_i1
TRINITY_DN215811_c1_g2_i1
TRINITY_DN215811_c2_g1_i1
TRINITY_DN215811_c2_g2_i1
TRINITY_DN215824_c7_g1_i1
TRINITY_DN215858_c14_g1_i1
TRINITY_DN215896_c3_g4_i1
TRINITY_DN215896_c4_g1_i1
TRINITY_DN215975_c1_g4_i2
TRINITY_DN215996_c0_g1_i1
TRINITY_DN216019_c5_g1_i1
TRINITY_DN216019_c6_g1_i1
TRINITY_DN216025_c2_g2_i1
TRINITY_DN216097_c4_g1_i1
TRINITY_DN216270_c5_g3_i1
TRINITY_DN216446_c2_g1_i1
TRINITY_DN216446_c2_g4_i1
TRINITY_DN216446_c2_g5_i1
TRINITY_DN216562_c0_g1_i1
TRINITY_DN216562_c2_g1_i1
TRINITY_DN216562_c3_g1_i1
TRINITY_DN216573_c12_g1_i1
TRINITY_DN216602_c3_g1_i1
TRINITY_DN216672_c5_g1_i1
TRINITY_DN216705_c4_g2_i7
TRINITY_DN216708_c3_g1_i1
TRINITY_DN216763_c7_g1_i1
TRINITY_DN216812_c2_g2_i1
TRINITY_DN216812_c3_g2_i1
TRINITY_DN216812_c3_g4_i1
TRINITY_DN216812_c3_g5_i1
TRINITY_DN216834_c0_g1_i1
TRINITY_DN216834_c3_g1_i1
TRINITY_DN216834_c4_g1_i1
TRINITY_DN216847_c9_g1_i1
TRINITY_DN216847_c9_g3_i1
TRINITY_DN216863_c0_g1_i1
TRINITY_DN216883_c14_g1_i1
TRINITY_DN216930_c12_g1_i1
TRINITY_DN216996_c18_g1_i1
TRINITY_DN216996_c21_g1_i1
TRINITY_DN216996_c28_g1_i1
TRINITY_DN216996_c28_g3_i1
TRINITY_DN217051_c8_g1_i1
TRINITY_DN217288_c1_g1_i1
TRINITY_DN217319_c1_g1_i1
TRINITY_DN217464_c20_g1_i2
TRINITY_DN217493_c13_g1_i2
TRINITY_DN217493_c24_g1_i1
TRINITY_DN217493_c25_g1_i3
TRINITY_DN217493_c28_g1_i1
TRINITY_DN217496_c17_g1_i1
TRINITY_DN217575_c12_g1_i1
TRINITY_DN217583_c24_g1_i1
TRINITY_DN217583_c24_g3_i1
TRINITY_DN217583_c24_g4_i1
TRINITY_DN219783_c0_g1_i1
TRINITY_DN224289_c0_g1_i1
TRINITY_DN224647_c0_g1_i1
TRINITY_DN226631_c0_g1_i1
TRINITY_DN228679_c0_g1_i1
TRINITY_DN229870_c0_g1_i1
TRINITY_DN238928_c0_g1_i1
TRINITY_DN246769_c0_g1_i1
TRINITY_DN248737_c0_g1_i1
TRINITY_DN254599_c0_g1_i1
TRINITY_DN265516_c0_g1_i1
TRINITY_DN26616_c0_g1_i1
TRINITY_DN271821_c0_g1_i1
TRINITY_DN271930_c0_g1_i1
TRINITY_DN276908_c0_g1_i1
TRINITY_DN277232_c0_g1_i1
TRINITY_DN281747_c0_g1_i1
TRINITY_DN288354_c0_g1_i1
TRINITY_DN298832_c0_g1_i1
TRINITY_DN299129_c0_g1_i1
TRINITY_DN300635_c0_g1_i1
TRINITY_DN304118_c0_g1_i1
TRINITY_DN304677_c0_g1_i1
TRINITY_DN311830_c0_g1_i1
TRINITY_DN316536_c0_g1_i1
TRINITY_DN316602_c0_g1_i1
TRINITY_DN316874_c0_g1_i1
TRINITY_DN318768_c0_g1_i1
TRINITY_DN320556_c0_g1_i1
TRINITY_DN325344_c0_g1_i1
TRINITY_DN326933_c0_g1_i1
TRINITY_DN331792_c0_g1_i1
TRINITY_DN331805_c0_g1_i1
TRINITY_DN340775_c0_g1_i1
TRINITY_DN345547_c0_g1_i1
TRINITY_DN346261_c0_g1_i1
TRINITY_DN346825_c0_g1_i1
TRINITY_DN348380_c0_g1_i1
TRINITY_DN350076_c0_g1_i1
TRINITY_DN350577_c0_g1_i1
TRINITY_DN351298_c0_g1_i1
TRINITY_DN352176_c0_g1_i1
TRINITY_DN352741_c0_g1_i1
TRINITY_DN356792_c0_g1_i1
TRINITY_DN358455_c0_g1_i1
TRINITY_DN362281_c0_g1_i1
TRINITY_DN36401_c0_g1_i1
TRINITY_DN366688_c0_g1_i1
TRINITY_DN367428_c0_g1_i1
TRINITY_DN369212_c0_g1_i1
TRINITY_DN378016_c0_g1_i1
TRINITY_DN378333_c0_g1_i1
TRINITY_DN379929_c0_g1_i1
TRINITY_DN383067_c0_g1_i1
TRINITY_DN383287_c0_g1_i1
TRINITY_DN384759_c0_g1_i1
TRINITY_DN390202_c0_g1_i1
TRINITY_DN400341_c0_g1_i1
TRINITY_DN403151_c0_g1_i1
TRINITY_DN4040_c0_g1_i1
TRINITY_DN404107_c0_g1_i1
TRINITY_DN404736_c0_g1_i1
TRINITY_DN405659_c0_g1_i1
TRINITY_DN410834_c0_g1_i1
TRINITY_DN418241_c0_g1_i1
TRINITY_DN418463_c0_g1_i1
TRINITY_DN427493_c0_g1_i1
TRINITY_DN428244_c0_g1_i1
TRINITY_DN435962_c0_g1_i1
TRINITY_DN436457_c0_g1_i1
TRINITY_DN436964_c0_g1_i1
TRINITY_DN439744_c0_g1_i1
TRINITY_DN441817_c0_g1_i1
TRINITY_DN442801_c0_g1_i1
TRINITY_DN446745_c0_g1_i1
TRINITY_DN450495_c0_g1_i1
TRINITY_DN450828_c0_g1_i1
TRINITY_DN456066_c0_g1_i1
TRINITY_DN457095_c0_g1_i1
TRINITY_DN49739_c0_g1_i1
TRINITY_DN49899_c0_g1_i1
TRINITY_DN52255_c0_g1_i1
TRINITY_DN5518_c0_g1_i1
TRINITY_DN58380_c0_g1_i1
TRINITY_DN6450_c0_g1_i1
TRINITY_DN6541_c0_g1_i1
TRINITY_DN68618_c0_g1_i1
TRINITY_DN69415_c0_g1_i1
TRINITY_DN72422_c0_g1_i1
TRINITY_DN73382_c0_g1_i1
TRINITY_DN7572_c0_g1_i1
TRINITY_DN76944_c0_g1_i1
TRINITY_DN81421_c0_g1_i1
TRINITY_DN82778_c0_g1_i1
TRINITY_DN8505_c0_g1_i1
TRINITY_DN88328_c0_g1_i1
TRINITY_DN198688_c1_g1
TRINITY_DN205214_c2_g2
TRINITY_DN171801_c1_g1
TRINITY_DN177610_c1_g2
TRINITY_DN214401_c6_g1
TRINITY_DN205213_c12_g1
TRINITY_DN183215_c0_g1
TRINITY_DN206032_c15_g1
TRINITY_DN201989_c4_g2
TRINITY_DN208993_c3_g1
TRINITY_DN204933_c3_g3
TRINITY_DN193186_c18_g1
TRINITY_DN210538_c15_g3
TRINITY_DN192150_c10_g1
TRINITY_DN213302_c1_g1
TRINITY_DN206627_c2_g1
TRINITY_DN202023_c1_g1
TRINITY_DN206484_c16_g5
TRINITY_DN189602_c2_g2
TRINITY_DN211148_c1_g1
TRINITY_DN207981_c1_g1
TRINITY_DN210361_c2_g1
TRINITY_DN213048_c5_g1
TRINITY_DN186868_c2_g1
TRINITY_DN200804_c13_g1
TRINITY_DN206480_c1_g1
TRINITY_DN199102_c4_g1
TRINITY_DN212642_c6_g1
TRINITY_DN194195_c5_g1
TRINITY_DN188512_c2_g2
TRINITY_DN208873_c1_g3
TRINITY_DN205209_c5_g2
TRINITY_DN191802_c3_g1
TRINITY_DN214934_c14_g2
TRINITY_DN172590_c3_g2
TRINITY_DN192165_c0_g4
TRINITY_DN212201_c4_g1
TRINITY_DN190965_c2_g1
TRINITY_DN185037_c4_g3
TRINITY_DN201509_c6_g1
TRINITY_DN210098_c4_g1
TRINITY_DN199854_c4_g1
TRINITY_DN190784_c1_g1
TRINITY_DN198388_c3_g2
TRINITY_DN158978_c0_g1
TRINITY_DN175429_c3_g2
TRINITY_DN184735_c1_g1
TRINITY_DN214492_c2_g1
TRINITY_DN178715_c0_g1
TRINITY_DN208783_c2_g1
TRINITY_DN203064_c3_g2
TRINITY_DN207046_c7_g1
TRINITY_DN178752_c0_g1
TRINITY_DN178657_c0_g2
TRINITY_DN198913_c1_g1
TRINITY_DN184304_c0_g2
TRINITY_DN202062_c7_g1
TRINITY_DN192762_c0_g1
TRINITY_DN198261_c1_g1
TRINITY_DN212200_c5_g1
TRINITY_DN187036_c0_g1
TRINITY_DN205047_c2_g1
TRINITY_DN177779_c5_g1
TRINITY_DN202309_c1_g1
TRINITY_DN195097_c1_g2
TRINITY_DN215481_c7_g2
TRINITY_DN184975_c1_g4
TRINITY_DN210865_c5_g3
TRINITY_DN190960_c0_g2
TRINITY_DN214427_c1_g1
TRINITY_DN212631_c6_g1
TRINITY_DN205157_c7_g2
TRINITY_DN210245_c1_g1
TRINITY_DN209651_c2_g1
TRINITY_DN189154_c1_g6
TRINITY_DN188216_c0_g3
TRINITY_DN170754_c0_g1
TRINITY_DN212308_c1_g1
TRINITY_DN210637_c59_g3
TRINITY_DN185679_c6_g1
TRINITY_DN191534_c3_g1
TRINITY_DN189891_c0_g1
TRINITY_DN196958_c17_g1
TRINITY_DN211375_c4_g5
TRINITY_DN206374_c10_g1
TRINITY_DN200643_c4_g1
TRINITY_DN197962_c2_g1
TRINITY_DN184020_c15_g1
TRINITY_DN185680_c2_g2
TRINITY_DN189201_c8_g1
TRINITY_DN192184_c0_g1
TRINITY_DN193208_c2_g2
TRINITY_DN205818_c2_g3
TRINITY_DN192691_c2_g1
TRINITY_DN197872_c4_g2
TRINITY_DN212230_c5_g1
TRINITY_DN204887_c4_g1
TRINITY_DN184674_c1_g1
TRINITY_DN197626_c6_g6
TRINITY_DN194485_c5_g3
TRINITY_DN211310_c2_g1
TRINITY_DN171908_c0_g2
TRINITY_DN185041_c7_g1
TRINITY_DN213967_c3_g1
TRINITY_DN207152_c6_g1
TRINITY_DN197947_c4_g4
TRINITY_DN173777_c4_g2
TRINITY_DN211525_c3_g1
TRINITY_DN212534_c6_g3
TRINITY_DN166901_c0_g1
TRINITY_DN190123_c4_g2
TRINITY_DN188304_c2_g1
TRINITY_DN204871_c2_g1
TRINITY_DN206484_c17_g1
TRINITY_DN213253_c17_g3
TRINITY_DN211795_c0_g1
TRINITY_DN202467_c3_g1
TRINITY_DN206668_c28_g1
TRINITY_DN211724_c1_g1
TRINITY_DN189540_c1_g1
TRINITY_DN198196_c0_g3
TRINITY_DN190184_c0_g2
TRINITY_DN183802_c0_g2
TRINITY_DN184322_c1_g1
TRINITY_DN191896_c1_g2
TRINITY_DN213017_c6_g1
TRINITY_DN191347_c2_g3
TRINITY_DN206620_c6_g1
TRINITY_DN190331_c3_g3
TRINITY_DN210538_c15_g2
TRINITY_DN196287_c4_g1
TRINITY_DN180145_c0_g1
TRINITY_DN189361_c0_g1
TRINITY_DN171154_c0_g1
TRINITY_DN186722_c3_g2
TRINITY_DN196636_c12_g1
TRINITY_DN199575_c4_g1
TRINITY_DN215057_c6_g4
TRINITY_DN186891_c1_g2
TRINITY_DN207930_c0_g1
TRINITY_DN214551_c1_g4
TRINITY_DN193286_c3_g3
TRINITY_DN189301_c2_g1
TRINITY_DN179087_c0_g1
TRINITY_DN214080_c3_g1
TRINITY_DN205472_c4_g1
TRINITY_DN205854_c2_g1
TRINITY_DN164096_c0_g1
TRINITY_DN201034_c19_g1
TRINITY_DN217493_c27_g2
TRINITY_DN213356_c7_g1
TRINITY_DN208491_c4_g1
TRINITY_DN170663_c0_g2
TRINITY_DN175491_c1_g2
TRINITY_DN208241_c6_g1
TRINITY_DN211026_c6_g1
TRINITY_DN205417_c24_g1
TRINITY_DN197894_c21_g1
TRINITY_DN178657_c0_g4
TRINITY_DN168161_c0_g1
TRINITY_DN207695_c4_g2
TRINITY_DN199857_c6_g4
TRINITY_DN215896_c3_g1
TRINITY_DN205214_c2_g3
TRINITY_DN210928_c2_g1
TRINITY_DN205079_c54_g1
TRINITY_DN191601_c3_g2
TRINITY_DN194485_c5_g2
TRINITY_DN184943_c1_g2
TRINITY_DN191896_c2_g3
TRINITY_DN205047_c2_g2
TRINITY_DN192886_c3_g1
TRINITY_DN209833_c5_g1
TRINITY_DN185320_c0_g1
TRINITY_DN197195_c0_g2
TRINITY_DN208405_c1_g2
TRINITY_DN174040_c7_g1
TRINITY_DN192237_c4_g1
TRINITY_DN207852_c4_g2
TRINITY_DN213241_c5_g1
TRINITY_DN185041_c7_g2
TRINITY_DN203888_c6_g1
TRINITY_DN211807_c5_g2
TRINITY_DN173930_c0_g2
TRINITY_DN191688_c3_g1
TRINITY_DN217287_c7_g3
TRINITY_DN216193_c5_g1
TRINITY_DN191732_c3_g3
TRINITY_DN193076_c0_g1
TRINITY_DN203452_c5_g2
TRINITY_DN205845_c4_g1
TRINITY_DN210010_c2_g4
TRINITY_DN175429_c2_g2
TRINITY_DN171485_c0_g1
TRINITY_DN186096_c5_g2
TRINITY_DN190426_c1_g1
TRINITY_DN203366_c8_g1
TRINITY_DN189881_c0_g1
TRINITY_DN201438_c0_g1
TRINITY_DN177382_c2_g1
TRINITY_DN189164_c5_g1
TRINITY_DN179618_c0_g2
TRINITY_DN118165_c0_g1
TRINITY_DN211002_c1_g1
TRINITY_DN206865_c0_g1
TRINITY_DN190801_c0_g1
TRINITY_DN183900_c8_g1
TRINITY_DN187208_c0_g2
TRINITY_DN195708_c5_g1
TRINITY_DN201894_c10_g1
TRINITY_DN213302_c2_g1
TRINITY_DN191320_c5_g2
TRINITY_DN187553_c0_g2
TRINITY_DN212525_c1_g1
TRINITY_DN173815_c0_g1
TRINITY_DN213253_c17_g2
TRINITY_DN211410_c2_g1
TRINITY_DN206609_c0_g1
TRINITY_DN206065_c7_g1
TRINITY_DN211410_c2_g2
TRINITY_DN204772_c11_g1
TRINITY_DN196233_c6_g2
TRINITY_DN214492_c2_g3
TRINITY_DN184904_c5_g1
TRINITY_DN194135_c0_g1
TRINITY_DN195776_c3_g1
TRINITY_DN200162_c24_g3
TRINITY_DN184020_c15_g2
TRINITY_DN208783_c2_g2
TRINITY_DN179341_c2_g2
TRINITY_DN207187_c9_g1
TRINITY_DN194464_c5_g1
TRINITY_DN202961_c1_g2
TRINITY_DN195674_c3_g2
TRINITY_DN207237_c2_g1
TRINITY_DN199069_c5_g1
TRINITY_DN186620_c1_g2
TRINITY_DN214403_c2_g1
TRINITY_DN175407_c0_g3
TRINITY_DN189038_c50_g3
TRINITY_DN213971_c0_g1
TRINITY_DN214968_c1_g1
TRINITY_DN190123_c4_g1
TRINITY_DN201388_c7_g1
TRINITY_DN203818_c6_g1
TRINITY_DN189377_c0_g1
TRINITY_DN215314_c1_g5
TRINITY_DN194787_c6_g1
TRINITY_DN215944_c13_g1
TRINITY_DN172590_c3_g1
TRINITY_DN211219_c2_g1
TRINITY_DN172679_c0_g1
TRINITY_DN196843_c1_g1
TRINITY_DN196636_c11_g1
TRINITY_DN116794_c0_g1
TRINITY_DN213736_c2_g2
TRINITY_DN203555_c4_g2
TRINITY_DN199468_c2_g4
TRINITY_DN214916_c5_g1
TRINITY_DN172590_c3_g3
TRINITY_DN195674_c3_g1
TRINITY_DN204772_c11_g2
TRINITY_DN201906_c0_g1
TRINITY_DN183947_c0_g1
TRINITY_DN202591_c2_g1
TRINITY_DN179836_c1_g1
TRINITY_DN211373_c4_g2
TRINITY_DN194079_c7_g1
TRINITY_DN217061_c45_g1
TRINITY_DN185429_c0_g3
TRINITY_DN211928_c3_g2
TRINITY_DN185079_c2_g2
TRINITY_DN203580_c5_g1
TRINITY_DN188516_c0_g1
TRINITY_DN204670_c3_g2
TRINITY_DN177610_c1_g1
TRINITY_DN212000_c4_g1
TRINITY_DN185374_c34_g1
TRINITY_DN181659_c21_g1
TRINITY_DN200594_c2_g1
TRINITY_DN196883_c1_g1
TRINITY_DN197442_c6_g1
TRINITY_DN208508_c1_g1
TRINITY_DN205992_c1_g1
TRINITY_DN199857_c6_g1
TRINITY_DN202758_c2_g1
TRINITY_DN203389_c2_g1
TRINITY_DN187558_c2_g1
TRINITY_DN205334_c3_g2
TRINITY_DN195602_c3_g1
TRINITY_DN197135_c6_g2
TRINITY_DN211190_c0_g1
TRINITY_DN172326_c0_g2
TRINITY_DN186153_c3_g1
TRINITY_DN185566_c2_g1
TRINITY_DN198424_c10_g2
TRINITY_DN180184_c1_g3
TRINITY_DN212275_c1_g1
TRINITY_DN212069_c10_g1
TRINITY_DN23294_c0_g1
TRINITY_DN193478_c3_g1
TRINITY_DN188869_c0_g1
TRINITY_DN198388_c4_g3
TRINITY_DN182657_c0_g2
TRINITY_DN201900_c1_g1
TRINITY_DN187942_c0_g2
TRINITY_DN202008_c10_g1
TRINITY_DN192886_c5_g1
TRINITY_DN206637_c3_g1
TRINITY_DN183035_c0_g3
TRINITY_DN189402_c2_g2
TRINITY_DN190334_c1_g2
TRINITY_DN181655_c1_g1
TRINITY_DN209243_c3_g1
TRINITY_DN202191_c0_g1
TRINITY_DN172590_c3_g4
TRINITY_DN197156_c3_g2
TRINITY_DN194953_c2_g4
TRINITY_DN192585_c6_g1
TRINITY_DN203614_c3_g1
TRINITY_DN189038_c51_g1
TRINITY_DN202680_c1_g2
TRINITY_DN215054_c1_g1
TRINITY_DN185076_c6_g1
TRINITY_DN217513_c48_g4
TRINITY_DN197843_c6_g1
TRINITY_DN189540_c0_g1
TRINITY_DN214323_c2_g1
TRINITY_DN189038_c53_g1
TRINITY_DN211622_c2_g2
TRINITY_DN191246_c7_g1
TRINITY_DN176771_c1_g3
TRINITY_DN202692_c4_g1
TRINITY_DN208095_c9_g1
TRINITY_DN188734_c1_g1
TRINITY_DN191901_c2_g1
TRINITY_DN187221_c5_g1
TRINITY_DN184734_c1_g1
TRINITY_DN214578_c6_g2
TRINITY_DN170929_c0_g1
TRINITY_DN193066_c8_g2
TRINITY_DN202484_c6_g1
TRINITY_DN192729_c2_g1
TRINITY_DN208783_c2_g3
TRINITY_DN202147_c3_g2
TRINITY_DN197256_c2_g3
TRINITY_DN192037_c30_g1
TRINITY_DN205663_c0_g1
TRINITY_DN171707_c0_g1
TRINITY_DN183516_c1_g5
TRINITY_DN179618_c1_g3
TRINITY_DN186207_c0_g1
TRINITY_DN201034_c16_g1
TRINITY_DN173709_c0_g2
TRINITY_DN199126_c6_g1
TRINITY_DN192453_c5_g1
TRINITY_DN199908_c4_g1
TRINITY_DN201825_c1_g2
TRINITY_DN194921_c5_g2
TRINITY_DN179728_c1_g1
TRINITY_DN194424_c3_g2
TRINITY_DN204227_c3_g1
TRINITY_DN188261_c1_g4
TRINITY_DN205698_c1_g2
TRINITY_DN212083_c0_g3
TRINITY_DN213754_c5_g1
TRINITY_DN188512_c3_g1
TRINITY_DN175077_c0_g1
TRINITY_DN184446_c2_g1
TRINITY_DN169981_c0_g1
TRINITY_DN179618_c0_g1
TRINITY_DN183035_c0_g2
TRINITY_DN212491_c2_g1
TRINITY_DN195736_c3_g2
TRINITY_DN212306_c11_g2
TRINITY_DN202062_c8_g1
TRINITY_DN212783_c5_g1
TRINITY_DN213869_c1_g1
TRINITY_DN215314_c1_g4
TRINITY_DN183516_c1_g3
TRINITY_DN200860_c2_g1
TRINITY_DN164545_c0_g1
TRINITY_DN213923_c1_g1
TRINITY_DN173777_c3_g1
TRINITY_DN193049_c0_g2
TRINITY_DN196616_c2_g1
TRINITY_DN209431_c3_g1
TRINITY_DN203882_c0_g1
TRINITY_DN214485_c3_g1
TRINITY_DN207607_c5_g2
TRINITY_DN211145_c6_g2
TRINITY_DN196478_c8_g1
TRINITY_DN184065_c0_g1
TRINITY_DN203588_c1_g1
TRINITY_DN177436_c1_g3
TRINITY_DN214392_c5_g1
TRINITY_DN201438_c0_g2
TRINITY_DN200507_c8_g2
TRINITY_DN195527_c14_g1
TRINITY_DN210517_c13_g1
TRINITY_DN216446_c2_g3
TRINITY_DN196132_c5_g2
TRINITY_DN188198_c2_g4
TRINITY_DN170836_c0_g2
TRINITY_DN188896_c2_g2
TRINITY_DN205079_c53_g1
TRINITY_DN189730_c4_g1
TRINITY_DN208653_c2_g2
TRINITY_DN171442_c0_g1
TRINITY_DN195513_c6_g1
TRINITY_DN208553_c6_g1
TRINITY_DN193861_c9_g1
TRINITY_DN197626_c6_g2
TRINITY_DN185354_c7_g1
TRINITY_DN198362_c17_g1
TRINITY_DN210637_c59_g2
TRINITY_DN190426_c0_g1
TRINITY_DN197241_c5_g2
TRINITY_DN209417_c7_g2
TRINITY_DN203159_c5_g1
TRINITY_DN199414_c2_g1
TRINITY_DN182509_c4_g1
TRINITY_DN205547_c27_g1
TRINITY_DN197106_c1_g1
TRINITY_DN204092_c5_g1
TRINITY_DN213290_c4_g1
TRINITY_DN182515_c0_g2
TRINITY_DN194396_c3_g1
TRINITY_DN185993_c1_g2
TRINITY_DN214074_c1_g2
TRINITY_DN209417_c7_g1
TRINITY_DN173260_c0_g1
TRINITY_DN193123_c5_g1
TRINITY_DN194684_c12_g2
TRINITY_DN203809_c2_g3
TRINITY_DN183300_c12_g1
TRINITY_DN191996_c5_g1
TRINITY_DN202501_c1_g2
TRINITY_DN189889_c0_g1
TRINITY_DN205453_c3_g3
TRINITY_DN190699_c4_g1
TRINITY_DN189038_c50_g1
TRINITY_DN205568_c37_g1
TRINITY_DN199351_c4_g1
TRINITY_DN191464_c7_g1
TRINITY_DN207272_c2_g1
TRINITY_DN196088_c7_g1
TRINITY_DN192933_c1_g2
TRINITY_DN209448_c1_g1
TRINITY_DN212243_c8_g1
TRINITY_DN189921_c2_g1
TRINITY_DN210532_c0_g1
TRINITY_DN203198_c2_g1
TRINITY_DN212097_c3_g1
TRINITY_DN211052_c2_g1
TRINITY_DN187985_c5_g1
TRINITY_DN179251_c1_g1
TRINITY_DN203291_c1_g1
TRINITY_DN212505_c1_g1
TRINITY_DN189929_c0_g2
TRINITY_DN196132_c5_g1
TRINITY_DN205027_c5_g1
TRINITY_DN215660_c2_g1
TRINITY_DN217319_c15_g1
TRINITY_DN214551_c1_g1
TRINITY_DN195982_c7_g1
TRINITY_DN217287_c6_g1
TRINITY_DN213139_c0_g1
TRINITY_DN179731_c0_g3
TRINITY_DN200690_c3_g2
TRINITY_DN197071_c5_g1
TRINITY_DN175226_c0_g2
TRINITY_DN189402_c2_g1
TRINITY_DN190960_c0_g1
TRINITY_DN217246_c3_g1
TRINITY_DN183599_c2_g1
TRINITY_DN191266_c2_g1
TRINITY_DN198655_c2_g1
TRINITY_DN205402_c0_g3
TRINITY_DN194807_c2_g1
TRINITY_DN202545_c6_g1
TRINITY_DN168450_c0_g1
TRINITY_DN211561_c2_g2
TRINITY_DN207080_c4_g1
TRINITY_DN187178_c1_g1
TRINITY_DN183382_c2_g1
TRINITY_DN211241_c0_g1
TRINITY_DN181772_c0_g2
TRINITY_DN191896_c1_g1
TRINITY_DN211141_c6_g1
TRINITY_DN195343_c1_g1
TRINITY_DN198754_c0_g1
TRINITY_DN184910_c3_g1
TRINITY_DN205336_c10_g2
TRINITY_DN196091_c4_g1
TRINITY_DN184441_c2_g1
TRINITY_DN177736_c0_g1
TRINITY_DN207582_c1_g1
TRINITY_DN198734_c5_g1
TRINITY_DN215054_c2_g1
TRINITY_DN200712_c1_g1
TRINITY_DN177726_c0_g1
TRINITY_DN191320_c5_g1
TRINITY_DN212763_c3_g1
TRINITY_DN195593_c4_g2
TRINITY_DN195981_c4_g1
TRINITY_DN208819_c1_g1
TRINITY_DN197608_c6_g2
TRINITY_DN203675_c12_g1
TRINITY_DN186279_c3_g1
TRINITY_DN189165_c0_g1
TRINITY_DN194567_c5_g1
TRINITY_DN192844_c0_g2
TRINITY_DN196100_c0_g1
TRINITY_DN196208_c3_g1
TRINITY_DN198404_c0_g3
TRINITY_DN210758_c2_g1
TRINITY_DN189347_c1_g1
TRINITY_DN189766_c1_g2
TRINITY_DN212323_c5_g1
TRINITY_DN169357_c0_g1
TRINITY_DN194684_c12_g1
TRINITY_DN217102_c2_g1
TRINITY_DN217081_c2_g1
TRINITY_DN193574_c4_g1
TRINITY_DN207320_c4_g1
TRINITY_DN207820_c5_g1
TRINITY_DN195736_c3_g1
TRINITY_DN196724_c1_g1
TRINITY_DN203614_c2_g2
TRINITY_DN188512_c3_g2
TRINITY_DN197854_c2_g1
TRINITY_DN204399_c2_g1
TRINITY_DN192767_c2_g1
TRINITY_DN202016_c2_g1
TRINITY_DN204140_c4_g4
TRINITY_DN196240_c3_g1
TRINITY_DN176646_c1_g1
TRINITY_DN196862_c4_g1
TRINITY_DN175429_c3_g1
TRINITY_DN208004_c5_g1
TRINITY_DN200250_c1_g1
TRINITY_DN203522_c6_g1
TRINITY_DN177736_c0_g2
TRINITY_DN201011_c17_g1
TRINITY_DN199458_c0_g1
TRINITY_DN211606_c3_g1
TRINITY_DN210918_c4_g1
TRINITY_DN213066_c1_g1
TRINITY_DN198235_c2_g1
TRINITY_DN199703_c5_g1
TRINITY_DN181063_c4_g1
TRINITY_DN213013_c1_g1
TRINITY_DN200872_c1_g1
TRINITY_DN209875_c3_g2
TRINITY_DN205336_c10_g1
TRINITY_DN211561_c2_g1
TRINITY_DN176799_c0_g1
TRINITY_DN191364_c1_g1
TRINITY_DN166256_c0_g1
TRINITY_DN178697_c0_g1
TRINITY_DN208306_c1_g4
TRINITY_DN175407_c0_g1
TRINITY_DN184951_c0_g3
TRINITY_DN205232_c5_g1
TRINITY_DN197800_c1_g1
TRINITY_DN204944_c2_g1
TRINITY_DN201111_c0_g1
TRINITY_DN206157_c2_g1
TRINITY_DN211697_c3_g1
TRINITY_DN201825_c1_g3
TRINITY_DN192971_c2_g2
TRINITY_DN184734_c2_g1
TRINITY_DN188399_c3_g1
TRINITY_DN179341_c2_g1
TRINITY_DN215481_c7_g1
TRINITY_DN210904_c4_g1
TRINITY_DN192876_c4_g2
TRINITY_DN194514_c1_g1
TRINITY_DN214874_c2_g1
TRINITY_DN192591_c2_g1
TRINITY_DN217319_c13_g1
TRINITY_DN186980_c1_g1
TRINITY_DN191160_c1_g1
TRINITY_DN189909_c4_g1
TRINITY_DN204148_c2_g1
TRINITY_DN193921_c7_g1
TRINITY_DN211006_c3_g2
TRINITY_DN194932_c6_g1
TRINITY_DN214774_c1_g1
TRINITY_DN195393_c3_g1
TRINITY_DN164243_c0_g1
TRINITY_DN193136_c4_g1
TRINITY_DN211920_c0_g1
TRINITY_DN209795_c5_g1
TRINITY_DN191442_c0_g2
TRINITY_DN201901_c8_g1
TRINITY_DN198973_c8_g1
TRINITY_DN208808_c3_g1
TRINITY_DN199859_c1_g1
TRINITY_DN207943_c3_g1
TRINITY_DN212559_c4_g3
TRINITY_DN217583_c25_g1
TRINITY_DN182187_c0_g1
TRINITY_DN193500_c9_g1
TRINITY_DN183548_c0_g1
TRINITY_DN199486_c3_g1
TRINITY_DN201218_c0_g3
TRINITY_DN201583_c4_g2
TRINITY_DN196222_c4_g1
TRINITY_DN197241_c6_g1
TRINITY_DN185340_c1_g2
TRINITY_DN211022_c5_g1
TRINITY_DN189038_c50_g2
TRINITY_DN199397_c2_g1
TRINITY_DN202674_c4_g1
TRINITY_DN173404_c7_g1
TRINITY_DN215065_c1_g1
TRINITY_DN215613_c2_g1
TRINITY_DN209309_c2_g1
TRINITY_DN214655_c0_g2
TRINITY_DN193084_c2_g1
TRINITY_DN213736_c2_g1
TRINITY_DN198082_c1_g1
TRINITY_DN191901_c3_g1
TRINITY_DN214305_c2_g1
TRINITY_DN216495_c9_g1
TRINITY_DN215777_c4_g1
TRINITY_DN192165_c0_g3
TRINITY_DN205766_c0_g1
TRINITY_DN194898_c16_g1
TRINITY_DN214259_c2_g1
TRINITY_DN185248_c6_g1
TRINITY_DN185283_c2_g4
TRINITY_DN210555_c1_g1
TRINITY_DN213778_c1_g1
TRINITY_DN191104_c1_g1
TRINITY_DN212653_c4_g1
TRINITY_DN196203_c4_g1
TRINITY_DN177744_c0_g1
TRINITY_DN197638_c2_g1
TRINITY_DN203196_c6_g1
TRINITY_DN172997_c0_g1
TRINITY_DN198400_c4_g1
TRINITY_DN176023_c0_g1
TRINITY_DN189191_c3_g1
TRINITY_DN197141_c6_g1
TRINITY_DN189562_c9_g1
TRINITY_DN198535_c2_g1
TRINITY_DN210287_c2_g1
TRINITY_DN188557_c0_g1
TRINITY_DN185205_c5_g1
TRINITY_DN210029_c3_g1
TRINITY_DN196688_c5_g1
TRINITY_DN210430_c8_g2
TRINITY_DN197509_c1_g2
TRINITY_DN201886_c2_g1
TRINITY_DN198846_c1_g1
TRINITY_DN211452_c2_g1
TRINITY_DN200202_c2_g1
TRINITY_DN205904_c2_g1
TRINITY_DN175666_c0_g1
TRINITY_DN212353_c4_g3
TRINITY_DN211474_c1_g1
TRINITY_DN216164_c5_g1
TRINITY_DN176646_c1_g4
TRINITY_DN200338_c1_g1
TRINITY_DN198970_c2_g3
TRINITY_DN211140_c2_g1
TRINITY_DN194898_c15_g1
TRINITY_DN198987_c2_g1
TRINITY_DN193230_c7_g1
TRINITY_DN189488_c6_g1
TRINITY_DN206688_c2_g3
TRINITY_DN194372_c0_g1
TRINITY_DN213183_c2_g1
TRINITY_DN198509_c1_g1
TRINITY_DN217155_c1_g1
TRINITY_DN181659_c19_g1
TRINITY_DN183435_c1_g4
TRINITY_DN189909_c5_g3
TRINITY_DN216270_c5_g1
TRINITY_DN196489_c1_g2
TRINITY_DN184557_c1_g1
TRINITY_DN195458_c3_g1
TRINITY_DN215769_c1_g1
TRINITY_DN208508_c1_g2
TRINITY_DN205512_c3_g1
TRINITY_DN185578_c0_g1
TRINITY_DN181994_c1_g4
TRINITY_DN208226_c3_g1
TRINITY_DN196788_c1_g2
TRINITY_DN194079_c6_g1
TRINITY_DN174811_c0_g1
TRINITY_DN181736_c0_g1
TRINITY_DN194240_c5_g1
TRINITY_DN214425_c2_g1
TRINITY_DN201154_c3_g1
TRINITY_DN203631_c2_g2
TRINITY_DN196679_c1_g1
TRINITY_DN204022_c3_g1
TRINITY_DN207666_c3_g1
TRINITY_DN184557_c2_g1
TRINITY_DN176857_c1_g2
TRINITY_DN169629_c1_g1
TRINITY_DN184949_c5_g1
TRINITY_DN174731_c0_g1
TRINITY_DN205650_c1_g2
TRINITY_DN197929_c2_g1
TRINITY_DN194572_c6_g1
TRINITY_DN197251_c5_g1
TRINITY_DN178185_c0_g1
TRINITY_DN212308_c3_g2
TRINITY_DN191960_c6_g1
TRINITY_DN192021_c7_g1
TRINITY_DN206621_c3_g1
TRINITY_DN201755_c1_g2
TRINITY_DN208306_c1_g2
TRINITY_DN204465_c5_g1
TRINITY_DN202721_c6_g1
TRINITY_DN206609_c1_g1
TRINITY_DN210010_c2_g1
TRINITY_DN194345_c1_g2
TRINITY_DN214291_c4_g1
TRINITY_DN200690_c3_g1
TRINITY_DN171305_c0_g1
TRINITY_DN189097_c0_g1
TRINITY_DN179702_c0_g1
TRINITY_DN186833_c2_g1
TRINITY_DN212720_c1_g1
TRINITY_DN195834_c6_g1
TRINITY_DN192788_c7_g1
TRINITY_DN192796_c5_g2
TRINITY_DN200676_c27_g1
TRINITY_DN202862_c2_g2
TRINITY_DN208599_c3_g1
TRINITY_DN205334_c3_g1
TRINITY_DN201233_c43_g1
TRINITY_DN179618_c1_g1
TRINITY_DN200981_c8_g1
TRINITY_DN192843_c8_g1
TRINITY_DN182286_c0_g1
TRINITY_DN192025_c6_g1
TRINITY_DN190130_c2_g1
TRINITY_DN204420_c3_g2
TRINITY_DN198348_c3_g1
TRINITY_DN212998_c3_g1
TRINITY_DN207031_c1_g1
TRINITY_DN197106_c1_g2
TRINITY_DN168370_c0_g1
TRINITY_DN193286_c3_g1
TRINITY_DN208989_c7_g1
TRINITY_DN186754_c9_g1
TRINITY_DN210143_c7_g1
TRINITY_DN215737_c3_g1
TRINITY_DN203847_c8_g1
TRINITY_DN210819_c2_g1
TRINITY_DN195285_c0_g1
TRINITY_DN185889_c5_g1
TRINITY_DN206454_c3_g2
TRINITY_DN202929_c10_g1
TRINITY_DN187182_c3_g1
TRINITY_DN192036_c2_g1
TRINITY_DN216496_c2_g1
TRINITY_DN198388_c4_g4
TRINITY_DN190706_c4_g1
TRINITY_DN212765_c0_g2
TRINITY_DN195097_c1_g3
TRINITY_DN215824_c5_g2
TRINITY_DN197168_c4_g1
TRINITY_DN206008_c9_g1
TRINITY_DN185600_c3_g2
TRINITY_DN204112_c0_g1
TRINITY_DN193859_c0_g1
TRINITY_DN210079_c4_g1
TRINITY_DN217493_c27_g1
TRINITY_DN190965_c4_g1
TRINITY_DN196636_c14_g1
TRINITY_DN212534_c6_g1
TRINITY_DN204010_c5_g1
TRINITY_DN214591_c3_g1
TRINITY_DN212399_c1_g1
TRINITY_DN175643_c4_g1
TRINITY_DN171380_c0_g1
TRINITY_DN208828_c2_g1
TRINITY_DN179866_c2_g1
TRINITY_DN189477_c1_g1
TRINITY_DN191501_c0_g3
TRINITY_DN215848_c1_g1
TRINITY_DN210979_c1_g2
TRINITY_DN215711_c1_g1
TRINITY_DN203588_c2_g1
TRINITY_DN210856_c4_g1
TRINITY_DN190279_c3_g1
TRINITY_DN187558_c2_g2
TRINITY_DN211928_c2_g2
TRINITY_DN200030_c1_g1
TRINITY_DN183224_c0_g1
TRINITY_DN187700_c0_g1
TRINITY_DN216705_c4_g1
TRINITY_DN201692_c1_g1
TRINITY_DN207974_c0_g1
TRINITY_DN214743_c3_g1
TRINITY_DN186775_c4_g1
TRINITY_DN193944_c0_g1
TRINITY_DN188594_c5_g2
TRINITY_DN210978_c1_g2
TRINITY_DN188759_c1_g1
TRINITY_DN193076_c1_g1
TRINITY_DN208321_c3_g1
TRINITY_DN206728_c6_g1
TRINITY_DN181703_c0_g1
TRINITY_DN196819_c4_g1
TRINITY_DN210578_c5_g1
TRINITY_DN215641_c5_g1
TRINITY_DN199750_c4_g1
TRINITY_DN205559_c12_g1
TRINITY_DN204851_c4_g1
TRINITY_DN173777_c4_g1
TRINITY_DN195481_c5_g1
TRINITY_DN187164_c2_g1
TRINITY_DN183886_c2_g2
TRINITY_DN201583_c3_g1
TRINITY_DN206102_c1_g1
TRINITY_DN175277_c0_g2
TRINITY_DN186129_c3_g1
TRINITY_DN181562_c0_g1
TRINITY_DN202406_c3_g1
TRINITY_DN212357_c2_g1
TRINITY_DN203268_c0_g1
TRINITY_DN194557_c0_g1
TRINITY_DN185807_c0_g1
TRINITY_DN173444_c0_g1
TRINITY_DN172245_c1_g1
TRINITY_DN212422_c2_g1
TRINITY_DN213923_c2_g1
TRINITY_DN190801_c1_g1
TRINITY_DN177744_c0_g3
TRINITY_DN207141_c5_g2
TRINITY_DN193628_c3_g1
TRINITY_DN211853_c6_g1
TRINITY_DN197974_c5_g3
TRINITY_DN189796_c3_g1
TRINITY_DN214578_c6_g1
TRINITY_DN187293_c3_g3
TRINITY_DN216824_c2_g1
TRINITY_DN191732_c3_g1
TRINITY_DN211068_c3_g1
TRINITY_DN196307_c7_g1
TRINITY_DN193270_c4_g1
TRINITY_DN214587_c1_g1
TRINITY_DN210876_c2_g1
TRINITY_DN194573_c1_g1
TRINITY_DN203253_c4_g1
TRINITY_DN212222_c7_g2
TRINITY_DN191039_c1_g1
TRINITY_DN213272_c2_g1
TRINITY_DN197899_c0_g2
TRINITY_DN206604_c0_g1
TRINITY_DN200552_c2_g1
TRINITY_DN195415_c2_g1
TRINITY_DN196420_c0_g1
TRINITY_DN180184_c1_g2
TRINITY_DN202689_c2_g1
TRINITY_DN205494_c2_g1
TRINITY_DN194096_c0_g1
TRINITY_DN214561_c7_g2
TRINITY_DN193150_c5_g1
TRINITY_DN212299_c16_g1
TRINITY_DN204608_c1_g1
TRINITY_DN207282_c0_g3
TRINITY_DN213301_c0_g1
TRINITY_DN196983_c4_g1
TRINITY_DN204710_c2_g2
TRINITY_DN206136_c18_g1
TRINITY_DN191459_c0_g1
TRINITY_DN214507_c3_g1
TRINITY_DN186049_c1_g1
