# Supplementary material for: Optimising Exome Captures in Species With Large Genomes Using Species‐Specific Repetitive DNA Blocker
Source: Mol Ecol Resour. 2024 Dec 18;25(3):e14053. doi: 10.1111/1755-0998.14053 (PMC11887611; doi:10.1111/1755-0998.14053)
Supplement: Supplementary file 2 — FILE S2. Fasta sequences for the 18,516 targeted P. sylvestris regions. [file MEN-25-e14053-s005.txt]

>TRINITY_DN1397_c0_g1_i1:0-228
TGCAATTTATACAAAAGTTATGCAACCTCTATGCCTATATTTTGAAATACTTCTACTAACTTCACTTCATTATGAAACATGGCAGATGGCGGACCTGATCATTGAGTCTGCAATCTAAACTAAATAGCAGTACGGATCGAGTATCATAGTATAACTATATAAGTTTAATACATAAACCCCAAGATGGACTATGGATATATTTTATTTTCCTTCAGTATGCATTTATTT
>TRINITY_DN3562_c0_g1_i1:0-214
CAGGGGAGGCCAGCAAAAAACCTGGTCCATGTAAGCCATAGTGCAGTAGGAAAGACACCTGCATGACTATTAAGCAGCCTGTTCCTCTACATGCCTAGGTGGAAACTAAATCTGTTCCTCCACATGCCTAAGTGGAAACTTCAGGCTTCCACCACTTATCAGCACCTACGGATCGGTCTTGATCACGTTGCTTTTCACGGTCAGGACCACCTCC
>TRINITY_DN4000_c0_g1_i1:0-324
CTTCAGTACCCAGGGGGTTTAGATACGCCATAGCGGTGGTTAGAAGGCCTTGCCTTGCTAGCAATTCTGCATAATTCTGAACCAATTTTGACAGAGAGGGACTAACCCGTTTTTGTCCAGTTGCTAAAGCAAGAACAACAGTCTTTTCCATCACGTCTTGCAAATGATCAACAAAGCTCCTCCCGTCATAATCATACTTAAGACTTCGAGACCTTATTTCCAGAGTCTTTTCAATATTCGCAGCACATATGTAGCAAAGTGTTGCTGCCATCACTTTGCCTGCTGCGATGAATCTAGAAGCAAGCATATCACATAATACAGTCC
>TRINITY_DN4040_c0_g1_i1:0-333
TGCAAATTACAAATGCTGAGGAAATACTAAAATTGGTGGGATAGCGTGAGAGCTTGACTCCTGTTGTTGTGTGATTTATCACTAGTAGCCAGAAGGCATCACAACTGTTCGACCCTAAATTTTTTTGTCAAGTAAGCTGCTTGGGAATTGAGCATTATGCTACTATCTTGTGCCCATCGTGGAGCCATAAGTTCTTCTGGATGGAGACCATCCCATTAACGAAACCCTTGAAGTGGTAGAGAAAGTCTGGGCTGAGGTTTTCTTTTACTTGGCACAGAACAATGTGTTCATTGAGGATATTTTGTTAAAAACTAGGTATGGTGAGTCCTGGTA
>TRINITY_DN4461_c0_g1:0-832
CCAAGAGGTTCAAGAACTATTTCAATTTCTCACATCCTCTTATAGCAGACAACTTTGATCCAGAGCAATGTGCATGGGCATATGGTATGAACATCCTTGATCTCCAAGCTTGGAGGAGGACCAACATCAAAGAAACTTATCATTACTGGCTTAAAAAAGTAAGAATAGTTTCAGATATGTTTTTCAGAGTCAGAAATTTCAACTATGTTTTAGGTTACCAACCAACGTGAAACTTGTAATTGTTGCTTGCTTAACATGTTGACATTATGTTTTTGCAGAATCTCAACTCCAATCTTAGACTCTGGAGAATGGGGACTCTACCACCTGCACTGATTGCTTTCAATGGTCTTGTTCATCCCATTGACCCATCTTGGCATATGTTAGGATTGGGCTACCAGTCCAGAACCAATCTTGACAGTGTGCAAAGTGCAGCTGTCATCCACTACAATGGTCGAGCAAAGCCATGGCTAGACATTGCATTCCATGAGCTAAGGCCTTTGTGGGCAAAATATGTAGATTTTTCAGATGAGTTTATTAAACGTTGTAATATTGTGGACTCGTAGTGTTCAATATACATTTTTTCAATTCAATCAATTCATTCTTCACTATCATAGGCAGGATGAAACAATACCAGGATGAACGGTGAGAAATGTCATTCCTTTCCCTTCTATAAATATGGATGAGGTTTCAGCGGAGCATGAACCTCACTCCCTTGCGCTTGTAATTTGCTTTCTTTCTCTTTTCTGTTTACCCTGTATAAAAGATTTGATTGCTCTTTTGGTTACCTTTTTCACATCTCTATAATAAATAAAAGATTTGATTAAAAAAAAAA
>TRINITY_DN4519_c0_g1_i2:0-247
CAACAACAACTCCATTTTTGTATTGTATTCCTCAAATCAAATCTTGTCTGCGAGAATGCCTTCCCTAGGGTTGAGCACGGGAAGATTTTCGCGCCATCGAAAGGCCCACGCCGCCAAACCTTCTCCGCCTCCACCCGCAACCGCAACCGCAACAGCTCCCGCCCTGCCCAGCCGCCGTGACCTGGAGGAAGTGTTCCGCAAGTTCGACAGCAACGGCGACGGGAAAATATCGAGATCGGAGCTGAGC
>TRINITY_DN4874_c0_g1_i1:0-237
CTCGTCTATTTCATATAACACAAACTCCTATTTGTCTCAGAAAGAATTCATCCCAATCCATATCTTACACAAAAATCAGAAGCTCAACCCAACAAATCTTTAGTGTCCCTCAAGTCTCATCTATTTCATAGAACACACACTCCCATTCGTCTCAGAAAGAGTACACCCAAATGAAAATCATCCACAAAAATCGGAAGCTAAACACAACAAATAGGAAGTGCTCCTCAACTCTCATCA
>TRINITY_DN5518_c0_g1_i1:0-382
CCAGGGCTCTATATCCTCCAGCTTAGCGGCGAGGACACCTCTGAAATCGACCGCTACGTTAACAGCTTCGGCGAACGGAGCTAGCTTCATCCCTATTTCTTGCAGCACGTCTCTGCCATCGGGCTGCCGGGGTCCAATGGCTGTTAATCTCAGAAGAGGCGGCCCGCCGGGCCTGAGAGCTAGGGCCTGAATCAGAGCCGGCCATTGTAAGCCGTGCATCAAATTTAGGTCTATCACATGGACGCTGCCGTGCCCGTCAAAAGCTTCAAGAATGGCCTGGTTTGCGGTAAAATGAGCGAACTTGAGATAAGGGCAAACCTCGTAGAAATGGTGGTAGAGAATCTCGGATTGGGCATCTACCTGTGACATATTGGATTCTGCG
>TRINITY_DN6450_c0_g1_i1:0-244
ATCATAGTTGCCAAGGGGTTAGTTCCACTGCGAGGATCAAACAATGAATCTTGGTGCCAGGGTTTGGATGGATTAGCCGCGAGATCTGCTGAGTACTACAAACAAGGTGCAAGATTTGCTAAATGGAGAACAGTTGTCAGCATACCCAATGGGCCTTCGGATTTAGCTGTCAAGTAAGCTGCGTGGGGACTTGCACGTAATGCCGCTATCTCTCAGGACAATGGTCTTGTGCCCATTGTGGAGC
>TRINITY_DN6541_c0_g1_i1:0-399
GTCTATCACATTCCAGTGCGCATGTCCGTGCACTTAGTACATCAGTTCTGCGGGATATTTTGCATGCGGAATATCTCAATTTCAGTTCATGGGACGCTTTCTTGGATGGTACGTTGGGTGGATGGTTGCAGATGGCATGGTAATGCCATTAAACAGTGAATCGTTTACCTTTTTGCCAATCCACGTAGCCTTTATCGAACATTTAACCTTTTTACCTTATTTATTTTATTGTTGTAGCTGCTCACTGATATCACTGATATGCGTCCATACAATGTTAAGTTGGACATAGTATTGGATTGTATTGAAAATGCTTAGAACATGAAACTATGCCCATTTCTATTGGCTTGAGTTTTTGTGGAATGGTGAGTCTCATGGTACTGTAGTGCTTGATTGGGGGTG
>TRINITY_DN7112_c0_g1_i1:0-547
GGAGCCTTCACCATGAGATCAGAACATCAACATCTAGTAGCTCAGGCTGGAGCAGCGTGAGGAGTCCAATTCTGGGACAATTTTTAGATATCCTGAGATGCAGTCACAGGAATCATCCTCCGCAGCGCCATGGGATCCATCAATTGATGGACTCATCGCTCTCATCGCTCGGATCAATCAATCAGATGGCCATCCAGATCAACGAGATCAATTCCCATTACAGTGAAGCTGGAGTGACTCTCCCATGGTAAGACCACGGAGTTCAGGGAGATGTTAACGCCAAGCTGGATGTCACTATAGTCCATGATTGAAAGAAAATGATGCCCTCTCTCTTATCTGTCAAATGGCAATGACTTGCCAGGTTGCCATGTATTATGTTTGTGTCTCTGTTTCTAGTTCTGTTAGCTTCTTACGATGCTGATCTCCTTTCTATTCAGTTTGTGCCAGACCTACTTAGTCTGAATTTTCCCTTTCATGCGGAGCTCTGTTTGTTTTCTCCACGGATTTGAGATAAACAGAAGAAAATGATATAATCATGAAAAATTGC
>TRINITY_DN7196_c0_g1_i1:0-314
TGCATACTCTGTGTGTGAAAGGCAATGTTATTGATGTTTTAGATCCTCGTTCTGTGAATGTGTTGTTATGATTATTATAATGTAAAAATTGTTTTCCAGTCTTGTTATGCAGGCCATGTTATGGAATCTGTGGATTAGGATTGAATAACTTAAAAAATGTCATTCAATGATCATTTTTGGAGCACTGTGCTGTATGGATTTTTGTGGTAGAAATGTGATCTGTAGGCTAGTTGTTCATTGCTGGGTTAATATCTTAGGTCAGTGCTACTTGGCTGGTCGCTTTATTATAACACTACATTACATTTTCAAGAAAA
>TRINITY_DN7572_c0_g1_i1:0-264
GGCCCCTCGTTGCTTAACCAGAATCGTAGTGGGGACTCTAGGTTAATTATCAGTGTGATTGATGTGTTATTTTATTGAAATCACTGCTTTAGGGTATTCCAATTGGATTATACAAAGAAGATCAATCCAGTGACATCAACTCAGAGTTACTTATGGAATTCCATAACCCACATTCCATTGACACAACAGACAGGTTTAACGCCACCTGCAAATCCCACCTCTTTAGCCAAATCTCGAAATTCTTGCTCTGTGCGCTCCTTGCCT
>TRINITY_DN8505_c0_g1_i1:0-471
CACAAGGAGGAGGTTTTCCAAATAGGCTGGAGCCCCAAAAATGAAACAATATTGGCTTCTTGTAGTGCAGCCAGAAGGCGTATGGTGTGGGACCTCAGCAGATTGATGAGGATAAATATAGCTCACTGTGTACTGAAGTAGCACGGGATTTATGCATTTGGGGCACAGCTGTCTGGCAGGTTGTATGGCATCCCTTTATGGTCATTATAAGGCCAGAATAGCAGTATGTCTGGCATTCTAGATTCTTTGTCTGTATGTGAATCAGTATACCCTATTGGGATACAGTGTACTGGTAGCATCATTTCACGAGCTACATCTGGGGTATTGCAGATTATACTTATCCTCAGTTGTATCAGATAGATAGTTATGCCAACTTAAAAGGTAGGATTACTGATCTTGGTTAATCTCTTTTTATTTTTATTTTTATAAAAAATAATATTATTCTGGGCTTGCGCTCTAAAAGATAAAAAA
>TRINITY_DN9096_c0_g1_i1:0-284
AATCAATAAAAGAAATCCATGCAATTGCTTAAATATTAAAACCAACACTGATCTTTAGTTCTTGTCTATATCTGGAACCACGACAGTTAATCAATCTCCAAGATAAATAGCACTCCAAACGCACAAAGCTTAGGCTTGTATTATACACATGCACACGAATACTCACACCACTATCTTGAAACCTTAAATGCTCTCCAAACCCTCACAATATTAGTTAAAAAGCACTAAATAGAAACAAGCTGCTCATCAACCTAATAAATAACTTGATATGAGCCATTACAACT
>TRINITY_DN9431_c0_g1_i1:0-259
CGGCTTTATTGTGTACTCCACTGATTGCCATAATAAGATAAGTTTAACCATCTCTGAACTCTATTCAGCTTGTGTTCTGATCATTACTTAAATTTTGTTTCTGCAACAGGCCACATGTCGGGCCTGGAGATTTCTACGACAAGCTATCATTGACGCAATCCGCCTGGCGGCCTTCCTTGCTGATTCTTCCACTGCGACACCATGGCCACATTTCAGGCGTAGCTAGATTTCCGACTTTTCCGATGACAGAGTAAACCTT
>TRINITY_DN11260_c0_g1_i1:0-294
GGTTTTTCAAGAAATCCACCACCTCCTGAAGCTCCAGCTTGGCCTGGTCAGCGCCTGCCACGTCGGAAAATGTAACTCCAGTCTCCGGCACCTCCTGGAACTTGGACTTAGAGCGACCGAAGTCCATAGGGCCGCCCAAACCTCCGGGACCCCCAGGGCCTCCCTGAGCCCGCCGAAATAAGAAGAATAAACCCCCGAAGGCTAAAATTGGGAATAAAAGAGTACCGATTATGTTGAGGAGGCCAGTGTTCATGGAGTACCTCAGCTCAGAATTTGCTCTATCTGGTAGTTTTT
>TRINITY_DN12497_c0_g1_i1:0-582
TTTTGTTTTGAATTTAAATTTTTATGCTCAAAGTATTTCAAATATCAAACCAAGTAAAGATGAATCTCAAATTTCTAGAGCGGAGAATTTCACGGTTTAAAACAATAACCTATGACAACAACATTATTATTGCTATTCATCCTCGGACTTCACCAATTACTACAGACTTCCATCACACAGGTGGTGGCGGACCAGAGCCATCAACCGGCTTATTGGAGACTATGTAAATAGATACCTGTAGGGTATTGTGAGAGGCATAGTCAGTTATTTTTGCTGCTGGGTGAGGGATCAGGGCCAGGGAAGTTGCTGTTAGCAATGGGCGGTGATGGCGCCTGTTCCTGCCTCCTCATCGGCTCTGCAGCGGCTTCTTCCTGCCCTTTTCTCATTTCCACCCTGCGCTGCTTCTGCTGATGAGTGCCTCTTATACTGGAGATCTTCCGTCCCTCAAAATCCATTAACGGTTGAACTGAATACGCAGAAAGCATTACGAGGATAGTGATGAAGATTACAGCAACTCCTGCCCGTGTTCTTTCAGCCATGATTAGCACCTCCTCCTGCTCTTTTCTTCTGTCTTCAGTCCCC
>TRINITY_DN12509_c0_g1_i1:0-235
GCATCTTCCATGACGTCTGCAACTCATGCCATACCCTCACTCATTATTGTATTTAAAAAAACAAATAAAAATACCCCCGGGCCCCAACTTTCTACAAAACCCAGCCCTGGCACTTTAGTTTCTCAGTATCGGATTGCACTACTGAGATCTGAAGTGCCTATTTGCCTGATACATCTCAGTACCTTGAGCCATGGAGGGTTTTCAATTTCTCCCTTTGCTACTGGTGGCCTTCCTG
>TRINITY_DN12984_c0_g1_i1:0-244
CTCCCATCAACGTGCGCTGACTATTATAAGAAAGGAGATCGCTTCGCCAAATGGCGTACAGTTGTGAGCATTCCCAACGGCCCCTCAGCTCTGGCCGTGAAAGAAGCCGCATGGGGTCTCGCCCGCTACGCGGCAAATGCTCAGGACAACGGTCTGGTTCCCATAGTGGAACCAGACATCCTGTTGGAAGGAGAACACCGCATTGACAGGACTTTCGAAGAAGCGCTGAAGGTCTGGTCCGATG
>TRINITY_DN13845_c1_g1_i1:0-248
CCCATCATTATATTTAATATTGTCCAGGTAAGAGGGAAACCCCAATTAGGTGGAGTCCATGGTGGTTTCTTGAGCTTCTTGTACCAGTCACTGTCTCCTCCATTTCCTGTAAAGCTTGCAACGAATCCCAACCCGAGAGGCAGAGCAACTGAGAGGATCAAAGATACTGCATTGACTAACTCCATTGAGATATTGAAGAACACGCCTATGTCGGTCTCCTAAGGCTATTTATATACCCTGCTCTTCCC
>TRINITY_DN15952_c0_g1_i1:0-252
GGCTATCATTAAGAAGAGAAACTATGTGGAACACCCTCACTGGTATAGTTCACAGTCGACCTACAGCACCAGATGCTTCCGCTCTTACAAGAGGTGTATAGAGACTCTCCCTTTCTTTGGGATGTTGAAAATCACTCAATCGTGGCAGTCTTCCTGTCAGTACATATATATATGTAGCATATCCAAGGATCAAAAGAATTACAGCTCCAATTATACATGCTAAAACCACAAAAATTATGGCAACAGTTCCTA
>TRINITY_DN16217_c0_g1_i1:0-232
AAAAGAACTGGGAGTCAGATGCGAGTGAAGAGGTGTATGAGGACTTACCTGCCCACTTGTTGACTTATCCTGTCCTCGTAACAAACGATGGAAATGGGGGTGAGTTGCCCGCCTTTCCAAACTTCCCTGACACGACGGCTCCTGTTCTGGGCAGGCAATCTGAACGTCTGCCTCCCATCCTGACAACCTAAAAGCAACTGTGACATTACAAGTAGTTTCACTTACAATCTAG
>TRINITY_DN18207_c0_g1_i1:0-220
GAACCTTCAGCTGCAATAGCCTGATACTTGAGCTCTTCTACGAGAATAATAAATGAAATTGATATGATATTAGTAAAGAGAATATTTGTTTGTAATGAATTACAGACTCTTCATGAGAACTTCATTGCAAACCATAAAATTCAACCAAGCCATGATTCCATGGACAAACTTCCGATTTCTTCCCCTAGAATTTTATGAGAGAGAAGATTGTATTTCTTCT
>TRINITY_DN19078_c0_g1_i1:0-257
AAAACCTGAAGATAGGAAATTCTATTACTAAAAACCATTAATCAATGGTAAAGTTGATTAACATTTTGATGGCTATTGTAGTCTAGGATGGAGTTCCAAATTTAAAGTGCCAAGAGAAAGCTACGATTGAAGTTTGCTATTAATAAAGCTGTCAATTAAATACATATCTGGACTATTGGAGTGGAGCGATTTTGCATGCATTTTTGGATGCTATATATTGTTGTATTTGCCTCCAGGCTTACTAGTTTTCAGATTAT
>TRINITY_DN19164_c0_g1_i1:0-241
AAGGGGATACTGATCCGACATTTTTTTACTTCGCTGATTGCTTGAATGAGGTCAAGTGTTAAATACTGCTTCTGCACGGCTTGACTTAGTAATCGATATGATATTATTAACTCTATTGAGGTCAGCAATTATTTTTTTTATGAATTAGTGTGTATTGATATTTGGAACCACTACTATTTTCCAGACTACTTTTTGGAATCAATGGGTCCTGTTTAGTTAACTAGACAGGCATATATTTCGG
>TRINITY_DN19969_c0_g1_i1:0-253
GTGGTTGAGAATTGCTATAAATATACCTAATTGTTTGCTTGTTATCTCATATTGAATTGAGTGAGCGGCCAGTGATTTCATTCTTTCTTTTGGGATTGAAAGTTATACACTTAATTTTGTCAATATGAAGTGGTTTTTCATGTATGCTGTTTTTCTGCTAATCACATGCTACTGCAGGGTAGGGCAAGGGCAAAATGTGCAACAGCAATTCTTATCTCCTCACAATGACGCGAGAGCCCAAGTGGGTGTGGAG
>TRINITY_DN20078_c0_g1_i1:0-234
CCGACAATTGATGCAGTTCCTCTTCAGCATTTTCTATGGCTCTCTGCAACCAATAATTATGAAGCCTGATCCTTGATTTTCTGGGTAACAGCCATACATCCTTGGAATCAAGGATTCTTTCTAGAGAAGATTTATTAGCTAGATTTTCAGTCACAACTTCTTCATCACCATAAGCAGGAATAGCATTATACTCACCATTATCATCATCAGCAGTAAGAATAACTCTTGGTTCAC
>TRINITY_DN20771_c0_g1_i1:0-229
AATTATCATACTTAGAAACTGTCTCTGGGACTGCATAGTCAATTGGAATATTGTTATATGTGGAGACAAATTTCATGTCTCCATTCATTTCGTGGCAATGATGTATAAAAGGTTGATCATAGACCATGCTATGATCAAGCCTTAAGCCCTCTCTCATTACCAGCTGCATGTTCGAACCAAAATCGTTACCATTTTTTCCAGCAATAACTCCTGGCCCAAAGAAGTTATC
>TRINITY_DN20920_c0_g2_i1:0-202
AAATTAGATTTCTAGTTGATCAACAGGGTGAAAAATCAACCCCCTTAGTTATTTTAATTCTTAAATAATTAATTTAAATTAATTAATTAATTATTTAGTTATTTAACAATAGTTTCTCAATTTATATTTTTTTAATAATAATTAGTAAATTATTATTAATAGATAAGAATTATTATCATTATCCATAATATTTATTATAAAT
>TRINITY_DN20955_c0_g1_i1:0-326
TGTTGAAGAATTGCTTCGAGAACCCTTTTTTTAATGTTTTCTCAGAGAATCCTTTACTTTGTAAAATGCTATTTTTGACTGAAAGTTTTATATTAAATTTGAATTTTTGATGCGCTATTATATAAGTCTCGTTGATTTCTGTGTTTTTGTTCTCTGTTTATTCATATAGTAAGTGAAATTTCAACTCTTAAAATGTGGTTTCCTTTTCCTTTTAAATTAATATGCCTTTAATGATGCACCTCTAGAGCAAGGATGACTTCTGAATTTAGCACTATTGAAATGGTATTCTATGTGTCCTATTATAATGCTGTTCCGAGATCCTGGTT
>TRINITY_DN21343_c0_g1_i1:0-249
CCGTTTTTTTCGCAGAAGTGGGAATCTTGTTGTCTTTCGAAGGCGTTCCAGTTTCAATATCCGTAAGCCAACAACATGAGCAATTTGCAACAAGCAGGGCGGAACTTCTGCGGCGATAACAACAAGGTCAACCGCAGGTGCAACAGCTGCGACAAGAACGTCATCGGCCCCAACACCAAGATCGACGGCAATCCCATCCTCGGCAACAACAGTGGCAACACCACCAACAATGGCAACAAAATCAACAGC
>TRINITY_DN21663_c0_g1_i1:0-406
CTGTTCCTTGAGCTCTCTGAGTTCCCTGAGGGTCCTGGAAGGGGCATCCTCTGTATCCACGCCATCGTGACAGCATGACGGCGCATCTTCTGCCTCGCTGTCGCCACGCCCTTCCCTCATGCTCTGTTCCCTGGTTTGAGCCAAGACCTGTTCAAGATTGGTTTTCAATGTATTTGCAATGGTCTCGTTGTTCTTCGCCACGTTCTGCCAAATCTGGTTCTCCACACTCAACTGTTTGACGCGCTCTTCCAATTCCAGATTCCTCCTATTCAGTTTGTCCAGAGCCATTGCAGAGCCATGGGTTGCACAGTTGAAGAAGGGATACTGAGAAGGCTCAAGGTAAAGGAAGCCGAACTGTACAAACTGAATAGGAGGAATCTGGAATTGGAAGAGCGCGTCAAACAGT
>TRINITY_DN23294_c0_g1:0-610
ACGGCTAAAGCACCTATGTTTGCCGTAGATTCTAATGGACTTGTAGCTGGATGGAGGGCAAAAGTGGCAGAATTGACAGGCCTTCCGGTTGGAGAAGCCATGGGCAAGTCTCTCGTTCAGGATCTTGTTTTTGAAGAATCTGTGGAGACAGTTAAAAAAATGCTCTACAGAGCCTTAAGTGGAATGTTAATTCCATTTATCAATCAATTGAACTACACACATATAGGCACCTACCTATACCTGTCAATATTTATGAACGTTGTATCAGTTGACTTGAATTTTATTAACATTGCATCTGTACTATCCATGAGGAGAATATTGTGTGTTCGTTCTTATAAAATATATGAAACTCTCTATTCATGAAGTCAGACACGTACAAGGTTTGATTTGGAAACAGCTCTGCAACTTTGCTTTGTTATAAAGATGCTTCCTAACAAAATAACGTCATCAATGCCCTTTGTCTCTTTTGCAGGGGAAGAAGAGAAAAATGTTGAGATGGTGCTAAGGACCTTTGGCCCACAAAAGCAGAAGAAAGCTGTAATTCTGGTTGCCAATGCTTGTTCAAGTAGGGATTATACAGAAAATATTGTTGCGGTATGCTTTGTGGGCA
>TRINITY_DN25908_c0_g1_i1:0-210
ACTAATTTCACTGATGGGCATCTTCCTGATCATTATCATCTTTATGGACCAGAATGGTGAACATCTGAGCAGTTCTGTCAAAGAGATGTGCTCTTCTGTAGTAATCACGAGGAGACCTTCCTTTGTCATCTGCTATAGTCTCCACCTCCAAGTAATAAAGATCTTGTGGCTCTTTCTATTTCTCACAAGACATTTATGTCACAAATCGAC
>TRINITY_DN26616_c0_g1_i1:0-359
GGCGGGTGGAGAACTCTTCCAATTAAAGCAGGTCTGCTTCGATGCGGGAAAAGCTGCAGATTGCGTTGGATGAATTATCTTCGACCCGATGTGAAATGCGGCCACATTCTGCCCGAGGAGGAAGATTTAATCCTCAGGTTGCATCGCCTCCTTGGAAACAGGTATGCTGTTAAGAGCTTATAGGGTTTGGTAGATTTATTCTTTTCATTAGGGTTTTCCTTATCCGATTGCTCTGCAGGTGGGCATTAATCGCTGGGCGTATACCGGGCAGGACAGACAATGAGATCAAGAATTATTGGAATACCCACCTCAGCAAAAAGCTTATCAGTCAGGGTATAGACCCGCGGACACACAAGCAC
>TRINITY_DN28448_c0_g1_i1:0-282
GCGCTGGAGGTGGTCTTGGTGGAGGGCTGAGCAAAAAGAAGCCAGTTCCCTGAGGTTCGGAAGTTGTGATGTGGGCGTTTGGATCTGTTAGCAGCGAATGCATCGTTATAGAGAATAATGTGTTACTAGAGACGGGAATAATATATGTTAGAGTTAGTGAAGGCTGTGTTCTTAGTCTTGTAATGAGCAAGCGTGCTGGCTACTACTCTTTTATAGAGTAGCCTGCTGATAGGGGAGACCGGAGATATGTCAGCATGTATGCTCAGACGTTGTATGGTGTTT
>TRINITY_DN29264_c1_g1_i1:0-326
CAGGTCAAGATGGCCAAGCAAACGGGGAAGAATGGACAAACTCCAAGAAAAAGTTTTTGGAGTTTGTCCATTCTTCACCGTTTGCTTGGCCATCTTGACCTGAACAAAGGAATTGTCTGTACCATCAACATCCATGTCCAGGTAGAACGTAACATAATGGTCATGGATGACACCAATTATATTCTGAGCAAGCAAAGTCCCATGAAGTTCGTCCTGGGATCTGATCTGGTTAACATTCTCTTATTTTGTACCTTTGATGATCAAGATACCACTTAGTCAAACCTTAATTCGGATAAGGCCATCAGTCTGAAAATCCCAATCCACAA
>TRINITY_DN29415_c0_g1_i1:0-248
ACTTATTAACACCAATGCCCACACACCTCCACCGACATGAATCGCAGGTGTTTGCACGTGTTTAGTTCTGTATAGCAAATTCCTGTTGCTAGACAAGCCGCCACTCTTTGAAAGTCAACGAAGCTTGGAGGCATTGCAAGAGTGTCAAGACTGTACGAATTCATATTTTCCTGTAAGCTGAATCGATCCAAGCTTTTAGAAATGGCGTTCATACCGCGCATTAAACTCGCCACCCAAGGATTCGAGGG
>TRINITY_DN29461_c0_g1_i1:0-233
AGCCAGGCCAGATCGAGGTTTGCCACTGGATTTTCGAAAACGATCTCATCTGGGTGCCTGTAATGTAAACTGATGGCATCATAAGAATCTTACCTGGGCGTAGATTCATGTGGCAATCTCCCCTTTCCTGCACTAAGTTGATGGAATCTCGAGATGAAATTTTCTAATCTCTCAATGAAATTATGTGAAAATTTCCAAATTTTAAATAAAATAACGTGATTTTAAAAAAAAAA
>TRINITY_DN30102_c0_g1_i1:0-243
TATTATTGATAAGACATCAGGAAAGCCATGCAGTCCCCAATGACAATACGAACAATAATAATGAATTTAAATCTAGTAAAATATAGCAGATAAGTTCCTTCATATCAAGGCCAGTATTACAAAGAACTAATGCTTGCTATACCTATGCACTGAAGTCAAAAATGGTTGATTCAATGGCAGAGAGAAGAAAATACCGACCCCATTGGATTGGAAATAATACCCGTGGCGGTTGCAGGCCACTAA
>TRINITY_DN31881_c0_g1_i1:0-217
GTTCAGAAAGCACTGGAGATGGTTGCTGGTCACCTTCGCAAGTTTTTGGTTGATCGCAGCATTCTTCCATTGTTTGAACAGAACCAGCCACATTCAGCGAATGATGCACAAGATTTGGCACCTACCTGGGGAAAGACAACAGTGCCTGCTCTTTCCACTACTGCTCAGCCTGGACTGGGTGGACTGGGTGGTCTGGGAGCAGGCTTGACTTCAACAA
>TRINITY_DN32402_c0_g1_i1:0-271
CCCTTACAGAATGATTTGTTGATAATCTATGTTTGGTCTCGCCTTTTGATGTAATGGAACTGAATCTATCAGTATCTAGCATACAACACAGAATACGACCTGAAAGACAATCTTTCAATGCTTCAATCCTACTGTGAAGGCTTTTGACAAGCACTAAAAGGTTGCCAGCTGATGAATGCCATCAATAATGATGAAAATAATTCAAATCCAACCACACTCTCGAAGTCACATCCCAAACCCCTTCTTAAGTAGATTGTAATAGAAGGCATAG
>TRINITY_DN32934_c0_g1_i1:0-238
GTAGTATATTTCTTAGATGCATGGTATTGCTTAGTCATTAACACATAGATGCAGAAGGAAGTAGTATACCTCTTAGATGCACAAGGCTTATATTTTTTTATAGGTTTTTTGGAAAATTTCTAGGTATTTTATAGAAGTTGTTAAATTTATAAGTTTGAATTGTAAACTCTTTACCATTTAAATATAAATATGGTTTGGTGTTGCTAAGTCATTAACACATAGATGTAGAAGGTTGTAG
>TRINITY_DN33907_c0_g1_i1:0-268
TTCACATGAAAACTATTAAACAATTTTTTATTATTTTTTAGTGGACAGTCGTGCCGTGTGCGGCAAGCTGAAATAAAAATCTTTAGACCATTCAATGATCCTCATATTCCTAGGATTCTTCTGTGAATTCGGAAGCTCTTGTCAGTCTCGCTCAGACGATGACAATGGCGTGTTTAAACGTTACGCGTTCTGCTTCTGTAAGTACAAATCTGATGCATTTTACTGCAAATACAAGCTCAAAATTAGCTCTGATTCAAACCCACCAGAT
>TRINITY_DN36401_c0_g1_i1:0-348
ATGCGCACAAAAGAATAGAGTGCGGAATGGTGAACTGTACCGCTACATCTGTGACACAAGGGGTGCTTTTATACAGGTTAGGTTTTTCCTTACAGTCTTCAAGTTAGAATCCTGCAGCTGGAGGTTCCATATCAAGCTTTTCAATTTCTGATCTATAAATATACACCTATCATGCTATTGATCATTCCTCTGCATGGATTGAATTTATCACTGACATCAATGTTTTCTGTCATGGTTATGTTTCAGCCTGCACTTTATGAAGCTTTTGGGCTTACTGTTGTTGAGGCAATGACATGTGGTCTTCCTACATTTGCCACATGTAATGGAGGTCCTGCTGAAATTATTGTG
>TRINITY_DN37136_c0_g1_i1:0-426
CTCTAATCCCTTTTTCTTCTTATCCACTTCCTTCCTTCCTTGACTGCGTTGTAAATCTAATTGTATTTCTTTGCAACTTGATCTACTGAGATTTGCATTTGTTTTCTTCTATTTTTTCTTTCCATTTAATGTTTTTAAAAAATTAAAATATGCATTTATTTTTTCTTTTATATTTTATAAACATAAAATTATTCTAAATTTTATTAATTTATGAATTTGCTCTAATTACATCGTTAAAATTGTTTTTTTTACCGATAAATTTTGATAAAGAAGTAGCAATTTCTCTAGATATATGCATCAGTCAGCATCCCATATATATCAAAGACTCAAAATTATTAAATAAATCTAATACCATAAACTTCTTTAATACATGAGAAATTGATTTAAATAAACAATTCTTTCATATATGAACTAATTACTATGACC
>TRINITY_DN37735_c0_g1_i1:0-230
GTTCTCAACTCTCTTACACTAAAGGTATTGAGTGTACATATTATTTCGGTTTTCTTCGATATTTTTCGGTTCAAAACAACTTCAGTCAACAGAACTTTAGTTCCAATATGTTTATTAGCTGATTACAGTCCTTTTTATTTCTTCATCATACAACCCTCTAGTGTTTAAACATTTTCCACTAACATATGACCTTTATTTTCCATTATTACATTCTATCGAATATGTTGGGG
>TRINITY_DN38426_c0_g1_i1:0-311
CCAAAGCTCAAGCTTGGCAGGACAAACTCTCCTGAGGCCGCAGCAGAATGAGCTCGTCGAAGGTAGGCGTGTCGCAGGCTCGAATCACCATGCGTAGAACCGTCCGGAGCGCCCCTGAGAGTATTTGGTAAACGACGTTGGTCTCTTTAGCAACCTCTTTTATTTTTAGCTCCTTAATTATTCCACTCTTTTAATCTTCTTGTTATATTGTTCTGTCGGTCCGTCGTCGCAGGTATGGACCTGACCGCCCCAAATACCTGGGACCCTTCTCGGAACAGACGCCATCGTATCTCACCGGAGAATTTCCCGGC
>TRINITY_DN39193_c0_g1_i1:0-298
GGATAAGCGTTGTGGTGTGTCACCAAGCCAGGATAATAACACTCTTTACATGGGCAATATTTGCAAGACATGGACAAAGGATGTTGTAAGACTTTTCACTGTTTTTTGCTGTGCCTGTCCAATGCTAAGTTCAATAAATTCTTATACGATAAGTTGTGCTTCTCCAATGTTATATGGTAACTTCTTAATGCTTATATTGATCTAAATTGCAGGTGAGAGAAAAGCTGAATGAGTATGGAATTGAAAACATTGAAGAAATGTCCTTAATGGATGATCCAAAAAATGAGGGGCAAAATCG
>TRINITY_DN40244_c0_g1_i1:0-235
CCTCAACTCCCGATCAATCATCTTCTAAATAGTCAATCCCTACTGACCTATATACAGTAGAGTTTCAAGTTCTGATATGTCTTCTCTCTACATGGAAGTTTGGGTATCAGCGTGCATGTCGATGGTAGCAATTTTTAGGTCTTCCAGATTCATCAGTTTCTGTGATTTCCTGAACAGGATTACAAGATATGCATGTAGGTCCCAATCTTTTCCCTTAGGGGTTGGCTGATTCCAG
>TRINITY_DN40415_c0_g1_i1:0-272
GTTAAAGATTATCTCTTTATTTAACACTGACTATGTGTTGATATATAGTTAGTTTAGAGCCAAATAGTCTACTTATAAGGCATTCTAGTATCAATTCAAGGTTTTGGTTAAGTACATTATTATCGCATGCCAGGTATGGGAAAGCATAAATGCAGTGGAAGATTCTCTGATTATCTAAGACTCACTATGTGTTGATATATAGTTAGTTTAGAGCCAAATACTCTATTTACTTATAAATAGAAGAAGATGGAAGCTGGTATATTGTAATTCTG
>TRINITY_DN41237_c0_g1_i1:0-233
AAGGATATCATCAAATTTATCCAGTCAATCTTGCATGATCAGCAAATTAGCCTATCCCAGGTTAACCACCAAATGGTAATAATGGGCAATAATGAACAGAAGACAGGAATAAGTTATTCATTGCCATGAAATTTGGAACCACTCAGAGATATAATACCTACCCATCTGTGATACAACCCCATGAACAATATCTGAAAGGCATTTATGAATTAGAATGAGGTTGCCCTTCTAAA
>TRINITY_DN42801_c0_g1_i1:0-233
GTCATTAGTGAGACTCTTGTAGAAGGATGCATATTCTTCCTAGGTAATCTCCTCTGGCTTCCTCATCCAAATGGGCTTCTGCTTGTTCACTAGACTCCATTCATGTGACACTTCCTTTACCTTCTTTTTCTTCTTCTCCTTCTCCTTGTCTTCCTCCACTTCCTCAACATCCCCTTCCTCATCTTCCTTCTTCTTCTTCTCCTCTGCCTCCTCTTCGTCGTCGCTCACCTCCC
>TRINITY_DN42843_c0_g1_i1:0-349
CTTGTACAAGGGTTCTTGTACAGATGATATTATATATTTATATGTATTAATATCATCTGTACAAGAACCCTTGTACAAGTCCAGACTGCGAAGACCAAATTCAATAATATAGTCGACGAAGGCAAAGCATCATAAATACTTATACAAGAGGAACATATCTGACATCCATTACAGATTTCTGTTTTAGTGTTCCATCAGGAAGTTAGTCTATAATCATGAGGGAATCAACAACTGGAATCACTATTCTTCCTCCTGGCTTTAGCTGATTTACCAGAGCCTCTGGTACTTCTGAAGCTGCTGCACCAACATGGATAGCATCATAAGGTGCATCATCTGGAAAACACTTCAT
>TRINITY_DN43440_c0_g1_i1:0-309
CCTTGGAGAATATATTTAAAAGGGCTGAGCGACATCCTTCCTGATAATACAAAACATCACGAAGAACTGGTCCTTGTATGACGTATCCTTTTTAGGATGCTCAATCTTACCCTCTGACTCAAAGCTTCCAATTTCTCACTTCTTGGACCTTTCTTGAAGGCAATCAACCCTCTGACTCTATCAATTTTCTCCTCGTCCTTGGCAACTTCTGTCTTATGATGTGATGATAAAACAGCCTGCAAAATCATTTCAAAATAAAACAGTCAGAAAATAGGACAGAAGAGTGTTGCTGAAAAGCAACCTTCTTCC
>TRINITY_DN44332_c0_g1_i2:0-359
GACCAATAAGTGCAAGTTGGCAATCCATACATTCGATCTGGACCTGGTAATTGACTAGGTTTGGAGAACAGCTATGGTTTATGAAACGTGCAACATTTCCATAATTAGTCGCATCAATGACGTAAGGTTTGGTTTCCTCCATGAACTCATTTGTAGCAATATGGGGATCAATATCATATAGGTAACTACAGCCACCTTTGTTATATCTCTCTCCCCGTTTGTTTGCTTCTTGGTCATTTAACACTTCCCCATTGTATTCACAAATAAATGTCACCAGTGATATTGATTCAGCAGCTCTGACAGCCCAGCCCTTGTGCTGCGTTATAAAAACTTCAAGATTAACTTGTACTCCATTCTGT
>TRINITY_DN44561_c0_g1_i1:0-219
GTCAATACCATTAACAGGTTAACCCCACTGAAAGAGTCTTGCACATACATACCTCTGGCTCTACCCAACTCCTTTGAATTTTGTTGGAGGCCCTCTGTGAGAGCATTGTCTATTACTCTGATCATTCCAAATTCAGGACTGTGTGCCACCTTCATTGTTGTGAAATTCTTGGAGGCTGTCACAACATCATGCATGTAGAATTCTATCTCTGTTTTCTTT
>TRINITY_DN44740_c0_g1_i1:0-328
CATGCATGAACTCAATGCCAAGACTAGATCCTGGTATTAATCTAGGAAGGCCATAATGGATGAGAATGGCTGTGACTTCACATCTCCGAGTTAGTTTCTGAGACCCAGTCCTCATGCCTGTAATTCGATTTCCTGCTCCAATCTTTGGCCTTCTAAGTATCTGGTCACAAAAGAAAGGCACAATAATGTTACAGAACAGACTACCAATCATAGAACTGGATAAGGTATTGACTGGAACAAAGTAGTGAACTCTTACACTGCTGACTGTTTGTTCTTCTGAAAGGCACAGTCCTCGAGTTTCTGGCATATGATGGTGTCCATCCTTTTC
>TRINITY_DN45102_c0_g1_i1:0-519
CCAACAACAGTTCAAGAGAAAACAAAAATCCAAAATTTAGAACAACAAATTAATGATTTAAACAAAATTAAAGATGAAAAAGAAAAATTAGAAAAAGAATTAAATAATTTAAAAACATCATCAACAAAAGAAAAAATAGAAAAATCTGGATTTAAAAATAATACAATTATGATTATTTTATTTTTAATATCTATATTAGCTTTAATCGGACTAGTAATAAATAAGTTCAAAAAATACAAAAAATAAAATTTCGATGATCTTATTTTTGTAGCCAAAATTCAAATATATTATATTTTGAATATAAAAAACAATTAAATATCAACCTAAAGGTTGATATTTTCTTTAAAAGAAGATAAAAAACTTATAATTGATGATAATATTTGTTTGTAAATTGTCGAAAAAGGTTCATTTTAATATAGGTGGTTATCCAAGTCATGAATTTGATCTTGATGAGAAAATCATATTTTATTTTAAAATCTAAAATTTGTTTATAAAATAGCTAATAGTAAAAAAAGCCAA
>TRINITY_DN49468_c0_g1_i1:0-232
GCTGCGAGGAATTGGAAAGAATGTCTCCACAATGCCGATGCCGAGCCATACAGCAAGTACTCGATCAATCTCAATCGTATGATTCAACCAGGGAGGACCTCTTCATGGACACCGAGGCTGCGCTTAACCAACGCCGCCGCCGCCGCGAATCGCGTGGACGAGAAGAGGAGGAGGAGGCGGAGGAGAGAGCCGCGTACCTTCCAGAAACCTGCAACGTCCGCCAGCCTCCCCC
>TRINITY_DN49739_c0_g1_i1:0-235
GTCTTTCACATGGCTTGCCTTCTAAATGACAACCCTGAGCAGGTGATAGAACCGGCTGTGAATGGAACCAGGAATGTTATGGAGGTATGTGCAGCAATGGGAGTGAAGCGTGTTGTGGTTACATCTTCTATTGGCGCAGTTTACATGGACCCTCACAGAGATCCACTCGCCATAGTCGATGATGACTGTTGGAGCGATTTGGATTACTGCATGCAAACTAAGAATTGGTATTGTT
>TRINITY_DN49899_c0_g1_i1:0-244
GTGTTCCTGGAATGACCATAAAAAACCCATTATCTTCTTTATGGCAAGACTTGACAAAGTGAAAAATCTGACGACACTAGTTGAATGGTTTGCAAATAACAAACGCTTAAGGAAGTTGGTTAACCTCGGTGTGGTTGTTGGGAGTTCAGAATACCTTATCAGGTGGCAAGGTTTGCCTAAGGAGAATGTCACATGGGAAGGGGAATAGATCTTGCAGCACCTGAATCTGCAATTGCTTGAGGAC
>TRINITY_DN50420_c0_g1_i1:0-244
GAAGTCAAGTGTTAATTACAGCTTATGCACGGCTTGACTTATTAATCGATATGATATTATTAAGTCTATTGAGGACAGCAATTATTTTTTTTATGAATTAGTGTGTATTCCAATTTGGAACCACTACTAATTTCCAGACTACTTTTTGGAATCAATGTGACCTGTTTAGTTAACTAGACAGTCATATATTTCGGTGGAATCATAGTATTATTTGAATATGTTGATAGCAGTTGATATTTCAAAA
>TRINITY_DN52125_c0_g1_i1:0-499
CTACAACCCTATGACATAAGGTCAGTCCATTGGGCAGAATTCCCCAATCAGTCAATCTCCCTCGAATCCAGTTCAGAACTTTGTAGACAATAGAGCTGACGAATATTACCAGATGCATATAGCCAGTCCTTGAAATGGCCATGGATTGCACTCACTAGTTCACGCTTTTTACTATCATCCAGTTGAGTGTTTCTCAATGATCCTCTCGTATCCTCGAGTGAGTTATACTTTTGCTGTTGTGCTGCCATGTATGGATTTGGTAATATAAACGGATTGTCTTTTGTTTGTTGAAATTTGGATTCCACTTCAAACCATTTTGGAATCACAAAGTTCAAGAACTGGTCTGGATGAAGAACATTAGCCGACTCAGCTTGTACATCAGAAACACCCACCGGATGAGATAGAGAATCATGTGGGTCTACCATTCCTAGTGCCAAAGGCTTGTCCCAAGAATGAGCCTGGCCACCGCCTCTTGTGCCCTGCATGTTCCTGCATCTCC
>TRINITY_DN52255_c0_g1_i1:0-215
GCACAAGCAGCCTGCAGGTAGACCTTAGTGCTATATTGTTGGAAATATTGAAGAATTAATTATTCACGAGTGTATTAATTATATTGTAAAGATTACTTAATGATGAATTTGTTGTTTGTATGTTATAAATCACAGGGAGATGTAAAATTTGCTGAAGTACTTGAGAAAATGGGAGCAAAAGTCACATGGACTGAAAATAGCGTGACTGTAACTGG
>TRINITY_DN54247_c0_g1_i1:0-240
CCCTGGAGCCCTTCGCTTCCCGCCTACCCACAATATATTCCGGGGTGTTCTTGGGGAATAAATTTGGGGACGAGTTTCGAACTCCGAACCTGTCGACAGCTGGCTTGTCGGGTGCCTTCTGTATGTTCTTGCCTCGCGTGCCAGACTCCTGGGCTTCCGGATGGTTCTCTGACTCATCTGCTTCGTCGTCCCCGTAATTCCCCTCCTCTTCCTCTTCCTTCTCCTCTTCTTCCTCCTCGT
>TRINITY_DN54616_c0_g1_i1:0-346
TGGGTGTCTTCAAAGTTGATTACTTGGGAGGAGAAGCTCTGGTCCTCTCTCTGCAATCATTCCCCACCTGTAGAGCTTTGTATTGATTTCGTTTACTTGATTATCAATGGGGAAGCTAATTGAGAAAGCAAAACCCTATATAGCAATGATATCCCTGCAGTTTGGATATGCGGGCATGAATGTTATCAGTAAGATGTCTCTCTCCGGAGGGATGAGCCATTTTGTTCTTGTAGTGTACAGGCATGCCAGCGCTACAATTGTGCTTGCTCCTTTCGCCTTCTTCCTAGAAAGGAAAATACGACCCAAGCTCACTTGTTCCATATTCTGGCAAATTTTTGTTCTGGGT
>TRINITY_DN55336_c0_g1_i1:0-209
CTCGGAAGTGTTCAGAGCCAACCTTTCATGGGGACGTTTGTGGTGGGCGGCATTGAGAGGCGCATTCGAAAGGGGGCTTTCAGCGCAGTGCCGGTCGTCGCCGGACGATTCCTCTTCTTCATCTGTAGAAGAACAACTCAGAGGCGGTCCCGAGTAGCCGGAGGCGAGCGGTACTACCTGGTTTTCGTCATTATGTTCCTCAGCGTCGC
>TRINITY_DN55703_c0_g1_i1:0-340
CCCGTTCAAAATACACTGAATATCGAATCAGCAAAATCACTAACGGAGCTCTCGTTGTACTTCATAAGAAATTAACTAGAAACATGCAATTAATACAAAAGTTATTCAACCTCTAGGCCTATATTTTGAGATACTTCTACTAACTTTACTTCATTATGAAATATGCGAGATGGCGGACCAGATCCTTGAGCCCGCGATGATTAAATACAATAGCAGTACCCATAGAGTATGATAGTATAACTATATAAGTTTACTACATAAACCCCCTGATGATCCATGGATATAATTTATTTTCCTTCCGCAGACATTTATTTATTCTTGAGGCTTAATCTCACCCTCG
>TRINITY_DN56254_c0_g1_i1:0-228
GGGAGAACAACCTCAGTCTCTTTGATGCGGTTGCCTCGCAGCTTGTAGCTAAGGCTGGAAACTCGGGAGCCGTGAGAGGAGAAACCGTCGCAAAGATGAAAGTCGCTATCAACGGATTCGGACGGATTGGCCGCAATTTCATGCGTTGCTGGCATGGCCACAAGCGCTCGTCTCTTGAAGTCGTTGCCATCAATGACACAACTGGTGTGGAAAATGCCGCTCATCTAC
>TRINITY_DN56411_c0_g1_i1:0-202
CAAAAGTCCAAAATTTGTACACCCAATGAATTAATTGCATGTAACCAAAACTCTGAGGGATTTGAAGTATTTTGAGGTTTTGCTTTTATCATTTGTTTAGCACTTTGGATTTCACGTTAGACTTCCGTTCTCATAAAAATTAATCTATGTACCTTTCTGTAAAGATGGATAATATACCTTGTTTATGTTTCCTGTCTTAAAA
>TRINITY_DN56894_c0_g1_i1:0-215
AGAAATCGCTTTCTCGAAGCAGGAGCCGTAGTTTGAGCATACCCCATGATACTGAACAGCGAAGCATTCGTGCCTCTCCATCTCGGTCTCGGTCTCGGTCTCCTTCTCGCTTCTGCTCTCCGTCTCCCTCTCGCTCTCGCTCACGGTCACGTTCACCTTTGGAGAAGGCGAAGTCACGAACCCGTAGTGAAGGCCCAAGAGTTCGAAGTCTTAGC
>TRINITY_DN57189_c1_g1_i1:0-242
AGCAAATCAATGTCAACTTTCTGTGGTTTAAAATCAATGGGTCTGCCAAATCTGGAGTTACCAAACAACTACTATTCTCATGTGGATCCTTTATCTCTGAAGGGCACCCTTGATCTAGAAAGTTGCATGCTGCAGATGTCTCCTATGGAAGAGTTTTCTGTAAGACCATCAAGTTGAGATATCACAGCTGCTTTTAGCGATCCCAAGACAAATTACCTAAATTTCTCATTCTTCCAACCAGA
>TRINITY_DN58380_c0_g1_i1:0-397
GCTTCATCTTCGTCTGTGTTTTGATGGTGGCTACCATGTTCTGGACGAGGCCACCCATATGACCAGCGATCTGCGTCCCACATGCAAAGAGCTCTGGCATCCTTGTGTTGGAGTCCTGGAGGTTGGTATTCTGGGAGCCAAGAATTTGTTTCCCACAAAGACCAAGGACGGAAAAGGCACCATTGATCCTTTTTGTGTCGCCAAGTACGGTCGCAAGTGGATTCGAACCCGTACCGTCGTGGACAACCTAAACCCCGAATGGAATGAACAGTATACTTGGGAGGTTTATGATCCCTGCACAGTCTTTACATTAGGAGTATTTGACAATGAATTAGTAGGACCCACTATTCCTGTATCAGAAAACAGAGGTATAACACGAATGGGAAAGGTTCGAATC
>TRINITY_DN59896_c0_g1:0-994
CAGGGATTGATGAACAGATAGTGGAAATTAAAAAGTCCCGGAGGGTCGCCGAATACCTGCCCCAGAATTTGGAAGATGGGTCCTCTTGCTTTTGGAGGGGACCTCCATTTTTGCACCATTGCCCGAGTTAGCTAACGGCGACGCCATTTGGCCTAAGCTGCTGACCTGCGAGTAACGGATTCCACTTGTTGGGGCCATAGGCCGAAGGATGGGTTCGCCTCTGTATACTGTCCGAAAGATTATTTAGGTGATTTGGTGGGAATTTTGCAAGCACTCAAACTCTCCTACTCTCCTTCTTCCTTTTGGAAAGAGATCGCAAGGATGCCTCGATCACTGTGCGAAAATTTCCAGAAAGCTTCGTGTTAGGACTCGTTTGATTGCGCAGGAGTGGGGGATTGTTTATGCTTCACATCTTGTCGATGTATGGATGTAGCTGTTTACAGTTTAAGCGAAGAGACATGGAGTTAGCTTCCAGCACCCACAACTCTGGATGCAGGGTATTTGTATCTGCGTATCAGGGCCTTGCCTTTAAACCTAGACCTGACATTGAAGGTTTGTTGAACTTCATTTTGTTTTGTTATTAAGAGTAAAATTTGTCTGTGATATTCAAATTTGTCTGTTCCTGAAGCTACTTTCCACCTGATTAAAACAAAATGTGTATCATTAATTTTGCAGCATTATATTATTTAATTTCTGTATAAATTACAGGTTGGACACTTTCATTAATTATTTTTAATGCAATGCAATAGTATAATTATTCAAAATGAGATATGTATCAAACTAAAGTTCAGGGAACTCGAAGGAGATTTTCTGCCCGAGCCACTTAGCTTTTTGGAGTGGAAGGAAATCGTGCTTTGGAATCGATCCGTCGTTGAAGTTAAGGTGAAGTGGAGGCACTTTATACTTGAGGAGGAAACCTAAGAACAAGAAGATGTTATGAAGGAAGCATACCCAATGTTGTTTCAACAAACATTGAAAGCTGATAAACGCTGAG
>TRINITY_DN64836_c0_g1_i1:0-255
TTGTTAGTGGGCTTGCCCTAAGTACGTGACCCAACTCCAGCAATGGAAGCATCTTCTTGTTCTGAATTATGATGCCTTGTGTATTTATCTATAGCTGTTGTAGGATTTGATCATTTTGATCATGATAAGTATAAGTTGTCTGATAACCATCTTGTTATGAGTACAGTGCTTCACGAGGTATATGTGATATGGTTGTTTTGAAAATTATTCCATCAGGACTTCATCATGCTTTAGGGCATGATGAAATTATTGCAC
>TRINITY_DN65933_c0_g1_i1:0-528
CGATCCAAAGAAGAATGCACTTAAATAATTTTCTAAAAAGAGTATGGGGAAGAAGTTGCTGAAATTATCAAAAGAATCATAAAGAAGAATTTACTTAAAATAATTTTCTAGATTAAAATTATGATTTGAAAGTATGAGTATAAAAATCTTAATTATTATTTAAATAGGGAAAAAAAGATTTTTTTGGTTGTTAATTAAATTATTATTTTATTTTATGATGGCTAAATATCATATCAATTAAAAAAATAACTTTTCATTTATTTTATTTTAAATCAACATTCAAAATAAATGTATGCGCGATGTGGGCCTTATACATGACTATCATAGTATTTTAGATATACATCTTATATAAACTTTCTTTATTACATAAAGAAAAAAATATATATAACTTTTATGGTAGGTTATACTTTGTAAACTTGGATCAATTATGCAATATCAATTCAGTCATAGGATGTCGTACGATTTATTTGAGGTAATGATGGAATCATTATATATAAATTTAATATTGATAATAAATAAAACTAATTT
>TRINITY_DN67550_c0_g1_i1:0-372
GGTAATCTTCTTCCCACTTGCCTATAAGGAAATCCTTATAAAAATATGCAACGAAATCCTCCTCCTTTGATCTGTATGAATCATAAATTGGAGGATATTCTAAAAAACCAAAAACCTCATTTGGATCATAAGAATGATCAATGGGAGCAGTAGTAAAATATATAAAATAATACCTTCAAGGGTTATCCTGTAACTTGATAATTTCTTCTTTTCCCAAGACATATTTAGGCCATTTTTAAAACCCATAAAAGAAACACCGAAAGACAAGGAAATAGATGAATATTCATTGCCAAACATTGGTTCTTATCACCCTCAAGAGTTAACTCTGAAAAAAAAAAAAAAAAAAAAAAAAAAAAAAAAAAAAAAAAAAAA
>TRINITY_DN67715_c0_g1_i1:0-656
TTCACGATTTTAAAAGACATGTTTACTACATTAAATGCTATTTTTCCAATAATAGCTAATAGGTAGAATGTCCCATTTGTGTAAGCAATATATATTGTGTATTATAGGACCCTTACATTGGACAGAAAGTTGTGTTTTATTTAGCTTTGCACATTTCTGGCACCCAATAACTCTACATACAATGAAGTAATAGACTAATTACTATAGACTTAATTACCTGATGATGGGTACTACTCTTAGTACATATCTCTCCATATTTACAGAAGCAGATTTACTAACTATGTAATTCCCCGTTTTCAGTCAGATGTTCATTGTGAAAATGTGACTTGAGACATGTCCAGCACTTGTAATAATCGTTATCGAAATGGGGAGATTTGAGAACCCATGGTGTGATTCTGGGATTCAATGATGACTCAAACATGAAAGCCATGGTATCTTTTATCTTGGCAGGTTTTGCATCGCCCTCTTCAGATATGGTTTTCTCAAACGTGCTAGTATCACGACCATGTGCGGTCATGCAGCTGTGCAAGCTTGCCCCTCCTGGTTGAAATCCATCTGCTTTAGCCTCATAACTGCCATAAATCAGGCCCCTAAATTCACTCATGCAGTTACGGGCCTGATTTATGGCAGTTTTGAGGCTAAAGCAGCTGGAGTTC
>TRINITY_DN68345_c0_g1_i1:0-298
GTTCCAACTGGGCAATCATGAATTGCTAAGTAGGGGCAGTTTGTAATGAGTAAAAAGATGTTTTTCTATTTACTGGTAATAGTTTGATTCCAATCCTGTGTTAGTTTAACTCTGATACTCTTGCATCATGGGATGGCCATGTAATGATCCGAAATATATACAGACATGACAGCAAAATATTGACAATTAAACACATCTTGTCTTTGAATGGTAAGGATGTAAATTCCACCTATTGTATTGTTATAACTATGGTTCTTTGCATTTTTTGTTGAAAAAATCTGTTAGGGCAGAGTTTGGG
>TRINITY_DN68618_c0_g1_i1:0-275
CGCTATCTGCAACAGCTTGTCATGGAATCTCTTGGAAAAGAGTTTGATTTAGATGGGAACCGGGTAATTATAGGACAGACTATTTGTTAATTTTATTGCTGTTAATTTTTAGATATTTGGATGAGATGCCACATCTCGCTGATATTTTGAAGAACTATTAACGTTTAGAATTATATTATTATAATATCGTATTATCAGGTCAACCAAGGCCTAACTGTATATGGGAACAAAGGAAGCACAGATCAACATGCCTATATTCAACAACTGAGAGAAGG
>TRINITY_DN69415_c0_g1_i1:0-234
TGAATATCATATGCGGAGAGAAATGCAAGGCCACGAAGGTGGAGCGGGCGTGAAGGTCTGTGTTACAGGCGCAGGAGGGTATATTGGATCATGGCTCCTCAAGAAGCTTCTCCTCAGAGGCTACTTTGTCAACGGCACCCTTAGAAACCCAAAAAACGAAGCAAAAACTGGGCCTCTGCTGTCCCTGCCTGGTGCTGCAGAGCGACTGAAACTCTTCCAAGCAGATCTATGCGA
>TRINITY_DN71119_c0_g1_i1:0-241
GAGGAAGCAGGGTATGTTCCTGACACCAATTTCGTGCTACATGATGTGGAGGAGGAATTGAAGGAACACATGCTCTATAGTCACAGTGAAAAGCTGGCCATTGCTTTTGGGCTTATCAATACAAGCCCTGGAACCCCTATCCAGGTCACAAAAAACCTTCGTGTGTGTGGTGATTGCCATAGTGCTTCTAAATTCATTTCTAAGCTTGTTAAGCGTGAAATAATTGTCAGGGATGCAAACC
>TRINITY_DN71579_c0_g1_i1:0-473
CCACGCATATATCTGCGATTATACCTTCGTTGAGCATCGGCATATTCGGGAAGATTATATGACCTAGGGTATTATTCATTGGCATAACGATAATCTGCGTCCCTCAAGTGTTCTTGCGCCACCTGATACCCATCCAGCCCGTTTCGGATCAGAATTGTGTGGTCGAGAGGAACGGGGAGTGGCTCCGGAGTTGGATTTTCGGGCGCCGGCTCTGCTGGCGCAGCAGGTTGGTCTGCGTTTTCTGGCGGCGGAGCATCGGCAGGTGCCGCGGCGAGTGCTGCTTCAGGGGGCGGCTGCTCTGCTGGTGGCGGCGGAGGTTGGTCTCCGGCAGTTTGCTCCGTTACCGTTTCTGTTGCTGGGTTGGCGGGCTGCTCTATTACGGTCGTCGGAGCTGAGGAAGAAGCGGCCGCCGGGTCGGCTCTCTTCGCCGTTTCTTCATCGCGTACATGACTGCACAGTTTGGCTCTTTTCCC
>TRINITY_DN72422_c0_g1_i1:0-276
GTCAGCAGAGACTGTGTCAATTATGTAATCCAGGGACTGGGCCGCATCCTCCATCTGTTTCGGATCTTTGCTGATGCCGAAGTGGTCTGCCCCCAAATCCTCTCTGGCTTCTTTTTCCTTCCTAGCCGATGTACTGATTACCGTTACTTTCAGTCCTAAAGCTTTTCCAATTTTCACAGCCATGTGTCCCAAACCGCCAAGCCCCACAACGCCAAGGCTTATACCAGGCTGAGACATCTGGAGGTATTTCATGGGGCTGTATACAGTTAAACCCGC
>TRINITY_DN73221_c0_g1_i1:0-220
AAAGAAGTTCGAACTGCAGCATTCAATGTCGGAAACGCCATTTTATAAAAGGATATGCTGCAGCTTGTTAATCTTTCTACATATATCAAGGGCACGATAAAGAGGAATTCTCTCTGAGAAGATAAAACTGCTATTACTTTAGTACATAGTGCTAGTTGTTCATGAAATTGAAATTACAGCGGATGATTTATCAGTGATTGGACATCTGTTAGGTCCAGGG
>TRINITY_DN73382_c0_g1_i1:0-234
TGTCGATCTTCCAACCATAGTAAGAACGGGGATTCAAAGAAACCAGAAGCGATGGGGCGGGGCAAAATCCAGATAAAGAAAATTGAGAATACTACAAGCCGGCAGGTTACATTCTGTAAGCGGAAGAATGGGTTGCTGAAAAAAGCTTATGAGTTATCTCTGCTGTGCGATGCAGAAGTGGCTCTCATCATTTTCTCCACCAGCGGCAGACTCTACGAATTTGCAAATAAGAGT
>TRINITY_DN73818_c0_g1_i1:0-228
TATTGCGACTGCATCTTTTCCTCCAAGCCATAGGGCAGGATGAGCATCTGCTCTAAGCTCACTTAAATGGGTCAAATCCAACTGATGGATACTTGTTCTGTGCAGGGCATATTTGATAATAGAATTCACTTCTCTCGCTTCCCGATTTACTCCACCATTTTTAGGGTCAAACCATTCATCCAACTTAATCTCATCAAGAAGTGTGTCAAATGTGCAACTGCCATTTTG
>TRINITY_DN75659_c0_g1_i1:0-208
CTGGTATTGTGTATGCTGCTGTTTATTCCCAAACTTCCACAATGTTTGTTGAACAGGGCATGACATTGGACTCTAGCATTGGGTCAATGTTCCATATTCCCCCAGCATCGTTATCCGTATTTGAAGTTCTGAGCGTCATGGTATGGGTTCCAGTTTACGATTGTTTGATTGTGCCAATTGTTCGCAAGTACACTAAGAGAGAGCAGGG
>TRINITY_DN75728_c0_g1_i1:0-645
CCGCTTATATCTACTTAGGCAAATTTGAGGTGAAAGAAACATATAAATAAGAGGTAGACTAAGACTGTAGGTCTCGCAAACTAAAAACAATATGCTTCATACAAGTTTGATTGCTTAAACGTCTGTAATCCATTCAAATCTAAACCCATGTTTTAAGAATTCATTTTATCATTGGAGTTGACTCTCACCCTCCGGTCAACACTAGAACAGCTGCCTATGGCCTTGGGAATCAAGATTGTATACATCTTACTTCTTTTCATCTTCACTATCTTTAGAGAAAAAAGGGACCACCCTTCTCTTGTGAAGAGATTCTATCTTGAACAAGGTTTGTGGCTCTTCTTGCAGCAGGCCTTTCAAGTTTAGGTGAATTTTGGAGCTCTCTGTCTGCTGGGTTCCCAATACCATCCTTTGCTTTTGTCATTCTTGTATCAAATTCATCCTTCATAGAATTCCTTTCAGAGTGGCTTTCAATAGGAGAAACAGATGGCATCGGCTCTTCTTCAGTCACATTTACCACCTGTGATAAGCAGGCAGCACTGAGTTCCTGTAACCTTAAATCATTACGAACATCATTCTCCCAAACTAAGGCATCATTGTCGCAGTATAATGGTCATGATCTTTTATTTCTCACAGCTTGCATATCCT
>TRINITY_DN76944_c0_g1_i1:0-277
CGACAGTATGGGCGGCCAAGCCCTCTTTGGAGATGGTGCGGCTGCGCTCATCGTGGGAGCCGATCCCGGCCCTCAAGTGGAGAAGCCCTGTTTCGAGCTGATGTGGACTGCACAGACCATTCTTCCCGACAGCGACGGAGCCATCGACGGGCACCTGAGAGAGGTCGGACTTACCTTCCACCTTCTCAAAGACGTTCCGGGGCTCATTTCCAAGAACATAGAAAAGAGTCTGGTGGAGGCCATCCAGCAGTATGGAATCTCTGACTGGAACCAGATG
>TRINITY_DN78210_c0_g1_i1:0-298
ACATTTTCAAGAGATTGTGTTGATGGCCTTTGAATGCCCCCATTGTGGTGAAAAGAACAACGAAGTGCAATTTGCTGGGAAACTACAGCCTCAAGGATGCTGCTATACATTGAAAGTTCCAGAGGGTGCTTTGGAGGTAATGAACCGCCAAATAGTCAAATCAGATTCTGCTTCTGTAAAGCTTCCAGAATTGGAATTTGAAGTACCTCCAGAAGCACAACGTGGAACACTTTCAACTGTTGAGGGAGTGCTCCTAAGAGCTGCAGATGAACTACAGGCACTTCAGGAAGAACGTAGA
>TRINITY_DN78481_c0_g1_i1:0-217
GTCAGCCTGCATCTCATGCATCTGATTTTAAAAAATTAGATAAATATCAAGACAATTGAGGTCAAGCCATGTGGTATCTTTTGCATATGGTTTATTTGCGACTGAATTCTGTTTATTTGATTTGAGAAAATTTTGGGAATTGACTACAAATGACACAAATTTTGTTGAGGGTCTCTTCTTTTGGTATTTTCTGTGTTGCTTAACATCATACTTCATT
>TRINITY_DN80621_c0_g1_i1:0-232
GCTAGCTTGCTCCTCTCGTTACCTGTAAAATCTAGAATCAAATGAATTGGATTATGGGGTTGTCATTTTTTCAATCTCAAAAATGACACCTCCACTTGAGGACAACCAACATGACATGTGCAGATTAGCATGCCTTCCAAGACATTCGTTTGGGCAATATTCACAGTTTCTAATTAACACTCGAAAGTTTCTCATGGTACACTGCTTAATCCTTCTCGTTGGTGGTTTTCTT
>TRINITY_DN81086_c0_g1_i1:0-234
TGGCATACGTGAGGTTTGTGTTGGTATGCTTGTTTTTAGCTTTGGCCCACCCTTCTGAGGGCAGTTATTTCACTGCGTGGGCAGGGCCTGGTTGCAAAAACCATGCTGCTCGATACAGCAAATGTGGGTGTTCTAATATCGGTAAAGACGTTCATGGAGGATACGAGTTCTTGTATCATGTCCAGACTGCTTCTTCTTACAACACGGCCAACTGAAAATGCGTTGCTCAGAACC
>TRINITY_DN81421_c0_g1_i1:0-332
GTTTAAAGGAGATGTTCAAGAATATGGACACAGATGACAGTGGCACAATAACATTTGAAGAATTGAAGAGTGGCTTTGCAAGATTAGGGACCAAACTCTCTGAGACAGAAGTCAGGCAATTGATGAATGCAACAGATCTAGATGGGAATGGGACACTTGATTACCAAGAGTTTATCACTGCCACAATGCACATCAACAGAACAAATAAGCAAGATCGTTTATTTACTGCCTTTCAGTATTTTGATAGAGACAACAGCGGGTACATTACAAAGCAAGAATTAGAGCAAGCACTGGAAAACTATGGGATGGGAGATCAAAAAACTATTAAGGAG
>TRINITY_DN82778_c0_g1_i1:0-469
CAAGCATTTGATGAAACAATTGTGGAGATTGACACTCTCAGTGAAGAGTCCTACAAGGACAACACATTAATCATGCAAACATTAAGGGGCAATCTTACTCTCTGGACTTTAGATTTACAAGAAGAATGAGGTGAAGAGGATACGATAGAAGAAACTGAGAACTAGTTTTGGAAGGACAGTGTAATGACTACTTTCAGCATTACAACTACCATGTAAGTTGTATGCTGGAAGGCAGATTATAATTGTTGTGTTTCTTCATTCCTCCGTGTTGTTCCCAAGGCACTCTGCATAAGACTAAACCATTTCTATTGCCAGTTTTTTATTTTGATGAAATGGGTTTAAGCTAGGTTGGAAAGTTGAAGTACAGTAGTGTTTTTCACTTTACATCCGAAGTTGGAGGTGTTTTGAATTTTTAGTTCCTCATGCGTGGATATTTATGCAGGATTTTCTCTTTCGTCACTATTTAGTT
>TRINITY_DN82970_c0_g1_i1:0-226
GGACGCTGCCTGCAATTATTTTTTTATCGAGTCTCAGTAATGCATCCATATATCAGGTACAGCCCTGAATAGATTGTCTCTCTCCATATATAAAGGCTGCGAGCTCAAATCAGAGTAACAATGTTATTATATACCCATTGCTGTTTTATATATTATTGATTGGTTACTCTGTAACCGAAGATTCTCTTAAACACACGCAGTTCCTTGGTTCTTTAGTATCAATGAG
>TRINITY_DN84440_c0_g1_i1:0-306
AGAGAGCTCTTAGGCGTCCATCCCATGTTTGCTAACTTTGAGCTGTCCATTAGTTTTCGAGGGGTTCCATCTGGTTTGGTAGGGTCCCACTTGAGCTCCCCTTCAAATCCCACCACTTCCTTGACAAGCTCTGCAAGGTTTTTGATCGTCACTTCATTCCCACTTCCCACATTCACATGGGGAAAATCACTGTATTTATCCATCAGGAACATCACTGCATCTGCTAGATCATCCACATGTAAAAATTCACGCAGAGGTGAACCAGTGCCCCAAACACCTTGCAGAGCTTGTCAAGGAACTGGTCGG
>TRINITY_DN84918_c0_g1_i1:0-277
CTTTCACGGTAACGAAAGAAGAAAAGAAATGGATGTTTTCTCCCCTCCGATCACTACGAGCTGGGCTCTTAAATGGGCGAGCCTAGGCGTAACCCTTCAGCTCCTCCTTCAGTGGGCCACCCCAACTGTTGATGCACGTGAAGGAATTATGTATGGAGAGGGCCTGCAACAACAACGACGGTCCTGCGATCCGCAACGCCTGTCTCCGTGCCGGGACTACATGGAGCGCCGGCGAGCACAGCCCTCGGAGAGATGCTGCGAGGCATTGGAAAGATTG
>TRINITY_DN85775_c1_g1_i1:0-279
ACAACAAGAGCAATAGAATTGTGTGCTGATTTCAGCCGAAGGTTCTTTCTAGCAATCTAAAGATACCCTTCAGTCATCATATGTCTCTCAACATACAAGGCAGCACTGTGAGGACTGTGACTGTTCATTACCATGAAGTGCATATCTTCAGAAGGCTTCCAGTGGCGTTTTCTTTGGTTTATAAACCAATTATTTATTTGTTTTTGATCCAACCCCGTGCATTCAGCCAAAGCTATTTTCTCCGTCTCCGAAGGATAAGGCCATTTGTCGTGCAGACTC
>TRINITY_DN87270_c0_g1_i1:0-248
TGCGTTCGATTTCCTGCCTTTCCATAAGTTGCTCGGGCAGAGCCTGTTGCATGAGGATCTGCTTCGTAACCTTTTCCCCTTCAATGGCAGTCTTTTTGCCCTTTTTCCCTTTCCTTCTCTCAGCTTCTTGAAGCAAAAGTACAGCTTCTTCCAGTTCCTTTTCTTCAATCTCCCTCCGAATTCTCTGCTCGTCTCTCTTTGTATACTCAGATGCAAGTCTTTTCGGTTCCGCTTCTTCTGTTATTCTT
>TRINITY_DN87677_c0_g1_i1:0-287
GTGATGTTGAGGGGTTCTGTAGTTGAATTATACCTCATCTGCAGATCCCTTCAGTAAGTTAAACTATTGAAATTCAAGTGGATATAAATATTCATTATACTGCGTGTATATATCTGTGTTATATAATTGTCTGCCTTGTCTTGTCATTTTCATATTGGTATTGATCCACAGCGGTATCTCTATTCTCCCCCGCTATTTCTCCTGGTTTTCTTCATAATACCGTCATTTTCATCATAATATTTCACTCGGCTTTCGTTATTATTAATCACTTTTCTCCTCAAAAAAAA
>TRINITY_DN87746_c0_g1_i1:0-358
TCCTTGATCAAAGCTTCTTTTCCTAGCCTCTCCTTCTCCTCCACTTCCTATTCACCCTGCTACTCTTTATCAGCAATCTCATCCAGCTTGGCTTTCTTTTCTGCATCTTGTTAGCGCTTTATTTCTTCCTCCTCACTCTTGCGAGCTTCTTCCTCTTCCTTGAGCTTGATCAACCTTGCCTCCTCCTGCCTTCTATAAAATTCCATCTTTCTGCGTAACTCCCTTTCCTGTTTTCGAATTGCTTGGAGCTCTGCAAGTCTCTCTTCTCTTTCTCGCTTCAGTCTCTCAAACTCTCCTTGGCGACGGCCAACTACTTGATTCTGAAAGATATTCTTATCATCTAGCATTAGGATAAGCC
>TRINITY_DN88132_c0_g1_i1:0-274
GCGGCAACAACAACATGGTGAACAGCAACAACACCGGCAAAGCTGCCAGCGGCAACAAAGTCAGCATCGGCTAGCAGAGCAACTTATAACACCACGTAATGGCAACTTAATTAGAACAACTTTTATACTAAGTGCCTGTTGTTTTCCTCTCTAAAGTTATGCTCCGCTTTTGCTTCACTAGTGCACTATATGCACAAATATGTCATAATCATTAAATATATGATGAATTTCTTTTCCTTGGGTTAATTACATGGTCATTGCATGGTAGGTACGG
>TRINITY_DN88328_c0_g1_i1:0-371
CCGTCGTGGACAGAGTCCACTCCCAGAACTTTTGGGGAGGGAGAGAGCGAACGGCCTTCAGGGAGAGAAAGATAAAGTAGCTGGAATAGTAAGGGCCTGTTTAAGATGGGGCGAGGTCGAGTCCAGCTGAGAAGGATCGAAAACAAAATCAGTCGTCAAGTAACTTTTTCTAAGAGGCGGAACGGACTGATGAAGAAGGCGGCGGAGCTGTCAATACTGTGCGACGCTGAAGTGGCCTTAATCGTCTTCAACAACAAAGACAAACTGTACGAGTTCGCCAGTTCCAGTATGACCAAGATTTTGGAAAGATATCGAAAGTGTACAAATTTAATACAAGATCTCGGTAAAGATCCACAGGTGATACGCATGCC
>TRINITY_DN88372_c0_g1_i1:0-354
ATTGTGCAGGTGAGTGGATTGGAAGCTGGGGTAGAAGGCATTTTCGTGTCGAAATCATCATCCTGGAGGTTTGCTAAGCTCTGATGTGTGGTTTTTAGTTGCATTTATATTGTTCTAGTTCTCTGTTAGAGGTGTAAGATTAAATTAGCCATTCATAAGTAGGGAGGGGCATCATAGATTCTGATCCGTCCTTTAGTTGATGTTTTTCAATGCTGCTGCTTTTATTAATACGCAGTCGTGATATTCTCCGTGGGAATAGAACGGATTACAATTTCAAACAGATTATATTTCATTTTTGCCCCCTGTAACTCGAAGGTGTAATTGTTGTTATGGTCTATCTTTGTGACAAGCGAT
>TRINITY_DN88830_c0_g1_i2:0-228
AGCAAACTCGGCATAATCATACAGCCCAGCATAGTGCGTGAAACATTGGTGGTGGGACTGCTTCTACGAATGTTGGAACTCCTGGAACTTACGACTCTGCACCAACTGGCAACACTGGTAGAGATTACCTGTGACAATCTAAAAGGCACCAGAGAATCGGATTGAATGGATATAGGATGATGCATGAAACCCAACTTGTCTGTTAATGTTGATAGTATGAGTGTAGAT
>TRINITY_DN90145_c0_g1_i1:0-219
CCCAATACTCTAATAGTAAAGCAAATTGAAGTCGATCAACCAATCTATTATTATTAACTAAGATGGCGGACCAGTACAATCGGGCCAAGCACTCAACCACTGATGCCGCTGAAAGGACAAAGCAAAATGGCCAGGAGAAGAAGGACTCGCCCTCTGCTGCAGCTGAAAGCACAAAGCAATATGGCCAGGAGCACACAGGACAAGCTCAAGGCATGACGG
>TRINITY_DN93574_c0_g1_i2:0-207
CAGCTACAACAAAGGCATGTGTTGCAGCAACAGCCCGATCAGATTCTAAGGCAACTTATAGCAGGTAATGGCAACTAGACCAATAAATGCAGGTATGGAAACGGGTAAAGAATAAATGCAGTCGAAGATTCATCTGTCTATCTAAGACTGACTATGTGTTGATATATGGCTAGTTTTGATACAACCCCTCTATTTATATAAATAAGG
>TRINITY_DN93612_c0_g1_i1:0-261
GTGCCTGCGCAATAACATCTCTGTCGTTGATGATGGGCATGACCACTCTCTGCTGAATAGCTGAAGGTTCCTCGAAGCCATATTGGTATATACCTCGAAGAAGGTCGTCACGGATACCCATCTGATCAAAACTCGCGATTACTTCTACTCCGTGACTTGTTTCAAATACAAGGTTTCCATCACCATCCGCGTTCCGGCCATTGTTGCGGTTCCTACCGCCGACCGCAATGGCAGCCATTTTTGTTATAGAGGAAGAATCCT
>TRINITY_DN95522_c0_g1_i1:0-582
CCATATCTCAGGGACCAACTGTATTGGCACAGGCTTTGTATTTGGAATCGACTGTCATGTATCCCTTGCCATTTGTCCTTCCTTTCTGAAATTACTATCAATCCAGTTCATTTGTTTAATCAGATAATAATCTGATCCTTTAAGATTATCCAGAGAAATCTTGATGGTAAAATTACCCAACGAGGTCTTCTTTGTCCATACCTCAAATGCCTTTTGAGATTATTGTCTATAGGAGGCACTAATGATTCTTTGATCACGTATTGTAATTCTTGTGCTCTACATTTTTGTGAGTCGTAATCAATTGTAATTTGTAAAAATTCAAGGTGGCTTTAGATAAAAAATATCTGCCACAATTTTTTGGCGATGTATTGTAAACATTTTTGTGCAAATTTGTACATATATTGAGATTTTCAAGGCACACAACTCTTACCATACTGTTCAAATTTTGATTTTCAATCTTGGATTGAGTTTGAGGTTGGAGATTTGAAAAAAATGCCTCCTTAACTAATGGACTTGGATTTTAAGCAATTATTACATATTATGTATCTGTTATTGGCGTTGCTGGCATTACTAATCAAGCTG
>TRINITY_DN95583_c0_g1_i1:0-380
GACTGCATCAAATACTGCACTCATTGCCTTTGGATGCCTTGATGCCCTCTCAGCAACCCCAGCAACTAATGCTTTAGTATTTCTTCCAACCTTTGTATTAGTTATAAGCATCCTGATAGGGAAGATATGCTCGATATGTGTCAGGTGACCAGACTTAAACTTCACCATGTTTCCATATGCACTAACTGTGTTGTCAATGCCTGAAGGTCTACCATGGATGATTTTCTCTCCTTCAAAAGCCCACTTGTTTACTATCTCCCGATTGCTCTGTTTGAAACTCAACCAACCCCCTTGTAGAACATCCGTAACGAGTGCTGTGCTTGCTTTATCTGGTGCACTAGATTTGGATGTTCTACAAGGGGGTTGGTTGAGTTTAAAAC
>TRINITY_DN95662_c0_g1_i1:0-440
CATGCAGGCGAGAAGGAGCAATATGAGTTGGCCTTGTTGTGGGATGCACACTTCATGCATGTTTTCGAAGTTCTTCATATGTACCAGAAAAAGAGCATGACTCTCTAGAACAGCTCCGCAGCTTCAAATTGAGATAATGTCTAGCATCATCTACAACTTTCCAACCATGCACTGAACCTCGACAAAGCGGGCATTTCAGCGCCACCACACCATTTGCAGTTGCTTCAATTTCATTGCCATGACCTGGTAAACTTTCCTGACTTTCTGTTTCTCCTATTGTTGCATTATCTCTTGATAATCTATCTTGCCTCGTATTAGAATGCAACTCAAACAAGCCATGTGTGACCCTCCCATTTCGTGTTTCTTGGAATCCCCGTGTTTCTTGGAATCCCCTTGAACGTGATCGCCAAGACCATGTAATTACTGTACTCCTTCTTTGC
>TRINITY_DN97384_c0_g1_i1:0-301
GTGAACCGAGCCATTAAATCCCACAACCGTGTCCAAGGGAAGCTCCTTGCGGACAAGATCTTCCAAAAGATACACAATGTCATGCAATATTTCGATTCCATCTAGCTCAAGTGTGGAATTCACATAGGAAGTATGTCGAGCGGGCAAACGGCCGCCTTCTGACTCGACGACCCCAATTCTTCGCCCCCGATACCCTACCCCTATATCCAGCTTATCATACTCCAGGCTGAAATAATCCTTATCAGCATCAGAAACACCCACCTCACCCCCATCATTATCATCATCAACAAATCGTAAATGC
>TRINITY_DN97702_c0_g1_i1:0-312
TAATTCAGATGTTTATGCCTTTCCCTCCTCAATTGATTCTGCTTGCAGTCAGGGAGGCAACACCTGCGGTGCCATCCTGCCAGGGGAGCCTTGTTATGAGCCTAACGGTTATTAATCATACATCCTATGCATTCAACAGTAATTGGCAGCAATTCAAGAACTTTTATTCGGGCTGTGACCTTAATAAACTGCAAAACTAGTCAGAGGACCCCAGTCATGGGAGTTGCACATACCAATTCGTAGACTGCGCCCAGAAGTCTGTGCTTTGTTGAGACGCTTTGCCTGGTTGAAATGGTGATGGTAGCAGTATTT
>TRINITY_DN99483_c0_g1_i1:0-276
ATTAGATGGGCCCTAGGATTCTATATATATATTAAGAGCCTGAAATATGGGACGTCTCTACCTGCTTGTTTTAGTGTATTTAGTTCTATCCTGGTTGAAATGATAGACATTAATCCACATAACAAGCTGCTGTTATTGGTCCCCCAGACAGGGGTTAGGGCTGTTGCCCTTCCCTGATCTGGAGATGGATTTATCGGCAAGTCACACAAAGGCAGAGGAAGACACCAGTCTTCCTGTTTTTTTTACTATATTTCTTGTAAAAGTTTCAGTTTCTAC
>TRINITY_DN101255_c0_g1_i1:0-224
TGACGGTGCCCTTCTTTACCAACAAGGTCGTCCAGCAGTACATATTCGCTTGGGAGCACGAGCTCGACCGCGCGGGGGACGATATCACCACACGACCCGAGGCGGCCACCACGGGGATTGTGATCAGGAGGCGCCTGCAGATGGGGATGTATAACATCATGTACAGGAGGATGTTTGACAGGCGATTCGAGAGCGAGGACGACCCGCTCTTCCTCCGCCTCAAG
>TRINITY_DN101667_c0_g1_i1:0-276
GTCGAACAGAGGGCGCTGAGGGAGCGCTGGAAACAAGTTCAGGATGTCACTGCGTCTCCCAGTGGCGCCCACGGTGAATTGCCCAGACAACACAGGTGCCAAGAACTTATAGATCATCAGTGTTAAGGGAATCAAGGGTCGTCTCAACAGGCTTACTGCAGCATGCGTCGGAGATATGGGCATGGCTACAGTCAAGAAGGGAAATCCTGATCTCCGACAGAAGGTCATGGCTGCTGTCATTGTTCGTCAGAGGTAGCCGTGGAGGCGAAAGGACGG
>TRINITY_DN102198_c0_g1_i1:0-250
GTTGAGGGTCCGCAATATAGATTGTGACGGCTGTGAGAAGAGAGTGAGGAGGTCAGTCTCGTCCATGAAAGGCGTGCAATCGGTGGATCTGGACAGAAAGCTGCAAAAGTTAACAGTAACTGGATACGTGGAGGTATACAAAGTGCTGCGGAGGGTGAACCGCACCGGTAAGCCCACAGAGATATGGCCTTTTGTACCTGCCGAAATGACAAACCATCCCTACGCTGCTGGGGTTTACGACAAGAAGCCA
>TRINITY_DN102266_c0_g1_i1:0-222
CCGTTAAGCAAGGCTGATACCACTGGAACTGATATTCTCTGGGCTGGTCTACCTATGATCACTCTTCCGCTGGAGAAGATGGCCACACGTGTGGCCGGATCTTTGTGTTTCGCAACAGGTTTTGGAGAAGAGAAGGTAGTTAGCAGCATGCATGAATATGAGGAGAAGGCTGTTTCTCTTGCTCTCTCGCCTTCCAGACTTCAAGCTCTTACAGCTAAACTT
>TRINITY_DN102321_c0_g1_i1:0-223
ATGCCATCGGAGTGCCAGAGCCATTGTCTGTCTTTGTTGAATCGTATGGTACAGGGACCATTCCAGACAAGGAAATTCTGGAGCTCATAAAAAAGAATTTTGATTTCAGGCCAGGCATGATCACTATCAATCTTGATCTGAAGAGAGGAGGAAATGGGAGGTTCCAAAAGACTGCTGCCTATGGTCACTTCGGCAGGGACGACCCTGATTTCACCTGGGAGGT
>TRINITY_DN102440_c0_g1:0-908
GGCACCTGTTAGTCTCACTCAAAAGATAATGTCTGGGGAGAAGATTTCAGAGGCCTAGAGTTCAAATGGATTTCTACACACACAAAAAAAGAAGCACTCGTCGTATGGAGTTTGGTTACAACAAAATAATATCAAGCATAACATTTTGTTGTCCTTTGGTTTAGGTACCTTGATCGTTCTGAATTCTCTCCAGTAGATTGAAGCTTCTGATTAACAATCACTTTCCAGGTGAGTATAAAAACTCAAAACGTGAAAAAAAATTGTCCTGCAGGGAAAGCTGAAATCAAATTCCAACACTGCTCCCAAGTGAGTATACCATTGATCATGGCTGGCCGCTGCTATCTCTACCTCGGGACATTCTGCCAGCTCTTCCAGCATGGACGAGGAAAAGCCAATGGTTCAATGGAAAATCGTCATGGGCTGTTGGGATGCACAGCACCTGTAGATGGATTAAGCTGTGCCACTGTATCAACCCTTACCTCCTTGTCAGTGGGAAGTGGCAAAGAAGTTAAAACACGTTGGAGGATATATTTACCACAGAACATGAAGGTTGGAAATGTAATTCATATTTGTGATCAAGGAAACAAAACAGAATGTTTAAACTTGGAATTTCTCCCTCAGACTTTTTATATTTCAACTTAAGACTCTTAGATGGAATGGCTTTTGTTGTATGACAGCGATATGAACTTTCTAAAGTCAATTCCATGGGCCTTAGAACGTTGATCACTTGGCTGAGTCTGCTACTATAGCTTCAAATAGCTATCTATCATCTGTTTTACGATCCCTAATGATGCTGAATTTATGTATTAGGAGCTCGTAGTTCTGGCCTTATTTTAGTACTGTTAAAGGTTATGGCTCAAAAAAAAAAAAAAAAAAAAAAAAAAAAAAAAAAAAAAAAAAAAAAAAAA
>TRINITY_DN102520_c0_g1_i1:0-281
TCAAATGGTGTTGAAGTTGTACCTGAAATTCCAGGTTTCTTTTGTTTCGTTAGTGAGTTACATGGATTGCGAACACTAAATTTTAACTGCTACAATAGCAAATGCTTTTTGGTAGAGCTTTCAATGCGGATAAGTGACTTGTTGTGGATGTAGAGATCTTCATTTTTTTTTAAAACTGAAATTGGGAAATTTATATTATATAAAGCTGTAGTTATGCTAAACAGTGGAATTACATCTTACTGCTGTCCAGAGATCTAGGAAAAATAAACAGCTCCTTACAT
>TRINITY_DN102592_c0_g1_i1:0-252
ACTAAAGTCTATTGGTTTATTGTCTTCAACAGCCATTCTCCAGGTCCAAAGATAACAGACCCAAATCTTTTGAAGAGGGAAGCTCTTCAACTTGTTCAGAACTGGCCTAAGGAACTTGTTGAGACTATTGAGAATACACCGGCTGAAAACTTTGTGAGGACCCCTTTAGTGGATAGATGGTTGTGGCCTGTTGTGGGTCCAAAGTCAACATTAGGAGGTGTTGCACTAGCAGGAGATGCATGGCATCCCATG
>TRINITY_DN102860_c0_g1_i1:0-312
ATTTAATTCAAAATTGTTAATTATTCTAATTTTTTAATGGGAGATTTGTCTAAGAAATTGTAAATTTTTTTTTCTACAAGAGATCTATTCTATGTAATTACAACAAGAGATCAAGTCAGGATCAAGGGAGGTGGAATCTTCATTTTCTTTTGCACAAAAGGTGATTTCGTAGGAGCGAAGATTGTATGTTTGAGTCCCGCCGTGATCGAATTTAACGGAGTACAAAAAAAATAGATATTAGAGAGCTCGAGATAAAAAAAAAAAAAAAAAAAAAAAAAAAAAAAAAAAAAAAAAAAAAAAAAAAAAAAAAAA
>TRINITY_DN103235_c0_g1_i1:0-560
GACGACATGATAACACAAACAGGGCCACTCTCGAGGTGCTTGGACTCTGGACCAAATATGTATGGATAGACTGGAATTGAACTTGATGGTAAATAACTTCAATCTTCAGAAGCTTTAGGAGAATTTTCTGGGGGCTTCAAATTACTTGAGGATCTGCCATTGTGTGCTTCAACAGCTCTCTGGAACTCTTCAACAACGGAACTATCTCTAAACTTCAGAGAAAATGTGGAAAGGCCTGCCTTGGATTCACTAGCACTGTTCATGCAGGCAAAACTGATACCTCGCTTGTCCATACTGGTTAACTTCATGTCTGGGAATAAATTGGCATTAAGGACTAATCTGTAATTACCTTTGGACCTCATCACAAGCCTTGCTTTTCCAGTCTCTGTGGCAGAAACATTGACCTTAATTTCACCCTTGCCTCGTTCCTTCCAACCCCCACTAATATACTCAAACAAGGCAGCATCAGCTCTGAACACTGCTTTCTCTTTTTCATCACCACTCTCTACAGGTACTTCCTGCAAACCTGTCAAAGCACTTCCTCTAAATGTAACATTGTC
>TRINITY_DN103246_c0_g1_i1:0-230
GTGAGTTCTAAATTTTCTTTAACTATTCATTATGTATCAACATTTTCTTCATGGATTAAGAATACTTTCATGCTTGTGGTTTAATTTATTTTGTACAAGAAATATCTCATGTGATGATGACATCTGGAAGGGCCTTATCTTTGGTTTTTTCCATTTATTTTCACCGGTTAGTCATTAGTAATCATGATAACGGTTTGGACATTACTTGTTAATCAATTATTATATTTCAT
>TRINITY_DN103256_c0_g1_i1:0-209
AGCGGGTGGATTTATTTGTTGAATGTGAACAACATTGGCAGTTTCTGTTGAACTTATATACAAGGTTCGTGCCATCTTGGCACCCTGGTCAAAAATTTTGTTATACTTTTCTCGATGTCAATTATGATATGTAGCTTCGGTTTTTTTTTGGATGGAAGAGTGTGCATTTGCCCTATTGATGGGATGTTACATTGTGAATGAAAGTCATG
>TRINITY_DN103593_c0_g1_i1:0-356
CTGTAGAAGTGCTGTCAAGTATAATGATTGTCCATATCCTTGCGATTCGACTTGTCCCAACCTTGTCTGGCAAGATTGGTTTTCCTGTAGAAGTGCTGTCAAGTATATTGAGTGTCAATATCCTTGTGATTCGACTTGTCCCAACCTTGTGTGGGAAGCTTGAAATCAAATAAGTAACGTTTATGTACCATTATGCGTTGTCATTTGCATCACCAGTACATCTATTAAGAACAAAACAGAACCTCACCTATTCAGAATATTTTGGTGAAATTTGGTTAATTTGTTCGTTAATATTCGCGTCTTCTAAAACGTTGCAACCATCTTTAAAGTTTTCCCCCACATATATTATTTTGTTG
>TRINITY_DN103700_c0_g1_i1:0-259
GGGCGGAAGAAATTATTGGAAGAAGTCGCACTTCAGCTTGAGAACGAGAAGGAAGAACTTCTTTCCGAAGAAAGAAAGAAGGAAGTAAGTTGGACTAGTAATGCTCCTACTTGATACATTATTTTGTTAATTTTCATTTTTCTTATAGCACATTATAACTCATATACTTCTCAATTTGTAGGAGCAAGCACGGAAAGAAAGAGAAGAATTAGATAGAATGCTAGAGGAGAACAGGCGTAAAATTGAGGAGGCTCAGAGG
>TRINITY_DN103792_c0_g1_i1:0-220
CACTTCTTCCTCATACCAAAAGCAGCGGCGCCGTCCGTCTCCGCACGCGCGGTTTCGAATCCCTGGCAATCCAGTGGTAGCAGCTGCCGTGGTGATCCCGTTGCAGTTCCCGTTAGCGTGATGAACCGCATGTCCGTTAGCAGTTCCATTCCTGTTAACATATGCATCATTATATACATGTCCGTTTCCATTGATGGAAAATCCGTTTGCTGCTACCTCC
>TRINITY_DN103950_c0_g1_i1:0-268
CAGATTTCTATACCTCATGGGCGTGACAGGGCGTCTTGTGAACGACACCAAAACTTATCAGGCTGAGAGAGGTCAAGGAGAGGTGGCTTCTGCAGTACAGTGTTACATGAAGGACCATCCTGATATCTCCGAAGAAGAAGCTCTCAAACATGTCTATACTATCATGGATAATTCTCTTGATGAGTTGAATAGAGAGTTTGTGAATAATAGAGATGTGCCCGACACTTGCAGGAGACTGGTTTTTGAAACAGCGAGAATATTGCAGTTG
>TRINITY_DN104051_c0_g1_i1:0-309
TGGAGCAGAAATTGCAATTGGGTTCATGCATTTGCAAGCTTTGGAGCAGAAATTGCAATTGGGTTCATGCATTTGCAAGCTTTGGAGCAGAAATTGCAATTGGGTCCCTGCATTTGCAAGCTTTGTCTCAGACAAATTATGGTAAAATCTAGGAGTATTGAGTGTTCTATTCACGATTCAAGAAGATCGCCTAACTTGATTTGTTTGCAGATTCATATGATCAGATCTTCAAAGCCCTGCAACATCCTGTTTTCTCTGTTAGCAATGTAGTATAGTATCTGCTCCAAGCTGGTCAGATCTCAGTTGTGA
>TRINITY_DN104394_c0_g1_i1:0-219
TCCCACTTATGTATATGAGTTTGGTTAATTGGTATATATATATATTTTGCTCTCCCAATGATCTTGTGAACTTCAGCATTAAACTCAATGTTGAGGACACATCTGTCCCAGTTATGTGTATGCGTTTGGTTAATTGGTGTATATATTTTGCTGTATCAGTTATATTTGAGAAAGAAATGTTGCTGTTTATGATGGTGATAATCAGAAATGATATTGTTC
>TRINITY_DN104721_c0_g1_i1:0-967
TTGTGGCCCAGTTCTTTCGTCAGCTGAAAGATCCTCGCCGCGCACGTCGCCGGCATCCGAATTCGTCTCCCGCGGCCGTTAACCTTGGTGTGCCTGTCCTTGTTCGAAGCTCTCTTCGGTGCCGCTTTCTTCAGAACTTCCCCTTCTTCCTCCTTGGGCTCCGCCTGCACCAGTTGACCTTCATTTCTCTTTATTGACAGAGCCGTGAGTGCATTGCTTCTCGATTCCTCTACCAACGACGATCTCTTTCCCGTCCCCGATCTCATTGCAGCCTGCATCGCTTCCGCCAGCGAATCGCCATGAGAATGCTGCTGCTGTTGCTGAAGGGCGTCCATATTGGACAATGCTGCTACCTGGTTCTGAAAAGCCCTGCTCCTCGAATCCTCCTCATCGGACCCCATTCTCTTTCATTCTCCTTCTCAACAACAAGGGGGTAATTAGGGGAAGTGATTGGCAGATCCGATGAGATTTTCAGACATCATAGACTGCCAATAATTAATCAGCAGTACCAGTCGTCTGCAACTGTTGCAAATTAGACTGCGGTCCTAGTTGTGATGATGATGGGCAAAACGAATGTCTGAACTATTATTCATCTCCACGCCATTGTTTGGTTTGTCGGTGTCTGGTTTTATTAATTTATGGTTTGTGAGACCCCACGTTATGTGCTTCATCATTACGTAACAGTGAACACTGTAGATTGTAGCGTTTGCTTGCTACATGATAAATAAGTCCAACGTCTTACCTAAATGCTACTTTCATGGAAGCTTCTGCTTCTAAAACCTAGGGTTGAAAGGGACATCACCCTATCAGGTATTTCACAGGGATGTTATACAACTGTCATAAACCTATGGTTGAAAGGGACGCCCCCTATCTTTATCTTTAGACTAGGCTAATAACTAGCAGGCTGCTTACTCATTAGTTACGCTTTTGACCTTCATGGTAAACTTTATTAGTTACTCATTTGGAC
>TRINITY_DN104900_c0_g1_i1:0-369
ACAAAGTGCAAAAGAAAATGGCATTTTTTGATCCATCGCGGCCCCAAGATTTCCTTTTTATTTCGGGCACTAAGGTATGTATTAAATGATGGATGTGCTGTTCTTTTGACGCTATCACTGGTTATAATGCACTTATTATTATAAGTTTTCTGCCATCTAAGCACTTCTTTGATTGACATTAATACCTTTTTGTTGATTAATTCAAGTGCTTTGATGGACCTGTTTTTCACCATATAAGGCTGAGAGATTACAGAGAATTTAACTGGTACAATTTCCATGGCACAGATGCGTGGTTATGCGAGGAATGGGGAGAACCCTCCTGATGGTTTCATGTGTCCTGGTGGTTGGAAAGTCTTGGTCGAGTACTAC
>TRINITY_DN104910_c0_g1_i1:0-227
ATAAACAGCAAGTCACTACATGATGTCTTCAAGGCATCCATCAATAAAGACTTTCTGAAAATTGGAATGCTTTTATCTGCTTGTGGTTCGGTTTTTGGGTGCATTTTTCTAATGTTGGCATTAATGGACGTCATTCAAATCAAGCTGGGCACCCTTTCCTGTGGAATCATTGGGCTATAAGGGCTGTTGTACCTCTTTTCATGTTACTTCCAACGGCTCTAGTCATC
>TRINITY_DN104913_c0_g1_i1:0-259
ATGGGACGCTGTGTGCGGATGCCTACAGGATAAGCGGTATCATGACTTTGCTTGAGGACGATAACGGCCTCGCTGTCAGGCTGGCAATATACAACGCTGCTACCTCACAGGAGGACATCAAGAGGCTTTTCCCGAGAGGTGACAAGGTGGCCGTCAAGGAGCCCTATTTCAAGATCGCGAGTGATGGTGGCCTTCTCATACGCGTCGACAACCCCGCCAATGTTTTGAAATTTGCTATTGAAAAGGGGAAACGGACGGA
>TRINITY_DN104950_c0_g1_i1:0-276
GCGGCGTCAAGCTCTCCTTCCGTCACAGCATTCACACGGACTGTAACACGATTCCATAGATGAAGGAAAATTTGACAGGCACTGTCATCTCTGGATGTTTTCTACTTCTGCTGCTGCTGCTATGATATGATGTCTGAATGTGTAAACTCTGTGATAGATTTTGTATTTACATGTCTCATATATGCTCTGTTGTCGGTCTGTCTTGTCTGAATATGTAAGGTGCTGCCTTTGTTGTAAATAACCTGCAATAAAAATGCATCCAGGGTTATCTGCTGT
>TRINITY_DN105221_c0_g1_i1:0-347
TCCCTGTATTGAATGCACCAAGAGCATATTCTTACATTTCATTTCTAAGTTTAGAAGGAAATTGAATTCGACGCAATTGTCGTTATGCAATTTACACATCGTGACAAACCTCTAAATTTAGCAGACGAGATTGAAGTCAACCGATTGCTGAGATCAGACATTTATAACGATGCGGTCCAGACCGACAAAACTTCTTCTATTTAAGCTCCACTTCCCAACCTCGACATCGACAAACCAGAAGAGTAGCTACAGGTCGAGAAGGTCCAGAGTTCGAATCCCAAGGAAAGCGAAAAGTCGATTAATTCAGTAAAGAAGTGTAAACTATGGCGTCCAGGCAGCATCCCGGC
>TRINITY_DN105347_c0_g1_i1:0-207
TCGAATTCTTGGGAAATGCTTCGGGTGAGCCTTACATTGTGCAGACTAATATCTACTCCCACGGCACTGGCAACAGGGAACAACGCATTTACCTCTGGTTCGCCCCCCCCGCAGATTTCCATTCCTATTCTTTTCTGTGGAACCACAAGCAAGTTGTATTCTTTGTAGACAGTGTTCCGATTATGGTATTCCCAAACAACGAGAGGC
>TRINITY_DN105382_c0_g1_i1:0-214
GTCAATTTGTTGTTTGTTATATCGTCTGCAATTTTTACCAAGTTTTTTACTCGTTATTAAGATGGCGGAAGAACAACAGGACCGCGGTATGTTCGGCTTATTGGGCAAAAAGAAGGAAGATGAGGGAAAGCAATGTGATCAGACTGAGGGTGGTAGATGTGAAGAGGGGAAGAAGCCGGGAATGGTAGATAAAATCAAAGAGAAGATTCCGGAA
>TRINITY_DN105382_c1_g1_i1:0-230
CTGCGTTCTGACAATTAGTCAATTTGTTGATTGTTATATCGTCTGCAATTTTTAACAAGTTTTTTACTCGTTATTAAGAGGGCGGAAGAACAACAGGACCGCGGGATGTTCGGCTTATTGGGCAAAAAGTAGGAAGATGAGGGAAAGCAATGTGCTCAGACTGAGGGTGGTAGATGTGATGAGGGGAAGAAGCCGGGAAAGGTAGATAAAATCATAGAGAAGATTCCGCG
>TRINITY_DN105441_c0_g1_i1:0-359
ATTCAGTGTGCTACCTAACGCCATATTCGGCTGAGGAGGCTCTGTGATTGAGTCCGCAGACTGCTTTTGAAATAATTTAGGTGGGCCAGTCTCAATCACATACTAGTTACCCACTGCTTTCATAGTCTTCATGCATGATTTTATTTGATCTGAGCTTTCGAAGGCACTCAATGTGCTGGTTTTAAGATTTAGCTGTGCAAGGAGATTTTGATTGTGATTAATTTGAGTGTTCTTTGGTAAATCTAGGGTGAGCTTCGAGATGGGTTCTGATCCGAAGGTCTATTCTCTTGCCGAGGTCTCTGAGCACAATTACAGCAAGGACTGCTGGCTAGTTATTGGTGGAAAGGAGTATGATGTTA
>TRINITY_DN105640_c0_g1_i1:0-201
TCGGGTTCACGAAAGCGAACGAGCTGTTCGTGGGGAGGTTGGCGCAGCTGGGAATCGCCTTCTCCATCATCGGGGAGATCATAACGGGGAAGGGAGCGCTGGCGCAGCTCAACATTGAGACGGGAGTTCCCATAACTGAGATCGAACCCCTGGTGTTGTTCAACGTTTTGTTCTTCTTGTTTGCGGCAGTGAATCCCGGAA
>TRINITY_DN105666_c0_g1:0-405
CTCTGAAACTCTCCGGCGATGGGAAGGACGCCTGGGTCTTCGACGTGGATGAGACCCTCATCTCAACTCTGCCCTATTTCGCAGCCCACCAGTTCGGCGGACAGGTGATTGACGATTGTGATTTTAATACGAGATGGACGGATCTGGCAGAGGCTCCGGCATTGCCTGCGAGTCATAGATTATACGCCCATCTTCTTGAACTGGGTTTCAAGATCTTCTTAATAACGGGGAGGCACCACTACCAGAGGAATGGCACAGAAAGGAATCTGGTCCGAGCTGGTTATCATTCATGGGAGGCGCTTTTCCTCCGGGAGCCGGAAGATTATGAGAAGAGCGCTGCCGTTTATAAGTGTGAGAAGAGATTGAAGATTGAGCGTGATCTCTGTGACCACTTCACTCTTTTTT
>TRINITY_DN105704_c0_g1_i1:0-522
ATTAAATTGGCGTGCGGAAAAAACGCGATTTTTTCATTAAATCGAGATTTAATCTCACTTTTCACAACACTGGTTATAGTTGAATTCACAATATTCACTTAATTGTCTTTAACAAACTTAATGTCAAATTTATCATAATTATTTTTGCACTAGAGAACCTTTTTTAAATTTCATCATCCTTGATTTCAAGCACGAACATGAACCAGGTGACTTAGCTTATGATTTTCTAAATATTTATGTCACAATTGAATGTTAATAGCACATCCCACGGTTTTAACTCTGCAAGAAAGTCTTAGAAGAGTTTCAATAAGTATTTGCAAGATGAGGACTTACATATAACACAAGTATTTTCACCGGCTAAAAGAACAGTTTCTGAGACAATTATTGCTATGAATGTGAAGTAGTTAGCCTGATGAACATGCCGTAAATTTATTATGGCAGGCATTAGTAAACATGATCAGCAATCCTGTTAATTCAACTGTACCCATTGCTGCTGAAGTTTTCAAGAAGGCTGGAACCTAT
>TRINITY_DN105878_c0_g1_i1:0-263
TTAAGTTTGTATAAGCAGTTTCAGATTGTACATATTATGCATATAAGAAAAGCATCCGACAAAAATTAGAGGAGAACTTTTTCTGTGTAGATGGCCAAAAAACTCGGACATACACAGATGCGCCATCGGCCCCAGCAATTTATAAAGTCGATTCTGCATGATTGGAGCGATGATCATTGCAGGAAACTCTTGAAGAATTGTCATAAGGCGTTGCCAGAGAAAGGGAAGGTGATTGTGGTGGACACCATTCTCCCAGTGGCGGC
>TRINITY_DN106159_c0_g1_i1:0-241
GGGGAAGACGGGCAATGGTAAAAGTGCTACTGCTAATTCCATCCTTGGCCGCAGAGCCTTTAAGTCTCTTTCCAGATCTGTCCCGGTTACAGGCACTTGCCAATTAGAACATGGCACGACGAATGATGGCAGAATATTGAATGTCATCGACACGCCGGGTCTCTTTGATCCTAATGTCACACCAGAGTTTCTGGGAAAAGAAATAGTCAAATGTATTGAGCTCGCAAAATAGTGACTCCAT
>TRINITY_DN106226_c0_g1_i1:0-219
AAAAGTTGCCTGATGACTTGGGGAAGCTCAGCTCTTTAAGACTGTTAAGGGTATCTGCATGTCTAGGTCTGAAAGAGCTTCCGGCATCTATTGGAAAACTTGGAAAGCTGGAATATCTAGACATTTCGCTATGCGAGTGCCTAAAAGAACTTACGGGGGAAATAGGACAACTAAAGAATCTCGAAGAGCTTGACATGAGAGATTGTTGTCGTTTGAGGA
>TRINITY_DN106490_c1_g1_i1:0-270
TTCTATGTTGAGGGTTAATAAGCCAGGGCAATTTTCCGCAATAGCTTCCAAACTCTTGTCTCCAATGAATGGGCAGTTGAACAGGTCAAGCTTTTCCAACAGATGACAGCCCTTAGCAATTTCCAACAGTCCCTTACCGCTAATTAAGGGGCAATCCCAGAGAGATAAGACCCTGAGTGCTGGGCATCCAAGACCAATTGTACTAAGACCTAGATCACTCACCCCTCGGGAAGGGTGATTTCCTCGGAATTTGAGCTTGCCTAGTCCTCC
>TRINITY_DN106512_c0_g1_i1:0-225
TTTTAACCCTCGCCATCCATATTAAAATATCGTAAAATGATTTTTCATTTTCCTTTCTCATATTTGGAGCTTGTATGTATTTGTTATGGTTAAACGTGTCCTTCAAAAATGTGCATCTGTGCTAGCGTGGACTAACCATAGGAAATGACTTTTTTTTGGAAATATGTAACGAATAAAATATATATAAATAATGTAAAATAATATAAATGATAATAATCATAAAAA
>TRINITY_DN106746_c0_g1_i1:0-239
AGATAAGTATTTCGAATGCTGTTGCGCTTTGTCTGTTATTAGGGGTAACATTCATCCATTTCTGGTAATAGTGTTAAAGAAATGGATATTAAATAACAAGTGGTTTGAACGGATCATGATGACTTAGTGATAATACAGTATTTAATCGAAGATCCTTACAATGTGTATCCTATTTTGTGATAAATTATGAATAATAACGTTGCTTGAATATGTCTTTTATTTTGAAAAATTGCAAATTA
>TRINITY_DN106877_c0_g1_i1:0-215
AGTAGGTGAAGAATCTTATTAGGATAGCACACTGATCATGCAGCTTTTGAGAGATAATCTGACACTCTGGACTTCTGACATGCAAGTAAGATCTCTATATAACTTAATTTAGGACCTTATTTATTCTAAATTCTTGTATCTGAAGAGGCGCTTATGATGAGTCTAGCTCTTATACCAATTCTTTGTTCCTGCAGGAACAGTTGGATGATTCCTAG
>TRINITY_DN107074_c0_g1_i1:0-218
CCCAAGACTGTGCTGCCACTCCTCTGAGTTCATTACAGCCTCGGCCAGTATGGAGCAGCACTCCAGAACTCTGGCTGCAATATTTCTCATAGCCATGGTTCAGTTGGCCGCCATTGTTACACCTACCATGGCTTGCCTCTACTGTCCTCCGAAAACGAAGCCAACGCCCCCCACCCCACCTCTCATCGTACCAACGCCCCCCACCCCACCTCTCCTCG
>TRINITY_DN107434_c0_g1_i1:0-235
GGGCACAGGTATCTTGTCCACTTGCTAGGGTTGGAGTGCTGTTAGGGTTTCTGAAGTAATGGCAGGTATCTCCATTACTGTTTGAGATCTGGCAGCATTTTTGCCCTCTTTATTGACGGTTGTTTTGAGGTGTGCAGAAAGCATTTTTTGAAGGAATTTTGTGGGCGTTCGGGGAAGTTCTCGGCTGAACCAGCCAACTCCCTCAAGCATTTTTCGCTGAGCCCAGTTGGATTTG
>TRINITY_DN107536_c0_g1_i2:0-288
ATAGGGAGCAGCGTATGTTCTTATGGTTCGACCCAACCGCGGATTTCCATTCCTACTCCTTTCTCTGGAATCGCCACCAAGTTGTGTGAGTGCATATATTTAATAATAGTTATTATTATTATGGTGCCCATGTTAGTTACAGTGTTTTTTTTTTAATCTGTGGATTATTTATTTGATGGATGTCAACAGTTTCTTTGTGGACGATGTGCCGATTCGGGTATTTGGGAACAATGAGAAAGTAGGAGTCCCTTATCCTCAAACTCAACCCATGGGCGTCTACTCGTCAAT
>TRINITY_DN107661_c0_g1_i2:0-282
ATTTTATGGTTTCACAAAAATTGATGAAAAACGATATTCCATGAAAGTCTTCTTTGAGATTAGGAAGTAGAAGTATCTTGAAGCTTTGGACAAGTGAGTCATGTCCTCCTCTAGAACAACTCTAGGAATTAGTTATAATTTTGTTGGTTGTCAGGTAAAGGTTGTTGGATAGGTCAGTTCTAATTGTTGTTTGGTTATATTGTCCAGGCGAGATTGAGAAAAAGCTGTGGACACATCAAATTAGCTATTCTATTTCGTATGAAGACGGTGAACGAATCCAAG
>TRINITY_DN107878_c0_g1_i1:0-261
CCCAGAAAAGTATGCAATGCTCGCAGAGTTTTTTGATTCCATGGAAGCTGCCATCAGATTGCTTCGGCTCCGCAAGACAATCAGTAGCTTCCGTAACATCTGTCCCCAAGTCGAAACAATGACCCACAAGAGATTTATGTATAGTCATGTGGCACAAATGAAGCACATTTTCCCCGAAGGATTGCTGTTGGAGAAGACCATGGTACAGGACGAGAAGACACAGTGCATGAAACCAGACTTGAAAATCACTCTCTTGCATGA
>TRINITY_DN108584_c0_g1_i1:0-288
ATATTTCAATAGTGTAGGCTTATTCTCTAGTATGTGTGTTGATTTTCCTTTTCTCAGTCTCTTGTTTGGCATCATTTTTTTAATTTTTATTAAGTGTAAAGTGCTTCAACTTCCAAGTTCATATATATTATATCTTGCTGCATTACCTTCCAGGAAGGCATACCTCAAAAGAGTTATTGTGTAATAACATTTTTCTTTGGTTTTTAATAGGTGCATACGTCCTACTCCTGAAGAGCTAGAGAACTTTGGTACTCCAGACTTCACCATTTATAATGCAGGGCAATTTCC
>TRINITY_DN109243_c0_g1_i2:0-294
GTTAAATCAACTGCTGTCTCTGGTCTCCCGGGCTCCTGCGGTGTTAATCTTCCCTTCAAGATTTCTCTGCAGACCAACTGCAACACGTACCTTCCCGTCCCTCCCTTGTTATCATTTTAATTTCCATGTACCATTTATCTCTCTGACTCTGATTTTTCCACGCTGATTCTGATTTTGTTTTGCTTTGGTTTTGGTTGGTTGCAGGATCAGTTGAAAGGTTTCTCGGTTATTGTCGCACCGACCTATGCAAATATGCATAGCTAGTACTACGTAGAATGTGGAGTTAATTAGTGT
>TRINITY_DN109746_c0_g1_i1:0-235
AGTTCTTGAAGCCTTCCCAGTTACGAGTAGCAAAGCATTATCCTCTTGTCGTCATCGTTATTGGAGATTAAAGGAGTTGCTTTTTCTCTTGTTGTTCCATCTATCATAGCTATAATTATACAATAGCAGGGATCATCGCCTACATGTTGTTGTTGTTGAGTTTAAGGAGTTTTTTCCAACCATTTCTGTGTGTCTTATAGCAAAGTTGTAGCTGTACAGGTAGGTAGCAGAGCGC
>TRINITY_DN110064_c1_g1_i1:0-324
GGTAAGTCATGGTGAAGCACAACAATGTTGTGCCCAATGGGCATTTTAAGAAACATTGGCAAAATTATGTGAAGACATGGTTCAACCAACCTGCACGCAAGAAGAGGAGACGTATTGCTCGTCAAAAAAAGGCTGTAAAAATCTTTCCACGCCCCACTGCTGGTCCCCTTCGACCAATTGTACATGGACAGACCCAAAAATACAACATGAAAGTTCGTGCTGGGAGAGGATTTTCACTTGAAGAGCTCAAGGCAGCAGGCATTCCCAAGAAATTAGCACCAACAATAGGTATTGCTGTTGATCATCGTCGCAGGAATCGTACTC
>TRINITY_DN110127_c0_g1_i3:0-236
AACCACAGATTCTGCTCTGTGTTTTGATCAAAATGTAAGCAGATATTATTCGTAATGTTGGATGGAAAAATAAATGAGTTATGGTGTTTATGTTTATTGTATAGTATTTGAGGTTCATGTGTTCTTTTAAGTTTACACTTTCTGGAATTTCCCCCCTCTGGGTATATGGGGGAATTCTGGGTTAAATGATTTAGTGTTGGATTCAAACTTAGGGGTAGAATGTACTCTGCAATTTT
>TRINITY_DN110208_c0_g1_i1:0-354
AGAGTCCCAAGTCCATAAATAACTAAATTTGAATTGAATTCTCAGATGTCCATTAAGTTGCCGCTTACCAGCCAAAAGTGAAAATATATGATGAGAGAGAAGTTTGCTCCAAGGCTGAAGAATAAATAACAGTGGATATATATCTCTGGGGGAGACTCTCTTAGCACTCTTTAACTGTTTTCTCCCGCCAATCTTTTTTAAACTTATTGGATGAATTCAAAATCACCAACACTGCGACTGAAATAATCGGTAAATATTGCATGGAAATTTGACTGATCTGGAGAAAAGTTGCGACCGTGTTTCCTAAACGAACAATTCAATTCCGAGGCTAATTAGTGGAATCTCTTATACAAC
>TRINITY_DN110610_c0_g1_i1:0-205
ATGCGACTACATGGCGCCATCGCTGGACGCACGGCAGGACATGGCTGTGGTGGAGGTGCCCAGGCTTGGAAAAGAAGCGGCTGCTAAGGCCATCGAGGAATGGGGGCAACCCAAATCCAAGATCACTCATCTGATTTTCTGCACTACCAGTGGAGTCGATATGCCCGGAGCCGACGATCATCTAACAAGGCTTCTGGGTCTCGAC
>TRINITY_DN110747_c0_g1_i1:0-214
CTTCTGGCCATTTTCGCTGTAATTGTTGGGGCCATTTTCATATCGAAGCTCAAATCCAAGAAGTTCAAGCTGCCCCCCGGCCCGCTGGCGGTGCCCATCTTCGGGAACTGGCTTCAGGTAGGGAACGATCTCAATCACAAGAACCTGGGGGACCTGGCGAAGAAGTATGGCGAGATCTTTCTGCTGAAGATGGGGCAGAGGAATCTGGTTGTGG
>TRINITY_DN110747_c0_g2_i1:0-425
GTTTTACGAGCCGAGCCGGATTCCAAAAAGTCAATACCCCAATTTGCCGAGGGGCCAGGTCTGAACATTGCGCTCATCTCCTCTTTTCTAAGACCTTCCTAGTTTATATATACCCTCCTCCATTGTATTGAATCGTGTGGCAATCCAGAGTCTGAGCATGTCAGAGCAACTCGTTGGTGCAGCACTGGAGAAGTTAGATCTACAGAATGGCCTTCTGGCTCTCTTCGCTCTAATAGTGGGTGCTATTTTGGGATCGAAGCTGAAATCTAGGAAGCTGGAACTTCCTCCGGGTCCGCCTGCGGTGCCCATATTTGGGAACTGGCTACAGGTGGGAGACGATCTGAATCAAAGAAATCTGACCGACTTAGCAAAGAAGTATGGCGAGATCTTTCTGCTGAAGATGGGGCAGAGGAATCTGGTTGTGG
>TRINITY_DN110785_c0_g1_i1:0-229
TCTGACTTGTACCAGTTGTTCTGGATCGCCCATCCCGGAGGCCCTGCCATTCTGGACCAGGTGGAGGCAAAGCTGAATCTGGATCCCAAGAAACTGAGGGCAACGAGGCAAGTACTAAGCGATTATGGAAACATGTCAAGCGCGTGCGTGCACTTCATCTTGGACGAGATGAGGAAGTCCTCTCAGCAGAATGGGTGTTCGACAACCGCAGAAGGTATGGATGTGGGAG
>TRINITY_DN112508_c0_g1_i1:0-331
CTTCTTTTATGGCTGAGGCCTAAAAATTGCTTCACAAGGACCTGGTAAATGAATTGGAAGAAACTCTAACCAACTGTAAAATATGATTTGATGTATTTTATCTGTATACTGGTAGTAATGTTATATCTTTAAGGGAATTTGAAAAATGAAAGCTTTAACTGTAATGCCAATATATCGTCATCTGTAATAACTCGTGGTTTTCATTTCATATCTGCTGTCTGTTATCTAATCTTATTCTCTATACACACATAGACATGCTTGTGTGTTCTCCATACACACAGAGACATGCTTGTCTCTAATGTGCGCTTGAAAATTCAAGCTAAACCCTAAC
>TRINITY_DN113151_c0_g1_i2:0-277
GTACTATACCCGCACGGATATCGCGGAATTCATTAAAACTTCGTGCAAAGTGACTCTTTATCCAGAGCTCTGCGTTTCGTCGCTCTCTTCCTACGCGGGGCGTCTCAAGGCGAAGCAGAGCGATCTTGTGAAGGCGGCCGTGGTAGTCAGCCTACTTAATGCTCGCAACGTTTCTGTCTGGGCCGCCGGCCTCAAAGCCAGAGGCGCCATGATGAGTGAAAGAGAAAACGCAGCGCTTAAGGATTGTATTGGAAATTTCAGGGATGCCACGTACGAG
>TRINITY_DN113722_c0_g1_i1:0-722
ATTTGTCTTAACTTTTTCTCTTGGTTCATGAATAAAAGTGTATATTGACGGTTAATTTTGCAATGTAACTTACTGAATTTAGTTTCTTCTTGCCGTGTGTTTGAAGTTTGTACCTTATTGTAAACTCAATACATTGCATTAGAGATTAAGGGAGTATCTAGGATATCATGGTCGTTGTCTATAGCAGTTTAATTTGATTAAAGATAATTGCTTTATATCAATTAAAATATCAAATTTGATTCTATCAAGGGCTTTCATGCATTATTCTTGGTCTCTGAAGGCAATGATGCTATTAAAACTAGTTGTGCAGAATCATGCTAGTTTAGAATTGTTTTTGGCCACATGCACAGTATTGAGAATTAACTGTGGCCTGAAGTTGAACAACTAGAAGATAGAGGGAACGTGTTGGGACAGGAGAATAAAGTGGAGATGAAAAAATATATTGGATGACTCTTATTCACATTTAAGCATGTCGCTTATAGTGTCTTGGCATGTGACTGTACCTAAATGTGGGTAGACAAAATATGCATAGGTGAAGGGCTAGAGTAGAATGATAAAAGGTTTTATATTTTTCGGTTAGTTATGCATGTACATAGTTATAATTAATTCTTACAAATTATGTACTTGCGATTTCAGGTATGGATTTTATGACGAGTGCTTAAGAAAATATGGGAATGCAAATGTGTGGAAGTATTTTACAGATCTGTTTGACTACCTTCCCC
>TRINITY_DN114078_c0_g1_i1:0-344
GGATAACAAGGCTTTGTGCAAGGCATTATCATTTTGTCCATCTCTAGCTGATCTGGAGGTTGTGGGACTGTAAGTATACTAGTAAGATTATATGTTTTGTTCTGTCAGTTGCTCCACATGAGACTAATTTAAGTCTGCACTTCAGAGTTGTTCCATCGTATTTAATCGTATTCTTTTTTCAGTTTACTAAATATGTTTTCTTTCATATGATGAGGTGAACCACCTCAGAATCTGATGATGAGTGTTTGTAAACAGCCATGTTCAACTTAGATCACTCTTAAACTGTTTAAGTTCTCACTGCCATCATTTGGAACGATTATGCTGTCAATCATCCAAGACTGGTT
>TRINITY_DN114254_c0_g1_i1:0-375
GGATGCCAAATTTCGTACAGATTAGTCTCGAATCAACAAAAGGGACATTTTCCTTTGCCTCTTGGCTACTGAGAAATCCGGGTTCGACTCCCAATCAATGCCCCTTGCTTTTTCTTCTGCTTATTTTTAGAGTTTTTATTTCAGTTTCGTCTTCTTGAAGGCCGTTTCGGCTTTTTTTGCAAACCCTATCGATTCACATTCATACAATAAAAAACAAATTCCTGAGCTTATATTTACAGTGGAGATCATCTTCGGGGGTTTTGCACTGCAGGCCATCCGAATCTCTGCAATTGCGTCAAAATTTGGTTCAATTGCAGAAGGATTGTAAGCTCGTCGGCAAATTTGAAGTAAATTATAAGTCCGCCAGGTATTCAG
>TRINITY_DN114431_c0_g1_i1:0-530
TCGCGATCAATCTTCTTCTAATTAGTCTATCCCTCCGGAGCTATTTACAGTTGAGTTTCAAGTTCTGTTATGTCTTCTCTCTACTTGGAAGTTTGGGTATCAGCGTGCATGTCGATGGTAGGAATTTTTAGGTCTTCCAGATTCATCAGTTTCTGTGATTTCCTGAACAGGATTACAAGATATGCATGGAGGGCCCAATCTTTTCCCTTAGGGGTTGGCTGATTCCAGTTGAGCGTTTCACTCTTTGAAAAATTGGAGGAGTTTCATATTTAATATCGGGACAGTTTAATTGGTAATTGTTTTGTTATAAAGTATTGTGTAAATTATCATATTTAAAGATCAAATCTACGTGGGGCAAACAAAAAAAGCGTAGTATTTGGTATATACTGATAAATTCTGCAGGAAATCCATACCTATGGGGGTTTGGGGGGCACAGGCTATATACTGTTTAGGCAGGATTAGTTCTGAATTGTACTCTTTTGTATCTATATGAATGTTAAAGCGATTTCCAGGAAGCACTGGACATCAAC
>TRINITY_DN114741_c0_g1_i1:0-216
GCAGCCGCGCGGCATTCTTCACCCAAGCGACTTGAAGTTTTCACATGACAATCGTAGCCATGTCTGGAAGAAAGAAGGTTAGAGAGCCCAAAGATGAGACTGTTACCCTAGGTCCTAGTGTTCGAGACGGTGAGCAAGTGTTTGGACTGGCGCACATATTCGCATCCTTCAATGACAGCTTTGTGCATGTGACTGATCTCTCTGGAAAGGATACAC
>TRINITY_DN115092_c0_g1_i1:0-219
GTTGATAGGCCAGTTGATGAGTTACCTGCTGAAGTAGAGACTGTACTCGTCGGTGCTTGAGTAGTTGTCAGCTGCGAGAAGTTGATTTAGAATGATATCATATTATTATCGAATAGGAGGATTTTGATAAAATTGAGTTTCAGCAGCTCAATTATACTTTGGCTTGACCAGTTCTTAGATTCAAAAGTTTTTCAATTTTACAATATGATTATTTCGGGG
>TRINITY_DN115373_c0_g1_i1:0-257
GATTGGATATAGCTCATATCTAAATATAGTTTATGTTTGTGATGCTGGAGTGATTTAGGGTCCGAGTCATTTTCTATTCTCTTATATTAGCGTCGAAGACATTTCTGGTATATTAAGCTGTGGTGTTAAAGGTTCGACTTCGTTTGTTAACCTGGACATATTTTTATAAGCTTTCTTTGGAGTGTTTGTGTGTAGATTCAGCTTTCTTTGCTGAATGAACTTTTGCTGTCAGATTTCACTGCTAGCTGACTGTAAAT
>TRINITY_DN115523_c0_g1_i1:0-229
GGTGCCTACTTGACTGTAAACCACAGCTTGGGCTATGTTATACATATGCATGAGAAATAGCCCAATACTCCAACTAGGTTTTTGCTTGTGCCTGCAGGTTTTGGTCTGTATATTTGCCACTATCTGAGTTAATGGATTTTCTCTTTTTAAAACAATTTTCTTAAACCATAGCTTCTCTTATTTCTGCTTTTGCTTTTACGTTAATGAAAAAACACCCTTTGTAAAAAAA
>TRINITY_DN115616_c0_g1_i1:0-272
TGGAAATGGTGTTAGTGATGACTGTTGAGCCTGGTTTTGGAGGGCAGAAATTCATGCCAGATATGATGGATAAGGTGACTAGTGCAATATCTGTCATATCTATCATTTAGCAGATTACATCATTGAAGTTATCTTTTGCCATGGTGCACTTTTGGACAATCAGCAGCTGTTTTTTTTTATGTCATAGGTTCATGATCTACGGCGGAAGTATCCTACTCTCGATATTGAGGTTGATGGCGGTTTAGGCCCATCTACAATTGACCAGGCTTCTG
>TRINITY_DN115950_c0_g1_i1:0-293
CGAGTTTCAATAAGCAGTTCCCCACATTTCCACACATATAGCCCGAGTTTCATTACGCAGTTCCTCACAGTTATCTTGTACATGTTTAATGCCTGCTGAGCTGTCACAGATTTCCCTTACAGGTGAGTCTTCCGTCTGCTGCTTGTGCCGTTCATCTCGTATTTCAGTGCGTATCGATGGCAGTGGGACGACTTCCAAACACTTCGGGACATTAATCTCTAGAGTTACATTATCTGAAACAGGAGAAGCTTTTTTCATTTCAATCTCCTCTTCGGTTTGCAGTTCCTCAGATT
>TRINITY_DN115950_c1_g1_i1:0-368
ATTTCAATAATAATAGTTCATCTTTACAACAGTTTGTGACTCCTACGCTCTTTCAGCTGGCTCATTAAATGCTGTGTCTCAAGCTCCTCCTCTTCAATCCTGCAGAGTTCCTGCATGAGTTGTAACTTCCTGGACCTATATTTTAGATGTTTGTCCATTAAAAGATGGATTTCACGACTGCCATTGCTACCAGAAGACTCCTCTCCAAAGAACAGTCTCCTTTCAATAAAACAGCTGTCCTTGATAGCGTGAGTTTCCTTTAACTCCTTCTTCTTGTTATCCGGCATTTCATTAATCCTAGACTGCATGTCTTGAAACTTTTCCTAACAGTCCTGCCACATTTACACACATATAGCCCGAGTTTCATT
>TRINITY_DN116098_c0_g1_i2:0-222
GGAGGAAGTTCTGATGGTGGAAACTGCCTAATCAGGATGGCTCGGGATAGTAGCATCACACCAAATCATAAGGATATGTTTACAGAGCAATTCAGATTTTCGATGCTTTAAGAGTTCAGATAGAAGTTCATAGAAGACTCCATGACCAACTAGAGGTTCAAAGGTGCTTTTTGTTGAGAATAGAGGTGTAGGGCGAATATTTGTAGACCATATTAGACAAAG
>TRINITY_DN116606_c0_g1_i1:0-495
GAAAGAATATACTATCATGGAAATGTGAAAGAGATTCTTTTGACAGCGGCTGTGAAGGTATTAGTAATGCTGCAGAGCATAAAGGGTCGGATTCGGAGGGGATTTACAATCCTGGTGGTGCAGAGGAAGAAACGAAGGTATCGCCATGGCGTCGAGAACATATGTTTGAGAAGGCGCTTACTCCCAGCGACGTGGGAAAGTTGAACCGTCTGGTAATCCCAAAGCAGCAGGCGGAGAAATACTTGCCGCTGGACACGGCTGCAAATGAGAAAGGGCTGTTGCTTACCTTTGAAGACAGCACGGGAAAACCATGGCGATTTCGATACTCATACTGGAATAGTAGCCAAAGCTACGTGCTCACAAAGGGATGGAGTCGGTTCGTGAAGGACAAGAAACTGGACGCGGGAGACGTTGTGTCATTTGACAGAGCAACCCACCAAGATGCAAATTTACCGCGCCTCTTCATCAATTACAGGCGTAAGCCTTTTAGCGCCC
>TRINITY_DN116794_c0_g1:0-1168
AGAGCATTTGCTGTTTTCCATGAGTTAGGGCTTGGAGATATTGCAAATACTAATTGTTTCTGAGGCGTGATTCAAGAGAAAGTAGAAAGAGAGATTACCAGTAGGAAGAGATCAATGGGGAGGGGGAAGATTGAAATAAAGATGATTGAGAACGAATCAAACAGGAGAGTCACATTCTCCAAGCGGAAAGGAGGTCTTTTTAAGAAAGCTCGTGAGCTCTCTGTCTTGTGTGAGGCAGAAGTCGCTCTCATCGTCTTCTCCGGCACTGGCAAACCCGAAGAATTCGCAAGCTCTAAACAATCAGATCTCCTACACGGACATGTTTTACTCTCATAGCTGACAATACCCATTATAATTTCTAACGTCATTCGTGTCTCGTTTACTCTGTTATGAAAAAGCATGAAGAATATTTTGGAGAGATATAAATCGTGCACAGGGATGGGCATTCTTGATTATCAAGATCAAATGCTTTCTGAAATGGCGCGGATCAAGAGAGAAAATGAAATCCTTCATGCGGAGCTGAGGTACATGATGGGGGAGGACCTCGACTCATCGGACCTCAAAGACATTACCCATTTGGAGAAACATCTTGACGACGTGTGGACCCATGTTCGAAAAAGAAAGGATAAACTTATGGACAGCAGATTAGAGCTCCAAAAGAAAAAGACCGGGTTGGAGGAGCAGATACACAATCAATTGAATGAAAATATTGCCTATTACCATGCAAAAATGGAAGAGGAGGATAACCAACAGAGTTACTGTAACTATGCATTTTACCAGCTAGAGAGACCATCTTCTTCTACACCGCCTTCTGCTTCTGAATTTCGTTTGCAGCCGAACCAACCAAACTTGAAAGACAGTGGATATTAATTACCACCAAAGGCACGGTTGGTTTTAAGGGATAGTCTCTCAACACTGCACTTTCTCTAAGTACTGTAGTGAACTCCCTTCCCACAATAGTGTTATAAATTATTTGTTTCTGTGCAAAGTTATAATTACAAGGGACTGCTGAGAATACTGCAGTTAGATTATTATAGTTAAGTGCTTGGATCATAAAACAACAACATTATTGGGCATCGGTAATTCTGTTCGTTATAATGTGCATATAAAGGCATCCGATTACAAACTATGTGTTAATTCAGGATAAGAAATGAATAAATGAGAAGAA
>TRINITY_DN116802_c0_g1_i1:0-912
GAAATGAAATTAATTATAGCTATTGTCCCTAGCGAATACGCTAGCAAAGTACAAAATCATTTAAATAAGGAATCTTTTTTTCATACTAGATTATCCACTAAAGGGGGATTTTTAAAAGAAACTAATACTACCTTAATCATAGGTTTGAAAGCAGAAAAAACTGAAAGAGTTTTAGAAATTATTAAAATACATTCGAAAACAAAAACACAAATGATTCCTAATAATGTTTCAAATGAATTTGATGCTACTTTTTTTCCTTTATCTTCCGAAGTTTCTATCAGTGGCGCTACTGTTTTTATTTTAGATGTAGAAAAATTTTATAAATTGTAGCTTCAATTGAAAAAAAAAATTAATTATTTTTTGTTATTTAATAAAAAAATAAAAATAATATATATCTATATCTACAAAATTATTCATTAATTTAATATATTATATTATTATTAATATATATATTTAAAAAATTTAAAAAATATCGATAAAGAGGTTTTAATTATAATGGCTTTAAGTAAAGAAGAGAAACAAATAATTATTAAAAAAAATTCTAAAAAAGAAGGAGATACGGGCAGCGTTGAAGTTCAAATTGCAATTTTATCAAAAGAAATAGAAGAATTAAACAAGCACTTAAAAAAACATCCTTTAGATTTTCATTCTAAACGTGGTTTTTTAAATAAAAATAAAAGAAGAAATACTTTAAAAAAATGAATATTTTTTTTTGAATAAAAAAAACTATCTTATTATAATAAGATAGTTTTTTATTATTGATAGTTTTTTTTATTATTTATTTTTAAACATATTTAGTTTTTTGGAGCGGACGAGGGGTATCGAACCCCCATTTTATGCTTGGCAAGCATAAGTAATAACCATTATACGACATCCGCTTATATAATTTTACATCTTTAAATCAAAAAAAAA
>TRINITY_DN117529_c0_g1_i1:0-397
ACAATATATTCCGAGCCGAAACCCTCTATCATTGACACAAAAATAGTCTTCAGATCCTCGCTTAACACTCCCGCTTTAACCTCTAAGCATTCAACTTTCTGAAGAAAATATGTATAGGGTAGTTTTGGGCGATACTGCCACCATCTTTTTGAAATCCATTCACCCCAATGGGTGTTGGGCCTCTTCTCCTCTTGCTCCTTCCGAAAATTTTCTTTCATTTGGTGCCAATCAAAAGTAATTACATACTTAGAAGTTAACGCATCAATATCCTCTTCCCACTTTTCCTTTTCTAGAATCTCCTCCCACTTTGCAAGCCTCTCTTGCCATGGCCCCCTAGATGCTACCTGCCTTCTGCCTTCCTCACCACCCAACCCCTCCTCTTGCTCCTTCCGAAAAT
>TRINITY_DN118142_c1_g1_i1:0-215
TTACTTCTGAGCTTTTCCCAACTGTCTAATCCCCATATGAAAAGCTGCGCATCTGCCCCTGATGATACAAGAACATTTAATACATGAGAGAAAGCAAGTCCCGTTATTCTCTTTTGGTGTCCCTTGAGTTTGGTCTTTACCTCATCAGCTCGAACCTTATAGATCATGATTGTTGAATCTTCCATGCCATTTGCTATTATATTGTTGTCCTGGGG
>TRINITY_DN118210_c0_g1_i1:0-232
TAGAGTTAGTTTGCCAAATGCAGAATTGGGTTCTTGATCCGCGGTGGCATAAGTTACATTATTTTCTAGTAAATACTTTTTAATGGTTACATTAGGGTAAAGTTGATTAAAGATTTCGTAGTTGCGGGGAAATCATCAGTTTGTCTGCACTGCTAGTAAATCTATGCAGTTTGAGAGAGTATGGGCATTAATAATTTATATTACTGGTTTATTTATTGATTTTATTAAAGTC
>TRINITY_DN118233_c0_g1_i1:0-552
CTTGAATTAGCATGTCCAATCTTCAGCATGTTTATTTAGATGGGTGTCATCATCTTGAGGGAGCATCATTTTGCCCTGTTGGACTTCAGTCACTTAATCTCGGAATCTGTCCCCACTTAAGTAAACTTGATATTGAAGCCCCTCAGATGACAGTTTTGGAGCTGAAGGGATGTGGCATCCTCTCTCAAGCAACAATAAATTGCCCTCGGCTGTTGTCCCTGGATGCATCTTTTTGCAGCCAACTTCAGGATGATTGCTTGGTAGCTACACCAGCTTCCTGCCCCATGATTCAGTCATTAATTTTGATGTCTTGCCCATCCATTGGATCCAATGGCCTTTTTGCCTTGAGGCTACTTTCCAATTTGACACTGCTGGATTTATCATACACATTTTTGACAAATTTGCAACCGGTCTTTGAGAGTTGTACGCGATTAAAGGGTTTGAAATTACAAGCCTGCAAGTACCTCATGGATACATCATTGGATGCTCTTCACAGAGGAGAGGCACTTCCAGATCTTTGCGAGATGGATTTATCATATGGAAGTCTCAGCC
>TRINITY_DN118355_c0_g1_i1:0-244
CTCCTATGTCCCGGGCTGTTAGTTGATCTATGACTCTTCTATGATATGAGGATGCTGTGTAAGCTGTGGCTTCTTGAAATAACTCGACAACTAATTCAAAATAAATACCTCTTCTTGAAAAAGATCATGTAATTGAGTTCACAGTTTCTGTGATTCTCTTCTCTTAATACACCTGTAACACAACTTCTTGAAACAACTTTTATAACTCTAAAATCTCATATCCCTCCTCCTCCTCTTCTCCTCC
>TRINITY_DN118549_c0_g1_i1:0-214
GAACTATTCAATTCATATTTTTTTTTAATTGTGTGATACACGTTTGATAGTTTAGGGTACATAGCTTCTATTAAAATTTAACTTATGTTAGATTTCATTTAGGCTTAGGTTTAGGTTTATTTTTCCATTCGATTTTCATTTAGACGTTCGTCCATTTTATGATTAGGATCGATTTCATTTTTATTTTCTTTTTAGCTTTTGGTTTTAGTTTTAG
>TRINITY_DN119442_c0_g1_i1:0-202
CCATCAGGGAGTACAGGGCCATGGTGGAAGCGGAGCTTTCCAAGATTTGTGAGCGCATTCTCCGCCTCCTCGACTCCCCCCTCATCCCTTCTTCCACCGCTGCGGAGTCCAAGGTTTTATATCTCAAGATGAAGGGCGATTACCAACGTTACCTTGCCGAGTTTAAGACAGGCGCCGCGAGGAAGGAGGCCGCTGAGCACAC
>TRINITY_DN119578_c0_g2_i1:0-421
GGCAGTGCGTTCGAATCTTGACTTCCGTCTGAGGAGATAAGTTTCCAGTTCAAAGTTCCAAACCCAGCAGTGCCGACATGCTTATTCTATTAATATGGTAAGCAACAGTTTGAAGAATTTGGAGGCCTGGTTCGAAAAGGTTAAAAATAGAGATACAGAAGAAAAATCCGGCGACCTTCTAAGATTCGAAAGAGCAAGGCCGGTGAGATCATGAAGAGAAAAGCAGCGGATGTTGAGTTAGAGTCAGGGAAGAAGGTTGAGCAGGACCGGAGAATAGTACGCGTGTCTCGGCAGACTGGGGTTAAAGATCGTCACAGTAAAGTTCTCACAGCACAAGGACTTCGTGACAGAAGGGTTAGGCTGTCTCTTCCTACTGCATTTCAATTGTACGACCTGCAACACAAACTAGGTTATGAGCAAC
>TRINITY_DN120571_c0_g1_i1:0-280
GATGAAAAGCAACCAGAAGTCAAGAAGCGAAAGAAGAGAAGTTTGCCCTTGCCAATTGTTGGAGGTTTCCCAATTGTTGGAGGTTTCTGCTTCATTCTTTTGTATTACTATGTTTTGCAATAACAATAATTTATATTGTAACGTTCTGTCGCCTACGGACTGACACCTCTTGGCCTTTTCTCTCCCCTTTGATAGTTGATCCCACATCTTCAGTGGATCAACCTGTAACAGGAGTTATTGATGGGAAGTTTGAGTATGGTTACCTTGTAACTGTAAAGCT
>TRINITY_DN120885_c0_g1_i1:0-302
ATATGTCCAAGGCACACTGCTGTTCTTCAAGAAGGTCGTGTGCTTCTTTGCTTAATAAATGGGCCTGAAGAACCTTTTGTTAGAATTCTACCCCGGCATAAAAAGTATGAAGGAGCTGGGAAAAAAGCTACTACTTACACAAAAAGAATCTGGCTGGATTGTGCTGATGCACTAGCTGTCTCAGAAGGTGAAGAGGTAACGCTGATGGATTGGGGCAATGCCATCATAAAAAATGTTGAGAAGGACAAGGATGGTACCGTCATATGTCTTAGTGGAGTGCTGCATCTCGAGGGTTCTGTCAA
>TRINITY_DN121482_c0_g1_i1:0-923
CATATTTTTGCAGGTGTTGAAGAGCTCTTCCAACATGGGTAAAAGAAATCAGATGCTGTTATTCCTCTCTTCTTTTCCTCTGGTTGCTGCCCTTAGAACCCAAGGTCCCTGGTCATCCCCCTCTGCGTCTCCAACTATTTCTCCTCTTCAGTCCACGTCATCTCTCCCACCAACTAATTCAAGAAGTGGGTCACATAGGGATGTTGTTATAGGTGCTTCAGTGGGTGGGGCTGTTGCTTTTCTTTGTATTGCTTTCTTCATCTTCTGGATGTTGAGGAGGTTGAGGGGTCACTTGTATAAACAAATTGACACATCTGAACATCCAAATCTGATTTCTGATGCAAGGACTGGGCCCTTGGGGACAGGAAATGGTAAAAGTAAGGCTGAAGTTTCAGTCTGCATTGAGAAGCAGGATTAAGAGACCCAGAGTCTCAGCCCTTTGTTTATAAGTCTCCACAGTTGAAGATCTTGCATGAGGTTAGCCATACTAGTTTGGTGAAGGAATTTGTATCAGTGCCCACGGCCTGTATTGCATGCTTATGAGCAAATATTTTGAATCCCTGTTTTCAGGATGCACAATCTGTCCAGAACAGAAGTGCTTCCAGCCTGAACTCTTTCAACCAGAAACTTGATTGCAAAGTGCTTTGGATGCCTAGTGGGCTTCAAAACATACATATATATGAATGATGTAATACCCAATTAGCATGGGAAATGTGTAAAAAAATTTGGGTATGTTTCGAATAATAAGTTCAGGTTGGTAAAAGCTTCAAAATTATTAATGTTGTTTTGTAAATCCAGTTCGTGGGATGAAAAACAGAATAAAGGGCAAGTTGCCCAACCTTGAAAAGGACTAAAGAACGCTACATCCTCGATTATTGTTTATTTTTAATGATTAATGGGAGATTTCACATCCGACAAAAAAA
>TRINITY_DN121526_c0_g1_i1:0-267
CAGGCAGTTGCAGAAGAGCAGATTGTAGTTGATCCAATCACGAGGGTCAAAGATGGATTCAAAAACTTCAAAGCCGAGCTTTACGAGTAAGTATTTATCTAAAAAGGGATCGACAGAAACCCTAATCCTGATATATAGCACTTAATTAATTCAACGTCTGAATCTCGCATGCAATGTTGTGCAGTAAGGAGAAAGATTTGATCTCCAAATTGTCCAAGGGCCAATCTCCCAAGGTTAGGATGATGAAATCTTGATCTACTGAAGAAA
>TRINITY_DN122018_c0_g1_i1:0-222
GCCAACCTCCAACAACTAAGATATTTAGATCTTAATCATAACCAGTTATCAGGAAACATACCTGCAAGTGTAGGGAAATGTGTGAACTTACTACTGCTGGATCTATCATACAACAAGTTTAGTGGGCACATCCCTGTAGAGCTAGCAGGCCTTGCAAATTTAGCCTTCTATTTCAACTTGTCAAACAATTTATTAAGTGGCCATGTACCTTTAGAACTAGGA
>TRINITY_DN122122_c2_g1_i1:0-214
GGGAGGACGAGATCCCCGAAGAATGAAGGAGTAATTCACATTTGGTAGGCTTGTCTTTGTGCAAAGAATGGGTGCAAGCTAATGCGCACCAGAAATGCTATCCAAATGTTTTGTTATCAAAATCAGTGCAAGTTGCACATAGTCGGCCTGCATCTCATGCATCTGATTTGAAAAAATTAGATAAATATGAAGACAATTGAGGTCAAGCCATATG
>TRINITY_DN122287_c0_g1_i1:0-240
GGGAGAGGGGAGCAATGCAGGTGGATAATGCACCTGAAAAGAAAGCTGAAGCCGATCCATATTGTGAAATTCTCTCAAATCCTGTTCAAATCCTGTTCGAGTTTTTCCAGCGCGGGAAAAGTATATAAAATTTAATGAAGAGAGTAGATATGTGCCCATTTAATTAATGCCTTCATGATTTGTTTTACTAAGGGTCACCAAGCCATCAGATCCAGAAGTGTATTTTGACTGATTCATCAC
>TRINITY_DN122399_c0_g1_i1:0-370
GGGACCCAGAAGCAATTAATTTGCCTGCAAAGCATTCTTTTTCTACCAATTTATAAATCCCAAAACCAAATCAGTCATCCCCATAGCCAATACATCCAAGCATTGAAGAAACTCTCTGTAAAACCCCAAGCCCTCAAGCTCTGGTTCTGATCGTACCCAATTGGATCCATGGCAACTCAGAAGTCAATCAATCTCAGCCTGTTGGCTGTAATAGTTCTCCTTATGGGAGGAACCCATCAACATCATCATCATCTTCTTGCAGTGGGGATGGAGATGAAGAAAACACAGATAGAATTCTACATGCATGATGTTGTGAAATCCTTGAAGAATGCCACAGCAGTGAAGGTGACTGATGGCCCTCCTGGATTTG
>TRINITY_DN122635_c0_g1_i1:0-205
GTCAGCTTCACATCCAGCATTATTAGTAATACCTCTCTATTTTCACAAGAGCAGGACGCCATGGGTCGAGCTCCTTGCTGTGATAAAATGGCAGTAAAGAAAGGCCCCTGGACTTCAGATGAGGATAAACTACTGGTCGATTACATTAACAAACATGGCCACTGCAACTGGCGTGCACTGCCCAAGGAAGCAGGGCTTCTGCGAT
>TRINITY_DN122940_c0_g1_i1:0-602
CTCTAGCCCTATCTCTATTTAAACTTTCACCTGACCTTCTTCTCTTCACCGGTTCATTCGTGCTTCATTTATCCCTGGCAAGAATTTTTGGAAAAAAAAAAATTGTCATCGATATCAATGGCCTCTTCAAAGCTTGTATTAGTGATGGCCATTTGTATTTTCGCGCTCTTCCTGCTGGCTCCTATAACAGCCACAACTATAGATGATTTTCGCACCTCTGAGAAGGTGGTTATAAAAAACACACAGGCAGTGGCGACGGCATCAGGTGTGGCAGGACCGCTCAAGAAGGGTCAGAATTTGAGCTGGTGTCCTTGCGCGGCGCATGGTTACTGTTTTGGCTGCTAGATAACTAGGAATACTCTAGCTATATGGCATGTTCCACTCATGAATTTAGATAAAGCCATGATCCTTTACTGTTTATGGATTTAGAAAAAGCGAGACTCGTGTTTGCTTGGGAGCTAGTGAGACGTTCAATAAGGCTTTAATTATGACATAACTTGGCAACTTTAATGTTTGATTGTGTATTTATAATAAGACAGACGTATTTTATTGATTAGTTTATTAATATTTATTAGTGGTTTATTAAAAAAAAAAAAAAAAAA
>TRINITY_DN123140_c0_g1_i1:0-259
TCCTCAGTCTCGATATCAATATTTCGGATGGATTCCTTGGCATCCTTCACAATGACACAATCATCAACGCTCTTATCGTTCAAAAAAGACCTCTTCAAAATATCGTCATTGTCCTTCATCGACAAGCTGATAGATAGAAATTGATGATCACCCTTATGATTCCTTTTTCTTTCCCTCTTCCGAAAACCCTGAGAGCCATTTTTCGTTGTCCCCGAATCAGAAAGGAGCTGTTTTCCTGAAGTGAAGAACATTTGTATGC
>TRINITY_DN123197_c0_g1_i1:0-236
GGAAGATCGGCCTGGATTTTGAAGATGTGGATGTGGATCAACACAAGGTAGTTACGAAAGAAGAGGTTGAGGATGTTGTGAGGCGAATGATGAGAACACCCGAAGGAAAGAAGATGAGAGAGAACGTTCTCAGACTCAAGGAGGCAGCAACAAAGGCAGTCCTCCCTGGAGGATCTTCGTTTCTAAACCTAAACACTTTCGTTAATGACATGACGATGACGATGAGTAAAGTGCAC
>TRINITY_DN123526_c0_g1_i1:0-215
ACTGGCTGGACAGGCGGCAGCTATGGCGTGGGGCGAAGAATAAAATTGAAGTACACTAGAAAGATCATTGATGCCATTCACGATGGCTCCCTTTTGCAAACCCAGTACTCGGAAACCGATGTATTCGGACTGGAAATCCCAGATGGCATTGATGGCGTTCCCTCTGAGATTCTTCATCCAGAGAAGACGTGGCCGGACAAGAAAGCGTACAGAGG
>TRINITY_DN124381_c0_g1_i1:0-201
TACATGGTTTTGTTAGTTAGTCTATTTTGAACTTACTGGCTGTATGGTTTAAACGTTTTGGATTGTGGAAACATTAAATATATCAATATAGAACCCTCAGTGGAGGCTTCTTGGTGTGTAATAATTATTTTTTTTCATTTTCATTTCTATAATGGTTTAATGTTTTTATAGTACAGTATCTATATTTCAGTTAAAAAAAAA
>TRINITY_DN124569_c0_g1_i1:0-212
ACAGTGAAGTCGGGGGTTCAAATTTAATTTTTGAATTTGAGTGTATTAATCTAAGATGCTGAGAGAGTCTATCTCCTAGCATAGTTTCTTTTTTGAAATGCGTCCCTGCATGTAAAATTAAATTAACAGATACTTACAGTGAGATCGTGGTTCAAATTTAATTGCTGAATTTAAGTGTATTAATCTAAGACACCGAGAGAGTCTAAAAAAAA
>TRINITY_DN124653_c0_g1_i1:0-313
GTGGCCACCAATGCTTTTCTAGTACATGCATCCAAGTAAAGAACACAAAGTTCATGCTCCTCGTGCAACCTTGCCTCAACATGTTTTAAATAATCTGGAACATTAGACAACTGCCTATTCTTTTTCACCTCAACCAGTTTTATATAGTGTTGAACTAGCGCTTGAAGTGTGAGCTTGGCCTCATCAACATATATCTCCATAGGATCCTGCATGAATTTCTTGCAGACAGGCCTGATTTCCTTGCTCAGTGCGGCTGAAAACATCATGACCTGCTTGTCATGAGGGGTCATATTGAAAATGGCCTATACATCTC
>TRINITY_DN124727_c0_g1_i1:0-358
GGCGGGGATGCTGGTTTTGCAATCAGACGCCATGGCACTTCTTTCTTAGTTGAGACGCCGTGGGAAGGAGCTTCAACTCTTGCGGACTTGTTTGAGCAAGCATGCAAAAGACATGCTCAAATGCGTTTACTTGGAACGCGAAAGCTGATTAGCAGAGAAACAAAAGTCAGTGAAGACGGCAGGAGTTTTGAAAAGCTACATCTGGGAGGTTATGAGTGGTTAAGTTATGGCCAAGCATTTGAACGTGTTTGTAACTTTGCATCAGGTTTGGTAGTACTTGGTCATGAAAGAGGAGAGCGTGTCGCAATTTTTGCTGAAACTCGAGCAGAATGGCTTATTGCCTTGCAAGGTTGCTTCC
>TRINITY_DN124926_c0_g1_i1:0-345
AACCCGCTGCTTCCGAGTCTCTTGGTCGATCCGTAGTTTGCCAGAGAGATGGTTGAGAGGCAGGCTGCTTGGACGAGTGGTGAATTTGGCAACCAGTGTTGGAATCAATACCCTAAGAATGAATGCAAGTATTTCCTACTTTGACACTTACCGCCGTGCTCGGTTGCCTGCCAATCTTGTACAGGCACAACGGGACTTGTTTGGTGCTCACACCTATGAGCCGATTGATCGCCCTGGTTCTTTCCGCACAGAACGGATAAAGATTACATTGATCGCCTTGGTTCTTTCCGCACAGAACGGATAAAGATTACATTGATCGCCTTGGTTCTTTCCGCACAGAACGGA
>TRINITY_DN125179_c0_g1_i1:0-232
ATGTCCTCTACATCGTCGATAACATTAATGCTGCAGCAATCGAGACGACTTTATGGTCCATGGAATGGGGAATCGCGGAAATCGTAAACAACCCGGACATTCAGCAGAAGATCCGCGCCGAGTTGGCCGCTGTAATCGGGCGGGGTGTCCCCTTGACGGAGCCGGACACTACCAAATTGCCCTACCTCCAAGCCGTGGTCAAAGAAACCATGCGTCTCCACACGGCGATTCC
>TRINITY_DN125415_c0_g1_i1:0-474
GCCTTTCATTTTGTCTGCAGGATCATTGAATTCTGGAGTTCTGACGAAATGGGTTTGATTATAATCAGTCTTAAATTCTGCAAGCAAGGCTTTGAACTCTGACTGATCGAGATTCTTGTTGATTTCAGTGTTGAACAGCATCTCCATCTCATCAAAATCTGTTGTATAGAAGCGAGGGGTGAGCAGTGATTCTTTGATGCCTTCTTTGGCACCCTTCTTATTATTATTCTTGTGCTTCTCTTTCACGACAGTTTCTGAAGCAGCAGCGGCCTTCACTCCACAATGACTGTATGAGCAAGCTCGTCTTTCCCTAATCACCATCGATGGCAATGGCCTAAAGCCATAGCCACCGAGCGTCCTACACGAAGACAGTGATTAATCTGATGTACCCAACCGCTGTGGAAGAGCTAAATCTACTAAGGAATGGGCTGCCATGGCTGGCATTGTGAGCTACTACGCGTCGGAAGCTTAATT
>TRINITY_DN125621_c0_g1_i1:0-387
TGGTCCGCCTGGCACTTCTGGAAATGTAGCGAACTATATGGGACAAATGGCAATGGCAATGGGAAAATTAGGTACCCTTGAAGGTTTTGTTCACCAGGTACTTTGGCAAACATCTTCCTACAAATCAGATAATTTTCTATGCGAAAGACTATCTTCTATTCTTTTTGCTTCACTCTGACCAGTTTTTTAAATTTTCAGTTGTGACAGTGTAACTGTTTACGTATTTCTTGATATGTGTTTTTGTAAGATTAACTAAATTCTCTCGTATTAACTTATTTTGTTATTTAACAGGCTGACAATTTGCGGCAACAGACACTACAGCAAATGCATAGGATTTTGACAACTCGCCAAGCAGCGCGTGCGCTTCTTGCTATCAGTGATTACTTT
>TRINITY_DN125918_c0_g1_i1:0-279
AAAGGAGGTGCTGCAGACGCAGGGGGTGGAGTTCGGGTCCCGCCCGAGGAACGTGGTGTACGATATATTTACAGGGAGTGGGCAGGACATGATCTTCACTTATTACGGACACCATTGGCGGAAGATGCGGAGGATCATGACGGCGGCCTTCTTTACCCACAATGTTGTCCAGAAATACAAATTTGCGTGGGAAGAGGAGATCGGCCGCGCGATGGAGGATATCAGGGCTCGGCCCGAGGCGTCGAGTGAGGGGATTGTGATCAGGGGACGCATGCAGCC
>TRINITY_DN126542_c0_g1_i1:0-230
GTGCAATGTAAGTCTATCTGGAGGCAATTCAAAACAGACACAGAGTATACAGTTGGGCAGGCTATTGCTACTCAGGAAGCCAGTAAGCGAAGTTCTACATTTTTGCCACCTCCATGGGCAATAGTTGCATTGTTAATTCTTGGATTCAACGAGTTCATGTTGCTCCTGAGGAATCCATTAAATCTTGGTGTGCTGTTTGTGCTTTTTGTGTTGGTAAAAGCCCTATGGGT
>TRINITY_DN128101_c0_g1_i1:0-612
CCTGTCCATGACGACATCGAGGGAGAATACACCGCTGACAGGAGTCGCGTTCGCGGGGGCCTTTCGGTCCAGGAATTCTGCTAAGTGACGGTTGAATGTTCCGTCGGGACGACGGAGAAGGTTGTAGACGAGCTTGAAATTCGAGATGAGAACGAACGTATTCAACGGAACCACCATCTGCATCAACACAGTACGATACCGCACAAAAAGTCCGTCAATTGACCCACACAATATACACAGTAACGACAAAAAACCCCACCATTAACCAAAACACAGCACCGCGTTAGCGCCGCGGTAACGACAGTTGATTTTGACAACGGCCATGACGCGGTTCGATTCCCGCCACAGCCAGGGCAACAGGAACAACCAGGCCGGTTTGATGCAGAATCGAACCCGCGACCTCGCGGAGGCCAGGGATTTCTCTGCACGCATTACAAGAAACAGCCAATGCCCAGCGCCGTGCAACAAGCATTGCAGCGCTGCAAATGCGAATATGGAGACTCGAATCTTGAAATCGAGACACAAAATCAGGCAGGCAGGCAGGCAGAATTCGCAAGAACAAAGGGGGCATTCCATTCTCCATGAATCAATGGAACAGGAAGGAACATTCAC
>TRINITY_DN128160_c0_g1:0-523
GCACGCAAAGAAATTCTCAGCATATGTAGACGCCAAGCTCCCAAACCAGAAAACCTGAATCAACTCAAGATAGTAAGGGCATCAACATACCAATCAACCTTGGCTTGTTTGTTTTTATTTCTCAGTCTTCGTGTTTTTCTCTGAAATCTCAACCACTGGCATACATTTCTTTGAGTCTGGATCTATTAAAGCCTGTGATGGGTAACAAAATTTAGGTGCAAATCTCAATGCCTTGATTGATCTCCATGGGAAGTTTCTATTTTGTGGGTGTATGTGTGAAACAAAAGTTTAACCATGCCAAAAAGAGTGGAGTGTGTTCTAAAGCCAGATCTATTTATAGGCATCTCACCTGACTTCTTTAATTCTTTAGTAAGATTCATGGAGATTGCAAGTTGTTAATAAATTTATGGGTATCTTGTGTTTATTGGCTTTTATGTTATTGTTGAGCAGATGACCATGATTCTGAACGAGTCCCTTAGGCTTTATCCACCAGTAGTGGCGTTGATCAGGCAGGCAGAGCAAG
>TRINITY_DN128211_c0_g1_i1:0-237
ATTGGGCGCCGCTTACAACCTGTTTGCCTCTGAGAATGATCTCGCCTCTGCTGTCTCAGCGCAGGTTGGTGGCGCCAACAATGGCAGTGGCTGCCGAGGAGTTGTCTCCATGGCCAAGAGGAGCGTCGTGGATTTGAAGGAATCAGATCTTAAGGGCAAGAAGGTTTTTGTCAGGGCCGATTTGAATGTCCCCCTCGATGAAAATCAGAACATCCCCGATGATACGCGTATCAGGCC
>TRINITY_DN128296_c0_g1_i1:0-202
GGTAACTCATCCCCTATCCAGAAGCGAACGAACTTGTGGAAGTGGAAAGGAAGCAGCGGGCAGCAGCGCATTGTAGTTGGTGAAGAAGAGTGTGGTATAGTTCGGGAAGGGCCATAATATTAAGTATGCATCCGGGCGGTCCTCCTCCACCTGGTGGCCCTCCTCCTCCGGGCCGACCTCCGCCTCCTGGCGCCCATCCCCA
>TRINITY_DN128335_c0_g1_i1:0-264
CCTGATCAAATTATTTTCACTGATGTTGCTGCAAAAAATGAACATATTCGTCGTAGTGCTTTGGCAGATCTTTTCCTTGATACGTGAGTTCTGAATATTAATTGGTGTAAAAATTGTTAATTTGTGACTCCAACGACAAATGGAATTGTCAGATTTTTTCTGAAAACTTATTTGTACCCAGGCCGTTATGCAATGCTCATACCACTGGAACTGATATTCTCTGGGCTGGTCTACCTATGATCACTCTTCCGTTGGAGAAGATGG
>TRINITY_DN128600_c0_g1_i1:0-285
CATGGCTCTTGGTCTTACTCACGAGATCCATTTTCTCGGTTTCAGTGATCCATTTCAGAAGCAAGATACGTAAGTGGTGTTTTTTTCACTTGGAGGAATGGTTCCTCTGTGTTCATGTGTATTTTGAAAGCTATGTTCATTCAAGGATTCCAGGCATTGCTTTTTTTGTCGATTTATACTGGAAATTCTAGTGTATTTATTGGTATCAACACTCGAGTGCTCATGCATTTGGATGTTTAATACTTTCTGTTTATAACCACATAGTTCTATCTGACCATATGTGGG
>TRINITY_DN128669_c0_g1_i1:0-237
AGGTTGGTCTGTATTTGCAATGCCATCCTCGGTTTCTTGACGGCCTTCTCGCCCAATTTCTGGGTTTATTTGATTCTCCGTTTATTGACGGGCACTAGTACTGGCGGCGTCGGATTGTCGTCCTTCGTTTTGGCCACGGAGCCCGTGGGCCCTTCCAAGAGAGGAACAGCTGGCATGTCGACTTTCTACTTCTTTTCTTTCGGCATAGCGGTGCTGCCCGCTCTCGCCTACTTTTCC
>TRINITY_DN129213_c0_g1_i3:0-322
CCTTCATTAAAACGCACAGTAAGTGCTGTGAACCTCTGTGAAAGAATATTGCGATTCATCATGTTTTTGTGGTCTTCACTGGAAAGCGAGAAAGCATTGTCTCTGAAAATGATGGGACTTGAGATAGGAATGGGGACAAATTGAATTACCCAAGGACTGATTTTTTCAGCTCTGATTATCCAGTTCTGCTCTCTCATGTAAATGAGTAATACGTTATATGATATCTCTCCTATTGGGATGGTTTGCTACACAAATTTTTCCTTTCATGTTTTTTTAAAATGATGGGACTTGCCCTTATGAATGGGGACAAATTCAATTATCC
>TRINITY_DN129320_c0_g1_i2:0-287
GCAAAGAAACAGCTCTCACCGCAGAGATAGTTGGCACTTTCGTCTTGGTGAATACCGTCTTCTATGCGACCGACATGAAGAGCAACGCCCGCGACGCTCACGTCCCTGTACGTTTTCTTATAGATTTTTCAGATCTGAAACATCCTATTTCTATATTTTTATATAGAAATATCTTGTAGCATCTGATCGAAAAGCGGTCGACTAACTAATTAAATGTGTAATTAGGGCTTGAAATTAATTTGATTTTAGATTCGAAAATATTTTGAAATTTTATCGATAAAAGTAAC
>TRINITY_DN131044_c0_g1_i1:0-408
GATCTTGCCTGCGCCTTTTATGTCTGTGCTCCCTATGTGAACCCGATTCATGTCCATGCTGCTTTCGAGATGATTTTTTTCGATGTTTGTGAGACTTCTTAGAATTATCTTTATTATCTTTGTCAGAGCTCTCATCCTCAGTACTCCTATGGTGATGTTTCTTATGTCTTCTATCATTTTCTTTTCCCTCATCCTTCCATCGATCTTCTTTCTGTTCAGTACTACCACTTTCAACAAAATTTTGGTTTGTATAATCTTTGTCATTCCTCGACCATTCCTTCTTCACCCTGGCACGTTCTTTATCTCTATCCTTGATCTCCTTCCATTTCTTTCGTTCTTTTTCCTTTTCCCTTTCAAGTTCTCGTTCTTTCTCCTTTTCTATTTGTTGAAGATCAGCAATGTACTCAT
>TRINITY_DN131479_c0_g1_i1:0-312
GAAAGAGGTGGTCAAATTAATACACGTTCAAAACTTGTGGATAACGGCACGTCGGGGTCAGTGGCGGAGGGATTGGGTCCCACAGCTTATTGTTGCCATTAATTGTACTCATTGTAGCCTTTCCCTGTATTATTCTGTTCTCTGGAAACGCTTCAACCGTTGCTGTGATATCGAAATTCCATAGTCATGAGTGGGAGACTGGTTTGCGTTACAGGAGCCTCGGGATTCATCGCCTCATGGCTGGTGAAGTTGCTGTTGGATCGCGGTTATGTAGTTCGAGCTACCCTTCGTGATATAGGTAATCCTAAGAAG
>TRINITY_DN131756_c0_g1_i1:0-327
GGAAGATCAGTTCAAGGACTGGGTTTTAGCAAGATCGAAGGGAAAGAATGTTCGAGGGCTGGAGAGTCTGGGCGGTGGAATAAACTTAGTAATGGAGTCTGCCGGAGAGTCGCACGGATTTGAGGTTATGAGAAGATATTCATTAATGTCGTTGCAGGAAACTGGTAAGCTGCAATCGTCTCAGTACAAGGGCGTTGTTGCGCAGCCCAATGGCCGATGGGGTGCACAGGTTTACAAGAAACACGAACGCGTTTGGTTGGGAACGTTCAACAAGGAAGAAGACGCTGCCATAGCTTACGACAGAGCGGCCCTCAAGTTCCGGGGTCG
>TRINITY_DN131922_c0_g1_i1:0-521
CAGATCTGCTGCTACCTGCTGTCCCAATACGACAACCAATCTGATTTGCTGGAACCCGGAGCAGTGTTGTGATATGACCTTCATTTTCAGACCTAGCAGTTGTTCTGCCTTGCAGTTGTAGTAGAGCCTCAATAGTAGGCGAGACTTGGTCATCAGCAAACTCTGAAGCCGACACTACAATTTCTGTTTCTTCTGAATCAGATACTGTTTCTGCTATCTTAATGCGTGATCCTGATTCTTGTCTTATCTGATTAATAGTACTGCCACTCTTACCAATTACACCACCAACCCTATCATTGGGAGACAAGATTCTGATAGTGACCTCCTTTCCCGGGCCTCCATCCTTGCGGGAAGGCCCACCCAAATTGGGAAGAACGGGAAAGCCAGATGAGTTCATATGCCATGCAGAAGCTGCTTCATTAATAAATCCTCCAAGCCATGGCATGGGGGGGCCAATGCCAACACTAGGTGCACCCACATTTTGGTGAGACCACATTGGATTTCCTTGGGGCATAAGATTT
>TRINITY_DN132751_c0_g1_i1:0-269
CGTTTGGAAAGCAATCTACCTCCGTTTCTGGAGAACACAAGCCAGGAAAACCCTTCCTCGAATGCATATGTATAAAATATGAAACTACTGAGTCGCTAGAAGTTGGAGTCATATATGCTTGTCACGACTTCTTTCTATCTATACATCTTTCATTGCTTGTTTTCATTCCTCATTACTTGTTTTTATTCCTCCCTCATTATGAGTGGAAAGTGGAAAAATTTTAAGTGTTAAATTTTGATCGTTTGGCTACTTTTCATTTTCAAAAAAAA
>TRINITY_DN132853_c0_g1_i2:0-282
TTGTCTTTTAGAGCTTACAAGTCCTACTAAAGGTAGCCTTAGTGAGGAGGAAGATAAAAAATTGAAAGAGCACTACAATGAAGTGGTGAAGGAAGTGCGGGAACTGGCGACATCTTTCGTCTAACAAAAGTTGGTGCACTAATAGTCTTAGCATCTTCAATTTAAATGTAAGCAGAGGTGGAGGATGTGATGAAAATTTTAGCTGTGTATGTTGGGCTGCAGGCGATTTTTTCATCAATTTTCCTTTATGGAAGGATGTGTAAAGGCCTGCAAATGAAGCAC
>TRINITY_DN133059_c0_g1_i1:0-317
GTTCCGGAGGCAGTTGATTTTCTGGACAAGTTGCTTAGATATGATCACCAGGAAAGGCCAACTGCAAAAGAAGCAATGGTATGGTTTACTTTGTTATCTGAAGTAAAAAATAAATGTGCCATTTTCAGTTCACAGTTTTACTTTGTTGGAGCATGTGCTTTGGCATTTTTGTCATTCTTAAGGATTTGTAATCTTGTTCTCAGTATTTTTGGAGGAGTTGGATGGCTGAAATTTTATTTACTATATGCAGGCCCACCCTTATTTCTATCATGTGAGATCTGCAGAGGGCAGCAGGACTCGTACTCAATAAGACTATT
>TRINITY_DN133495_c0_g1_i1:0-242
AGGTATTCCAATTTTGGATGGTGAAATGTATGGCACAACCTTTAAGGTTGAGCATGAAAACTTCTCTACTTCCATGGTCTGAAACTGTACTGGTGGAGAAGCAGCATGTTGTTCGATAGCTGAAGGAACTGCATCAAATTTCAGCTTGGGAATTGCAGATTGTACATGAGAGGGCTTTGTTTGCAATTCTGTTTTGGAAGATTAGCATAATTTGCATTACTTTAAGTCATAGGAAGATGCAG
>TRINITY_DN133814_c0_g1_i1:0-240
GAACACCATAGAGATTGGGGTGTACACCGGTCACTCACTTCTCAGCACAGCCCTGGCCTTACCCGATGACGGAAAGGTAATTCATATCATAGTTAATCAGTTTGAATTCCAACATTTTGGATGGAAAATTTTTAATTTAGAAAAAATTTCAATTTGAGAAAAAATTGGCCAGATTATATCTTAAAAGATTAAGATTTTCATATTTCTGTTTTTTTTTTCTTCATTCATTTTAAATATAAC
>TRINITY_DN134002_c0_g1_i1:0-213
CCGTGGTCAAAGAAACCATGCGTCTCCACATGGCGATTCCCCTGCTTGTGCCTCACATGAACCTTCACCACGCCAAGCTCTGCGGGTACGACATCCCCGCCGAGAGCAAAATCCTGGTGAACGCCTGGTTTCTGGCTAACAATCCCGAGTGGTGGGACAAACCCGAGGAGTTTATACCCGAGAGGTTTCTGGGAGATCAGGATAAGATCGAAG
>TRINITY_DN134228_c0_g1_i1:0-398
GGAAAACACTATGGTGGCGGAGTAATTTCCTGGGAATGTGCTGCAACGATTACCTGCTACGCATATGGCTGCACGAAGACTGAGAATGGGCATATATCCTTGTTGCTCTAAAGGGGATGGTGGCCTCCATCGCGGGGCTTGGACTGCTCAGGAGGATATGATTTTGAGAGAATACATCAATACTCATGGCAGTGGTTGCTGGAGATCTCTCTCCAGCAAAGCAGGTCTGAAACGCAGTGGAAAGAGTTGCAGACTGCGTTGGCTGAACTATCTTCGCCCAGATATTAGACGTGGAAACATTTCTTCAGATGAAGAAGAGCTCGTAATTAGATTACATCGCCTCCTGGGCAACAGGTGGTCACTGATAGCAGGAAGACTGCCTGGACGAACAGACAATG
>TRINITY_DN134258_c0_g1_i1:0-222
TATGTTCTTGAATTTTTTTCTTATCCCAAATTGGGGCTTACCAAGGTTGGACTAGTTGGTTTGAAGTTGCATGTCAAGAATATTGTCTCCTTAGTTTTGGTCTTGAGTAGACTTCTGCGGCCATTTTGTTTTCTGGTCTATATTTGGTGAAAGTGATCTGAGTTATTTGAATTTCTATTATTTTGTTCAGATGATTATATCTTTAAATATTTGAGAAGAGAC
>TRINITY_DN134430_c0_g1_i2:0-263
CAGGCTGCAATTTTGCCGGAGGGTTTTGTAGAACGAACAAAGAAACGGGCATTGATTGTGAGGTGGGCGCCACAGGTAAAAGTCCTTGCCCATCCTTCAGTGGGATTGTTCCTCACACACAATGGATGGAACTCTACGTTGGAGGCCATGAGCATGGGAGTTCCTGTAGTGGGATTCCCTTATTATGGCGATCAGTATCTCAACGGCAGATTCGCGAAGGAGGTGTGGAATATCGGCCTCGATTTTGAAGATGTAGATGTGGA
>TRINITY_DN134653_c0_g1_i2:0-234
CTCCACCTTAGGTTTTCTTTCACCCTAAATCCTTCGCCCGGAAGCCGTCTTTTCTCTTCAAGGGGTTGAAGGGTAGTTTCGGCGTTTTGCTGGTCTGCGTTTTCGTAAGCCTTGAAGGCTAGCTTCGGCGTTTTGCTGGTCTGGGTTTTCGTAAGCCTTGAAGGCTAGTTTCGGCGAGTTTCTCGTCTGTGTTTTCGTAAGCCTTGAAGGCTAGCTTCGGCGTTTTGCTGGTCT
>TRINITY_DN134714_c0_g1_i1:0-245
GTGCAAGTGGAGGGTTGGGAGAGGGCGCGTCACCGCTATCCCCTATGCTCACGTCTCTTTATGTAGAGGGTTGCCCGAAATTGAAGAGACTGCGTGGCGGGTGGGACACGCTGAATCATCTGGAGGGAATATTCGGTTCGAGAGAATGGTGGGATGCAATCGAATGGGAGGATCCCAACATGAAAACATTACTTCAAAATAAATTTCAGGAATGGTAGAGTGTGTTAGCGTGGATGTAATTGGAG
>TRINITY_DN134978_c0_g1_i2:0-248
CCCTCGCGACCCATGCCTAAATGCAACAGCAGGAGGCTATGGAGTTAATGACTATGGAGGTCCTGCAGCTTATAACAAGTATAATGCAGGAGGCGGCTGCATGATGAGCGGCCAGCGAATAATTCCACAAGGCCAGATCGTGAGGATGTGCTCTAAAGCAAATCCTGACTACGCTTTGGCTATCAGAGATGGCAGTGCCGTCATGCTCTGCTACAATCCCAATGATCCCACAATGCAATGGGTGAAGG
>TRINITY_DN135263_c0_g1_i1:0-219
GTCCATCTTCTGCATCCTCTGCTGGTTGCTCATCATCAATCCTGCTGAGGTCCCACACCATAAGCCTTCTGTCTGCACTACAAGAAGCCAATATTGTTTCATTTTTCGGGCTCCAGCCGATTTGGAAAACCTCCTCCTTGTGACAGGAAAAGGTAAGCAACGCACTGGATATCTTGCGCAGATCAAAAAGTTTCACCGTTCTGTCTGCAGATCCTGTAG
>TRINITY_DN135734_c0_g1_i1:0-472
GAAGCAGCAAACAGAATTCTTTCTGAAGGAAACACAAAAGCTTATCATATTGGTCATGTTGTGGAAGGAGAAGGTGTAATTTACGAATGAGGATGACAACCCATAAAGAGGCGATCTAGGACCTTGTGATTGTTAAGGGTTCATCACCCCTTCAATGGTAAGTCCGAATAATTATACTAGTAAGACAATAAGAACTGGTGTATAAATTGGTATTATCTCCATTCTTCGATATGAGACCTCTGTGCTGAGCTTCGATGATGTTAAGAATTTGGAAATTCCCACTGTTTGAACATGTGAATTTCGATATTTGTAATTTGCCCGCTGATATGAACTCCAATATCTAATGAGAGTGAAACTTGATAAATGTTTCCGCATTAAATTGGACTCTTCCCAGAAAATCACTGACAACCCAATCAAATGCCAAGAAATAATGTTAGGTCGAATGACCATCTAAGTTAACAAAATGTCCACA
>TRINITY_DN135820_c0_g1_i1:0-578
GATGGATCCTACATGGCATCCATGGTTCTGATTGATTATGCCCCCAGAATTCTGGCTACAATGAATAGCTTTTTGTATATTCTATCTCTGTATTAGTTTGATTGAACAAGATTGGATAAATTTCAGTCTAAGGTTCTTGGCAGTTCAAGATTACTCCCCAAGGACCCCCAGTCACAAGTTCTTAGGGTGGACATTGATGTTCCTGGCTTTGATGACGATGGTGATAGTGACTGACCCTTCTTACTTTGTGTATTCCTCTACTACCCCTGAGAATATAGGATTTCTTTTGTGCTCTTGGGAGATGAATTCTGCACTCCCCTTATTGCCCAATTTGGGAGATGAATTCTGCACTCCCCTTATTGCCCAATTTGGTCGACCAGCTTCTTTTTCTAATTCTAGATTGGTTCTCGCTTCAAGGGTCAGCTGGTTCGGTTTTGATAACATTGTTGGTGCTTACTCATGTTGTTGTCTTTCTTAGGCATGGAGGAATCAATAAAGTGTTGTCTAGACTATGACGAATCGCTTCTTCACTTTATATCATTCAATGATTAATAATATTCCAATTTCTAATCGAAAAA
>TRINITY_DN135991_c0_g1_i1:0-393
CCTTGATGCAAAAACTATGGGAAAAGCTGTTGGGATTCCTGAATGCGAAGGTGCTGCAACGGCAAAATCACCCTGGAATGCACCAGGTATTGTATTCACATATTGCAATATGCATACCTATTGCATCTAGTTACATATTTATGAAAAGTACAAAAAAAGGAACGTGAAAGTCATGAATAACATGACTTTTTAAAGATTCAGAGGAGCTTTCGTTTTTTAGAGAACCTAAATTTGTTGATAAGGGTTCTCTGATTAGATACGTAAAGCTTCAGAGTTTCTAAATTGACTGGTATTTGTCTTATTTTTGCAGAGCTCTTTGACTTGTTTGTTCTTCAAGGTGAAGTTATCAGAGAGTGGCTTTTCTTTGACAAACCACGAAGGGCTTTTGAGAGT
>TRINITY_DN136002_c0_g1_i1:0-251
AACGCGGCCACCCCTGGGAATGCAGTTTAGCGGTCAGCGGCTGAAGTTCACCCCGCAGCACCAGCTCGCAGCAACCGCCAACGCCGTTCGCAACTCAAGTACGTTGTTTGTAAGTAAAAGCGCGAGATAGACAACCATTCATGTGCGCCGCTTTTCCGGTCAATTTTGGCTTTAATTTACAATGAAATTATGTCTGAAAGCTGATTTCTATTGAGACGAAACCTAGGACGAAACCTCTTCCAAGTTCGCAC
>TRINITY_DN136007_c0_g1_i2:0-567
TTTGATGGCTGACCAAATTGGGGATTCCTTGATTCGTGAGAACTCCCTTTTTAGAGTATCACAAAGGCTGTCACCTGCTATGTATGTGGTACATATGATCTATGTTCTAAGTTCATTGTGCATGTCAGTTGTTGGTAGTTTTCTTTTTTCGCTATCTTATGCACTTCTGACTGTTGTTTTTTCTCTGTATTTACTTACAAACTATCATTAACTGCATTGTATTCTTTCAAGAACCAATGGTGGCTTTTATGGGTACTGGCTGGTTTAGAAGTTTTCCATTGAAGTATCATTTTGCCGGCTGAGGTTTCTTTCCACACTGTTGCAGGGATCATGGTAGAATACCATCAATCGTATTGTTAAGTTCCCCTTTTGTGATTCTAGGAATGCTGTAAGAATGCCCACATTGATTATCTTACAGAAGAGCAGAAGCCATCCCATACATAGTACTCACTTGTCTGTCTTATTTTGATTTGCAAGAGCAGGTACAGAGCCATCACAAGTGCATACTATCGGGGGGCTGTGGGTGCTTTATTGGTGTATGATATAACTCGGCACACTACTTTTGAA
>TRINITY_DN136247_c0_g1_i1:0-329
CGGGGGGGAACATACCATATACAATTGGGAATTGTTCCAAACTCCAAATACTCAGTCTATCCTACAACAAATTGACTGGGAGTGTTCCAATAGAGTTGGGTAAACTATCCCTCCTTGAAGAATTATACTTGCAGCATAATGAGCTTGATAGTGGTAGCGCCACAACCATGACTTTTCTTGTATCTCTTACTAATTGTTCTCACCTACAAAAATTGCACTTGAGTAACAATAAACTAAGTGGTGTATTGCCCCTTGCCATAGGGAGACTTTCCACCAATCTATCTTACTTTTCATTAGCAAACAACAAAATACAAGGAAACATTCCTCCG
>TRINITY_DN136327_c0_g1_i1:0-381
GAAACTTACGATGAAGATGGAGGGAGCGGAATTCCACCACCAGGTGCTGCCACAGTTGCCTCCAGGATTTAGATTTCATCCCACAGACGAGGAGCTGCTGATTCATTACCTGAAGAACCGGGTCTCCTGTTCTCCTCTCCCTTCTTCAATTATTGCAGAGATTGATATGTACAAGCATGACCCCTGGGATTTGCCCGAGAAGGCCTGTTTTGGAGAACAAGAGTGGTATTTCTTTAGCCCAAGGGACCGGAAATATCCCAACGGGTCGCGCCCAAACAGATCCGCCAGGTCCGGCTACTGGAAAGCAACAGGAACAGAGAAGCCCATCTTTGTCATGTCGGAATCCATGTCGTCCCAGAAAGTAGGCGTGAAGAAATCGCT
>TRINITY_DN136360_c0_g1_i1:0-298
TGGCCCGAGGCATGGGAAGGTTGCTGTTAATGCAGCAGTCGGAGGTTCCGCAAATAAGTGATCTGTACAGGAAGGCTTTTGAAACTCTTGAAAGGGGATTTCCTGGTTCTCTGGATAATTTTTCCCATTCGATACCGGGAGCAAAGAGAAAATATTTCGACATTATGAAATCTTTCTTTGCTAAGCCTGTGGAAATTCCCTTTCAAAATTGCGCTGTTGCAGAAAACGGACAGGGTTTCATTGAATCACCCGCAGGGGTACGCATAAAATGTGGGCTGTATCTTTCTACATCTCTTTC
>TRINITY_DN136860_c0_g1_i2:0-624
ACGAGTAAGTTTCTTTCTTAAAAAGTAAAAAAAAACACAGGAAAGGGCCCGGTATTCTGGAAAAGGCCGAATAATTCTTGTACGAGTTGGTTTTGATGTCGTTTTATTCTAGGAGAAAATTTATATTATGATGCTTCCTCCGCACAGCCGACCACGTTAGCACGCCGGTTTTCAGATGTGCCTCCTGCTACATTCAGAGAAAGGGAAAAGGTTCCTTATCTGTCAATAAATATGATTAGAATATAAATAAGCCAACGATTTGCAGGCACGAGAGCTGGACAAACTCTTGTGTGGTTTGGATAGCACCCAAAATGGGGAAGACGCAGATGGAGATTAAACACATTCAAAAACCTAGCTGCTACCAAGTTACTTTCTCAAAACGCAAGAACAGATTGCTAATAAAGGCGTTCGAGCTTTCCGTTCTCTGCGATGTTGAAGTCGCCCTTATCATTTTCTCAGAAACCGGAAATATCTTCGAGTTTGCAGGCCACGACGAGTAAGTTTCTTTCTTAAAAGTATGTATTTTCTTGTATCTACTCTTGGTGAAATAAGTATAATGATTTATGGGAACAAACCATTGCACGATGGGTATCTCTCTAGGGTATCTTCATCATACATATAAAG
>TRINITY_DN136931_c0_g1_i1:0-239
CTGAGTGTGGATCAGAGTGGAGAATTAAATAGACAGATTATATTTGTGTAACTATTAAACATAGGTTATTTTTATTAATTTCTACCAAACTAATTGATTTTGATGCAAATTTTGAGGAATTGAGAAATGTAAGTGCTGGAAAATTGCTGTTTTGAACAATAGAATTTGTTTTTTCTATTGGAATAGGTCGGCTCAGGGTTTTAGACTTTAGGCCTGACATTCAATGTTCTAAAATCATG
>TRINITY_DN137077_c0_g1_i1:0-273
CAATGGCCATTGAAGGGAATGACATCAAAAATTTCAAGCTTAAACCTGTTGGCGGTATTGAAAAGGAATGGAAAAGCAACAAAAAAACTAAAGAGAGAAAAGCGGCTAAAGCGCAAGCGGAAGAAGAAGCTAAGCTTCTAAATGCAGGGGAAACATCCATTCTGGTTTCCTGCTTAGTAGAATTGCAGCATACTTAAATCAAAAGCTCCATTGTACTGAAATCATGTACAACATGCATTATGGTTTACTGTTTATTGGAATTGTCAGCAAACT
>TRINITY_DN137103_c0_g1_i1:0-297
TCCTCTAAGCCGCCTCAACGTTACCGTCACACTGGCCGGCTTGCCCAGACCGCAGAGGCCGCTCATATCTCTCAAAATCGATCTCAGCAACGTTCTGCAAGAGAAGATGTTCGTTGGATTTGCAGCGGCCACGGGGCTCTTCGCGGAAGACCATTACGTTCTGGCGTGGAGCTTTAGCACGAAAGGCGCGGCGTCACCCCTTGATGTGTCGCGTCTCCCTTCATTTGCTAACATGTATTCCAAACCCCTGAGCCGGGGATTCATAGCAGGCATCAGCGTGGGCTCTTTGGTTTTCTT
>TRINITY_DN137174_c0_g1_i1:0-228
GAATGGAATTGCTCTGAGAGTGCCAACACCCAATGTATCAGATGTTGACTTGGTTGTTCAGGTGGAGAAGAAGACATTTGCAGAGGAGGTGAATGCAGCGTTCCGAGAAACTGCAGATAAAGAGCTTAAGGGCATCCTTGCAGTGTGTGATGAGCCTCTAGTGTCAATAGATTTCAGGTGTTCAGATGTCTCCTCAACTGTGGAGTCATCACTCACAATGGTGATGGG
>TRINITY_DN137226_c0_g1_i2:0-299
TTCACCCTTCAGATTTTTTAACTGAATAACTAGTATCATTTCTAATCTCTTCACCCTTCAGATTTTTTAACTGAATAACTAGTATCATTTCTAATCTCTTCACCCTTCAGATTTTTTAACTAAATATATCACACTTTGAGCAACTCCAACTCTGAGGGGGAGATTGAAGTTTTGAACCACCAAACCTATGGTTAAATTTAGTCCTGAATTCTGTTTCTGTTTCTGTTTCTGGGATGGCAAACAGGCTCTACAGTGGAGAGAGTAGATCCAAATGGCGTTAAATACCACCTCCTCTTACC
>TRINITY_DN137497_c0_g1_i1:0-226
TAAAAGATATGACAATGCCAAATTGAAAAGAATCATTGACTCTATTGATTATCCCATTCCATGGATGATATTAATAGATAAAGATGGGGAACTAATTATAGAAAATGGGCAACATATGATTTCCCTATATTCAGAGAGTATGGAAGAGAAAGCCAAGAGATTGATGCAAGTCTTGATCAAGGGCACCAAGGAGGACACAGAACAAGCATTGTTTGATTTAGAACAA
>TRINITY_DN137558_c0_g1_i1:0-326
GTGAATTCTGATATTCTTCACAGTGACTTTGCTAGTCATTCGCAAAATCTGCAATTTGGGCGCTATTGTCAAAATCCACACTTACATCACCCTGTGTTTAATAACTTTAATCAACAACTGTTAATCCGTCCCATGGTCATGCAAGGCTACTCCCCATGGGATGGTCCTGGAAGACCATTACCTGCTCCCATGAGCATGTTCACCCACCTTGTAAGCTGCTATGGGCATGGGTTTGTTCCTTTGACAGCTTTTCAGCCCAATTCTCAGTATTTCAGTGGGCCCAACGGATTACACCGTGGTGGCACTGGACCTTATTTTCCAAATCC
>TRINITY_DN137853_c0_g1_i1:0-345
GATCGAGGACACTGGCACCGCCAATGCTATTCCGCTGTCAAACGTTTCTAGTGCGATACTCTCGAAGGTCATCCAATACTGCAAGTACCATGTCGATGCTCAGAACCCCGCACATGAGAAATCGGCGGACGAAATCAAGACTTGGGATGAAGAATTCGTAAAAGTCGATCAGGCGACTTTATTCGACCTTATCCTGGTATTCTGTCAGAAACTCTTATTTGCTAGAGCCGATGATTTGGAACGATTGTGCTTAATGTCAACATAATGTTCTTGGATCCTAGTTTTGATGGAACAGCCAGTTTCACCAATATATGGCTTGCCACAGGAGCATGGGATGAGATAAAC
>TRINITY_DN137874_c0_g1_i1:0-267
GAGACAAGCTATGAGATGGGATAGGGTGCAGATGTATCTCTGGAAAATGATTGCAAGTGCGGGCCCAACTGCAAGTGTGGTACTTGTACCTGCCACACCTGATTTAGTCTCTTCAACAGTACTAGTCTCTCCAGTGGGTGTCTGATAAGTCCAGTATAACATGTGATATGTATATTTCATCAGACCCGATGTATGGTCCTGTAGTGTCATAGAGACTACTGTACGCGGTACTCCTAAATAAAGGATATAGATTTTACAGACTTGGGT
>TRINITY_DN137895_c0_g1_i2:0-282
ACCCTTGAAGCTCGTCAGAGTCACAAACTTTTCGCTGCAGATACAGCATCGCGGCCTTCTAGTCTAACGGGGAAAATCTACAGCTTAGCGCAGTGTTGGAGAGATCTGTCCCGGACAAGTTGCAGATCGTGCCTAACTTATGCCTTCGATAAAATATTTTCATGCCAAAGTGGAGCTCTTGGGGCACAATTCGTATCTGAGAACTGCTATTTGCGTTACGAGGTTTATGAATTCTTCAACATTTCCGTTCTCTCGCCACCTCCAGCAGAAAGTCCTCCCGTT
>TRINITY_DN137907_c0_g1_i1:0-206
GCAGTAAATCAGACTAGTAATTTCTACACTGTTCGGTTCGCTTGATTCGTCGATAGATACCAGGCTACAGCGTTCGTGTTCAGGAATGGAAAAGTATATTGGGCTCCTGAAAGTGGGCGTGATCAAGGGAACCAATTTAGTTGCCACAGATTTTCTGAGTACTGCCAGTGATCCTTAAGTGGTAGTCCGCCTGGATAATCAAACGG
>TRINITY_DN138064_c0_g1_i2:0-302
AAATATCGCTGACTTTCAATATGTTGTCGCTTTGATTCATCTGTTTAAATAGTCTCAGATCTTCAAATAATTGATCCACCCAGCTCAATCTCATTCATTTTAAGAAATCGTTTTAAGGTAAACAGGCCGAGATTTCTTCTATTGATCAGGATTTTTCTTCTTCATTGTGGAGATAGAGAGACAAAGGATGACCAGCAGGCCTCCAGAGTTATGCACCAGGATAAAACTCATATCCTGCACTGTGATCTTGCTCTTGTATTTTGCGTCACTTATGGGCTTTGCAGCTTGTTCCAGCAGACACA
>TRINITY_DN138170_c0_g1_i1:0-277
CTCTTCTCCGTGGAAAACTCTAGGTCTGTTGGGAGGAATTGCTCTTCTGTTGCTCTCCATTGTGCAGACCATCGTCGCCATACTGGCATTATATAAGTAGCCTCCCCTTTTTCCTTTTCCCTAAATGATTTCTTTCAATTATGTGACTCGTCTCTGAGCCCGAGGTTTACAGTTACTTTTAGTGATTTGTATGCTGTTGGCTATAGCAACGGCTGAAGTGTGTGGAAAAGCTGAGTTCAGTATAACAAGCTTTTCAATGTTTTTCACGTTATTTTAC
>TRINITY_DN138243_c0_g1_i1:0-258
CAGAGAACCATCCAATGCATCTTCATGGTTACAACTTTTACTTGGTGGGAGATGGCTACGGGAACTATAACCCAGACACCGACCAGAAAAAGTTTAATCTGGTCGATCCTCCACTGCGCAACACAGTAATCGCTCCAGTCAGTGGGTGGGTTGCCATAAGATTCAAAGCAAGCAATCCAGGAATGTGGTTTCTGCACTGCCATTTGGACGACCATTTCACGTGGGGATTGAATATGGTGTTTCTAGTGAAGAACGGTG
>TRINITY_DN138763_c0_g1_i1:0-247
GGAAAAGAGTTTGTCATATGTAGTCCATAGGGTTTGTGTATGTTTAAGTGCAAGTTGATGTAATGGATATTGTCGTTACTTACATTTTTCTTGATTGTTTTGAATTTATTATGGGTGGTCGTACGACTCGGAATCAGTCTCAACCACAGATGAAAAAGTTAAAGGCTAACCATTTCTATCAATGTATACGAGATCTATATTTACGATTTTCCAATAAGAGCCGCGTTTAAATGAGTGTAAAAAAAAA
>TRINITY_DN138897_c0_g1_i1:0-221
GCAAAATATGCAGCGGCCCACGGCGAAGTTCTCGTTCGTGAGGAAGAGCAAATGTGTAGGGTCGATACAGAGCACATGGAATGCAAAATACACGACGTTTGAATTTAATTAGCGTTTCCCTCCTACCTAATTTAATGGAGCTTCCGTACTCGTTTAATCAATGCAGTTTCTTCTTTTATGTGATTTTCTGTTGTTTTGGTTTGATGTTAAAGAGGTTTCAT
>TRINITY_DN138939_c0_g1_i1:0-362
AAATCCTCTTACCTATGGACCAAAAAAATCCCTTAACGAAAACGATTTGATTAATTAAATATAATTTGGATTATTATATTAATATATATATATTTTTATTTAAACTTAAATAAAAATCGTAATATGATTATAATTTTTTTGGGGTTGGATTATAATTTAAACATAACATGAATGTCAATATATGTAAGTGGATTATTCGAACCGAGGAAAGCGTTAGGGTTTTGTGTGCAGAAAGGCGAGGGTTTCACAGGCGAGGAGGCGGACGGCGTTGGAGGTTAGAAGGAGGCGGCAATGGCTCCACCCAAAGGTCCTCCAAAGAAGTCCGACACAAAATCCCAGGCACAGAAGGCGGCAAAAGCTGT
>TRINITY_DN138940_c0_g1_i2:0-481
GCTTTCTCCTCCTATCAAATTATTTTTGGCCCCTTCCCTATATTATGGATGTTTTTTGGGTTTTGTATTCTATAGCTTTGTTGTCTAGTATCTTATTCTAGGGATTTATATTGAGCATAATCTTATAACTATTTTTGTGGGTCCTCCTCTTCCCTTATCTTTACTTTATTGACATTCATTTCCTCTTCTTCCCATTGGCTCTCTATCCCGACATTAATTCTCTAATTCCCTTTTATTTTTTATTCTTCTCATCTTTCCATCTCCAATTCTTTTAATTTTCTCTTTTTCTTAGTTTCATGCTTCCTTTTGATCACCGTATCTTCCCCAACCTTAGCTATAGCTTCCATTTTCTTAGAATTACTTCTATCCTATTTTTGTATTCCTCTAGTTCTTTCTTTTTCATTATTGTTTTTTCTATCTATCAATTTTTGCTTTCTATACCCTATTTATCTACACTTTTCTTAAAATTTTATTGGGTTGT
>TRINITY_DN138976_c0_g1_i2:0-246
ACACCTGATACTGTCTCTAGATTCTTTATCAAGTGAACCGGTTAAGGGATCTGACAGCGAGAATGGAGAGTATGATTTTTCTGAGGTGTTTGGTCCCATTCCGTCGGACCAGCCTTCGCCTGCTCAAGCGAAGGCTTCAACGAAATGGTCGGCCTCGGGGTTTCTTGGAAGTGACGATCCCGAGGTGATTTATAATCGATCTCATTCACTGGGTGGTCCCTCGCCTCGCCCCGGTATTGATAGGCA
>TRINITY_DN138977_c0_g1_i1:0-235
AAACTTGATGCTTTAAAGCTGGAAATATGGAAAATTCTATCTAACCAACAGAATATTCAAGTTTGTCAAGACTTTGTTTCTACATGAAGTGGCGGGATATGCACCTTCTTGGGAACTAGAGTGGACTTCTACAAATATTTTTGATAAGAGTTCTCACTGTTGATGTTCCGAAAAAAGTCGCTTAGTTTTCTCTGCAAAAGCGAGACTCGTGTACCAAGGAAGAAGATTAAAGGAC
>TRINITY_DN139021_c0_g1_i1:0-234
CTAAGAGGACCATCAAGACTTTGGAACATGCAATAGCGTCTGAAACCTCTGGAGACTATAAGGATTTTTTGATTACATTGATAGGCAAAGATCATGCTTAAGCTCATTCATCCGAATGGCGCCTTTTGAAACATTTATGTCTGAAATGAAGAGCTTTAGAATCTTAATAATTTCAAGCACACTGCCTGTAGACACTTTTCTTTGAGTTGTTTCAAACTTGTCTCGACTCACTGG
>TRINITY_DN139041_c0_g1_i1:0-424
CGCAGGACGAGTGGGTCTTGAAGGGCAGGTGGAGTCAATTGATATATTGAATGTATATTAAATGAGCTAGACTCGCAAGGTGTTGCAGGTAGGGAGTATTCCATCATTTCATATAGCAGTAAATATAACAGGGAGCTTGAGCGTTCCTATGCTGTGATTCGCCAGACTTAAGATTGGGTTGAGTAATTGAAATATTACGATGGCCATGATTGCAGAAAAGCTGCTTGAAGAAGAAAACAATAGTAGTATAAGCAGTGGTAGTAGAGATGATAGGAGGAAGAAGGGTCACGTGGCCATGTTTCCCTCGGCCGGAATGGGCCATTTCATGCCCTTCCTGCACCTCGCAAGAGTTTTAGCAGCCAACTTCGACTTCTCCGTCACATTTATCACCACCAAAGGCAATGTTTCTCCAGACGAAACGGCA
>TRINITY_DN139067_c0_g1_i1:0-654
TTCCTGGTTGTTTTTTTTTTTTTTGCAGCTGCTTCTGCAAGAGCCTAGAAAGCTGTTGCGCCTTAGGCAAAGGGGTAACGGAGGAAGCTGGAGTTCCCACCCATGGTAGCATCCAGGGGGAGTGTAGAGAAAATTGCAGACTTGGGTTTTAGAAAGGGTTGTTATGCCTTGCCATGAATCCTTGTCATTAATGGGTTCAGCAAGGGTGACCCTAAATCTTTATACATTTCTAAAATAATTTCCACTGCTTTGCCATTTCTTTGTTTGACTATATTTTTCTGCACCCTTTGGATGTTTTACATCAAATCCCGCTTTCATGTCTGCATGCTTATCTATATTCTCTCATTCTCTGCAATGGAGCTGCAGCAGGTACCTCTGCAGTAACAACTAACCATGTGACACATATATGTTCATAGTTGTCATGTGACTTAAAGGATGTTACCTTAAAATTTTCTTGTTGCAATGCTTTAACTTTGTAGAAGTTGTAACACTTATCTTTGTTGATATCTGTGGGATCTGTACATGAAACTTTTTCTATTTCTTCACGTCTATCACAATAACTTTTTCTATGGGCAGATTGATGCGCATATTGGAGGTGTCAATGACCTTTCTTTCTCAAATCCTAGCAAACAGCTGTGCATCATTACGTGTGGG
>TRINITY_DN139113_c0_g1_i1:0-226
GTTGCACAGTAAAAAGGGCTTCCAGATGGACAGAATTGTGTAGACAAGCTATGAGATGGGGTACTACGTTATATGTAGTTGTTATAACTTTCATTTCTATGGTTCAAGAATGATATGATAATTGAATTTATTTGGTTTTGGTGTAAACAGGCATGTTGCGCATGCATCTCTGGAGAACGACTGCAAGTGCGGCCCCAATTGCCAGTGCGATACTTGCAGCTGCCAC
>TRINITY_DN139149_c0_g1_i2:0-263
TTGTTTCAATAAATTTGCAACTATAAGTGTTGCAATAACATCTGAACTTTTAAGTTATTAGGGGATACATACTCCAGAGTAGATGGGACTTTCAGCAATACTTTCCCTTGATGTACTGTCCAAGCTTTAATGTGTTACACAGTTTGAAACAGTTTGTACTTTGTTTCAATAAATTTGCAACTAAATTTGTTGCAGTAATATCTGAGCGCATGAGACACCACCTCGTTGTCTCTTCGTCTCAGACACTGTAGTAAACTCCTGTG
>TRINITY_DN139733_c0_g1_i1:0-201
GCTTTTCGGGGAGTATTCCAAATAGTATTAATGATTTGAATTCACTTGCATTATTAGATCTATCAGAAAACAACTTGAAGGGGTCAATTCCTAATGGCTTTGGAAATTGCACTAATATGAAAGTCTTCTCTGCTCATTCTAACAACTTATTTGGGGTACTTCCCACATCTTTGGCCAATTGTACCCATCTTAAGCAGCTAG
>TRINITY_DN139735_c0_g1_i1:0-219
GTACTCTGTGATATTCCAAACAGAGAAAGTTTAGAGATTGTGTCAATTGAAATTCAGCAATGGCTCCCAAGGCCGAGAAGAAACCAGCGGAGAAGAAGCCTGTGGCAGAAAAATCTCCAGCTGCTGAGAAGAAGCCGGCTCCTCCCAAGGCCGGGAAGAAGCTGCCGAAGGAAGGCGGTGAGAAGAAAGGCAAGAAGAAGCACCAGAAGAGCGAGGACA
>TRINITY_DN139828_c0_g1_i1:0-267
CGCCCAGTTTTCTCCAAGTATCTCCGTGTTGCTTTGCTGTTGTTGGGTATAATAGATTTTTGATAGGAGAGTGAAGTGAGAGCAGTAAGGGAGAGAATGGAAGCCTGGTTCTTCTTCGCCATGTTTCTCCTTGTTATCGAATATTTTGTTCATGGTGTCCATACGACAGATCTACCAACGCCGGTGGAGGGGCTTTCATGGACATTTTACAACGACAGCTGTCCCAACTTGGAATCAATAGTGAAATCCACTCTTGAGCCGGAGCTG
>TRINITY_DN139858_c0_g1_i1:0-297
GCTGCTCTGGGACTTGTTCATGAGTTGTGGCCCAGTGTACCCGGGAAACTAAAAGATTACATAAATAATCCAAAATTCAATGGGTATGATTGCCTTTTGAAGTCTGAATTAGAATGTCAGAGTCTGTCTTCTTTTCACTTTCTAGTTTATTTTTATTAATTTTAATGCTCTCCTTACAGTACTTCGTGAGATTACTTTCAAAGTTTTTCTGTATGCTTCCAGATATCAGTCATTGCACACCGTTGTATGCGGTGAAGATATGCTTCCATTAGAAGTACAAATTAGGACAAAAGAAAT
>TRINITY_DN140178_c0_g1_i1:0-233
TAATTCTTGGATTCAACGAGTTCATGTTGCTCCTGAGGAATCCATTATATGTTGGTGTGCTGTTTGTGCTTTTTCTGTTGGTAAAAGCCCTATGGGTACAGCTGGATATTGCAAGTAAATTTCAGCATGGCACTCTCTCTGGCGTCCTTCAATTATCAACCAAGTTTCTTCCCACTGTCATGGGCATTCTAAAGAGGCTTGCTGATGATGGGTAGAAGGTTGGAGCATCAAGT
>TRINITY_DN140199_c0_g1_i1:0-243
CTACTGCACATACAGACTAGGTTAGAGATCTGGATCTTTGTTATGCAAAATCTATGTCTTTATGAATCAGTTCTTATGTTTTATTTGAGTAACGTAATGTGGTATGGTAATACAAAATCCACGGCAGCTTATGAGGAGGCTTCTGCATGATGTAGCCAGATCTGAAGTTCACGAAAATACACATATTTGAATCATGTAATGCAATATCGTAACTCCATATTTGTGGATGAATATACAAGCTAC
>TRINITY_DN140368_c0_g1_i2:0-337
TCCTATGTTTTTTTTTTTTTTTTTCAAGTCTTAATTGCCCTTTGTGGTATTCCCATAACTAATAGGGTCATGCATTTTATGGGTGGCCTCAGCTGGAACCATGTCTTCGGGAACTTTTCAGGAGCTACCTTTTCGGGAGCCACGGAGAACAGCAACAAAAAGCGGTGGAAGATTCCGTGGCAAATTTTCTATTACTGGAGGAAGCTCTGAGAACGAACCATTGCTTTTCGGGGAAACCGTATTTCGGAGGAGATGAGATCGGCGTTATTGACATCGCATTGGGTGGTACGTCAGCGTTTGTGAAAGCTCTGGAGAAGGCTACTAATTCAGTTTTAAT
>TRINITY_DN140452_c0_g1_i1:0-284
GTTCGGGCTGTTTGTTGCTCGGAAAGTGACTCAGAATCGAGCAGTCTTGTACATGGTGGCACAGTGTTTGGGCGCAATCTGCGGGGCAGGGATGGTGAAAGCGTTGCAGAAAACTTACTATTCTAGTGGCGGCGGAGGAGCGAATTCAGTGTCGAAGGGATACAGCAATGAAACAGCCCTCACCGCAGAGATAGTTGGCACTTTCGTCTTGGTGAATACCGTCTTCTATGCGACCGACATCAAGAGCAACGCCCGCGACGCTCACGTTCCTGCTTTGGCTCCGG
>TRINITY_DN140595_c0_g1_i1:0-269
AGTATGTTGGTTGGGCTTGGTGGAGAGACATACAAATAATAGGTGGGCGGAGGCATTATCGGCCACCAGCACAGAAAAACATCAGATAAATTATCAACAGTGAAAGAAGAGGGAGAAGGGAAGACGGGTGGAAGGGGGTTCGATACCCCTTTCTTTGCCCATGGGAATATTAGATTTACCTCCAGGTTTCAGGTTCCATCCCACAGACGAAGAACTTATCTCCTGCTACCTCAAGGGCAAACTCAATCATGCCCTTAAAGAAGCAGAGC
>TRINITY_DN140609_c0_g1_i1:0-451
ATACAAGATTTCTTTGTAGCTAGCTACAGAACATATGTACATTGTGCAACGCTCTTGCTTTTATACAAGATTTCTTTGTAGCTAGAGAAGATATGTACATTGTGCAACAGTATGACTTTATGTCCCTGAAAATTGAAGCTGGCTATTGGCTAAGACATCTACATGTCTTGACCACTTGGCCACCTCTGTGAAGATACAATAGCAGTATACTTTCCCAAAATGAATCTGGCCTAAATTTGAGACCTGCTTTACTCAATGCTACTTGTAGGCATGCTGTTTTCAGGTGCAATTATGGAAATTTCAAAAAACAAGTCATTACAGTTGGGTTGACAGCTGCTTATTCTAACTAAAAGTTTCTCCTTTTGCAGACTTCTTTGGTGCCTTGAGGGCAAGGGTCTATGATGACGAGGTGCGAAAGTGGATCTCACAAAAAGGGATTGAAAACATTGGC
>TRINITY_DN140740_c0_g1_i1:0-261
AAACCTTGTGACTGGAAGTGTCGAGGATAACTATGTATTGGAGCTGGACCTTGAGCCTTTCAATGCATCCTTTCCTCGCCCAACTCAGCCATCTTCCATTGGTAGTGGAGTTCAATTTTTAAATCGACATTTGTCCTCAAGACTATTCCATGATAAAGATAGCATGCAGCCTTTCCTGGATTTCCTTCGAGCACACAGCTACCGAGGCCAGAAGTTGATGCTGAATGAGAGGATACAGAGTTTGCCCAAGCTACGCTCAGC
>TRINITY_DN140865_c0_g1_i1:0-336
TTTCTCCTCCAAACTTTGTTCTGTGGCTCTCGATAAACTGGAAACGGGGTTTTTTGTGCTATTTAAGCGGACAATTTCGAACGATCTAGAGGTATTTTATTGTTTTGTTTCAGCAGTGAGTGTCTTTTGGGTTATCAGGCATCAGATCTGGGATTTTTGAAGCTGAAATCGATTAAATCTGTTTAGATTGGCAAGGGTTTGTGATTTTTATACGCAGTTTTAATATCTGGTCCTTTTTAGGTTTCTTGCGATTTGGGTAACAATGGCGGCTGCTGCTGCTGCCGTTGGAACGGGTCCCCGATATGCTCCTCACGATCCCTCGCTTCCGACACCGTG
>TRINITY_DN140895_c0_g1_i1:0-213
GAACGCCGATGTAGCTGGATGCTCTTGTAGCAGTAGTTTCCTAGTTTGATGTAGTCTTAGGCAGTCAATATTGTTGTGTTGTTGTTTGCCATTTAATGTAAATTGAGTAGCTTTTGTTAGCAGTTGCAGCTGCGTGTTCTCTCCAATCTTTCATAATTGTAGCTGCGTGTACTCTGTATCTTTCAAAAATAAACCTCTTAAAACTGTTCCGAC
>TRINITY_DN141053_c0_g1_i1:0-733
GTCCTCGTCAACCCATCCTTCTCACTATATAAATCTTCCACCCACTACAGTTAATACAGCATGAAGGAGAGCTGCTGCCCTTAATCACGGAACCATACTTATCCTTTTTCTCCCTGGCCTTTCTTTAAGTAATTACAGTGGGACAATAGGCGATACTCTCTCCTCCTGCTACAAATCTGACATCGGTTCTTGGTTAGTTATCGTTATGGTTTCTGAATGGGTTCCGCTATTATGAATTGTTTGATCTAAAAATCCCTGTATTTTGCATTTGATCCTCTCGCTTACCATAAATTGGCTGCAACCAAGACATTCTGTGGCTGGTGGAATCCATGAGTTTAGCTTTATATTGATCTAGAGGGATCTGTCAGACCACAGGAAGCAACAGCACAGAGGCCAAGGACTGAACAATATGGGCAGGGCTCCTTGTTGCGACGAGAACGGACTGAAGAAAGGTCCCTGGACACCGGAGGAGGATCAAAAGCTTGTGGACTACATACAGAAGCATGGTCATGGGAGTTGGCGAGCCTTACCCAAGAATGCAGGGTTGCTTAGGTGTGGCAAAAGTTGCAGGCTTCGATGGACCAACTATTTAAGGCCTGATATAAAGCGGGGAAAGTTTTCTTTTGACGAGGAACAGACAATTCTCCAACTCCATGCAATTCTCGGAAACAAGTGGTCTGCAATAGCTGCTCATCTGCCGGGCAGAACAGACAACGAGATCAAGAACTACTGG
>TRINITY_DN141064_c0_g1_i1:0-291
CGGCGATGCAAGCTCTGCCCTTCAGACTTGCAGATGCTCGGCTGCGATTACATTCAGAAGGGTCTCTTATACCACATGCCCTTCGCCGAAGACCACTTTTCTTCGATGGTAGAGCTTCTGGAGAAAAGCCTCTCCGAAGCCCTTGTTTATTTCTATCCGTTAGCGGGGAGGCTGCTCACCTCTACGGATGGCGTTGTGTATATCGACTGTAACGATGCCGGCGCGGATTTGATCGAAGCATCCGCACCAGATGTCGCGGTTGAAGATATGATGCAAATGGAGATTGGCCCG
>TRINITY_DN141244_c0_g1_i1:0-265
GGGAAGGCGTTCTTCGACCTCCCTGTTGAGGAGAAAGAGAAGTACGCGAACGACCACGCAGCGGGGAAGATTGCGGGGTACGGCTCCAAGCTCGCCAACAACGCCAGTGGTCAGCTTGAATGGGAAGATTACTACTTCCACCTGCTCTGGCCTGAACACAGCAGAGACATGACCACCTGGCCTAAACATCCCCAAGAATACATCGAAGTAACAGACGCGTACGGAAGGGAGATACGGAAGCTCGTCACCAAAATCCTGAGCACGC
>TRINITY_DN141549_c0_g1_i1:0-251
AGAAAGTCGGTAATAGCATAATAGTATTGGCCTGTATTCTCAATTTTTTATATGTTTAAATAGTGTTTGCCCTTGTTAAGCAGCTATAGTATATCAATAACTGTAAACAAGTGCAAAATTCCTTGGCCTGTATTCAAGGATTTTAGTAGGGAAAATATAGGCCACCATTAATGATTATAAGAAGCTGTAAATACTTTCTAGACTCATTATTTGGTCCGGATTAGCAATTTTAGGAGCTACAACCTTTCTTG
>TRINITY_DN141646_c0_g1_i2:0-209
GAACGTATTCTAGTGAAAACTACGATATAACTACGATATATTTTATATGACCCTGGTATGGCCGAAGCTGCACCATAAAGGAAAAGGAAAATAGTTTGTCATATGTAGTCCATAGGGTTTGTGTATGTTTAAGTGCAAGTTGATGTAATGAATATTTTCGTTAATTTTTTATTTATTGTTTTGGATTTATTTCGGGTGGTTGTACGATT
>TRINITY_DN141660_c0_g1_i1:0-354
AGACGAAGACGCAGAGCCTCGTGTTGAAGACTTCGTGGATGTGCTGCTCCGCATTGCTAAGACGGACACCAGAATTACACGGGAAACCATCAAGGCTCTTGTGCTTGTAAGGCCCTTGGATCTCTTTCATTCTCTATTATTTATAACCCTCCATCTTGAACTTCAGTCCACCGTCATTTTTACATTAATTGGTTCTATATTTCTGCAGGACATGTTCTCGGCCGGGGTGGAGACAACATCAACTACGTTAGAATGGGCAATGGCTGAGCTACTCAGGCATTCCCAAGTAATGAAGAAATTGCAGCAAGAAATCGAATCGGTCGTTGGCAAACATGATAATGTAAAGGAGTCGAA
>TRINITY_DN141751_c0_g1_i1:0-261
ACCCACTGTACATTGTTTATGAGGTAGTTTAGATTTTCATTTTGATGCGATAATCACAATTCCAAATTCAGGATACATTGTAATTGCTTCTTGAATGAGTAGCAACAAGGAAATTTTTTTTTTGGCTGTAGTCCTTGAGGTTGTGTTTACCCTCTTTTATCTTTGAATGTAAAATTCCCATGTACTTTCTTGGTCATGAATCTATTAATTACTGGCCATGCCAATTTTAGAGTGCACAAACATTTCATTGTCATGTAGAGG
>TRINITY_DN141800_c0_g1_i1:0-271
CCTCGCCGCCGCAATCCAACCAGGAGGATGCTTTGGGTTAGTCTGCGTAACCGACTTGAGCAACAATCTAGACTTTTTAATATCCGAAATCTCCGCATCACTGGTAATCTTCATACTCTTGAGATCAGTCAGATACCCCTTGGGATCCACTACCGTCAACCCTGAAACCGAATCAGATAGCCTATCAAGCTTCAAAGACAGCACAGTCCCTCTCCCCTCTCCAACAGTCGTGAGATCAGTCACCGGCGTCTGTGCCTAGGGTGTCTCCGTG
>TRINITY_DN142360_c0_g1_i1:0-253
GCTGGAGCAATGGAAGGAGCAAATTACATGAAAACAGGAAAGCTTGTGAGTCTAAGCGAGCAACAACTTGTGGATTGCGATCATGAGGTAATCTTATTAAATGTTCCCCGCCTTATTCTGAACGTTATTGAGATATTAAATATAATTTGAAGTCTAGTAATGGGTTTATAAATATTCAGTGATAATCGTGTTGTGTGGGGGCAGTGCGACTCTTCAGAGCCAGATGAGTGTGACTCGGGATGCAACGGTGGCC
>TRINITY_DN142387_c0_g1_i1:0-273
GTTCGGCGACGAGACATGACCGCCACAAAATTCTACTTTTCCAGGTTGCTGGAGGCAGTTCCGGCTGGGTCTCAATGACAGGTGAGTGTTTTTCATGAATTTTCCCCTCGTTATTTGAATTTTGAATTTTCTAGGAATGTCTGTAATGGCCCAATAATGAGGCCATTTTACAACACAGAAAATAAGGTGTATATTGGTTCTGTGGTTTATTTGAATTTTTAAATTTTCGAGGAATGTATATAACTACATTAATGAAATGAGGTGTATTTTGTT
>TRINITY_DN142535_c0_g1_i1:0-350
GGTAGCATACGATATGATGGGGGAAAGGTTCAATGCACTAAGAGACACAAAACAAATTTCATTGTCATGGCGTGAGATTGGAGCACGTCAAGTTGTTATTAGTTTCCTTAAACGATACATTTGCACGGGTTATTTGTGCTTATTAGAAGATGGAGGCACAATATTCCAGTTTGAAGGGAATGACAGAAGGTGTGACAAAAAATCTATTTTGAGAATCCACCAACCATCATTCTATTGGAAGATTGCAACCAGGATAGACCTTGGACTAGCAGATGCATACATTGACGGTGACTTCTCTTGCACTGATGGGGAGGAAGGCCTTCTGAATGTGTTATCAATTCTTATTGCAT
>TRINITY_DN142588_c0_g1_i1:0-239
GACAGATCTCTGTGGAGGAATAAGAATTCCCGTAAGATGGTGAATAAAACTGTGATACGGTTGGATCTGAAGGGTTGCGATAACTGCAAGAAGATCGCCATGCAATCTGTTGGGAAAATCGAAGGTAATGAACTGTTAGGGTTATTGCGATTACTTTGTTTTTACAGGATAATTTCCAAATTTTGGGTGATTGCAGGAATCCATTCGCTGTCGATCGAAATGGAAGATTGCACGCTGAC
>TRINITY_DN142613_c0_g1_i1:0-245
CTCAGTGGCGCTGAATTACAGGATGACCAGTCGGATGTTCGTTATTACGAGGAAAAACTTTACAATCTACGCGAAGGACAGTCGGTGAAGAATACGCAATGTCTACCAGAGGAGATTCAGGCAGACATAAAGGAAAGAAGACGCAAGATGTTTGAAATAATAACAGCATGCAATTCATTGAAAAGGTTGAGATTTGTGACCTTTATAGGTCCAGAAAATGCTGGTAAGACTACACTTATCAATTC
>TRINITY_DN142726_c0_g1_i2:0-243
TATCATCTCTCGCTGACACTCGGTATCGCTGAGAGTGGTTTAAATCTGCATGTTAAGCCTAGATAAGATTGCCGAGAAGAGTTTCTCATCACAGTAAGGCACACTACACACTGAAGGCTTTTATCAAGTGTACATATTTTTTTTCACATTTGTGAAAAAAACCCTTTCCTTTCATTAATTAAAATAAAAAGAGAGTACATAGTTTATATAGTAAAAGTTCTTCTACTGCTTCTCTAATCTCTG
>TRINITY_DN142806_c0_g1_i1:0-309
GACGGGAACAATCCCGGACTGCTTGGGAAACATATCCTCTTTGCAGTACTTATATTTGTCAACTAACATCCTTCACGGCAGTCTCCCTTCCGAATTGGGTATGCTAAGCCAGCTCATCCTTCTTAATCTGGAGTTTAACCATCTGACGGGACGCATTCCGTCTTCGTTGTCCAACTGCACCAATCTTGAATTATTAGATATAGCTGTTAACCAATTAGTTGGCCACATTCCGTCGGAGTTGTGTACCAAGAAGACCGCCCAGTTAAAGGAACTCTATCTGACTGCTAATCAGCTAAGTGGCAGCGTTCC
>TRINITY_DN142810_c0_g1_i1:0-223
TTCGAAGATCACATGACCATTCTCTATAAAGGAGAGCTCAGCCTAACCATTTTCTGCTGCCTGTGCAGGATTGCCGAATCGGAGTGAATATTATACACGGTGGAGTGTATCTCGGTTCGAGAAAGATGAGAACGTCGAACGTGTTGGTTTTGGTTTTGTGCTTTTGCTTGGCTCTACAGTTGGGCCCCTCTCTGAGAGTCGGAGTCGGGGCGGATGGTATCCG
>TRINITY_DN142963_c0_g1_i1:0-381
GAATGCCTCTAATGTTGGATTGGGTACTAGGAGGTAACAGTTCAAAGCTTGAAGGACGAGTTCCGAGTTGCAGGCTTAGTGAGAAAGTATGTCCCGAACTATTGTTGTAATTCTTTTATAACATCCTACTTAAATTTTTGCAACTCTTTTTGTTTCAATTAGCACTGAGATTCATACATTACGTGATAAGTTAATTTTAGACTGAGAAAAACTAACTATTGTCCCTTCATGAGAGTGGATAGTGAAAAAAAATTAACATATCTTACCGAGTTTGACTCTCAGGCAAGTGACCAGCTTGGAAGATGGTTTGAAGATGATGATGCACTAGAACGTGCCCTAAATGCAGAGTATCTTTTTTTGCTTATCTAACATTTTCCTATT
>TRINITY_DN142963_c1_g1_i1:0-287
ATGAAATAGCTACGGATACACCTGTTGAATCTGGAAGTGCAGTATTTCCAATCCAAGAAGGCTAATATTCATCTTTGCTCAGATGAATGGTTTGTGAAATGCGGGAGATCCTCTGGTCTGTGGATTGAAGATACCACTCTGCATTTAGGGCACGTTCTAGTGCATCATCATCTTCAAACCATCTTCCAAGCTGGTCACTTGCTTTCTCACTAAGCCTGCAACTCGGAACTCGTCCTTCAAGCTTTGAACTGTTACCTCCTAGTACCCAATCCAACATTAGAGGCATT
>TRINITY_DN143038_c1_g1_i1:0-240
AGCAAACTAAAGATGGAGACGGCCAAGGAGAAAATGGGCAACATGGGCACCACTGTGAAAGAAGGGATGGATAAAGCTAAGGCTTCTGCCCAGGAGAAGGTCGAGAAGGTTACTGCACATAACCCTACAGACAAAGAAATAGCCCGTGAGAAGAAGGATGCCAAACAAACTGAAGCTGCGATGAGAGCAAACGCTGCGAGGGCTGAACAGAGAGCTGAAAAAGAAGCGGACAAGGAGAGT
>TRINITY_DN143110_c0_g1_i1:0-281
ATTTTAAGTATAAGTTGGGATTTCAAGCTCAAAAAGAGTTCATTTTGAGCTTCGATCGTGATTTCAGCTTCAAACAAGGTATTTACAGCATCTTTCTCCAGAGTATAGTGAGCTTCAATTGAAATTGTTTTAGATCTCTATAGAATGAAGAAGAAGAATTAGAAAAAAAATCAATAATTTTGGGCGCCTGAACCGTCAGGTTTAACTCGCCGTTGCAAAAATGGAAGGAGAAAACGGTTCTTGCTTTCTTTCCGATAAAGAGCTACCGGCAGAGATCGAAG
>TRINITY_DN143147_c0_g1_i1:0-289
CTTCTTGTGCAGGGAAAATTGAAAAGGGTTCAGTGTATCAGTCTGATCAATGATTCCTTGATGATTGGCAAATGGATGCTGGTTATGTGTTAACTTGTGTGTCCTATCCCACTTCTGACTGTGTAATTCAAACCCACAAGGAAGCTGAGATATATTGATGAATATGTGGTTGCCAGCTGAATTTGTTATCTGGCTATATCTTATGCTTATATTACAAATTATATGAGAGATGATTGAGCAGCATGCACAATCATGATAATAGTCTTCAAGGTAGGAAGGCATTGTGCAT
>TRINITY_DN143258_c0_g1_i1:0-478
CCCGGACAAAATCAAAAGGCTCCGTATGCAAAGATCCCGTTCTGATTCGGTGAGGGATTTATTTTTCCACCTATCAATCTTGTAAAATTTATTTACAGTGCACTTGGTAACTCTAACACACCGCACGGAATGTGACTAGTAAGAAAAGAGGTGCTTCTTTTTCCACCTATCTATCTTGTGTGTTCCCTTACATCGTTTATTGATACGGCAGCAATTGATCCGAGCTCTCTCAGGATAACAATGGAGTCGGAAACTCCTCTCCTGGACTGGTACTGCAAACCCGACACGAACGGCGCCTGGATAACCCTAGCAGGAAGTGCCTTCGGCGCTTACACACCTTGCGCTGCTGAAACCCTGGTGGTTTCCCCGTCGTATTTTGTTTTATGGTGCCTAATTTGTTACAGGATTTATCTCATCAGGAAGAATACCAAGGCTTTCTCCATCAAAAGATTTTGCCTGCAATCCTGCTATTATAACT
>TRINITY_DN143304_c0_g1_i1:0-894
CAAAAATTTTGCAAAAAAACCATGGAGTCTACGTAGTTCACCTTAGGTTTTGATTTTTGATTTTTCATAGATGGTGATCTCAACACTGCCACCACTTCAGGGCTACAGAGCTCGATGTGGCGGTGAGCTCTGTATTGGGGTTTAAAAGTATGGAAAGTATGGTTAAGCAAGGGCTAGACAATGTGTCATGCATGTATTAAAACACTGATCACTTATGTATACAGTCCTCACGATGCCACTGAAATGACTAATCACTTTAAGACGCGTCTAGATCCTTACAGGGCCACTTACTGAACATCTGTGCATAGAAGAAGACCCGCCGACATGATTGCCTATGATGGGGTTTCCACGGATGTTTTGTTCAGAGTTCTGTTGACATTTTCGTTTCGACAGATTAATTTAACTAAGCTGGAGAGCAGGTCTGGGCCTGGGCAGAATAGCATGATGAATAATCTGCAGCGAGGAGGAGAGGGTTTCAATGTCAAGCAGTTTCAACACATTGTTTTATATAGACTTTGAAGCTTCTATGGCAGAGAGTGGCGCACAACACGCATTGACGGAATTGCAGGAGTTTACCACTTTTCTGGAAAGGGGAAAATACTGTAGTTACATTTTATAACCTTTGTATTTACCTGCTATGTTTTTTTAACACAAATGTTATCTATATTGTTGTGTTGGTTTGTGGTCTGGCTGTTGAGTCATAGTAATAACCAAGGAGCAAAGTCAACATAGGCTTGTTTGCACCATGTATATTAGAAATTGGGCTAGTTCTGAGTTTATTTTTTAATTGTTTAGTAGTTATTTATCTCTCTCACAGTTTTGTGATAGAAAGAAAGAAAGACATTATTTTAACGTTTACGAGGTTAATGATAGTCCATAGGACATATTGCTTCA
>TRINITY_DN143312_c0_g1_i2:0-570
CACGAAGCCTTCAAGGCTGATCATCTTATCATTATAGAATCCACCTTCTCTGAATTACTTAGGCCGTTAAGAAATGGCCAAATTTTCCAGTGTTTTTCCTGGAAAGTCACTCCCAAACATCAGGGTTGGTAATTTACAGTGACATTTGGAAAAATTCTAAATATATGTCCAAAAGTCTCCATGACATGTTTGATGTACTGATTGGTGCTCTGGGTCATCAACTGAAGTAACCAACCAAAATCTTCCACGAACAAAGAGGAGGCTTATACATATTTGCAATCCAGCCTCAGTTTGTAAGGAGTCCCAATTTTGTAAGAAAACTCCTCTCAATTTGTCTGAGTCCCAGTTTTGTAGGAATTCTCCCAAGGCTACTAGAGTAGTGCTTTTATATAGGAACGCTTCAACTGAAACCAAAATGGAACAGAAATGCAAGACTGTTGTGGTGGCTGTGGATGAATTTGAGGAAAGCATGGATGCACTGTTATGGGCTTGTAAATATCTGTTGCCTGCACAGTGCCCACATGGAGATGGCACCCCACAACAGCTCTGCAAGTTCATTCTTGTTCATGT
>TRINITY_DN143483_c0_g1_i1:0-209
GGGGCGCTCTCACGAGAGCAATCTGTGCCAAAGCCAGATCTGCTCTCAATGGCAAGGTCACCGAAGGTAGCAGGGCCGCCGCTTCCTCTAGATTTTCCGCTCGCATTGCTCAAGATACTGCAGCACCCCCGCGTCGATCTACCTCTGTATCATGTCTGTTTGCAGAGATGGCTTGTGCTCAGTCATTGGTCCCTCTACACACTGCAGTT
>TRINITY_DN143523_c0_g1_i1:0-256
CTTGAAGAGGACGCTGAAATTGAATTCATTGTCGTAGGAATTCTCCCTGATCACCATGGCTCAGGAACGCATTCCACAAGCGATGCCGAATGATTTTTATGGTCAGGAGAAATCTTGTGCCGCAAACATGATGAGTAATCAGGAGAAAGCCAGTAATGCAACCATGATAGTTGTGGAGCAGAAATGTTGTGTATATCCTGCTCGGCCGTCTGATCAGAAGTACTGTGACTTGACGACTTTTGATCTTTCATTTGTA
>TRINITY_DN143540_c0_g1_i1:0-233
ACGAGAGCCTTCGCATAGGGCCCGACATTCAAGCTATATACGAGTTCAGCGATCTCATGTGGCCTCAAGGAAACCAAAACTTCTCCCAAGTCATCCGAGAGTATCTCGAAAGGAAGAAGGAGCTCTCTGACAGTATTCACAAGATTATTCTGGCCAATTTAGGAGTGAGCAATTACTACGCTTCGCACTTCGAGCACTGTGATGTTTGGTTCCGCATGAATGAATACCAAGTA
>TRINITY_DN143710_c0_g1_i1:0-280
GCTGCATCATGTATTTTAGAAGATTCTTGTCGGGATTATATGCTTGAGGCCGAGGAGTGTCTGAAACGAGAAAAAGAAAGAGTTTCCCATTATTTACATTCCAGCAGTGTCGAAAAAGTACAAAATAAACTGCTTTCCCAGTATGAGAGTCGTCTTCGAGAGGAGCATTCAGGGTGGCATGCCTTGCTAAGAGATGACAAGGTAGATGATCTTTCAAGGATGTATAGGTTGTTTTTTAGGATACCTAAAGGCATGGATCCCGTGGCTCAAATTTTCAAAC
>TRINITY_DN143797_c0_g1_i1:0-241
AGATTTAGTTTTGTCTACTTGTGGAATAATTTTCTCAATTTTTCAAAGAGGTCATATTTCCGTAGAGCAACAATTGCAAAATGCCCTTGACAAGGTAAGAACATGAAAAGCTCAGTTCATGCAAGCAAGGTTCTTCCATCTCACTTGTGACTGCTCTCTCTGTTTTTTTCTGGAACAAGTTTCTTCTATTTTGTGAGGAAGGGACATGAAAATGGTTATGGGACTCTTTGGACTTGAAAGG
>TRINITY_DN143838_c0_g1_i1:0-231
ATTCCAAATATTAACATTTTAGAAAACTATAATGAAAAGAGGATTTGTATGATTTTTTAGATTACATCTGCATCTGATTAACTCCATTACTCATTTTGAATCATGGCAATTTGATTTATTTAAACTGGAGTTTGAAGAAAATATTGAGAAGAAAATCAGTTTTCTTTAACTATAACTTTAGTTTAATTCACAGTTGGGTACTATGAAAAGATATAAAAACCATCCTTGCAG
>TRINITY_DN144081_c0_g1_i1:0-256
AGAAAGAGCTACAAGGATATATTGATGGTGACAGCCCTGCAAAGGATTTTAATGATTTTCGTACAAAGCTTGCAGGACTCACAAGGTATTTCCTAATTCTGATTTGTTTTTTCTTGGTGATTGCCTGTGTTTCATTCTATCTCCATTGACCTTCACTAATTTTTGACTGAGATGCAGTGTAACGCGCAATTATTTTGAGAATCTTGTTCAAGCTTTGGAGAACGGCCTGTCAGATGTGAACAATGGACAAGCTGGA
>TRINITY_DN144251_c0_g1_i1:0-909
CACCAAACGTACTGTCTTGCTTATTATAAATTTTTAGGTTGAGAGCGGAGGCTTCAAAGTCCATTTAAGCCAGTTTTTTGAAGATGGGCAATCGCTTGGATTGGAAGAAAGCAGAAACACTGATTCTGTCTGTGTGTTTCATGATGCTTATAACTTTGGCTTCTGTACAGGCCTCCATTCTCTGCGTAGGAGACGACTGTGGTCTCTATGATGAAAATGGTCATGAGGAGTTGACAGTGACAGCTTATATGAACACAAGGAGAAAAATTGAAGGGAGCCGAAAAGTGCAACACATCGGCTATGCTGTTCTTGCAGCTGATAACGTTCCGTGCCACATAACAGGCCAATCATACTACTCCTGCAATCATGCTTCAGATCCCGATGCTAATCCCTATAGGAGGTCATGCACTGCCATTACACGTTGTGAGAGAGATACCAATTAATGTATGAATGCACACCAGCTTGTGATATTCATTGATGCATACTTCCTTCTAACAAAATTGCTTGTATTCTCATGGTTATACAGAGATCTCCATTTTTCCTGTGAATAGAAATTTGGGTTGCAGATCATGACCAGAAAGCTTTGTTTTGTTCGTTTTTTAAAGGATTTTTGTTAGGGTTTTGCTGAATCATGGGAACTGCTTGTGACACAAGTTTCCCCATGAGAATGCTTATTGTAACTGCTAGCTATTGATTTGTTTTGGTATACCATATTTCTAATGGAATGTATCTTGACTGATATATTTAGGTTGTATCATATTGGTAATGGAATGGATTTTGACATTTTTCTGCTTTTAGTGCTTTTGAATGATGGTTTTTTCTTTTTTTTTTACTGTTCAGGAGCAACTCTATTATCCAAGCTATTTCACTAGAAATAAAATTAAGCTATTGGAATGAGTGACAAACCTG
>TRINITY_DN144441_c0_g1_i1:0-502
TAGGTTGCGGGCGCCGGGGTTTCTCCACTCTAGTCTCGGTGTCCATTTCAGTGCTTGTCAGTTTTCTGTGCATTTATTGTTGGGCTGTTTTAGGCATATTTAACTGCAAGTTTCCTGTCCATTTTAATTATTTTAACCACTTTAACAGGTTCGGGATTTTGATGGCTATTCTGTATGCAATTATCAATATATCTATGATGAACATGCTATGAAGTACCCCCCTCTTGTGTTTGGTCACCGATTCAAATGCAGTCGAGTGAAGATACGAAAGCTGAAAGCAGACTGAAATTCATTATAGTTAATTAGCACCATCTTACTTATCATTATTTTTGTGGTATTTTGGGTCAACTTTGGTGTGGACGGTTGCTATCTCAGAGCTTGAAAAAGAATATGTAAGCACTAGGGGCGTTTCTTGAATATTGTTGTAGCTTTATGAACTATTGATACTCTTAACTCTGGCCCCACTTTGTTATGTGCTTCTGTAATATCTATTCAACCAGGC
>TRINITY_DN144634_c0_g1_i2:0-269
GTCTGTTTCATTTTGTGTTCTGTGATAGGTTGGAGAGTTATAGGTGGTAAGCCAAGTTTTTTATTTCATTTTGCAATTGTTATTCCGAAAGGCTTGATATTGGATAAAATGATTATGGGTTCTCCGCTCATATAATCTATATGTTGGTTTCTCTTAATCCAACCCATGGTGGAGATAGTTGTAACTTTTGATGTTATGGAAATGATATTTTTTCTCTATAGGTTGGTTTCTCTGAAGGCTAACATATGGTGGAGATGGTTGTAACTTTT
>TRINITY_DN144755_c0_g1_i1:0-202
GGAGCTTTGGCTGTTAACTTGGATACGCCGTTGCCGAATCCAGTTGTTGGTACACCTTCGGGAGCTGGTGCCGCTGAAGCTAGTGCCCCTTCAACCAGCAAATCATCAATAGCCAAGGCAAAGTTTTCTCTCTTTGCTGGAAGAAACCTTGTGGCCTGTGCTTTTATGATATTGTCAAATGGATCAGATGGAGATCATAAAC
>TRINITY_DN144807_c0_g1_i1:0-297
ATATAACAATAATTTTTCTGGAAATATCCCTGAAAGTATTAGTAGTATGGTTTCACTTTTAGTATTAGATATATCAGAAAACAATTTAGAAGTTCTTATTCCCAATGGAATTGGGAATTGTACTTCTATCCTAAGTTTTTCTGCTCATTCTAATAATTTTTATGGAGAATTCCCTGTATCTTTAGCAAATTGTACACAACTTCAACTAATAGATTTGAGTAAAAATAGATTAACTGGTGAGCTTCCTCCATATTTCACACTTTTTTATGGCTTGAGATTATTAGCCTTGGGTTATAA
>TRINITY_DN144874_c0_g1_i1:0-510
CAGCTGGTGTCTTTGGAGATCGATATGATGACATGGATTTCACATGGATGAACGCAGAAACACCTCCTCTGTCTTCATGGCAAGTTAAAGTATAATGCGTTTTTAACACATGCAAGTGAAATCGAAAGGTGGGAAGAGACTGGAAGAATCAAAATATGCAAATAAATTCTGTCCAGTAGGGAGGGCATCTCTTTTTAAGGAACATAATTCTTTTGCCCTTCTTGTGTTTTCGTCTCAGAATAATAGAAATAAGATGCATTTGTATGTTGAATAAGGACTTCAAGTTATTGGTAATTGTGTTTGAAATAAGAACCTATTATCTGGTGTTGTAGGAGAGGATTTGCAAGTATATGTTGTACTTCTGATGGACGATTTCATTGAGAATGTAGGTCACATATCAATTGTCTCAGGTTGTCACCTATAGGCTGGCCTGATATACAGTTAATTAGTCCCAATTGTTTCCTTTTCGAGAAATTATTTACTACAAATCTTTTGCTGCCAAAAAAAAAA
>TRINITY_DN144907_c0_g1_i1:0-389
GCACAATGGGGGGTCCCTGAACCTAGTGCAATCCCTGCTGTGCCTGCGTTGGCCGTGTCTGACTGGCCCGGTGCTCCAGGTGAGTGTTTCTCCTCCCTCCGATATTCTCAGCATTTATGAGTAATTGTAGGTTAGAGAAGAACAATCACTCATGTGCCTCTGTATTTTTGAGATTAATGTTATATGGTTTGGTTGGTTAAATGCTTGCAAAAACGTGACAACATGACTCTATCAAGATTTGCAGAACATGTTCAAATAACTAATTTCTTGACTATTTGCAGGTCCAATCGCTGCTGAAGGATGGGACTCAGCACCTGCTCCATTGCCATCAGTGGCAGGGTGGGATGCTTCATCGATCGCTAGTATTCCGGCTGCCCCAGTGCCTGGTT
>TRINITY_DN145073_c0_g1_i1:0-222
GAGCTCTAGGCTTTTGGCCTTTGACAGTGTATTTCCCTGTGGAAATGTATAAAGTCCACAGGAAGATCCAGCGCTTTACAACCAAGTGGATGGTTCTACAGACTTTGAGTTTTGTCTGCTTGCTCGTCTCACTGGCAGCTGCATGTGGGTCCATTCAAGGTGTTGTGCAAGATTTGAAAATGTACAAGCCCTTCAAGACAACATATTGAATTATTCCAAAAG
>TRINITY_DN145159_c0_g1_i1:0-248
TTCTTCCTGGCCGACACCGGAACTCTAAAGCCTGTGGCCATTGAGCTGTGTTTGCCTCCCACATCAGTGGGCTTGGGTTCAAGACACGTCTACACTCCTGACTATAGCGGTGAAGATTATGGATGGTTATGGCAACTAGCGAAGGCTCATGTGCGGGCAAACGATTCCGGTTACCATCAGTTGGTGAGCCATTGGCTCAGGACTCATGCTGTGGTGGCGCCATTTATCATTTCTGCTCATAGAGATTT
>TRINITY_DN145215_c0_g1_i1:0-219
TGAAAGATGACCTTGAATATGTTAGATTTTTTCCAAAAACCGAAAAGTATCTTTCTTTATTTATGGGAGGGAATGATCCAGAATTAATTGACAAAAGGAATAAGTTACGTGAGCTGATTAAAGCAAATCGTGCTGCTGCAGCTGCCTCCGGCATAGATCTAGAAGCAGAAACTGGCAGTGACGAGGAGGGAAACATGGACATCCCCAGTGAGGACGAGT
>TRINITY_DN145462_c0_g1:0-429
GGGGGCTAGAGGGTGGTGTGTTTGTTCTTGTTGCAGTTAGGGTTTAATTGTCTCTTTATAAACTACAGAATATATTTCTTAACAGGTAGAAAATCAATTTGAGAGCTATGCCATTTGCTCTATTGATTTTTCACAAATTCCAAAATCGAAGAATTTAATATGAGCTACATTATTGCATATCTCAACATCATAGACCTAAAGCTTCTACGTATATGAGACTTCAGTTTGGAATAACTTTGATCCATGAAATTTAAAATAAGATTTTAGCATGACTCAATTATTGGTGGAATTTGTGGAACTGTATGTTGTTTGAGATTTAATGTTAACGTGATATCTTGTTCTTCCGTACAGATGGAGATTTTCTCCGTTAAGTCAGGAAGCTATGCTGGGGACATTGAGGATAGCTATCGAAACGTATCGGCGATACAA
>TRINITY_DN145463_c0_g1_i1:0-243
TGTCCTCGTGTATTGCACCGCTGGAATTTCAGGTGGTCACCTTATTATAGTAATTAGTGATTTTTTTCTTCCCTGAATTCGTTGATATTTGATTTGAGAAAAGCATATTGTGTTGGTGCAGGTGGGCATATAAACCCCGCAGTCACGTTTGGGCTGTTTGTTGCTCGGAAAGTGACGCTGAAGCGAGCAGTCTTGTACATGGTGGCACAGTGTTTGGGCGCAATCTGCGGTGCAGGGATGGGT
>TRINITY_DN145528_c0_g1_i2:0-363
GCTTCGGGGACGGTGCGTCTGCTCTCATCGTGGGAGCCGATCCCATCCCTCAAGTGGAGAAACCTTGTTTCGAGCTGATGTGGACTGCACAGACCATTCTTCCCGACAGCGACGGAGCTATTGACGGGCATCTCAGAGAGGTCGGCCTCACATTCCACCTTCTCAAGGACGTCCCGGGGCTCATCTCGAAGAACATCGAAAAAAGTCTGGTGGAGGCGTTCCAGCAGTTCGGAATCTCCGACTGGAACCAGTTATTCTGGATCGCCCACCCCGGAGGCCCTGCCATTCTGGATCAGGTGGAGGCAAAGCTGAATCTGGATCCCAAGAAACTGAGAGCGACGAGGCAAGAACTAAGCGACTACG
>TRINITY_DN145528_c0_g2_i1:0-244
CGACAGTAGGGGCGGCCAAGCCCTCTTCGGCGATGGTGCGGCTGCGCTCATCGTGGGAGCCGATCCCGTCCCTCAAGGGGAGAAGCCCTGTTTCGAGCTGATGTGGACTGCACAGACCATTCTTCCCGACAGCGACGGAGCCATCGATGGGCACCTGAGAGAGGTCGGCCTCACCTTCCACCTTCTCAAAGACGTTCCGGGGCTCATTTCCAAGAACATAGAAAAGAGTCTGGTGGACGCCTTC
>TRINITY_DN145701_c0_g1_i1:0-514
TTCGACTGACTGCCTGCTTTTCTCCCGAGTCCCACCCCACAGAAACGTTGAGTGTGGGAACTCCCTGCTCTGAGTAAAAGAGATTTTGGGGCATTTATTTCCACTGCCTGCCTGCATTCCTTCCACGGCACTGAAACTCTGAGTGTGGGAGCTCCTTGCTCTCAATGGAAGAGATTTTAGGGTTTTATGATTTTCAATTCGAATTATGTGATTTTGTTTTTCCATCAATGGAGGCGGGGACTCTATCTAGAATTGGGTTGGCGGTTCTGGCAGTGATGGCCCAAAACCTACCCCTCAACATCACAAACAAAGGTTTCCCGATCTCTGTTTACAATGGCACAACAAGTCACAAAACCCTGGAGCGGCGGGCAACGCAGGTCGCCGAGAAGGGTTTGGAGCAGCACACTCAATTTGTTGTCCCAGTGGCGAAATACATGGAAATGCTGGCTGTGGTTATAAAGATTGTTACCGAGTTTCAATCTCACTGCCCTCAGACATCACGCATGTATTATCA
>TRINITY_DN145740_c0_g1_i1:0-307
GTTAAAAACAAATTTAGAGTTATGCAAAAAGAAAAAGTTGGTTCAAATTGTGTATTTTGAGTTGTGTAATCTGTAGAGTTTAAGTGATTTCAATTTGTTTTTACGAAACCAAAACACCCATCTACATATTTTGGGTCAATTTTGCTGGAAATAAGTTTTGAAATGTCTAAAAGGTTGTGTAACCTCCATAATTCAAGTGTGGAGATGTCTAAGTTTTGAAATGTCTAAAAGGTTGTGTAACCTCCATAATTCAAGTGTTGAGATGTCTAAAGAGTTGTGAAACCTCCATAGTTCAAGTCTTGAGATG
>TRINITY_DN145820_c0_g1_i1:0-256
AGCTAATTTACCTAAGATTAGGGAGAGATTACATGATGTAAATGGGTAAAGAGGATAATTTTCATGACACACTTTTACCTTCCCTTCTTCTTTGCTTTATATATTTTCAATTTGTAATAATTATGTAATAGTAAATATTGCTTTCTATATTTTCAATTTGTAATAATTATGTAATATTCCATGTGTTTTCAACTTGTAAATATATTTAAATATTATGTATGTGATGTTTAATTTCAAACTTATGGGGCTTAAACTA
>TRINITY_DN146094_c0_g1_i1:0-947
GGCCGCCACGCCAGGAATAGCAGTGTTACTCCGGCCCCGGCCAGCGCCAACGGAGGGGGTGGCGGGGGCGGCGGCGGCGGGAGGAACGCGGTGGCCACGGACACGCACTCGTAGAAGGGCACGATGGGAGCCTCTCGTGCCTGCGCGCCAAGGGGTTTGCCGAATGAATGTCGGCGTCGCAAGAAACGCAGAGCGAGGCCGCATCGGCCTTGCAGGTAACGGCAGCGGGCGCCTGTTCGCAGACCTCGCAGAGCCACACCCTCTCGTGGCGCGACGCCAGCTTGTTGGCGCCGTGAACTTTGACGTCGCAGCCGGAGCAGAGATAAGCAGCGTCGGCCCTGCAATAGAGCGAAGCGCTCGCGATCCTGCACACGTTGCAGGGCTTGGGCATAGTCCAGGCTTGCAATTCCTTCACGATTCCGGCCTCTTGGGGTACCTTACAATCCTCCTCCTTCACCATTTCTGACGGGGGCGTGTTACAGAGAGCGAGATCGGAGGAGCCAGGCTTGTTATACGATGTGTCGGGAGCTTTTGCCTCCTCTATATCTGGAGGCTACGGAGTGTTTAGCCTAAGACACCGCTAACCCGGTCGCTAAGTCGGGGTTTAGCGGAGCGATAAATGTATTGGGCACCAATGAGAGCCGAGTATTAGATATCGTGGAGCGCCTGCGGCCACTAGAAATTATTGTTCCATCAACGTCGTCCTTACTTGAATAATGGAGATAGATGGGGCCCGCCAGGCGGTGGCAGTGGGCTGTTGGAGCTCGTGCTGGTGGACCCCTCTGTGCTGCTTTATATTTTATTCCGATCATCAGATCCTTTTCGAAAATTTAAGCGAGAAAGTGATATTTTGACGTCGCGGCTTGGTGGGCCCATTTCTAACTTTTCACTCTTTAGTCTAAATCTCTTGCTCATGGGTAAACTCACTAAGGTTAGGTTTTTTTTTT
>TRINITY_DN146122_c0_g1_i1:0-376
CCAAATTAGATCTTTCTCAGAACAAACTTAGCCATAACATACCTAAAGGCATTTTCAATTTGAATCATTTGATCGCACTAGATCTATCTCAAAATAAATTCACAGGTCCCATTCCCAAAGGCATTTTCAATTTGAATGATTTGTACCTACTAAATCTATCTCAAAATAAATTGACAGGTCCCATTCCTAAAACCATTGCCTGTTTAAAGAAGATTTACGGCTTAGATTTCTCAAACAACCTCCTCAAAGGGACAATTCCAAGAGCTCTAGCAGAACTCCATTCCTTGTATTACTTAAATTTAAGTTCAAACAGTTTTATTGGAAATATTCCTAATAATATTAACAACTTAGTTTCACTTCAAATATTAGATTTATC
>TRINITY_DN146147_c0_g1_i1:0-252
CCAAGTCAGAGTAGATCAAGAAAGGAAATAAAGAAGGTAGCAACAATGGCGCAGGCAATGTCCTCCATGGCAGCTCTACGTGGAGTCTCGCAGCCGGCGGTTCTCGAGAGCGGTCACACGATGAGTTCCTCCACCCGCTTAATGCCCACCACCGCGCCAGCTCGCCTAGCAGCCGCGGGCGTTAAGCCCTGGGTCCTATCAGTCCGAGCAGCCTCCGAAGCCTCCACATCCCCTTCCTCCTCCTACTCCCCG
>TRINITY_DN146187_c0_g1_i1:0-254
GGATGCTGACAGTGCATTTGATAGGCTCTGTCATAAGAAGAAAGTAGAACTTGGTCAGTAATTTTGCAAGATTGCGAAGATGTTGGATTTGGATGAGAAGATGTATCATTTAAATTTCCCTATGGCAATATACATTTATAGAGACAATTGGGGTGCTGTTTAATAGTTAAATATGATCTCCTAGGACTCTAATTTTAGCCAACTCAAATTTTGGATTTAAAATAGCTGAACTTTCCTTGTCGGGCATGTCTTTT
>TRINITY_DN146249_c0_g1_i1:0-227
AAAAAAATTGGAGTTGGATCAAGGCGTTATTAAAAAGGGTAACGCAATGGAGCTGTTTTTATTATTATATTTGAAGCTCCAGCTTGATCGGATTTTATATATTTAGGCTCTTCTTTGTGGTTTTTACAGAGGCCACAAGTTACGTGTGAGTCAAAAGATATGTGTGATGTCCTGTAATGATATTTCCTTCCTCAACAATAAAATTGTTATTTTATATATTTCTTGCC
>TRINITY_DN146411_c0_g1_i1:0-212
GGTTGCGGCAATGGACAGAAGGACAAGATGGCCAGGTAGAAAAACATTGAGAAAAATAAGCCATCTAAAGGCAGTCAACTGGAGACAAACAAGAAGGCAATGAATATTCAGTGTAAGGTCTGCATGCAAACATTCATCTGCACAACATCAGAAGTCAAGAGTAGGGAGCATACTGAAGCAAAGCACACCAAGGCTGATGTTTATAAGTGTTT
>TRINITY_DN146607_c0_g1_i2:0-247
ATTGAATTACCGTTTGAATCAGCAGATCCAATTTCTTGATCATCCTGTATAAAGTTCCCGAATTGGTAAGATATGGCCGGTGTTGAGGTTGCCACTGCGCCAGCTGAATTGATCGCAAGCGAAGAACAAGCGAAACCTGTAGAGGCACCTGTGAAGGTTACCGAGATCGAACCGACGACCGAAAAAGCTGCTCAAGAAGAAGTTCCTCTCTCCAGTCCCGCTGCGGAGGTTCCCGCGGCCGATAAAA
>TRINITY_DN146679_c0_g1_i1:0-238
TAAACCAGATGCTGTGCATTATCTCACTTCGACACTTCTCTACCGCAGACTCACTCCGAATCCTAAATAATATAATCTTCAGGGTGTCAGTCATAGACACTTGTCAGATCACCTTTCTGAACTTGTCGAGAGCACATTGACTGATTTGGAGTCAAGCAAGTGTGTGGCTATAGAAGATGAGATGTATCTTTCTCCCTTGAACCTTGGCATGATAGCATCTTATTATTATATCAGCTAC
>TRINITY_DN146767_c0_g1_i1:0-226
AGTTTGAACTTCAGCATGGAATTGAGGAGATCCAACAGGATGTTCTGAAGAGATGCATTGCTGCAGAACCAAGGTATGGAGAGCGGTGGGCATCTATATCAAAAGCAGTTGAAAATTCACATCTTCTTTTTGAAGCTATTTTAAAGAAAGCAGTGGTTGCTTTAGGCAAGGAAGAAGGGGTTATAGGAGTTTGAAAAACTTTTTAGAAAAAAAAATCAGGCCATAC
>TRINITY_DN146833_c0_g1_i1:0-222
GCGGTTTTGTGCTGTGCTGCGTGGGCGCAGAGTGGTGAATAACAAGGGTAGTAACAAATTATGGCTGCAGGAATGATTAAGGATCTTGAGGCATTCAGGAAAGCTCAGAGGGCAGATGGTCCCGCCACTATTCTTGCCATTGGCACTGCTACTCCTCCCCATGCGGTTGATCAGAGTACTTATCCGGATTACTACTTCAAAATCACCAACAGCGAGCATATG
>TRINITY_DN146877_c0_g1_i1:0-400
CTGAGACTTCTAATTTTGGGCGTCCACATATCTTTGTCGAAAGATGGGGCGGGGAAAACGAGAAATGAAGAGGATAGAAAATGCAGGGAGCAGGAATGTTTGTTTTACAAAGAGGCGACGTGGGTTGCTGAAGAAGGCCCGGGAGTTATCGATACTGTGCGATGCAAGCGTTGGCGTTGTTATCTTCTCTGCAGCTGGGAGAATGTCTGAATACTCCAGCACATCCGACATGAATATTATTATAGAAAGGTATATGAAGAACGGAAGTCATGCCAAAAAAGTCACCCCAATTGAGGCAAATGAGCATATGGGTGGTCCAACAGAGGTTACCAGGCTCCAACAATGTCAGGAATTGCTCGAGCAGGAGTATAGGCGAATGAGTGGCAAAGACCTAGGGGGC
>TRINITY_DN146879_c0_g1_i1:0-261
CCTCTGCTATGTGGGTCAGGTGCTGTACACCTTTGCCCCGGAGAAGCTCCGACACCCATGCCTTTGACTGTTAATACATCAGGGAGTAAGTTTTACCCCTTATGTTCGATACACACGCCATGTTAAATATCATTTTTGAAGTAGAGTAGCATGATAATTTAGGTGCACATTGCTATTCGTTTTGCAGCTATTTTAGCTCCCTCTGGAGTTTCTAGAAAGCATACAATGCCTGTAGCTTTAGGCGCGACTCTTGGTTTGCTG
>TRINITY_DN146942_c0_g1_i1:0-223
GTGGATGGAGATGGGGCATGCAGCTTTGGGATCGAAGCAGTGTACCAGCTGAAGTATCAGAGAAGAATCTCAGGAAAGATCAGCGCTGGCTCTCTCAAGAACTTGAAAGGGATAAGCGTCAAAATTCTGTTTGTATGGCTGGACATATCTCAAGTGGAACTCAGAGGGGGCGAGGGCGATGATGATGGGAAATTAGAATTTTACGTGGGACCATTCTCTGCTG
>TRINITY_DN147070_c0_g2_i1:0-1151
GGGTACTTATGTAATGAAACGGATCTGAACCTGCAACCAGTAGGCTACAACTCAAGAAAGGCGTTGGCACATAAGGTTCCAGGCATTCTTTCCAATTATCATAATTATGCTTCTGCCCCAATTGTATTCTGGGGATCAAAGCAATAATTCCTTGGAAGGATCACCTAGATTTGTCGAAAAGCATGACTGCCCTCAAATTAAATATCCTTCTAGCATTGGACAAACATGCGTAGAGGGGAGATCTAGTTTTTATTACTCCGTTCCTTCGCGCTACTGTGTGTATGAATCACAGTGTTCTCCTATAGATGACAATATAATATTCGAGGAACAATCTGGTCCGAGTGCATATGCTTCGCCAATAAACGCTGTGAGCGTTCTCCCTAATTCATGCTCGACTCATCATGAAAGCGGGTCTGGAAAAAGTGAAAATAACAGCCCAGAAATAAATCCTGAAGCGTACCCTAGAAAGCAAAACGATCCATCAGCTCTCACCCTAGACGGAGGAGGTAATTCCTTTTCAGATGTCCAGGATTTTATGGATGAAGAGTCTTACAATTTGACCACAGTGAATAAAAAGGGTAAGAGAAAACCTAAAATAGCAAAGAATGGTGGACATATCCTTGCTGGGAGGATAGAGCATATCGATTTTCAAGTTAAAAGGACAACAAGAGACTTCAAGGGATCTCGGATTTCTGGACCCTCAGGAAGGATAGATCGGCACAGTAAGGTACTTACTTCGAAAGGTCCTAGGGACCGAAGAATAAGATTATCTGTGGGAGCAGCTATCAACTTATATGGGCTCCAAGATAGACTCGGCCTCGACCAACCGAGTAAAGTTGTTGAATGGCTTATTGAAAAATCCCAGGCTGCAATTCGGGAGTTGCCTCAAGTCCCTTCTATCTTTTGTTCGGACATATCGCCATATGTAGATTACAACAGTGCCGCTGTGTGTGTATCATGTCATCAAACAGAAGACCTGCACACCTTGTCGCCGGACAATGCATGCACTACCAGCGGGGATTGTCTAGAGGCAAGTACCTACCCAGGGCAAATGTGCTCCCTAGCAACGACCACCGAAAGCAACAGCAGAGGCTCCATTATTAGGGAAGAAAAGAGAGAACAGAGACCAATGGCAGTCAGCTTAATTTCCA
>TRINITY_DN147217_c0_g1_i1:0-295
AATAATAACAATAGGTTGTGTCTGATTTTTTAGATTACATCTGCATCTGAGTAAACTCCATTACGCATTTTGAATCATGCCAATTTGATTTATTTAACTGGAGTTTGATGAAAATATTGGGGGAGAAAATCAGTTTTCTTTAACTTTAACTTTAGTTTCATTCACAGTTGGGTACTAAGAAAAGATAGAAAAACCTTCCTTGCAGCAATTTGAATAATTGATTCGACATGTTTGCTGGATGTGGACAAAATGTTGAGAAAAAAGTCTGTTTGTAAAAGTTAACTTGTTTTTTTTC
>TRINITY_DN147256_c0_g1_i1:0-296
GCTGTTCCCTCTGGTTCTCTAATCTGCAGCCACTTCGCCCTCTGTCGATCCGTATAATTTTGTGTTTGCAAGCCGTCTCTAAAATGGAGAATCGCGGGAGCTCTGGAGGAGGGTGGTGGATGTATGCCCTTCCTCTCTTCACAAAAGATGGCCGTGGTTACTTTTTATGCTCTGACGATGACGATGTTTCTGGATGGTGTCAGTGGCCTCTGTATGTTGCACTACTTATTGCTGCTGTTTGTGCTGTTCTGTTCTCCTGGCTGAGCCCGGGAGGCTGTGCATGGGCTGGAAGATAC
>TRINITY_DN147272_c0_g1_i1:0-241
GGGATGATTGTTTTTCGTTGTGGTTAAGTCGACAATGGGTGTCGTCAATGGACAGAAGGCCAAGATGCCCCGGGAGAAAAACATTGAGAAAAATAAGACATCTAAAGGCAGTCAACTGGAGACAAACAAGAAGGCAATGAATATTCAGTGCATGGTCTGCATGCAAACATTCATCTGCACAACATCAGAAGTCAAGTGTAGGGAGCATGCTGAACCAAAGCACCCCAAGGATGATGTGTAT
>TRINITY_DN147289_c0_g1_i1:0-274
TAGTGAGAAAGCAAGTGACCAGCTTGGAAGATGGTTTGAAGATGATGATGCACTAGAACGTGCCCTAAATGCAGAGTATCTTTTTTTGCTTATCTAACATTTTCCTATTTTGTATTTTAATTTCACCAGTTGAGATCAAATTACTGGACTTGTTTTATACTGTTCTTACTGATTTTTTTTATTTCAGGTGGTATCTTCAATCCACAGACCAGAGGATCTCCAGCATTTCACAAACCATTCATCTGAGCAAAGATGAAAATAAGCCTTCTTTTAT
>TRINITY_DN147314_c0_g1_i1:0-439
TTGCGGTAATGCAAAAAGGTGAAGTCGTTGAATTTGGTGCACACCATGAACTGATTTGTAAACCAGATGGGGCATATACAGCGTTATTGCAACTACAGCAGAAGGCACCGTCCCATGATACTAACGGTACATCAAACTCTTCAATGTCATCAGAAATAACCAAATCCCCAGCTACTTCAAGCAGATCACCAGCTACTTCAAATCAATTTGATAATTGCATATCCGACATGGAACAAGAAGAAGATCTAAGAGTTAAGGGAAAGTCCAGAGCTTCATTTCTCAGGTTGCTTGCATTGAATGCTTCAGAATGGAAGCAAACTGTCATGGGCTGTGTAGGAGCGTTTGGATATGCAGCAACTCAAATAGCTTATTCCGTCACTGTGGCCAGCTTGATTTCTGCGCTCTTTCTCAAAGACAAGGACAAGATCAAATCTAAAGT
>TRINITY_DN147410_c0_g1_i1:0-214
CCCGTTTCTTGAAACTATTTATCATCACGTCGTCTAGGGAATTGATCAATCAGTTCTTTTGCTGTGAAAGTGGCTGCTATTCGAGTTGAGAAATCAGTTTGGATAAACCCAATACAGAAGCGAAAATTCAGTCTGTAAAGAATTTCAACTGAAGCATCAATCTTATTGTAAAGCTGCAGACGGCCAAGGAAAAAATGAGCAACATGGGCCCCGA
>TRINITY_DN147507_c0_g1_i1:0-342
GGTATTTGACTTTACTTGTGGTTGTTTAACTGTATCTGCTCATTCAATTCTGCATTCTATTGCGTTTGGGTTTTCTGATTTACTCTTATTCTGAAGTGAGTTCGGATTGAAACATGCGTAATTTATATGGGTAATTTGTTTTGAGGTGGGTTCTGTTCGAGACATCCTTTATACCGATGGGTAATTTATTTTGAGACGGGCTTGTTGAATAAGCCCCTGAAAGCAGCTGCGCAGCATCCATGAGTTTCCCATGGTGTCTATATGTTCTGTTTGTACTGGGTTATTGTCTAGGGCTAGATGCAAAAAAAAACATTCGAGTTTTTGGTCGCTCTAGGTCTTTAT
>TRINITY_DN147581_c0_g1_i1:0-208
AGAAGACTTTCAAGCTCTGGTCTGGTAATTGCTTTTTTAATGTTCTTGCTACCAATCGTAGTTATTGGTTCATGTCTGGCAACATCAATCCTAATGAAATGGGTGGTTAAGCACCCTTGCCAACTTTGTGAATTGAAATTCAAGCGCATGCTTTTTCATTATATTTCCAGATGAGTTTTCAAGTCCCGTCAGGTCAGTAGCAAATGAA
>TRINITY_DN147606_c0_g1_i1:0-220
GGAAGGTGAGTAGTAGGACTTTCCGCCGTTTATTGGAGATTAATGAGAGGCAAACATTTACTGGTCCCCCGGAGAATGTTCGTGATCATGTTATGGCTGCGACACGTGCATTAAGCAAAGGTGATTGGAAGAAAGCTTATGAAGTCATTGCAAGTCTTTACTTCTGGAAGCTTCTACGAGAGAAAGAGAAGGTACTAGCAATGTTGAAGTTCAAAATTCA
>TRINITY_DN147627_c0_g1_i1:0-226
GTCTCTAGATGCCACTTTTTTGTCTCTTTGGGAACTGTATGGAACTGTTTCTTGGAACTTCTGTTTTGTTCTAGGGTTTTCGTTCAAATCGGCTCTACAAATAACTCTTTTGTATCTTCAGGTTAGGGAGCAGTGTCGTGTATAATGCAGAATGTGATATCCTTATGATTTGTGGTACTTGCAATGTATATATATCTTTTATTTTACTAGAAAATAAGCGGAATAT
>TRINITY_DN147635_c0_g1_i1:0-211
AAAGTAGTTATACCCTCAATAATGTCAGCTGTTAATCCTGAGTTTGCCAGTTTTAAGGAAGTTCGTGGTCTCTATAGTAAGGGAATTTCATTTTTGACTAACATTACTTCCAGTTTAGCCAAAGAAATCCTTCCCGGTCAGACGATAAAAGGGATTATGAAAACAGACGATCAAGCTAACCTCAAGTTTCCGCTTCCCACTATTATTAGCA
>TRINITY_DN147660_c0_g1_i2:0-317
AATATAGACCAGAGACGTCTGTGTGCCTATGTAGCTTTTTTATCATCTTATAAATAAATAAAGCCGTTTCATACTGCCAAATTTATAAGGTCACTCATCTTGCTTGCCTGTTTATGTTCACAGTATGCGATTGTGTTAACGTAATATGAATCGAGTTAGCATGGTTTAAAATAATATGATGGTTATGCATAATTTCTCTCGTGATTGTGGATTACGAATGGCCTAATAGAGGACTTTGCTGTTATTGCCTTGAGAGGTGTTCTACCACTCTGTTGTTATTTGTTGTTATTGGCTTTTGTAAGATAACCATGTAAACC
>TRINITY_DN147793_c0_g1_i2:0-254
CCTCACCTTCCACCTTCTCAAGGACGTTCCAGGCCTCATCTCCAAGAACATCGAAAAGAGTCTGGTGGAGGCATTCCAGCAGTGCGGAATCACGGACTGGAACCAATTATTCTGGATCGCCCATCCCGGAGGACCAGCCATTCTGGATCAGGTGGAGGCCAAGTTGAATCTGGATCCCAAGAAACTGAGGGCGACGAGGCAAGTACTGAGAGACTACGGAAACATGTCGAGCGCGTGCGTGCACTTCATCTTGG
>TRINITY_DN147822_c0_g1_i1:0-236
AAAGAAGCCCACCCATGACATGTTTGTAGAAGGAATGACATTACACAAATGGGTGGGTAGTAGTTTTCCAAACCAAGTACAAGAAGTGGTGGACGTGGGTCTATTAACCAGGACTAGTAGATGTATTGAAGAAGATAAAGATCTCAATTGTCTCAGTGCATTGATAAATGTGGGTTTGCTTTGCACAAATGAATCTCCTCAAGACCTACCTACAATGAAGGGCATACTATGCACAT
>TRINITY_DN147827_c0_g1_i2:0-252
GCAATAAACTTCAGTTGCAAAGATGTCCTATAAGTTTCTCATCACAAAAAACAAGCCCACAGTGCGTTTCCTAGGTTTCTCACCGTAAAAGATATGAATCTGGTGCCTGAAATGTTCTTTCCAGCTCAGTCACTGTAACATCATTTTGAATTTCATTTCTTACGGCCCAAATCCTTTGATTTTGTAGAATTGCATGAAATTGATGTTTATGATTTCGACTTGATAGGATACGATGATTTTTTATCTTTTTCC
>TRINITY_DN147840_c0_g1_i2:0-303
ATACAGTTGGGCAGGCTATTGCTACTCAGGAAGCCAGTAGGCGAAGTTCTACATTTTTGCCACCACCATGGGCGATAGTTGCATTATTAATTATTGGATTCAACGAGATCATGTTGCTCCTGAGGAATCCATTAGATCCTGGTGTGGTGTTTGTGCTTTTTCTGTTGGTAAAAGCCCTATGTGTACAGCTGGATATTGCAAGTATATTTCAGCATGGCGCTCTCTCTGGCATCCTTCAATTATCAACCAAGTTTCTTCCCACTGTCACGGGAATCAATCTAAAGAGTCTTGCTGATGAGGGGC
>TRINITY_DN147851_c0_g1_i1:0-205
GAAAAAGTGGCTCAAGAAGAAGCTCCTCCCTCTAGTCCTGCGGAGGAGGATCCCGGGGCAGTCAAACCAGTCGATGAAAGCCCCGACACCGGGGAGAAATCAGCAGAAGAATCGACTGGAACCCTGGCTCCCTCGGAACCCGGAGTAGAATCGGCCCAGCTGGAGCCCGAGGAAACACCAGAACCTAACGAAGAAGCCGTCGAGC
>TRINITY_DN147900_c1_g1:0-1206
GAAAAAGATTTTCGGTGGTTAGTGGATATGACAGGGGTTTAATACCGGCACTGCCAGCTCTTAACACTTGGCTCCGGAATTTAATTCCACCGGTTCTATCATGTGAAGGGGTGAGGTCCGGGTACCCCTGGAATTCGCGCCCTCGATCTTACCACTCTCATGGCTTGGATGATTCGTTGCCCATCCAAGCATTGTGTTGTAACAATTGACTTCTCCTTGGTTTATTCGGAGGCGTAGGGTTTCCAAAACAATTTTCCCAGTAACCTGCAATAGCTCCGACTTGCCTGCTATGAACCTGTCCATAATCCCTTTGTGCTATGTAGATGCCACTGGTTCTTCATTTTGCCAAGCACGAACCTGGAATCTGCCTTGGTTATTACAACTTGGTCTTCTGGATTTCGATTGGATTATTGCTCAAATCATCTAATGGGTTTTCTTATTTGGCTTGTTCCATGGTCAAGATTGGTGGTGTCGACCTTCAGCATCTGCTCATTGAGTTTAGTCGATGCTATTCGGCCTCTCGAGTTCTTCCGGCTCCTAATTTTCCTAACAGGTATGTCCCTAATAGTAGCACTCTTGTTGTGGTCGATTGCAAGCTTGGTTGATAGTACTCACTCCTCGAATGGTAAACAAAATGGTTTCTCTTTTTAATCTTGGACATGGCCAAGCGGCCAAAGACCTTACGTCTACTTCTTCATTGTTTTGACACAGAGAGATGGCAAACTCTTACGCCATACAATAGTGCCTTGCACCCTCCCGGTTTCAGGGAAACTTTCCCTTGGTGTAGCTATGCCGAACCGAGGCCTTGGATATTTTGGTGTTTGAAAATATTGATATGCCTTCGAGCTTCTCTGGAATTCTTATGTAATTAACTTTTATTTATGGACACAGCACAGGGTATAACCCTGGTGGATTCCTCTTGTTTTGTTACAGTTTATTTATACAGTGCATAGTTGTTGCTTATCTCCATTTTTCGAGTTTAAGATATAGCCTTTGCAGCCATACTGTATGCTAAATCTAAATGCGTTTTCCTAACCCTTGCGGTGTGGTGCGTCATCTGTTGTAACGTTTTTTTTAGCTTTGCTCTCCAGGGTTTCGGAATTATGGCGGCTTATCTATGGATATTTTATTGTAATTATGATTTGTTAATGCACGGTTTGTAATTCTTTTTTGTTAATGCACAGTTTTGCACTATGAAAAAAAAAA
>TRINITY_DN147987_c0_g1_i1:0-256
AGCGCTTGATCTTGTTATTTTTCTTTAATTAACTTATGGTATCTTTTGATACCACCTAGACTGTGGAATTGTTAACATGTTGCTTGAGTTTCACTGGATTAGAGAGTCCACTTCCCTAGTCAGGGTTGTCAGGCTTTGAATTGATGTCAAAATACATTAAAATAGATGAATATGGTCGTTCGTGATATAATCTGTGGCCTTTTATTTTGAAGTTTTGGTTATAATTTAATAGACATTGTTCGGTGGTTATGTTGGT
>TRINITY_DN148012_c0_g1_i1:0-334
CTGTATTTGTATTCTGCCTACCGCTAGAGTAAGCCATGCTTGATTTTCTTGAGTTTTTCATGAAATATATTTTGGTTTTAAAGATTCTATTTTATTTGTTTGTATGAAGCGGAGGATACGAACGCTGGATTATAGATCTAGATCTTGCATCAATTCTGGTGTAACCGGCATATCGCGCTAAGAATGTGCTGTGGTTTAAAAGGTTGCGATTAAAGGCTAGGTTATGATTTCTGTATGATGTATGCATATAGTTTAGTAAAGGCCTGGCACGGGAGTCGATCTGTAGACCGGTCCAGATATTTTAGATAACCTTTTTGTTGATCGTATTTATGGC
>TRINITY_DN148083_c0_g1_i1:0-256
GCATGATGTGACGTGACGGTCAGCCGGGTTGGTTTGCACGTCCCTCTGCCGGTTTCGATCCCTGGAGCTGCCCATATGCTGCAGCTTATGTTGATCCATGGAGATCCCGGTGATGGTGATTAACCTTCGATGTGACCGCTGTCAGTGCTCTGACACACATATCTACCAATATATATGTAATAAAAGAGGGCCCATAAAGGAACTAGTCCCTCTCACTTTTAAAAAAAACGATATTGGCATGTCTTTGCTAGCCGCC
>TRINITY_DN148173_c0_g1_i2:0-245
CACGAGATGCCCCATTCTTACTGCTCTTAGTAACTTTTCCGATCTACAAGTAGTAGACTTATCTTGGAATAACTTCAATGGGCAATTGCCGTTTTCTATAGGCCACCTCTCGACAAAACTCGAATACTTAGATTTGGGTGTGAACGAATTAGCTGGAGAAATACCTCCTGCTATTGGGAATTTAAGTAGCTTAACATTCCTTAGCTTACAAGGTAATTCTTTTACCGGGTCAATCCCATCTTCAG
>TRINITY_DN148186_c0_g1_i1:0-223
TCCCCAAGGCAGACCGAGGACATCAATGCTTTTAAGGATGAGATCGTGAGGGTTGTTTCTATGAACGGAGGAAAGTTATGCCTTAAACGTATCGCATCCAGTTATGAGAAGGCCTTCAGGAAAAAAATTTCTCTGGTAAAATATGGTAATCGTAAGTTACATTCTATAATTCAAGAGATAGGGGATCTATGTATAGAAGGGAATGGTGGAAAAAGGTCCGTGG
>TRINITY_DN148360_c0_g1_i1:0-270
TTTAGGGTTTGTTGGGTGGAAAACAAAGATCTTGTTTTGGAAATCAAGAATGGAGAATTTAGGGTTTGTTGGTGTGGAAAACAAAAGATCTTTGCAACACACAGAATGATCTACTTAGCTTGGCATTGGTAAATATTCCTGAGAAGTAAGGTTTTAATAGCTAATTTACCTAAGATTAGGGAGAGATTTCATGATGTAAATGGGTAAAGAGGATAATTTTTATGACACACTTTTACCTTCCCTTCTTTGCTTCATATATTTTCAATTTGT
>TRINITY_DN148625_c0_g1_i1:0-261
TTGTCTGCAAATATGTTTTCATTCGCTTTGTTCTAGTTATGTTTTCATTTCTGTAGACAAATTATCATCAGCAGGCAGGAGAGTCAGGTTTGATCTAGATTGTGTTTTATGTGCTGTTGGAGAAAATACTGAAAGAGTTATTTCCATTCTGATTGACAAATCCTGGGGTGTTTTTTTCTTGTGTGAACTCCATATGATCCAAGTCCTGACAGAGATCTAAGGTGGAGATCACTTCAGTCCAGTGCCAAAGCAGAAACAGCG
>TRINITY_DN148649_c0_g1_i1:0-347
ACTCAGTGCATCAGATCTATTAGAAGGATGGCAAGGGGCTGTTCCCAGGGGCCGATCTAGCAATGCAGGGGGTCGTAAATCTAGCTTTAAAAAAACAAACCTTGCAAGATCGAACATTACACAGGCAAACAACACTTTTGATAACTCTGACCCTACACGCAACAGAGTGAACAATCTCAATGTAAATGCCAATTCATCAGCATCCAAGCTCAAAAACAATCCAAGCAAGTTCCGGTTGACACATCCAAGAATGATAAAAGAACTTGCTTGGAGTGAAGAATCTGTGGCAGAAAAACAAGCTCAAAAAGAAACTGAAGCAGAAATTGAAACAGAGAAGGTTATCGAGG
>TRINITY_DN148799_c0_g1_i1:0-258
TTGAAGGAGGCATAGTCTGACATTAACTGTGAATGATTACAAGCGTAGAAGAGGCCTGCTGTGAAAATAAATAATGATATTTTCTCTGCTGGTTGGTTTCCCCATTCAATTTTTATATGAAAGATTCGGAAATTTCCTTTTGGGATTGCCAGAAACATATGCAGAAAAGCCTTAAAGTGAACATTTTTGTAAATTGTTTCAAATTCTATATGTAGTGTGCCATTATAGGCACTTTAAAACACAACTGCAATAACCTAG
>TRINITY_DN149056_c0_g1_i1:0-309
TGGCAATGACAACAATGAAAAAGGTGGCAGCGATGAGGATGAAGAGGAGGAAGATGATGAGGATGAAGTTGTGGAGGAAGAAGATGACCATGGAGAAGAAGATGATGAAGATGGCAATGACAACAATGAAAAAGGTGGCAGCGATGAGGATGAAGAGGATGAAGATGATGAGGATGAAGTTGTGGAGGAAGAAGATGACCATGGAGAAGAAGATGATGAAGATGGCAATGACAACAATGAAAAAGGTGGCAGCGATGAGGATGAAGAGGATGAAGATGATGAGGAAGAAGTTGTGGAGGAAGAAGATGA
>TRINITY_DN149103_c0_g1_i1:0-237
GATGCCATTGTTCTTGGATTTCAGTTACAGAGGATTCCTGGACGGGATACTGGCATTCCAGAGTGGTATACACATACAGAAAATGAGCTTGGTCTATGCTCTCTGATGCCTTCCAGAGAGAAAAATGATCATGATGTCACTTCCACTGAAGAACTAGGCATTGAGGAGTTTGAGATTCTCCACGGAGACATACATGGCTTTCCAGACACAGTTGCTTTCTTGAAGAGTTTGGCAAGT
>TRINITY_DN149320_c0_g1_i1:0-419
TGGGCGTGCAGCTCTAGTTCTTTCTCCTTAATTACAGTTTCTCTTTTAGCATTATCGTGTTCTCTAGCAGCTAAAGCAGCCATCCTCACACTGATGTCAGCCTCTTTCTCTTTTAAGGTTGCTTGATGCTTTTCAATCTGCATTTTGGCATCAGCCAATTCCTTTTCAATCTGTTTCATGGCCTCATCTCTCTTATTTATATATTCTTCCCTTTGATTCAGTAACCTCTGTCCTTCTATCAACCTTTCTTGGCCTTCCTGCATCTTTTTCTCCCATTCTAGTAGATTTTGCCTCTCAAGAGAAAGTTCGGATTCAAAAGCATCATGTTCTGACATGAAGGATTGCCTCTCTCTTTGAACAGTCCTTTCAAGTGCTTCTATATCCTGCCCTTTTCTATCCATCTCTGCAAGTTTCCGCCT
>TRINITY_DN149452_c0_g1_i1:0-413
GAGTTGCCCGCCTTTCCAAACTTCCCTGACACGACGGCTCCTGTTCTGGGCAGGCAATCTGAACGTCTGCCTCCCATCCTGACAACCTAAAAGCAACTGTGACATTACAAGTAGTTTCACTTACAATCTAGACTGTCAAAGGATCTGTTTTGTTTGTGATACCGTGGCAAATTTTATTTGCGATTATAGAAAAATGTGTATTGTGTTATACTTGTACTCGATTCCAAATCACGATGAGCATGACCAAGGGCGGTCGTCAAATATGACTAAGTTCTCTTCCTTTTTTTTTTGTTCATTCCACCCATTAAGTCGACTTCCATGTATCATTCACCAGCTACTTTGTTAATTGTATATTTATATATATTTACCAATTATGAGCATTAAACAGAGTATTTCATATATTCAAAAAAAAA
>TRINITY_DN149611_c0_g1_i1:0-230
CCAATCGAAAACCTGGGCAGGCATTTCTGAAGCCTGCCGTTGTGTTGTCATCTGATCTAGTTGCTTAGATTAGTCCGTTAGTATGGTTGATAATCAGAGAACCTAAAATGTTTGGCCTCAATACATTAAGGCATCGATTGGGTCAATCCACAATTTTTTGATGACTGATTATTTTTATTAAGATATTTGTGAACATGTTTATCATATCGTCCCTGATATTTTTATTCATG
>TRINITY_DN149942_c0_g1_i1:0-224
CCGAAGCCCAAGAAGCTTGCCCCTTCCAAAGCTGTTAAGAGGACAGCTTCTCTGAAGCCGAAGAAGGCTGCCCCTGCTGTAAAGATGGCCAAGAAATGAGATCGGGCGTTTACATTTCTAATTGCAAACTATTCTGCTATTTGAATTGACTAATCTGTAATTATAAGCTTATATTAATTTGAATTGGCATCAAGAAAGTAGGAATTGGTTGATGTATTTATTGG
>TRINITY_DN150024_c0_g1_i1:0-229
CATGGCCTCGTGGTGAGATGTTATCCAGGTCCCAAGCTATGATTGTGTCAGCCGACTGTTTCATTCAAAGTGTTTCATAATTACATTCAGAGCATCATTATTTAATTTTTTGATACATTTTTCGGTTACACACATTCAAGAATTGATCGTGAGCAGGTTTGCATGATGAACTTTCGATGCCCTGAATTGTCATCATTCATTTGCCCATCCTGTAAAATGTGGTTCTGAT
>TRINITY_DN150120_c0_g1_i1:0-236
CCCGGAGGAAGCGCGGCCCCCGGATCAAGGGCGTCAGGGAGCACGGCCACGGCGATTCTCACGCCATCCACTCTCCTAGTTTTGGTGGGAGTGGCTCTTGCTGGTGTTCAGTGGTGAGAATGTCAGCACCCACTGCCGCTCCACTAATTTTAGTGGAGGGAAGATGCTTATCTGTGTCGGAAGATCTTGTGCGGGTGGCCCGGGCGGGGCCCCCGGTTTTTTGACCGGTTTATTGT
>TRINITY_DN150195_c0_g1_i1:0-224
TTGCAGGATCAAGAATCTGATTTTTCCTCTCAAGGCAGCTCATCTGCTAGTAATCTCACATACTCTGGTTCCATGACGCATAGACAAGTGGGTAACGTTGACATGAGAGGATTGATCGTGCTGGCTGATTGAATCTCTACCCATCGTTGGCAACTTCTCTTAAAATTATATTTGACAACAGAAATCATTGGAGTTAATTTGTCTATTTAGATTCTATGTACACG
>TRINITY_DN150264_c0_g1_i1:0-231
ACCGACTTTGCCCTACTCCAGTTGTAGAAGTGAGAGTCTTTGCCGGATTTGAAGGCGTTCAGTTTCAACTTAGTGATACCATCGAGTATCCGTAAGCCAAGAAGATGGGCAATTCCCCGCCACAATGGCAGAACGTCGACGGCACCAACAACGTTGGCGGCAGCAACAACGTTGCCGGCAGCAACAACGTTGGCGGCAGGAACAACGCTGTGGGGCGCGGGGAGAACAGCG
>TRINITY_DN150326_c0_g1_i1:0-330
TAAATATCCTCCTTTTTTCCTCTATTTATGCTCACTTTGTGTTTGTTCATCTGGGCAGAGTGGAGTGGAGAAATCTTAATTGATAATGGCTAGCAGAATGGATTCAGGATTGTGTTTATTGTTACTACTTGTGGCTTTATGCAAGTGTGTAGAAGGCACTGAATATCTTAAATACAAGGACCCATCTCAGCACATCACTGCCCGTGTGGAGGACTTGTTGAGGCGGATGACTCTGGAAGAGAAGATTGGACAGATGGCCCAGATTGAAAGATCAGTTGCCACTCCGGATGTTATGAAAAATTACTACATTGGGAGTGTTCTGAGCGGAGG
>TRINITY_DN150530_c0_g1_i1:0-207
GAAAGGGTGAAGAAATTAGGTAGTAGAGTAGAATTTTGTGTTTTAGAATTTGGATTTTAATAATGTGTTTTCTTTTCTTTTTGAGCCTGGCCATGCTTATTTGTTTATACTTTGAATTTTGACTGTGCATTTTATTTATTTATTTATTTATTTTGTTTTTGTTTTGAAAATGGTTTGTTCCTCTAGATTGGGATGTTTGCTGTTTAT
>TRINITY_DN150617_c0_g1_i1:0-265
AAGAAAGGCAAACTCCCCAAGGAAGCAAGGCAAAAGTTGTTGGATTGGTGGACCAGAAACTATAAGTGGCCATATCCTTCGGTATAATTTATTTATGATCTGACCAAATATTCTTAAATGTGAGCAATGTAAGCTGCGTACTTTTTCTTTTTGACAGAGATAACCTGTTTTTCTATGCAGGAAAGTCAAAAGATAGCATTGGCAGAATCTACCGGGCTGGATCAGAAGCAAATAAATAACTGGTTTATAAATCAGCGCAAGCGAC
>TRINITY_DN150617_c1_g1_i1:0-321
CTCCAGGAAAAAAGCAGCGTTGTGAGGATTAGGACTATCCATAACCACGAACTGCATCTCTTCAGATGGTTTCCAATGTCGCTTGCGCTGATTTATAAACCAGTTATTTATTTGCTTCTGATCCAGCCCGGTAGATTCTGCCAATGCTATCTTTTGACTTTCCGAAGGATATGGCCACTTATAGTTTCTGGTCCACCAATCCAACAACTTTTGCCTTGCTTCCTTGGGGAGTTTGCCTTTCTTTTTCTTCTTAAGAAATTCTTGCTTGAGACTACTCAAGTACCCACTATACTTGCGCAAGAGTTGATCTTTTAATTCCCG
>TRINITY_DN150679_c0_g1_i1:0-249
TTTCTTCCCACTGTCACGGGCATCATTCTAAAGAGTCTTGCTGATGAGGGGCAGAAGGTTGGAGCATCAAGTAACAATGCAAATGGTGGTGTTCAGCATGTGCCTTTGTGGATCAAGAATCTGATTTTTCCTCTCAAGGCAGCTCACCTGCTATTCAAGTGGCCAATGTTGACATGAGAGTGGATTGATCGTGCTAGCTGATTGAATCTCTACCCATTGTTGGCAACTTCTCTTAAAATTATATTTGAC
>TRINITY_DN150778_c0_g1_i1:0-359
ATTATGATCTTCCTCACGTCATCGCAACTGCACCCCCTCTCCCCGGCATACAACATATCAGCGGAAACCTGTTTGAGAGCGTACCCTCCGCAGATGCGATATTTATGAAGGTGAGAAATACTGTTCGTTAATCTGGCGGATCTTCTTCCTACGTTAATTATGTGATAAACATTTAATTTTGATTTATCTATCAAAGATGTTACTACTACACCTAATTTATAAGTTTGTTTTGGATTTTTCAATGAAAGCATTTCCTACACATCTGGGACGACGAACACTGCATCAAGCTACTTCACAACTGCTACCAGGCTGTCCCAGATAAAGGAAAGCTTATAATAGCAGAGGCTGTCCTGGATATA
>TRINITY_DN151338_c0_g1:0-2554
GAAAATTATGGTAAAACCGCAGAATTTCGGGTTGTGCCAACAAGGGAATTGAGAAAACTCTATTGTTTCTTTTTAATGCTGCCTTTCTGGTTGTTTTTCCACAAAAGTGGTGGCGATCAATCATTGATCGAGTGGGCCACAAACGCAATTAGTGGATAATGGTTATCCTCGGAGGCGTCCTCACTCGTGGTAGGTCACAACCTTATCCATGTGATAAACATAGACGTGGAAGGAAAATCCAAAAGAGTGGATAATGTTTATCCCGATTTCGATCAAATTCTCTCTCCTTTGCAGTGCATAAATAAGTGTGGAGACTCTATCCTTAGTATGGGTTGGCTAGTTAGATGGAAATCTACGAATTGTTCTCTGAGTTTCATTAACAGAGAGCCTAATGCAAAAGCTGACTGTGCTCTCAACGACGCCCTCAGATTTTCTAGGTGAGTGAATGCACTGCCTAGTGGGTAGAAGAGCAGAATGAAGACTATCTGCGCATAGTTATGCACGATGTCAAACCTCACTTTCGGCCGAGTTAAAGGAGCAAGAGGTTCTAGAGAATCGAATACTCCAACCCTTTCTTACAGTAAATTTATGTGGATTCAAAGATGGTATGGGTGTTTATTCTTTTTATTTCTGATGATTTTATTAGAATCTGAATTAGATTGGTTATGGGTTATGTAGGACAAGGTTCGCACAGATTGATTCGACCATTCATGGTTTGAAGGATATATATATATACATACATACATAAACACACACACACATATGAATGGCATATATATATGTATGAATGGTTTCTTTGAGGATGACTCACACTTTCGATTGGAGTCTTCACCGCCAGTATAAACCTCAGCCTTACTATGTGCATGCTCTAGTTAGCACCACTGATAGAGATAACACACTCACCCCATAGTTATGGTATTCTCAACGTGCATGATTCTTTTGTTGCATCTACATTTGTTTCTGGAGGGTCGGTGTCTATATAAATTCATCTTCACTCGGCTTCATTCGTAACTCAGAACCTTAGTAACAAGCGAATAGTAGTAATTGCTCTTCCATAATAGATTCTGTTATGAGATGGGTGTTTGGGTCTCGACCTACTAAAGGAATCCGAGCAGAAGCATGGAAGATGCATGTTTTAATTGGTCAATATGTAATCATGTCACAATTTGCATAAGATGTTGTTTTGAATCTGCATGCCTAAATATTTTTTTTAAGCTAATAGTTCAAGTCTAAATGATATGAGGACATCTGAGGTAAAAACAAACTGCACATAAGCATGGGTACCAGTACATAAGTTATTTTGTTCCATGCATAAAACATGAGGAGTAATAAACTGCATAGACTTGTGGGTAGAGTTATGTGAGTTGTTTTTTTAAAATATGCTTCCATAAGAATATGAATACTCTTGCTTGAATTACATTAATCCTTGAAGGTTTTATCATAGCCTCGTTGTACATATATGTACGGCTAATTATGTGTTTACTATGAGAAGTAAAGGTATGCATGACAAGACTATGAGCATCTCTCATGTTTAAAACAATAGCTTTAAGATATTTTGAAAGAGATAGAGTTGGGCTAGATGAGTAAATGAGAAGGTATATGAAAATTCTCAAAACTAAGTTAGTATTGAATGCTTTGGGAGCACACAAAAACTATATACCATAGTGAACAAGTGACTTGAAATAACGATGATAGACTTTGTTTTAAATAAGTATGCTTATGGTATTCAAATATTGCATAAGCAATTGATGGTGTGCTATGTTGCTAAGCATTGCATATTTCTATAAGGATTTGTTCCTGATTTGTTGATTTAGAAAGATATTGTTTCCTTTAATCGAGAGTAATGATGATTTGAGACTTTGAGGAGTCTCACATGTAATATGGTCATATGTAATGTGAATCTAAGTATTGTTTAACTTATTGCTGCTATCATATAGACCCATCATGAAATAGGCTTTGATTATAGATTGATGATGAGATGATGCTCAGGAGGAGAATATCTGGCTACCTGGAGTTGCTCTGGTATGTTGCGTGCATATAACAGTGCTAAAGTGGAGAGTTAACACGTCATTAATGTTAATAAGTTACTTTTATGTGTCCCCTCATAAACAAGGAGCTTATTTTTTATTATTATTATACATTGTGGAAGTTTTCAAAATGTAAGCTATAGTTAAATGCCATTTTGAGGACACAACGATTTTATATCATGATTAAAAAAAATGACGCTTGCAAATATGCATAGCAGGATAGTTAAATAATTGATAATCATGGTAAGGCTTGGCCATGATATTAAAGCTTGATAACAAGTAATGTATATATGAGAAGAATATGATTACTTGAGCTATACATCTACATGTATGACTTGAATGTAGGACTCATTGTGGGGTTGCAATGAGTTGCATGGATATGCCTTCATGTGTGAAGGAATCACAATTCTCATAAACTCAATTACAATAAAACCAAAGAGAGATCTACCATGTATGTGGATAATATGCGGTGTATTGGATTATGGTTAGATATCACCAAACTATGTTTCTCTTAAAAAAATCATTAA
>TRINITY_DN151525_c0_g1_i1:0-252
GGGACGCGGCCCTTTTGAAAGAAAATGCAATTCTGAGAAAAGAGGCATGCCTTAAGGAAACTATTTTGGAGCTTGAATATGAAAGGCGAGCAAGGGAGGATGCTGAAACAGAAAAAACAGAATTAGTGGCATCATTAAATCACTTGAAGATGATTTTAATTAAGGAACTCGACAAAAATGATGAATTAACAAAGCAAAGGGATGAGGCCCTCTGTCAAAGGGAAGAAGCTGGCAGACTACAAAGAAACACTG
>TRINITY_DN151572_c0_g1_i1:0-359
ATTTTGACAGTATGAAAGACCTTCTAACGGAGAAGCTGGAGACGCCGATTGCAAACGGTATTCTTGCAAAATTAAAGGATGCACGTAGTTCTGTAGAATCGGCGGAAGGGATACGCAGGAAATCATATGTATTATTTTCTACCTTACTCCGGTCTTGTCCAGAAAATCTATGTTCTGTTATACCTGGTGAATCGTGCATTTCGAAATATGCTAATGAAAGGGGCTCATGCTTCTACTGCATATGTGACAATAAACTAGGAACACGGAATTACCGGGCCATTGTGAGAACTATTTATTGCCTTCTAAGCGACACTAAATCACAAAATGAGTCACAGAATGTCTGGTATTATGAGAGGAAA
>TRINITY_DN151685_c0_g1_i2:0-315
AGTTTTGCATGTGAAGAGAATTTTATGTGATATGTGAATGCGCCAACACCTTCCATTTGAGATGCACTGCTAGCCATGTGAGTGGTTGAGTTCCTACAGCTTTGTGCGCGCGCATTTGAATTGAAGATATCAATTGCGTATTCTCATCTGGGGCTTTTAAGAGATCTATACTGTTATTGTTGTTGAGAAGTAATTTGGGATAACCATTGGCTTGAGTAGAAATGAACCGATTCTTGCTAATGATGCCTATCTTTTGGGATTAATATATTTCTTCTTGATTGCCTGCCGCATGCCTGCTTATGGTGTCTTTGTTTT
>TRINITY_DN151785_c0_g1_i1:0-632
CTCTTGTTAAAAAATATCTCCCAAGAGCAGGAACAGATTTATCAAAATGTTTTAGAGAACTGTAGCAGGATTTTAGCTGAAAAGGTAAATATCAAGTTTTCATGGTGCTCATAAACATCCACATTCATGTGAAATTGGCAAATGGATAACCTAGTTTCAACTTAAAATGCTTACTTTTTGTTCTAATTACATTGTCTTATCATATCAAAGTACGTGATTCCTTACGAAGTTCAACTATTAAACCAAGACTTAAATGCAGATTATTTTTCCATAGTTGATCATGGAAGGCACATGGCATTATGCACTTAGATATCTATATTCAGATCACTATTTTCCCTCTTTCTGTAGTTGCTTCATGAATGCTATAGGATGATAAAATGTGAAATTCATAGAGATAACAACAACCTCTCTCTCTTGAAAATGGCTTTCGTGGTGTGACGACTTTGGAGTGTAGAGTGGTTTAGGGTTTTGGTGGAGGTGGATGATGATGATTTCAATAGAGGGTATAAGACACATGGTTTACATTATTCAAGCTCCCACATACGTCCATATAGTGGTGATGCAAAGGAGCTTTGGCACTTCTGTTCGGAGGCAAGGTTCTTTTGCTCAATGCTCATGTTGAATTTTGTAGC
>TRINITY_DN151980_c0_g1_i1:0-268
GTCTGATCTGAGTTCTTTAAACCCTAACATGTCTTCATACTAAACTACGTTACACAGCGGTTGTTTATCAGGTTTTGTAGCTCGGTTGCCTTCTCCCTTCACAGCGGCGTTGATACACAGAAGCCTGCCTCTTTCTTTCTTCACCTCTTGGTTTTTCCCAGTTCTGTGCTTTCGAGTTCTACGAGGTCCGGGTTTCGATCCCCACTGCATCAGTTTCCTGCAACAATGCCTCCCCGCTCTGTGAAGAAGAATGCCGTCACAACCCCCC
>TRINITY_DN152085_c0_g1_i1:0-375
TCCAGATCATTGTGCCTCCCTATAAAATAATGTATGTTTAAGAAATACACGGGTGATAGAGTTTATGGTACTATTAAGACACTATATGTTTGATAAATACATAGGTGAGGTGAGGTGAGGTGATGGAGTTTATGGTAGTGTTATCACATTTCTTGTGATAAGTAAGGACTTTAAATTTTTTGGATATCTTAAAAAAATTGATAAATTCTAAAAATATGTTTTTTTTTATTTATTTTTATTATAAAAAAATATAATATGTTACATTTTCAATTTCAATTCACATGTGGTTGACTTTGATGTATTCCATTTACAAACAAGGTTTAACTTTATCTTTTTTTTCTCACAATTTATTGAATTTAGAGGTTCATTCTATAG
>TRINITY_DN152136_c0_g1_i1:0-269
GGCGAGTTTATGATGATGCCTCTGGTGTTGAAGGAAACTCATGTATACACGGAAGAGACGGCCCTATTCGTGTATGGCCACGGGAAGGCGTGCCATAAATCATAACCCTTCCCTTTTCCATGAAGAAAAAATAAAATATATACAGTGTACACAGGTCTCTTTTTGTTTTAATTCGACGGGGAATTTTGTTATTTTTTAAAGCTGGCGCAGTGGTGTGAGCAGAAACACCACCAGCGCATGGGTCAATCACTATGTTATCGACATTTATA
>TRINITY_DN152396_c0_g1_i1:0-349
TAGCTTCTGGTTTTCCATGCAGACTGCAACATTTCATGGAAATATCCGGGCACTTTCCCCTGCTGCCTTCCCTTTAAATATGTCCTCAGCACTTGAATTCATTCATATGGTATTCAATTTATGTAATTGATTTTGGTGCAAATGAAGGATTCATTTTTTTGCCCCTCAATTAATCACATCATTCGGATGAAATTGAAGAGCGCAGCTAATACGTCTGTGCTGGTGGGTGTTTATATTGTATTCCAACTTGCAGTCTTGGGGTCTCTGTTAAACACCCATTCTCACTCTCCCTCTCAGCCCAACAGTTGTGGGCATGGCATCTGGTGGGTTCCTATTCATGTTTATCTCT
>TRINITY_DN152540_c0_g1_i1:0-727
CGAGCACATACCTTCTGCCGATGCAGTCATGATGAAGTGGATTATCCATGACTGGGAGGACGAGGAGTGTGTGAAATTGCTGAGAAGAAGCTACCAGGCAACACCAGCGAATGGAAAAGTATTAATCGTGGAAGCAGTTGTTGGTGGAGACAAAGAGAGTGAAAGTACGTCCAGGCGATTGAGTTCGTTATATGATATAGGGATGATGGTTTACACAGCGGGTGGGAAGGAGAGAACAGAGGAAGAATTGAGAGGGCTGTTCCTGACAGCAGGCTTCAAAAGCTACACTATCATCAAGTTGCCTTTCCTTCAATCGCTCATTGTGTTGTCCAAATCCTAATAACCCCTTGCGCTCAGTTGCTCGGGTTGCTACCTTGCAGTTTGAAATCTATCTTTATGTTTGTATGGCAAGGGTATGTGTTCCGTGGATATTTTGTAACAGCTAGTGGTGTCTTTATGTTTGTAGGCCAGTAATATGCATTCTGTTAGTATTTCTATAGGACGAAGGGTGGGGGTAATAATGGGTCTTTCTGTGGTTAGACAAATAGTATGTCTTTCTCTGGATATTTTGTAACACGAAAGGGTATATTTATTTGTGTTTGCCAATAGTATGCATTATGTAAGTATTTCATAATAATCGTGAATAGGATATGCGATTTAGTGTTTATTGTGACCTAACACAAATGTATAATTTTCTACCTAAATTTTGTGTTTCATAACTGATTAG
>TRINITY_DN152561_c0_g1_i1:0-700
AGGTTATATAGTGTACCAGGGACCCAGAGAATTTGTATTGGATTTCTTCGAGACCATGGGATTTAAATGTCCCAAAAGGAAAGCAGTCGCAGATTTTTTACAAGAGATGAATTCCCGAAAAGATCAGGAGCAGTACTGGTGTACTAGCAGTGGGAGGCCATACAGATACGTCTCAGCGAAGGAATTTGCAGAAGCATTTAAATATTTTCGCGTCGGAGCCGATCTGATCTCAGAAATGTCGATTCCATACGATAAAACAAAATGCCATCCCGCAGCACTCGCTAAAGAAAAATACGGCTTAAGCAAAACCGGACTTTTCAAAGCATGTTTTGACAGACAACTTTTACTTATGAAGAGAAATGCTTTCATCCATGTCTTCAAATTCTTGCAGATAACTTGCGGGGCCATACTCGCCATGACGCTTTATTTTCGTACAACCATGAATCACAGAAATCTGGAGGACGGGTCCCTTTATTTTGGAGCTCTATTCCTGGGTCTCGTCATTAATATGTTCAACGGACTTTCTGGTATTGCGGCTACAATTGGAAAGCTTCCAGTTTTCTACAAGCAGAAAGATTTGATGTTTTACCCTGCCTGGGCGTACTCTCTTCCTATATTCATTACAGAAATTCCTCTTTCCTTAATCGAGTGTACATCATGGGTATCTCTTACTTATTATACTATTGATTTTGACCCGGCC
>TRINITY_DN152616_c0_g1_i1:0-255
AAAAGATCAAGTAAATTAAGAGTGATTTCAGTTCACTTCAGAGGTGCAGAGAAAATGAATCCTTCTACATTGAACATCACCGAATCAAGATCATCGTGCGAGCTTCTGAGACAGAAAGGAAACAAGCTATACATTGATGTATCAAAAGGCAACCTTGGGTCTTGTGTGGCACGCCACAAGCTACAGAAAGCTCACGAATTCTATGAAAAAGCCCTTGGTGACAGTGGCACTGAGCATGACAAAGCTTCATGTTAT
>TRINITY_DN152744_c0_g1_i1:0-306
TCTAAGTGAGATCATATGGGCTTAAGCAAAGCGGAAGCTCTGGAGGGATACGATCCCAAAGGACTTTTGGAGAAATTAATGATAGAGTTCAAACACTCGAATCTTTTCAATCAGCCTCACTTCAGTGAGGGAAAAGTAAGAAACATTGATTACACTGAAGTATCCAGAATAAAAAGAGGGAAGCTGAATGTTGACGCTATCTCTGAAAAGAATGACTCCTCAGATCCTTTGCCCAGCTGGGATCAGGGTGATGATGATGAGGGAGATGAGGCACAGTATTTTCTAAAGACTAATCGAGACCAAACA
>TRINITY_DN152896_c0_g1_i1:0-893
AAATAGTGCAGCTGCTACTGGGGTTTTATCTGCTTCAGGAACAGTGTCCAATAGGGATTGCCCACCTATGACTGTAACATACAGACTCCAGGTTTATTTCTATTTCTCTTCTTTTATTTCTTGTTTATTCTCATCATCGTCATTGCAGGGCTTATCTAGGCACTTATGTGGTTGTTCAGGACACTGCTTTTATGGTAAAAGAGAGAGAATATCAATGTCCATGATTGACCAAAATAGGTCATCGGGACTTGAAATTATATGCAGTAAAGTAGAGGAGAATTCGGCTAGGAAAAGAACTCCAGGGACTGAAAATATAGACAATGTGAACCATTTAATTGTAGCAAGAGAGGGTGGGGGGCACAGTAATCTGAAGTTATATGATCCAATTACATGTACACATTGCCTTCAAAGAATCCAGAGCTGGAAGCTGAGGCAACTGATCTGTGTTGTCACATGTCCATAGCAATGCTTCAAGCAGGACTGGTGGTGTCATCATCCACCACACAGATAGGAACAATACAGGATAGGATAATATCCATAGGAGAATGTCCAGGGCTAATGAGGCCAGGCAGCTATGTTTTTTTTTGCTTGGAATAGGTTTTGCACTTAATTTGCTCACTTTTGGGTTAATGTGAAGGACTACTGCAGAGTGTTCTGTTTCTATGAGATGGTTGAGAAATAAAGTTTAATATCTTTATGAGATGGTTGAAGAAAACAGAATTCTCAGATATGACAAAAACTATTTTTATTTCTCTGTTTTCACTGTAAAAGGGGACTCTGCGGTAATATACTATGTTGTGGAATGTCTGTTATGTAGGGGCTTGATGGAGAAGCTACAGAGCCTATGACTAAAGAACTGGAGGAGGATAGAGAAGAGACACAGGATCCAGAAG
>TRINITY_DN152972_c3_g1:0-808
CGGGGGATCAAAGCGAATTCTGAATCTTGCAATTTCACCAACATTTGTATCAGTTCCTTGTGTTAGCTAACGATCTGCAAACATGTCTTCTGGCTGCGGAAACTGTGACTGTGCTGACAAAAGCCAGTGCACGTAAGTTTTCTTTATTTCATTTTTTTTTTCTCTGGTTTGGTTGCTTAGATTTCAGAGAATTTGGATTTGAATAGTAATTTTAAAGTGTCAGTTTTCAATGGCTAACATCTCTTTGCTTGTGCTATTGCTATTAATGATGGCAGCAAGAAGGGCAACTCCGCCGGTCTGGAGATGGTTGAAACCAGCAGCAACATGAGGTGGGTCTTGGGTCTTGGCCATCATATATTTCAGATTGAAACGCCTAAATTCTATGCTTTGGTTATAGCGCTGAATTCTGATTTTAATTTGGCTTTTGAATATTCTTCCTGCAGCTTCGACTATGAAATGGAAACTGTAGCTGCAGAGAACGACTGCAAATGCGGACCAAACTGCAAGTGCAACGGCTGCACCTGTCACAACTGATGATGGAGGACATAGAAGTCTCGCTACGTATTATATATAGAAAATAAGTATTGTTGTTTGTTGTGTGATGCCGAGGGGGTCTGCAGTTGAATAACAGCAACTCAGTTGTATGTGTCATGCACATCCCCTCAGCGTGGTGAACTATAAAAAAAATTATGTCATGTACTTTTAGCTTGTTTGTTATTCTATGTGTGTCTCTACGCTACACCTCTGTACCGCCACCTTAATATTTATTAAACGCTGTGATATTTTATTAAAAAAAAAAAAAAAAAAA
>TRINITY_DN153014_c0_g1_i1:0-385
CCCTCAATCTTCGTGAAAACTATCTAGAAGGAGGAATTCCACGCGAGATTGGCCAGCTTAAAGCGTTGCAACTACTTGACCTCAGCTCGAATGCGCTCAACGGGTTTATTCCAGTCGAATTGGGCCTGCTGCACAAACTCCGCACCCTCAATCTTCGTGAAAACTATCTAGAAGGAGGAATTCCACGCGAGATTGGCCAGCTTAAAGCGTTGCAACTACTTGACCTGAGCGACAATCTGCTTATGAAGGGTCCTATTCCAGTTGAGTTGGGCCGGCTTAAGGCTTTGCGAGTTCTTGACCTCTATGAAATGGGGTTGGAGGGTCCTATTCCAGCTGAGTTGGGCCAGCTTAAAGCTTTGAGAGAACTTGCCCTCTGTGACAATGC
>TRINITY_DN153035_c0_g1_i1:0-339
ACTTCCATCAGTCCAGATAAAAAGTTGCTTGTTGTTGTTGGGGACAATGCCCAGGGTTTGCTTTCAGACTGTGAAACAGGAAGGGTATGTAAAACTTTTTGGGAAATTCTAGTGGGGTGCATGGTGTTTTGCTCCATGTTCAACAATGAATTCACACCTAGCAAGTTCAAAATTAACCAAATTTTAACTCTATTTACAAGGTGCTATCTGTACAAAATGCAATTATTTGTTCTGATTGTATGCCGCGTTTTACAGACTGTCGCAACTCTTGAAGGCCATTCAGATTACTCCTTTGCTTCTGCATGGCACCCAGATGGTCGAGTATTTGCTACTGGGAAC
>TRINITY_DN153040_c0_g1_i1:0-1262
TTTCTTTGTTGCCGCATCCATCCAATGCCATTGTCCGCGCCTACACCAGCTCCATTCACTGTTCGACGATTGGGTATCTCTCTTTAGAATGACGAGCTACATCATCATATGCCATGTTACTGCTTCTGACCCTGCCTTCCCCTGCTCCAATCTCTGTTCGATGTTTTGGCTATAGCATGTCGAGCGGCTGTCTTTGCACCATGTTATAGCCTCTCCACTTGTCCTTTGTTTAGGCTCTCTACTTGCATGTTTTCTATCGTGCCGCCTCCTGGTTTGCGATGTGTGACTTCTTCAGGTTATTAATATCATATATAGTCGCTTATCTTTGCGGCACACGAATTTTCGGCCTTCTCTCCTCCGCATGCCCAACGGGGGGGGTATTTCGTCTGCGTCTTAGTTTTTCGTCCTGGAAACATTTCTATCTTCTAAGTGGTAGTCTCTGGATTACTCTTGGCATCTAGCTTCCGGACGTAAAAATTGTTGTTTCTCCCTGAGTTCTTATCCTGCTCCTCAAACATTTAAGTATATCTCCTTTTATGGGCCTATCTGTCCTAGTTTTTTTTTCCATAATCTCTCATTCGGTGCTGACGGCGTGGAGACGGCCCATGTCTGAGGATTCTGTGGCGCTCTTGCTCTCAAGGGATGCTCGGAAATAAGGAAGGAATGGATACAGGTGGCTTTCCTCCAGGGTACACACTCAGTGAAGGGTTTTCACTGCTTGGTTCAGCCTCAGCTGACGTTGTTGAAGAATGTGGTGGCCCTCCTCCACAACACTTCGAGTCCCAGGTGCTTATAAATTCTACAGTGTGACCTTCAGAAGAAATGACTTGGGTTTATTGTCTGCCGAATGGAAAACCTCCACCACCTACCGACGGTCAGTTTTCGTTTGAGTTTAGTTCGATATTGTTCTGGGCTTCACCCCATTTTAGTTACATCTTTCTGAGTTCGCCCTTATTTTTGGGTTTCTCAAAGTAAATCCTTTTTATGTATTTTTTCGACTCTTTAATTAGATTTTTTGAGAGGGTTTCTCCTTAGATCAATGGTAATGGAAGGTCTTCACGACCCGGCATTTGGTTTTTGTTTATATTTAAAAACGTTGGACTGATAACTGTAATTTTTTTTCCTCTAATGGTATGAAAGGGTTTCGACTATTAAGTTATTGTTATAGTCTCATGTGAATGCGCTTGAAAGAGTAATAATAACTCAGATTCTTTTAAATTGTCTTAATATTATACTTGTATAGTTTACTGATTGACCAAAAA
>TRINITY_DN153043_c0_g1_i1:0-216
TCACTTGTGTTCGGCTACGTTGGACTGGGGCCTGTTAACTGGGGGCGGGGAGCCGAGATTTTCCCTCTTAGACTCCGGGCCAAGGCGGCCAGCCTTGGGGTGGCCGTTGAACGAGGCATGCCGCATGAGTGGGGTGCTCTCAATGACATTTTTCAGCATTTCCAAAGCAATGACTGTGCGTAGAATGTTCTACCTCTTGTTAGCTGTTTCGGCTCT
>TRINITY_DN153071_c0_g1_i1:0-226
GGCAGTGCGAGGGTCAGATCCAGTCCCGTTGGTCCTTATGGACACCCTCAAAATAGCCGGTATGGGGCACCCCAAGCCCCTGCAGGCAGAGGTGGGTACCCTCCATATGGGGCTGTTCAGGGGTACTTTCCTACTGGTGGGTATGTCAGTGGTGTAAATGGAGGTGGGTATTGAGATCCCGCTACTGCGGCCGCAGCGCGTCCTGCATATGCGGGTGCCACTGGAG
>TRINITY_DN153089_c0_g1_i1:0-256
GGTTCAGCATGAAGCTGATGCTCGTACCAGGTGACTCTGCAGGGGTTGTCACTGCTTATTATATGTCTTCTGACACAGACATGAATAGGGACGAGCTGGATTTTGAATTTCTTGGGAACAGAAGTGGACAGCCTTATGGTCTTCAGACGAACATCTATTCAAATGGTGTGGGTGGAAGGGAGCAGAGGCATATCCTCTGGTTCGATCCACCGACAGCGTGTCACACTTCCTCTATCCTCTGGAACGCTCATCAGAT
>TRINITY_DN153118_c0_g1_i1:0-267
AGAAGGATTTGTTCATGGAGATGTGCAGCCTGAAAATTTTTTACTTGGCCAGCCTGGAACTTCTGATGAGAAAAAACTCTTTCTGGTTCGTGGCTTGGCCTCAAGGTGGAAGGATACGTCATCAGGTCATCATGTTGAATATGATCAACGGCTTGGTTTCTTCAAAGGTAATTTTAGGTATGCCAGTGTACATGCACATTTGGGGAGAACAGGAAGTAGACGAGATGATCTAGAGTCTTTAGCATACACTCTAATATTCCTTCTTAG
>TRINITY_DN153191_c0_g1_i1:0-229
TGATAGCCTGGATGACAAAGAAACCATGCTAGTCTCGAAAGGTACCAAAACTGATTTTATTGATGGATATTTATAATTTAGAAGAGAAGCATGTTCATTGGACAAGGCTGAAGAGCTCTGAATTCTGAAGCAGATCATTCCATAAGCACAGAAGATAAAAGAGAGTATATTATTATCCAAAAATCATTAAAAGCAATTAGTAGACTCCAAATACTAGCATGGTTATAAC
>TRINITY_DN153213_c1_g1_i1:0-358
TGGGAGTTTAACGCTCGAGTTAAAGAAATGGTTTCAAGGAGCTCAAATGGGAATGAGGGGGCGAAGGTGAAGTGCCCGAAATTAAAGCAACAGGTGCAGAACATCATCAGGTGCAACGGCAGGACATCATTTAAGAGCACAGTGAGAGGAGATGATACCGCGACTGCTACAGGTATCTTCCTAGTAGCCTACATTGCACTGTTCGTGTAAGCAATGTAGGCAGCTAATGGAGGAGGAGTTGATGGTTATGTTTCTCATCAATCGATAATTTGTTTATACGTTTTGTTTTCCACTTTCATATCTTCTCTGAAGTTGGGTTATCTTCTGATAATCTCTGATATTATTGTCTAAGCAGTGT
>TRINITY_DN153309_c0_g1_i1:0-1003
AAAAGAACAGATGCAGATGGGCAAATTATTGGGTCATTTTGTTTCTTGCAGATGTCAGCTTCCAACTACAGAAGGGATTAGAGATTCAGAGGCAACAAGAGAAAACATGGTTCGAACTTCGAACGAGTAAAAGAGTTGATTGCATAGGGCAGGAAATTACAAAATTCTTTATATGGAAATGATGTTTACTCCAAAACTCTTAGAGGATGCTGATCTGCCCGATGATCAGAAGCCGTTTGTCTAAACAATTGCTGTTTGTGAGAGGCAGATGCAGCAGATTATGAATGACATAGATTTAGAGAAGCAGTTCGTCTAAATAAGTGTTGTTTGGAGGCAGATGGAGAAGATTATGGATGATATAGGTTTAGAGTGTTTAGATGATGGGTAAGGCTTTCCTCTTTCAGAAAAAATATCATTTTTAATTTGGAGAAATGCACCCTATATGATTTCATGGAGCACAGAGTTACATCAAGCGAGCACAGAGTTGCATCAAGCTAACAACATGAATACAATGAAATTTCCTTAGTAAACAAGCCTGAAACGTTAGCATATGAGTCAGTGCCATAATGGGTAGGGATTCAACATATTCACAGGAAATAAATTGAATTTACCTTTTAGAAGCAAAATCAATTATTAAAAGCTTCAATTTTTCCTCTGCCCAAGAGGTGATGATTCTTCGTGAAAAGATGGTTTATGTACCGAGTGTTCAACATCCTATGACTGTACATATTTTATGGTTGACTGTACATATTTGGTTCAATTTCTAAGCATCTTATGGTTTGGATTTTTTTTTTTCCCTATTATGCTTTTTGTTCTGTGTAAAAATAAAACACAGTGCATGCTCAGGAAATATGCACGTGTAATATGTACCTTTGCAACTGATAAAACTTGTCACCAAGATTGGAGTATAGAATTACCATTATTTTTATGGAAAAAAGAGATGTTTGTAACTACAATGGCACATAACAAAATGTTTGATGTTGAGTGTCAACTTTGTGCAGTC
>TRINITY_DN153323_c0_g2_i1:0-241
TGGTTGGGATTGTAGTGGTGGTGATGAATGTGTGCGGTGCTGTGAGTGTGGAAGGTGCCATATCATGCAACCACGTGGTGAGTGCCATGACTCCATGCGCTACATACCTTATAGGAAATGCAGCAACTCCTGCTGCGGCTTGTTGTCCTTCCATTCGTGGGTTGGACTCACAAGTGAAAGCCACGCCTGATAGGCAGGCTGTTTGCAACTGCCTCAACACACAAGCACAGTCATATGGGGT
>TRINITY_DN153331_c0_g1_i1:0-744
GATAGTTTATAGGAAGCTGGGCTGTGATAAGATGGGAAGGGCTCCTGTGTGTTATAGGGAACGCCCTCAACGCGGGGCTTGGACAATGCAGGAGGATTCTGTTTTAATCGACTATATCAACGCCCATGGAGCAGGTCAATGGAGTTCTCTTCCGAAGAGAGCAGGTCTGGAGCGCTCCGGTAAGAGCTGTAGATTACGGTGGATGAATCATCTTCGCCCCGATATCAAGCGTGGAAACATTTCGCCTGAGGAAGAGGAGCTTATAATCCGAATGCATCGTCTTCTTGGCAATCGTTGGTCACTAATAGCAGGACGATTACCAGGGCTTACGGGTCATGAGATCAAGAATCATTGGAACAATCATATATGCAAAAAGCTTGCGGATGGAATCATGAACGATGAAAGCGTAGGGACAGTTTCAAACAGAACGACATTTGAAATTAATTATCAACAAACAACAGTTAGACGGTATGAAGATTCGGTTACAAAAGATTGCTTTAATCATCCCATTAAAGACCTGCTGAGTGTTGATAGTGTTGACCTCAACACATCCAATTTATTGCTAGACTTCGATCCACCCTTACCTCCACCAGAATTTTCGACAGATTTCAGCATCGACGATTGTGAAATTAATGGTACTATGGCTATAGTCGACCTTTCTTAGAAAATGAACCGCACAAATTAAGTCTCCATGCTAATTAACATTGCTTTGGAACTTGACTAACAGGAATGCAGAAAAGGAAG
>TRINITY_DN153340_c0_g1_i1:0-609
ATCTTTTGGCTTTTTTTTTATAAGCTACTACTATCTCTTGTCGTAATGTTCTATTCATATTTGTCATGATCATTCAATGCACTCCTTTGCACATTTTTTCCATATTCTTTGCTAACATCATCATCTATGGAATTTATTCTCATTTTGAATGCACTCCCTTCTTCCACATCAAAATTGTGTGATGCACCATCTTGTTGGGCTCACACATTTTCATATGTTCTCCCTTCTGTCATGTTTCTTTTCATCATGCTTTATTTAATTTCACACCATCCTCACTTCAATACTTGGGAACTTCTTGGAGCAAGAGCCTCTTGCATTATATTTGCAATGGAATGCAACACACTTTGGCTATGTTAATTACTTTAGGACATGAAATTTGAACAATCTCTATTGACATACTTATAATGTATAGCAATTAAGGTGCTATCAAATTGTTAAAGAATGTAGTTAGTTAAAGTTCTATCAAATTGCCAAAGAAAGTAGTTTTTCATGCTTAGAGAAAAGATAGAGAGATTTCACATCTTCATTACATTAGAGAACAAGTTCAACGAAATCAATTAGCCTACTTAAAAAAAAAAAAAAAAAAAAAAAAAAAAAAAAAAAAAAAAA
>TRINITY_DN153364_c0_g1_i1:0-251
GCTGACAGTTAAGGGCCGCTCTCATACTTATGTCAAGAAGGTCATCGAAGAGCTTGGGAAAAGAGGTTGTAAGATTAAGACAAATTGCTCTGTACAAAGGATTTCAACCACTGAAGAAGGTATACTTGTTGATGCAAATGGTATTGAGGAGATTTATGATCGTTGTATTATTGGTGCCCATGCACCTGATGCATTAAATTTGTTGGGGCCCAATGCCACATTTGACGAGCGTAGAGTCCTTGGTGCATTTC
>TRINITY_DN153388_c0_g1_i1:0-270
TTTAAAAGTTGGAAACCTTGCACTGATCAGATTTCTCATCTCCTATATGGTGTAACAGTTTTGAAAGAATTTAATATTTTTAGTGCTTTATGTTAACCGACTTTTCAACATTCCCCCGTACTCTTCTTCCGACAGCTTCCTTTTAGTTTCTTTAGGCTCTTTTGCCCTACTTTTTCTTCTGAAAATATGCCATGTTTATTCTTGCCAGATTTTTGATTTTGCCTGCTTTATCGCAATCATTTTTAAGTAAACGAGGTTCTGATGCCATCT
>TRINITY_DN153502_c0_g1_i2:0-257
ATGCTAAAGTTTTACAAATTCCAAAAGTATGTACAAGATATAAAAACCTAATAAGCCTGTGTGATAACCAGCTTGGTATCTGAGTTTCTACTCTTTGCACAATCACCAGTGTATTGATCACAGTATGAGCTATCAGGTTCCGTGCTCCGCCCTTCCTAAGATTCCGTCTCTATAAATGAGAGAGATCGTAATGTTCTCCTTGGAGGTGAAATTTCCAGTCGTACTATTTCTTTTGGAAATGGGATGTGCACCTCGAC
>TRINITY_DN153561_c0_g1_i1:0-283
GCTCACTTCACATAATCTAAATGGGCATTCTCTTCAACGAGGTGGACAGGAGGGATCTTAGAGCTGGCGACCATGTTTACTCATGGAGGACAGGTTACACATATGCTCACCACGGAATTTTTGTTGGGGTTGATGACGTTGTCCATTTTACAAGAGGGTCGGGTGAAGAAATTGGAGCAGGGATCAGTTTAATTTATTCGTTTGCCTCTACTTCAATACCAAAACAACATCTGAGTTGCCCAAGATCTCCTGACAGCTGCGGCCTCCAATATGGAAATAGTGG
>TRINITY_DN153628_c0_g1_i2:0-301
GGAGAATATTTCTAAATCTCATAGGAATCTGCAGGAATTTGTATGCTGAATAAGTTCAATACTTTTAAATATTGAATAGTATTGTAAATTCCTGAAAATATTTCAAAGATATAAAAACCTATGGCAATGTGAAAGTGGGAATTTCATATTTCTGAAATTTTCATTGAAAATAAGTAAAAACTTTCGCATGCTAAAGTTTTACAAATTCCAAAAATATGTGTAACATATAAAAACCTAATAAGCCTGTGTGATAACGAGCTTGGTATCTGAGTTTGTATTCTTTGCACAGTCACAATAGTAT
>TRINITY_DN153661_c0_g1_i2:0-274
CTCCATCACCATTGTTTTATGCAAGTGATTCATTGTGATTTGAAACCCAACAATGTGTTGTTGGGTGAAGATATGACTGCATATTTAATAGACTTTGGCATTGCTACGATATGTTTTGCAAATAATAAAGAGGCAGCTTTCACTTCCACAAATGCACTCAAAGGATCTACTGGCTACATTCCTCCAGAATATGGAGTGGGTGGACAAATCACAACAAATGGTGATGTTTATAGTTATGGAATAGTGCTATTGGAAATGCTCACTGGAAAGAAGC
>TRINITY_DN153667_c0_g1_i2:0-474
ACTTGTATGATCCAGATCACGGGAAGATGGTTTTGAGTATGGCCCCTGGACTTGAGAGGCTCAACATTCTGCCATTTAGGGTATCAACTATTCGCCTTGCACTTTAGTTGCATAGAGCATAAATGGTTCTCTATATTTGATAAAGCTATGGGAACTTCAAAGATGCTGCTGCTAAGAAATCAATAGGATAATTATATCTTTATTATCTGTAATTCACAAACTCTGAATCAATGTTCTTTAAAGAGCATTTTACGTTCTCTCAATATTCCTTGTAATGATCATTCAGTGAATGCACTAGCTTGTTGTAGCTTTTGTTTTACCTTTCTGAATGACTGTTTCAACGTTTTAACGACTCCAAGATTTGAAATGGTTTCCTCTTTAAATCTGCACAGGTTGCTGCCTATGACAAAGTGCAAAAGAAAATGGCATTTTTTGATCCATCGCGGCCCCAAGATTTCCTTTTTATTTCGGGCG
>TRINITY_DN153878_c0_g2_i1:0-456
GAATTATCTTCGACCCGATGTGAAGCACGGTCACATTCTACCCGATGAGGAAGATTTAATCATCAGGTTGCATCGGCTTCTGGGAAACAGGTGGTCTTTAATTGCTGGACGTATGCCAGGCAGAACAGACAACGAGATCAAAAATTACTGGAATACACGGCTTAGGAAAAAGCTGATCAGCAGGGGTATAGACCCCTGCACACACAGGCCCTTCGTCCAATCGCAATCCCCGGACGTCATGTGCTCGAATCCCGGGGATAGTGAAGTCAGCGAAAAGTCCCAACAGGAAGATAATAACAACATGCCTGGAAACACTGTCGACAGCAAAGCTGATCTTCGAGATGTGGCAACGAAAGTAACAATTGAAGATTATCCGGCAACGATCCCTGATCCACTCACACCATTCAGTGATCCATGCATTATTGCTACGACTGCAGCTGTGGGGGCCTTTAATTC
>TRINITY_DN153979_c0_g2_i1:0-210
AGAAAGAAGAGTAGCCAGAAGAGAAGGAGGAGTATGACTAGGATATGGGGTTCAGTTTGTTTGACTAAGGTGATGGAGCGGTATCGCCCTAAATGGTACCAGTATTTTGTTGTAGGATGCGAGTCTTAGCTTAAATTAATGTAGTTCCTTTAATTGTGTAATAAAATATTTGCAGGCTCTGTGTGTGCCTGCAACGGAGATATGTTCATG
>TRINITY_DN154131_c0_g1_i1:0-245
GGAGAGTATTAAATTCCCATTTCTTTCGATTCAATGGTGCAAATCTAAATTATAACTGGCTTGCTTTCATTCGTCGATTTTCAGATAGTGAAGCTCAAGAATCTGCGCTGTAAGCAGACTGTTTCTTGAAAGTTTTACTAAGAGTAGGTGCAAGGAAGAGAAAAGGATCTCCATAATACCGCACAAAATCGATATCACAGAGCGCAATATAAAATGAATCCCGAGAAATTTCCGAACAAAACAAA
>TRINITY_DN154214_c0_g1_i1:0-256
AAGGAAGCAGGTTTAATAACCAGTTACGGACCACTCAGTTTTCTCAAGGTTCATGATGCAGGTCATATGGTCCCAATGGATCAACCAAAAGCAGCCTTGGAGATGTTAAAACGCTGGACACAAGGAAATATTACTGACAACAACTTCAAATTCTAAAGACGATCACTATAGAGATGCCAGAGAAGAATTTTGAAAGTTAATTAATTATTTATTTGGTCAACTAGGTGAATTTCTCTCTTCACCTAGATTAATGTAA
>TRINITY_DN154222_c0_g1:0-608
AGTATTTATGCTTTTGTGACCCTGATTGAGGGTGCACAATATAGTGAAGAACTTCGTACAAGCCTCAAATTAACTGTTCGAAATCAGGTAATATATTTTTAATTTTTGGAAGCTGTTCCCTGTTATGGCTTACTTTTGTGTGTCTAAGTAGAACAAAACCATTCTGTCAAGCCAAAAGCAAGCACTAGAGCATACTAAATATTCATCAGTGCATTTTTGAGTTATCACATATTGAGGATAGCTTGTTGATGTCAGTGGCCAAGTTGCACTAGACAGGGATGTTTGGCAGATTTTCTGGTCATATCTACTCTGTAGAAGCTTTGTTGAGGATATGAACTAAGATTTCATCTTCTAATCCCATTGTAAATATATTTTCCAAGAAACAAAAGACGAGGAACTGAATTCACATATGTTGAAAAAATTATTGTATTCAGCAAATTGCACACTTACATGGGGTGGTATATAATATGCCATAAAAGGACTCCAATATGGATACCTTGGATGGTATTGCACATGCTCTTTTTGTATATTCAATAAGGAATATATTGTTTATGTCCGCTGATTCTTGTCTCCACTTTTTTTAAATCAGCGGGAGAGTTAAAAACAAA
>TRINITY_DN154245_c0_g1_i1:0-280
CCCCAGCACCAAGAGCGAGGGCAATCCGGTCGTCGGCAACAAGAACAACACAACCAGCCCGAGCAACAAAGGTGACGGCGGCAACAACAAATGCGGCGTGAAAAAGTGCGACGGCTGCCACTCCTAGAGCGACTTATGCTACCCGGTATGGGGAACAATAAGTGCAGTCGAAGATTATCTGTTTATCTAAGTCTGACTATGTGTTGATATACAGCTAGTATATAGACAAATCGTTTTTTAATATAAATAAGGGATCTCCATGTTAATTCTAAAGGACGCC
>TRINITY_DN154274_c0_g1_i6:0-248
TCTAACCATTTTAGTGGTCCAATCCCTTCGACTTTGGGTTCGCTGAGAAACCTATTTTATCTTGACCTTTCATCTAACCATTTTAGTGGTCCAATCCCTTCGACTTTGGGTTCGCTGAGAAACCTATCTTATCTTAATCTCACAATCAATTATTTAAATGGTCACATCCCTATGCATTTGGGTAATTGCAGTGGACTTAAGTTCATGTATTTATTTGATAATATTTTGGACGGTAGAATACCAAAAAA
>TRINITY_DN154289_c0_g1_i1:0-333
CGTGGACAGCCCCCGGGGATCCCTCGCACTTCGCCGCCTCAATTTCATTCACGGCCGTTACAATATTTCCAACAGCGACTATCTCTACACGCTCTCATCTTTCATCTTGGAGCCCCAACGATTTGCTTCAAGGTACGCTCACCGGATAACCTTTCCATATTTTGTATTACTTTTGCAGAGAATTTAAGGCTCGGTTCGGCATTTCCGTTTGCAGGTTCGGTTACCGGGATTGGACGAAAAAAGAGACGACGGCGAACTTTGTGGTGTGGCGCGACATCGGCACACGGATGGGCATCCGAGATATTCCCGACACAGTGGAGGGAGTGGAACGCG
>TRINITY_DN154328_c0_g1_i1:0-287
CCTTGGTATCATGAACAACAGGTGGCTGGATGGACTCAAGACTATGAGGGCCTGAAATTTACGACTTTTTATGGTGCTGGGCATGCTGTTCCCATTTTCGATCGCAAACGTTCTCTTCTATTTTTCAAATCATTTCTTTCGGGAACATCTCTACCCAATAAAAAATAGTAGTACGATGCAATCATTGCAAATAGTGTTGTTGGAACTCTTGCAAATAGTGTTGCTCGATCACGGTGGACTGGTTTTTAAACACTGATTTAATATGACTCAATATATCTCATTTTTAT
>TRINITY_DN154398_c0_g1_i1:0-248
AGAGAAGTGTAAGTTCCAAAAATCCGGCCACATAGGTTGAGTGTGACACTGGTAAGGAGTAAAGCTCTCTGGTTGGTCCAGTGGGAGAACCCGTGACTGGTAGTGGATGGCGGGACCTGTCATAGGTATTATTCCTGTAAATTAATTCTTGATACGGTAAAGATCGGCGTAACATGCTATTTTATTTTTATTTATTTGTTATTATTTTTACGTGACAGTCTTTTCACTTTTAATTTATATTAATAGTG
>TRINITY_DN154484_c0_g1_i1:0-274
CTCTCTCTAAGATCGTGGGAAAGAAGGGCACCTTAACTAAAATTATCGAAGCAATCAAGTGCTAAATGTTTAGTGAAACCCTACGCTAGGTTACTTGGGGCAGAAACTGAGCTGTCTCTAGTTCACTATGAGTGTCCTTCAACCAAAATAAATGCACCAAAGTTGTGATGTAATAACATATTCATCACAACATATTTTAGGTGTAATTTATTGCATTACGAAATATAACTATGTGATTTCTGAGTATTCACCTTCAAGTTAAAAAAAAAAAAAA
>TRINITY_DN154487_c0_g1_i1:0-230
CAGGTTTCTGAATATTGCACAATGAGAGGAGGAATTTAGTTGAGATGCTATTTTGACTTTTGAAATTTGGTTACAGATCTTTGCGCATAAAGTTAATTTTCACGTTTGAAATGTGCCAAGTTAATAGGGTATGCAGAGGAGACAGATACACGTGTTTTAGAAAATTTAACACAATATGGCTGGAAACACCCAATAGATACTAATTTTCAATCAGATTCTGTGGAGATGCA
>TRINITY_DN154561_c0_g1_i1:0-243
TTGAATAATCATTTCAACATTTTTTTGCTGGATTTTGACAAAATGTTGAGAAAAAAAATCTGTTTGTAAAAGTTAACTTGTTTTATTCAAATAGTGCAAATTGAAAAATATAAAAGCTTATTTTGTTTAAAAGTAGCTAATGAAAAAGTGGTTATTCTTATTTTGATTGTAATTTTGGAGAATATTTCTAAATCTCATCGGAATCAGCAGGAATTTGTATACTGAATAAGTTCAATACTATTA
>TRINITY_DN154728_c0_g1_i1:0-599
TGAAGAGAAGGCCGAGGGTGGGGTTAAGCCTCAGGAATAAATGCATGCATACTGAAGGAAAATAAAATATATCCATGGACCATCTTGGGGTTTATGTAGTAAACTTATATAGTTATACTATGATACTCGATCCGTACTGCTATTTAGTTTAGATTGCAGACTCAACGATCAGGTCCGCCATCTGCCATGTTTCATAATGAAGTGAAGTTAGTAGAAGTATTTCAAAATATAGGCATAGAGGTTGCATAACTTTTGTATAAATTGCATGCTTCTAGCTAATCTTATATGAAGTACAACCAGAGCTCCTGTTAGTGATTTTTCTGATTAATTTGCTGATGAGATGTACAGTTTATATTGAACAGGAAGCACCATTTCTATTCAAGACACCAACAATATTCCTAACTTTCAATGATATAATTAACATTCGTAATATAGGAAAGTTCGTAATTAAACTGTTGATGATAGGATGTGAGGTTGTGTTACCACTGGCATTCATGGGCTATGGTAATCGATAAGTATCTTTTCATATGCCTCTGCTGGCCTTAATCCATCATTCCTGTTGTCTTCCATGCTTTTCTATGCACTATATCAACCCCGAG
>TRINITY_DN154733_c0_g1_i2:0-334
GAATTATTGATAACTACTATAAAATCCATCTCCCCCAGCTCAATCTTGCAACTTCCTCCCTCGTTTGCGATCTATTCTTCGGTTGTTCCATTAAGTGGAAAAGGAATCGGAGGAATTGATCGAAGATGGGCAAGGTTGTAGCATTTATTTTTATAGTTATGATCGGTGCAGCAACCACCATGTCCACACCTGTCATGGCAAGTGGCAGCTCTAATTGTCCTCCTGCTGCAAAGACTCCTAGCAACCCTAGCAAGGGAAGCAGCCCTGCAGGTGGCGGAGCAGGAGGAGCAGGAAGCTCTCCCTCATCATGTCCTTTAGATGCACTGAAACTAGG
>TRINITY_DN154930_c0_g1_i1:0-281
AAAGATATGATTTTAAGGCTGCAGGCTTCTCCCTTTGTCAAGTAGCTTCTCAATTCAATGTGAAGATAAGTAGTTCTGGTAACATAAGCCTAGTTACTGATCCCGAGACCTTTTAAAAGGTGAAATGTATTTATTATTCCTTTGGGTTTGGTATTTATTGCTATGCTTTCATGGCGCCAATGAATAGAGGAGGAATTTCAAGCATTGAATTCGCTTAGATTCTTGTTCCTGCCTTATGAAGATAAGAATATGATTAAATCATCCGGGTACACTTTACATGA
>TRINITY_DN155256_c0_g1_i1:0-334
AAAAAAAAAAAAAACACGACTTTAGTGTTCTAACTTTTTTCACGGTATCTTTTTTTGTCGGTATGAATTAATTTTTTTTTTTGGGAATGGAAGAGAGGTTTGTTGTTGATGCATGTGATATAACTTTTACTGTATCAAGTTCGGGAGCGAAAAACTCTTGCTGTGTCGAGGAATGGCGCCTGCTGCAAATCCCGACCTGTTGGGAGACTCCGACGACAACGATGATGTGGCCAACATCAAGATCAACGAAGCCTATGCCAAGCGTTTCGCCCACAACAAGCAGCGAGAGGCCCTCCACCGTTTGCAGGAGCTCAAAAAGCAAGGCCATGTCGCA
>TRINITY_DN155282_c1_g1_i1:0-574
GCTGCATACTGGAGATAAGGGCTACTTTGATGAGGAAGGAGTATTATTTATTGTGGATCGTATTAAAGAACTAATCAAATACAAAGGGTTCCAGGTAACCTATTATATCCACAAGATCGAAAAATGGAAAAAGTTAAAATCTGTATCTATTTTTCCATTATATAACATAGAATATACTTGATAGTCATCTTGGACGCGTTATCTGGTAAAGATAATTACCTTAGTGTCACAGTTTGATATGCACAAGAAATCATAAGCTTAGGACATTATCCCTGACTGAGAGATATGGAGCTTCATTATATCTATCCTGTTCAAATCATATCCATAAAATACCAATTTTTCCTGTCATTGTTGGAGGTCTCCCATACGCACATCAGATTTACGATGGAAGATGTCTCTATTCTGTATTAAAAGAGCATATATATATCCCACATATATTCTTTTGTATGTTCTAGGCCGTATACTTTTGTAATTGGGCTTTTGTTGAATGGGGAGATGAAAGAGCACTAGTTCTAGGTGTGCAACCTAAAAGACTAGTAAAAGGCTAACACAAATTTGTGATTGAGGAATTGAC
>TRINITY_DN155349_c0_g1_i2:0-263
CATCGAAGGATATCATATGAAGAGCTTTCCAGAGCAACTGATGGATTTAATGAAGCCAATTTGTTGGGGAAGGGTAGTTTTGGGTCAGTATACAAGGGAATCTTGAGTGATGACATGCTTGTCGCTGTAAAAGTTTTCAGTTTTCAAAAGGACCAGGTTGTGAAGAGCTTTCAAAGGGAGTGTAAAGTCTTGCAAAATGTTCGACATCGAAATCTTGTGAGAATTATAACTTCATGTTCCAATCTTGATTTCAAAGGTTTAGT
>TRINITY_DN155383_c0_g1_i1:0-289
TGGGCAATCTGATTACATATTTACAGGAAGCCGAGGAGGAAAGAGTGCAGTTGGCACAGAAGTTAGTGAGCATGTGTAACAGCGTCTTGCAGGTTGTAGAATGTATTGAATATTTATTAATTGTGTGCATGCATGGTTATATACATTAGCTTTACAAAATGCTCTCTAAAACTTGAGAATGCAAACATGGAACCAAACAGGTAGCTGGAGTTGTTCGACCACCAAGGGACATTGATCCTTCCTTAGCAATTGAAACACTGCAGCAACTAAAAGAGAGACTCGATTGTGC
>TRINITY_DN155696_c0_g1_i1:0-262
GTATGATTGTGGTTTGTTGAATAGCAACTAGTGATGACTTCATTTTATTATTTGATTGTATTAGATGCATATGACATATATGTTGTTTGCCTTGTAGCTATGTACATTGCCTTGAATTCTGATGGACAGTATAGTCTGTTTTTTGTTCCGAAAAATAGGGACATTGTAATGATTTGTGTTCCCAAGCGTCTGTTTATGGCTAATTTACAAGGTGACTAAAGTGCTACAATCTAAATATTTCTTTATTTTTTTTCCAAAAAAA
>TRINITY_DN155701_c0_g1_i1:0-251
GTAAACAAGTGCAAAATTCCTTGGCCTGTATTCAAGGATTTTAGTAGGGAAAATATAGGCCACCATTAATGATTATAAGAAGCTGTAAATACTTTCTAGACTCATTATTTGGTCCGGATTAGCAATTTTAGGAGCTACAACCTTTCTTGCCCTTGGGAAAGGCTGCAGAAGGTGTAAAATGTGTGCATAAAGATTCGATTTCAATTTTGACGAGTTGGTTGGCTTGAATAAATAATGACCTGTATTTTATT
>TRINITY_DN155704_c0_g1_i1:0-351
CTCTTCCTCTTTGCCATCTCTGGCCGCCCTATTAATTGCCACGCAGGTTGCCCTCATTTTACACTGATCCATTTCTTGCAGGTGGGAGAGTTCTTGTTTTAGGATTAGGTTTAGAATTTCATTTCTGTATTATTTCAAATTCTCAGGATAGGTGATTTGTTCACCCCAAAATGGCAACACGTATTTATGTGGCAATGGTATCCAGAAGTTTGTCATGCGTTACGGATGTTATGTGTACCCCGTTTGGTATTTAATGGGAGAGTTTTACAAGCCATGTAAAAAATAAACGCATCTGCATGCCATTGTTGTAATCTTATAGTATCTATTATAATTTTATTTTTACAAAAAAAA
>TRINITY_DN155720_c0_g1_i1:0-398
ATTGATGGCAAGTCAAAGCTGCACATTCTACTGTCTGGAAACTTACTGGAATTGAGAAGCATTTGGAAACGAGAATTCACCTTTCTCTTGGCGGAAGATCACTTTTGACTTGGGTTCACACAACCCTTCTTTATAGGCCTTTCTAACCATGTCGAGGCTACTTTTTATTATGTACAAACTACAAATAGTGAACCTGATTTCAGATTAACCTTTTAGAGGCCCAAAACATATTTCTGGTTTGCAAAAAAAAATTGGTTGGTTGGGGTTGCATCTTCCTCCTTGTTGCAAAACACATAAAATGACTAAATTTTCTTGCAGAGAGTTATGTAAGGAGTTGTGTTTATGGAAGATGGAAGACAATACTGGTACCATCTAAGAATATTGATGTTGAGTTGCAC
>TRINITY_DN155829_c0_g1_i1:0-262
TGGGATCACTCCTATCATCCAAGGCCTCGAACCAATAGTCGTAATGAAAAAGGTAGTAATACATCTCTGGGCCGCTCTCAATATTTAATTGAGATAGGAACTGAAGAAGGGGTGGGATCACTCCTATCATCCAAGCCCTCGAACCAGTAGTCGTAATGAAAAAGCTAATCATGGCTATGCGGCATCCCAGGAGCATAGTCTTGGCTGGATCTCTTGGATCTGCCTTTATCATGACTGCCATCTCTGTATTTTTCGGCCGGGC
>TRINITY_DN155862_c0_g1:0-690
CCTGCGTATACATGAATTGCATTGAAATTATTTTTATATTTATTAAAGGATCTTAGCAGAGTGGTTCGTTGAATAATTTAATTTAAATGGTTTGGTGAACAATTGTAATTTGACTTGATTGAAAAATGTCTGGTGTTCAACATGGATCAACAAGAATGCGTAGAGGCGCTTTCAAGGCACGCCAATATCCAACCGGTAGTAACCATGACAGTGTGGAAGGAATTGGAGAAAGAAAACAAAGAGTTCTTCTCGTCCTATAATTCTAAACTTGAAAACAGAGAAGAAGGTTATAATAGTAGCCAGGCGGCGGCCAAGCAGATGTTAGAAGACGCAGCAGCTAATTTACGCCATAAGTGACCCGATCATGATTGCTCTGGTTCTGACAACTATAAATCAAATCAGCCAGTCTAAATACTCGGAATGGATTAGAATGGATTATATTGGAATCTTCACCATGGAATATTTTAGTTAAATGGTTTGTTCAATGTACAGCAACAACCGAAATGGGTTATAGTGTTCGCGTTATGATGTAGTTGTCTCTTATAAAAATTATATGACTGTTTTATAAGGAACTGCTATTTTTATGTGTCTTGTTTTTCTTTTTAAATAGGAATTATTTTTTTTGGAAAATTAGTAAAAAAAAAAAAAAAAAAAAAAAAAAAAAAAAAAAAAAAAAAAAAAAAAAAAAAA
>TRINITY_DN155892_c0_g1_i1:0-242
ATCTCAATTCTGTTCGGCTAGGGTATGTTTGGAGTACTTGATTGGAATAGACGACCGATCAGATGGTCTGGATATGACAAGTTTGGCAAATTTTACAGTGTTTATTGTGTATATATAACTGTCAATATTTATTTCATCAGGCTCTTTGCATTTTTATTCTCTGCATACTGAACTTATTTCAGCAGTTTACTTCTGTTGTTGCTGTACTTGTCCCATAAGAGTTTTTCCTGCTCTGTTTGTTC
>TRINITY_DN155986_c0_g1_i1:0-273
GATGCTTTTCTGCTGTTTCATAATCCTTCGTCCGAAAATACCGGTGTTGTGGAGATGGTACTACTGGGCATGCCCTGTTGCATGGACTCTGTACGGTTTGATAGCATCACAGTTTGGGGATTATGAAAAGTACATGAATAGAACAGACGGCACTCAAGAGTCAGTGAAACAGTTTATCAAAAGTTATTTTGGATTCAGACACAGCTTCTTGGGACCTGTTGCAGTTGTGACAGCAGGATGGAGCATACTCTTCGCATTCATCTTTGCCATATC
>TRINITY_DN156001_c0_g1_i1:0-263
AGAGTACAAGGAAGCGTATGAAGCTCTTAACATTGCTTTTAAGCCTCGGTCATTCGGTATTTCTGTGGAAACAAAAAGGAAACATTTTGACAGTATGAGAGACCTTCTAACAGAGAAGCTGGAGACGCCGATTCTAGACGGTATTTTTGCAAAATTTAAGGATGTGTGTAGTTTTGTAGAATCGGCGGAAGGGATACGCGGGAAATCATATGTATTATATTCTACCTTACTTCGGTCTTGTCCAGGAAATCTATGTTCTGTTA
>TRINITY_DN156072_c0_g1_i1:0-219
GTAGTCTGGCAGGGACAAAACCATCTAGCGGAGAAAGCGGAAAAGATGGAGACCTGGATGACACACTTCGAAGCACACTTTCATAGCAACTTCCGGCCTCTGCCTCATCTAGGAAATGCTCCAAATAACCCAGCGTCTGTCACCTCAGACCATTAGTATGTCCTCTGTTTTTCTTTATGTTTTATATGCTTATTAGAGTTTATGGCCCTCTCATTTGTG
>TRINITY_DN156224_c0_g1_i1:0-266
CCATCCTTGCACCCCGCAGCTTATATGTGGATTTCACTCAGCCCTATTTTGAGTCAGGGCTGGTGATGGTAGTGCCAATAAAGGCAGCCAATCCGAGCAATGCTTGGACATTTCTCCGTCCTTTTACAGGAGCCATGTGGGCTACAACCGGAGCATTCTTCGTGTTTACAGGATTAGTTGTTTGGCTGCTTGAACATAAGGTCAACGATACTTTCAGAGGAAAGCCCAAAGAACAAGTTACAACCTTCCTATGGTTCTCATTTTCC
>TRINITY_DN156324_c0_g1_i1:0-227
CCGCAGATTGCTACAATCTGGCTACAATTAAGTATCTGGATTACATGTCTATCCAATAGCTACTCCTCTGAAGAGGGAGGTTTTGGATTTTAAGTTAAAAGGAATTAAATTGTTTCTCACAAGCAACTTAACGAGTGGTAGAATGAAGCGTGTAAGCTATTTTAGATGTCATTGCCTGCCCATTGATTACCTATATTCATATGACTAACGTTAAATCAAATTTGATT
>TRINITY_DN156343_c0_g1_i2:0-268
CCGTCTCTATAAATGAGAGAGATCGTAATGTTCTCCTTGGAGGTGAAATTTCCAGTCGGATTATTTCTTTTGGAAATGGGATGTGCACCTCGCCCTGGACGATTTCTGGTGAGGAATTCCATGTGAACGATTTCTGGTGACGATTTCTGGTGAGGAATTCCATGTGAACGATTTCTGGTGAGGAATTTCCATGTGAACCTTGCCTGTACGTTATCATTGTCCATTTTTTGAACGCGTATGCAGTAAGCAATTTAATTAATATGTATAA
>TRINITY_DN156351_c0_g1_i1:0-1165
CTCATTCTCTGGATTCCTTTTCTCAGAAATCTCTATAGCTATTGTTGATTCAATTTTCATAAACCTCTCTCAGTTGTTTTTCATTGTCTGGCCTAAGGCCACCCACATATATTGTTGATTCAATTTTCATAAACCACTCTCAGTTGTTTCTCATTTTCTGGCCTAAGGCCACCCACATATTGTTTGACTGATACCAGTCTCTCCTTATATCAAGCTTGAGTCACAGTTATCAATTTGCATCAGTAGTTATGGCCATCCCTGTACAGAGAGCCGACAGCATGGCTGACAGGCTGCCAGAAGCAGTGAGGCAGAACCGTTTCCAAATCAAAAAGTGCTTCTCGAGGTTTGTCTCACAAGGTAAAAGGATTCTGCAAACACAAGAATTGTTGAACGAGCTTGAAACAATAATAGAGGATCAGACCGAAAGAAATAAGATTCAAGAAGGGATGTTTGGTCGTATGTTACAGTCAACACAGGAAGTTGTCATTGTCCCACCCTTTATTGGTCTGGCTATACGAACAAAGCCTGGAGTTTGGGAATACGATCGAGTCAATGCCAATGATCTTTCAATAGAGCAGATTACAGTAACAGAATACCTAAAATTCAAGGAATGCCTCGTGGATGAGGAATGGCCCAAGAACGACTATGCATTAGAACTAGACTTTGAGCCCTTCAACGCATCAGTTCCTCATATGGCAAGGCCCTCATCAATTGGCGATGGAGTTCGTTTTTTGAGCAGGCATCTGTCATGCCGACTCTTTCACGATGCACAAAGCATGCAGCCCTTGTTGGATTTCCTGCAAACGTGCAATAATTGTGGCGAGAAACTTATGGTGAGCGATACAATAGATACAGTATCTCAGCTCCAAACAGCCTTGGTCAAGGCAGAGGAAATCTTGTCTGATCTCCGAAAGGATACACCATATGAAGAATTTGAGCACAGGTTACAGGACATTGGACTAGAGAAAGGATGGGGAAATAATGCACAAAATGTACTTCACACGATACATTTGCTCTTGGAGCTTCTGCAGGAACCTGATCCAGATGCTTTCGAGAATTTCTTGGGAAAAATTCCCAATGTATTTAATGTGGTAATATTCTCACCACATGGATATTTCGGCCAAGCAGATGTTTTAGGATTACCAGACACTGGTGGACAGGTTGT
>TRINITY_DN156369_c0_g1_i2:0-326
GATCATCTTTACAGCATAGCAGAGAAAGGGTTTAGTACAGAAGGTGATTCTGTTGAGTACTTGTTTCACAACTCAAGGCGACTTACTAGAGTCTTGCCATTGGCAAGTGAAGGCGCTAGGGTATCTGTATATCTAGCCATATCAAAATCTGTACAGGAGAGAAGGGATATCCCACTGTCCAAAGGCGTTGCATTGCATCTGGCCGAATTAGTGGCAGTGGGTCATTCTGCCTATTCCTACTGAGCAATTCCTTCACGAGTATATGGCTAAGGTACTAATATTTTTGCTTTTGGAACATATAAGGCACTCTGTGTAAATTTCAAGTG
>TRINITY_DN156484_c0_g1_i1:0-496
CATAAATCTTGTGCACACGGGGATTATATGGCTCAAACTAGAATAAGCTCAACTTGTCAGTAGATCTTGAAGCAATTATTATCACTCATTTAAATCTGTATATTTTCCGGGATGAGGGAACTCAATAGACAATGTAAGTGCCAAAACAAGTTTCATATTTGTTCTAATAAGTTTAGTGTTTAAATTCACAAGTAGGGTAAACGGCACTTCTGCACGCGGTCGTGTTGCCGGTGTGGTAGGACGGACGGCTGGCCGCTCCCCCACCCAGGATCGATTCTCAGTGCATGTTGGCTGCTTCGGCAGCATATTGTGACGCCATTCTGCTTGGCTGCTATGACAGCTATCGTGTCAATCCTGCTTCATGTACATATGACCTAAATGTAATATGCTTCATGTAATATGAATATGACCTAAATGTAATATAATAGATATAATATGAATAATTGTGATTATATGGCCTCTATATAACTTCTATTGGGACTCCCCACAACTTTTA
>TRINITY_DN156509_c0_g1_i1:0-378
TTGTTTATCATGATCTTTCGAACTATAACAATATTTATTTATCTCGAAATTAAAGGATCTATACAAATTTGTGTTTTATGTTTAATTATGATAAAAAAAATTTGTATAGAAATAAAAGATTTTCAGCTTTAATGATATCTAGTTTTTTTAGAAAGAGATTTAATCTCCTTAAAAAGTTAAAAAACTTTTTAAGAAATTTTATAAGGGACTAGCTTTATAAAAGAATTTAAACAATAAAAAAAATTAGAAAAGAGGAATTACATTATCCTAAAAATTTAACAATTTTAATCTTTTAAAAATAATTTTATATTATTTAATATTCTATAAAAAAAATATTTTAAACTTAAAAATAGTAAAAAAAATAAAAGAATTAGTAAA
>TRINITY_DN156600_c0_g1_i1:0-258
TGAATGGCAAGTATGACATCTCGGACTACCTGCTCGGGCGTGCATCTTATCCTCCGACAGTGGCCGATTTCGTGGGTTCTGTGGAGATCAAGATGACCGAAGACAGCCGCGGCCGAGGACTTTACGCCACCCAAGAAATAGGGGCCGGGCAGCTCTTGCTGGTAAGCAACGCTGTCGCAGTGGCTTGTGAGAGCGCCTCTACCGCCATGTTTCATGTGGACAACAGGTGTAAATTGAGTTCCGCGTCTCAACAAGATC
>TRINITY_DN156649_c0_g1_i1:0-247
CTTGCAGCCTGGATGCTCCAGCCATTGATCTGTTTAAAACGGAAAGTCCAGAAGAACAAAATGAAAATTTGGTGGTGGATGCTAACCGCATCCGGGATATTATACGTCTGAACGCAATCGGTGAAGCCGTACAGATGTTTGCTTCAAAATCAAGAATCCATGAAGCCAATCTCCGTCAGCAAGACCGTTTTCACGGTCTCTGGTTGCTGCCGTCTTTCATTAACCATTCCTGCTTGCCGAACTCGAG
>TRINITY_DN156736_c0_g1_i1:0-266
TTCTGATTGAATCTCCAATCAATGTAATATTTTTGATGTCTTGATTCTTCCTATCCCAAGAGCCAAAGCCTTGGCTTGATTATTTGAAGTTTCACCAATTCTCCAGGCATATGATGTTTCTAGCTTTCCTTCTTGGTCAAAGTCTCAAAGATAACTCCCGCCGGCACCTGCTGCCCCTGGGTAATGTTTCCAGATGCTACTCGAGGAGTCTAGCAAGTTTTCTATCAAGAATCCTGTTTTCAGAAGTTGGCCTAATGATAGGGTTT
>TRINITY_DN156874_c0_g1_i1:0-580
TGGTTGGCCACTATTATCGTCCAGCGGCGGAATTGCATGTTCGTTGTTTGTGGTATATTTTTGGTTGGCAATACAGGTGTAAAGCCGAAGTGGAAGGCTGTCAAAATATCATGCATGATTCTCTGAACTCACCTTCTCTAGCAGTATTTATAAATGATACATTATAATTGGAACAGAACACAATCAAATTATCACATTGGATTGAGGAGGGTTCATCAGATTACAGAAGCCCATTTGACTACTTCCATTATTCACTGTATACCCAACTGCATTTTCCTTTGAGTGTAGCAATCAATCCATGGAGATATTCAACAATTTCAGCAGGGAGAAGGCACGCATGCCTATGGTGATCCTCATTTCCTGCATACTTTTGGCATTCATGCAGACTGGATCTCATGCCCGTGAGTTCAGAGTTAGAGGACGAGAAGACTGGGCGGTACCGAACGACACAAACAAAGAAAGCTATGACCAGTGGGCAAGGGGAAACAGGTTTGAGGTTGGGGATTCTCTCGTGTTCGTGTACAATGCAGGCGAGGATTCAGTACTTCAAGTAAGATGTCAGGACTACCGCAGCTGCAAC
>TRINITY_DN156886_c0_g1_i1:0-212
ATCAAAGTAACTGTATACGGTATTCATACAAATATTTTTGAAATGGGAAATCTGTTCTTTCTGTTTTCAGTAAGAACAATGTTAGTAAGTAGCAATTTGCATTGTATTTCTTAAACTTTTGTCTTTGGAATGAAAAACGGGTCATCCTACTGGTATTTAAAAGCTATAATCACAAAAAATGTTTTTTATTTGTTTTATTTATTTGTAATCCC
>TRINITY_DN156894_c0_g1_i1:0-471
CCTAACATCAAGATCAGGGTCACCGACACTGAATGCACATAAGATTCTGCTTTTCGTTATGCATGAATATTACTTAAGGAGCAACCCATAGTCTCGGATTGGCTTGAGAAGAGCAGATTCTCTGTGAGAGCCTCCCTTGCAGTACCAACTACTGGGGATATTGATATCTCCCCATCCTGTCATAGTTGTCACTGAGTTTTGTCTGCAGGGTCTGAATATTGTGTGGCCATAGGTCTTTTCAAACTTTTGTTCTACTCAGTCAGATTCTGTAGTTTCAGTTTTTTCACTTAGGCTGCACTGGACTTGTTCGTTTGGATTAGGTTTTATTTTTTCTCACTTGGATTCCATTAGCTTATAAGGCATCCTTATCTTCTGACTTCAGCTGAAGCAACAAATTGCAGATTCATTCATTCATTGCGTTGGAACGTTTTATAGAGATTATTGAGAATGGTGCTGTGGGTTTTTGGCTAT
>TRINITY_DN156905_c0_g1_i2:0-229
GTGGTTTCTTGGAACACGATGATTGGTGGGTATGGAATGCATGGACACGGGGACGATGCTCTTGCACTTTTTGTGAAAATGGACTAGGAAGGAATGAAGCCTGACCGTGTACCCTTTATTTTTGTTTTGTTTGCATGCAGTCATGCGGGTTTGGTGAATGATGGATGGCAGTGCTTTACTCATATGGTTGAAGATTGTTCCATCACACCGAGTATGGAACACTATGCAT
>TRINITY_DN156924_c0_g1_i3:0-274
GCCTGGGAGTAGGCGGCGTGGACGTTTTAAAACAAAAACAAAAGAGGCTGTCATAAGACACTTTCATAATTGGGGACGTTCACAGTTGCAATATGTCAGATAGACATATAACAGATTTCCGAGGTTGCTAATCGATGGATCGATGGGTCTTATGGAGCACCGGCACAAGACTACAGGAAGTATGATGTCTTGCTTCTTGTTGGTCTAGGAATCGGAGCCACTCCATTTATCAGCATTCTCAAAGACATTGTCAACCATATGAAAGTATCTGAGG
>TRINITY_DN156980_c0_g1_i1:0-908
TACCTCCAACCAGATGAGATTAGCTCGAATACTGTATTTATACCTCCAACCAGATGAGATTAGCTCGAATACTGTATTTATACCTCCAACCAGATGAGATTAGATCGAATACCGTATGTGTCATTGCCAAGGATTTGTTTTTCCGACTGCCGACATAAACCCATAACCTATTTATTCTACTCCGTGGAAGCGTAAATTCTAATTTACTTTTTGTACCAAAAATGTCAAAGGAGAAGGAACCTTGCAAACGACAGGCGTGTGACATCCAAGCTTGCCTAACAAAGAACAATTTCAATCCACAGAAGTGTTTGAAGATTATCGAATCACTACAAACATGCTGTGAGAAGTGTGGTTATCATTCAACACATTGTGCATCCTTATCTGGGCTTTTAAAGACTAAACCAAAGGAGTGATTATTTTGTTTTATACTGTCTCATGGTGCTTTGACCACCATTCTGTATAATTTTGAACACAGATTGACTATATTGTTACATATAAATCAAACAGCTTAGTTCCAAACCAATTATACGTTGCTTTTGTAGTTGGGAATGTTTAAATGCTTAGGAAAATTTAGACATTCTTTTGTCTGTAAGGTTGGCCATGGCATTGTGATTCTTGTGTGTTTCTTTCCCATGTTTTGGGATACAATGGCCATTGGACAGCAAAGGTTGCAATTTAATTGGCAAAGCAATGTAAAATGCCTGGAGTGCATGAGTTTTGGTTTAATGGTGTGATGACTTAGTGATGCAGCTTGCAGTGTAATGAGTTGATTCTGACGGTGACTTGCATATCAAAAAATTCCGAGACTTGCAATTGAAACGAAACTATTTAAAACAAGCTTTTATGAGAACAATTATAATTATCAAGAGAGAAATGAAACCACTGCAAGTGGTATTCTTGGAAAAAAA
>TRINITY_DN156986_c0_g1_i1:0-335
TGACGGGACGCATTCCGTCTTCGTTGTCCAACTGCACCAACCTTGACCTATTGGATATAGCTTTTAACCAATTAGTTGGCCACATTCCGTCGGAGTTGTGTACCAAGAAGACCGCCCAGTTAAAGGGACTCTATCTGTCTCATAATCAGCTGAGTGGCAGCGTTCCTTCATCCCTCTTCAATTGTACCAAGTTACAAAGGGTTACCTTAGGAGCCAACCAACTCAGCGGAATAGTGCCTATGGAGTTGGGTAAATTGACACATCTCCGGCTGCTTGACTTGGGCAGCAATTACCTTATTAGCGGCAACACCACGAGATGCCCCATTCTTACTGCT
>TRINITY_DN156996_c0_g1_i1:0-274
TCAAGGACTCTAAAGAGAAGGATCATTTGTTTCGTGCTATTGAGACTGTTCCTTGTGTTGCTAAGAAAGCAGAATGGACTCTTCGCTGGATTGATAGGTAGCCAGCATTGTTTTAACAATTTAAAATAAGATCTGCATGTTCATGTTTTAGCCCTTAGTTTTTTATTGGACAGCTTCATATGTATTGTTTATAACGGTCTATAAATATTTCGCAGCTCTGATAGTTTTGCGGAAAGGGTTCTTGCATTTGCTTGTGTGGAGGGTATATTTTTCT
>TRINITY_DN157068_c0_g1_i1:0-263
GGGGCCTGTGGTTCTTCAAATACTGACCAAATGTGTTCCAGTCTCTCCTCTTCTGGGACTCATAACGACTGGGAACAGTAGAGGGCTCCCTGGATTCTCTTCCATTGGATGATGATGATCCTTGCACTAGTGACCCATCACCATTAAAATTTACTAAACCTTCTGAGTATATAGTTTTCCTATGAATTCAGAAGGTTTAGTCAATTTTAATGGTGATGGGTCACTAGTGCAAGGATCATCATCATCCAATGGAAGAGAATCCA
>TRINITY_DN157181_c0_g1_i1:0-209
GTGCATGACGTGATGGTAGCGCGGTTTGGTTTACTCGTCCTTTGTCGCGTTTCGATTCTTGCTGAGATGCTGCAGCATATTTGTTCCATGGTGACTCCAGTGATGTTTAGATGTGACGGCTGTCAGATTCTGACACACATTTGTACCTATATATATGTAAAAAAGAAGGCCCATAATGCTTCTAAAGGGAACTAGTCCCTTCCATTTTA
>TRINITY_DN157282_c0_g1_i1:0-258
CCCGAGGAAACACGAGAACTTAAGGAAGAAGCCGTCGAACATCCCAAAGAAGAATCTGTAGCTCAAGCTACCGCCGAAGTCGCCGCTGTTGAAGAGAAGGCCGAAGAGTCATCAGGTAAGGAAGAAGCTTCTGTTGCTGTTGAAACGGCAGCAGAAGCAAAGTCTGAAGAATCATTGGCCAATGGAGATTCACCTGCTGAAATTTCAGAAGAGAAAACCGTATCAATTGAAGAGACCGTTGTTGAAGAAAAAATTCTG
>TRINITY_DN157378_c0_g1_i1:0-215
CGGATATGTGTCCGGAATTGAATTTGGAGTTGTGAGTTTTTTTCATGGGGGTCTCAGGGCTGAATGATAGCTAGGCATCGGCTTGTTCAGTCCTGAAATGGTGATGGATGCAAAGTTGAAATATATTCCGTCGTGATGATGAAGTTGTAAATAAATAACGAATGTTAGAGAACCTGTGGGTTTAATTAATGATCGAAATGGAGAACAAAGGGGAG
>TRINITY_DN157459_c0_g1_i2:0-238
CGCTGGAATACGTGAGTAAGGATTCAGAACACCGAATCAGCTTCGAGTGGGCTCCTGAGATGGGGATCCCCGGCGCTGTACTGGTGACAAACAATCACTCCAGAGAGTTCTTTCTAAAAGAGCTTTCAATTCAAATCCCCGGAAAAGGCGATATTCGTTTCCTGTGCCACTCCTGGATATATCCCAAGTGGATGAGTGTCATCTCCTCCAATCTAATCGCTGCACGAGTCTTCTTTGC
>TRINITY_DN157494_c0_g1_i1:0-239
AATGTTGTGATTCTTTCACCTCATGGTTATTTTGGGCAAGCCAATGTATTAGGAATGCCAGACACTGGTGGACAGGTTGTGTATATACTTGACCAAGTTCGTGCCTTGGAGAATGAAATGCTGTTGAGAATAAAACAGCAAGGACTAGACATTACACCTCAGATTATTGTGGTGACTCGGTTGATTCCTGAGGCCCACGGTACCATATGTAATCAAAGAATTGAAAGAGTTATTGGAAC
>TRINITY_DN157695_c0_g1_i1:0-257
ATTCGTGGAACAGCTGATGCTATGGTTTCCACCGGATTATCGAATGCTGGATATGAATATGTGAATATAGATGATTGTTGGGGTGAACTGTACCGAGATTCACAGGGTAATCTGGTTGCGAAAACCTCAACGTTTCCTTCGGGAATGAAAGCTCTGGCAGACTACGTACACTCTAAAGGACTGAAGCTTGGAATATATTCTGACGCTGGATATTATACATGTAGTAAAACCATGCCAGGTTCCCTTGTATACGAGGA
>TRINITY_DN157728_c0_g1:0-436
TTCAAGTGGAATCTAGTGAATTCTGGTGAGAAGGTAATTGTGGACCCTGTTCCTGTCCCTGTCAATGGACTGCCCATAAAACTTGTTCCGCACGGATAGGTGAGGGCTTCCTTTAGCGACAAGATATCTGTCCATCATAGCTTTAATTTTGTAGTCTCTTTTATTCCATAGCAATCATCCATTGTATTGCTCTCTGTAGAAGACTATCACATTAATGTTGTCAGATTAACAATATGCAGAGTTGAAATCTGACATATAAATGGTGGTACTTCATTGTTTCAGATATTATGGCTATCTTGTGAACTTAAATTATATTAACGAAATATATATAAAAAGTTTATTCATCATTTTAATTTATAATTTTATATTTACATATTTTTATTATGATTTATTTAGTCATATTTTTTTATTTTTATATATTAATGAAATATAAATA
>TRINITY_DN157809_c0_g1_i1:0-420
CAAAGGTTCAGATATCAAATAGACTAAGCTCTTCGCCATGTGTGCTTGTCTCAGGAAAGTTTGGATGGTCAGCAAACATGGAAAGGTAAGAAGAAATTTGATTATATAGAGTTTCATGGACAAGTCTACGGGGGGGAAGAAGAGAGATTATAAAATATTTTCTAGAATATAGTGTCTCTATAGAAGTTGACATGAACTAATATGACATCAATAAAATGAATGAGAAATTCTCTCTGCGAGTGAATAATTGTTTCTGAGAATATGTTAGTGTATTTCTATGACTTCAACTTTTCATTTAAATATCTTCATTTTTTGATATTTATATGCTTTTCGGTGAAGGATCATGAAAGCTCAATCTCTTGGGGATACATCTAGCATGTCGTTCATGCATGGAAGAAGAATCTTGGAGATCAACCCAGA
>TRINITY_DN157819_c0_g1_i1:0-346
GTTTCTTACGATGCTTAACATTTTGAAGTCCGCGCCTTCCCTCGCTGCCTCTGTTTTTTCCCTGCAGCCTCACGGGGCCTGAATCAGGCGGCCCGTGATATCTCCCACACCGTCTTTAAATTAAATTCAAGCGCCCCCCAACAGGCCGAATCTGAGTTCTTGATTTCTCAATGGATCGGTTGGGAACAATGCTGCTCCTGGCGGTCTCGGTGCTTTTAATGGCAGATCCCCTGCATACAGCTGCGAATGGCCAGGAAATTACAGCTACCTCTAACTGGTTGGGCGGCATTGCATCTTATAACCCGCAAGGGTTCGAATCCTCTGCGGGCCAGATCTGCGATAGAAC
>TRINITY_DN157827_c0_g1_i1:0-299
TGTCTGTGCTGCTGATCAATTGTTGATGCTCTAAGGATTTGAGGAGGTTGTTGAAGTTGGGTCCTAAGGTACAGGTTTTTGTTGTAGACAGTCATCGCCCGATTCACCTGCACAATTTGAGTGACCAGAATAAGCAGGTCTGTGTACTCTATACCCGTGAAGATGAGAATCAAGCTGACATGGCTTATGATTTTGATGTTACTGAATTGGCAAATGTAATGGATTTGGATAGTGATGATGAAATAATGATAGAGTCTGACAGTGATGACAGTGATAGTGATAGTGATGATGAAGAGCCG
>TRINITY_DN157844_c0_g1:0-1842
TCGATGTGTAAAGCCATGTTTTGGAAGAGGTGATTACACCAGTGCGGGAAGGTTGAGCAATCTGAAGAATTAGAGATCTAATGCTCTGGTTATGGTAAGAATTTCTTAAATATCCTTATAATCCTAGATCGATCAAACTATGCTTGTGGACACCACATATCAATATGTCACTAGTGAGTAAGCATGCATGAGTGCTATAATAATTAATTAATGTCTGGTGTAAGCACACAAAGACTAAGTCCTGAACAGGACCTCATTGTGTCGATTTACATAGATGTATCTAGTGGCCATATATTTTATGCACAAAGCTTACTAGCATCAATTGTGGTATTCTGCAAAAATTGTATGGGCTTAAATAATTCTATTTGTTGATTTGACGGTCTATAGTCGTTTGGGCATTTGGTAAACATTTCCTTGTAGGGATATATGCTCAAATCTTTTCTGTGGATCTGAACCTTTCACTGAATAGGTGTATTTGAATGGTTACAGAGTGAATGTGCTAAAGGATTTTATCATCACTTATGGAACATTGCGCATAGTTAATAAGTTGAGACTGCTATGGGGATTTTGTAGAATGAAATCCATATATTGCTAACTTTGTATTGAGAAGGAATTGTTGCAGAGGATAATATTTTCATAGACATGTATGGTAATGGTTTGACCATGTGTTGTCTTTCAGAAGTTGTGGTGCGCAGAGATCAATGCTTTGGAGCAGATTTTTTGTTTGGTTGCTTACTAAAGATCAGTTACTTTATGAGATTGGAAGATAGCTCTTATTGACTGATATATCCTTTTGTCTTAATAAACAGTGTGACTAATGAATTTTGCAGAGAATGTAGACTGAGCTTGTTTTCCTTATATGACGGAGTTTAATTGGGTTGAAGCCAAATGTATGCTACCAGCTATAAAGTCTTTGGCTATATAATTTGTATTGATTGATTGTAAGAATATGGAGAATATGGTTTATTGTTGTTGTTTGTGAGAGCACATTATTCTTTGAAGAGACAGTACATGTTCTATCCAGGGATCCATGGCCAGAAGGATGCATTAGTATGCCACTGACATGATTGTTTTGCAGAGTAATTCTCGTTGCATTGGAGAAAGGTTTGACAGAGGTTTTGCCGTGTTTGTCAGTTAATGTATTTGATTGCAAGGATTGATATCCATTAATGACAAAAAATTATTTGACAGAATTTGTTGTTGCTTGTGAGAAAGGTTTGGCATTGTTCATACATTAATGCATTCATAGATTAGCGTTTTGGAAAGAGGTGTTGCATGACAAAAGTGTCGCATTGATTCCTACATCTTGCAAAGGTTAGTATCTTACTCACCAAGGGCAATTGTGCTCGTCTCCAAAGATTATTTGTCAACACTTTGTCAATGAACGTGATGTGTGATGCTTGTCCATTGAGATTGTATGCATGGGGGTTATTATGAAGGAAGTTTGGTATGCTTATGTGTATCTTGCAAGTGCAGACTAAGCATGGCTTCAATATCATGTATTAGTCATGACAGAGTGTAGAGATTGTTTCAATGCTAAGGGGTAGTTGTGTTTGTGACATTATAGTTATTATGTATGTTGTTGTGATTGAAATTGAGATCAATGTGTTGATGATGGCAGAGTTATGAATGTATTGGCATGGCAGTTGTATATTTGCATACAAAGATTGTAATTACTACAAAGACGATTTTGTATCGTTGAGAGTTGTTTTGTTGAGATTGGTTATTGAAGAAAAGGATGGTTTTCTATTCAATTTGATGAGCTAGAGTTTGACAGTCTAATGAGTAGATTCGTTTGTAGATAAGAGACTTTTTTTTCCCGGGGAAAATAGAGTTCGTAAT
>TRINITY_DN157913_c0_g1_i1:0-759
ATGGCTGGTTAGCTCCAGCCGTACTCCTGAGCCTTGGCGGGAGCAGCTCCTGGCATATCAGCCTTCCATCTGCCAAATGGCCGTTCCTCGTCGGCATATGGGTTCTGCTGCCTCAATCCCCTCCGGTGGTGGAAACTTTTCCTGACAGCCTGGTCATTCACGGTGTGAGTCACGATTTTTCTTATTGAGTTTTCTCTGGTGCGCAATTCCCTAGTGCTGGCATTAAGCGGTCAGGCTTAGTCTAGGAATCCTTACGGGCTTCTCATTCGATTCCTTTGTAGCTATGGAGCGGCATTCCTGGTTTGACTTCAGCGGGGAAAAGAGGCCGCCCATCGCGCATCTCTAACAAGAGACTTCAGAGGTTCACTGCTGCTACGGGTGATGAAGCAGGGACAACCCCCTTTGCTTTGTCACAGCGCTTATAACATATTTTTGCACAGGGGTTTCGGGTATGTGTTTGCCCCTTTTCGATTTTAAGGGTTCCGAATGTGTCAAGCTCCTCTGGGCACTGATAACCAGAGAGGGTTATGCTTGTTTGTTTTAAGCTAGGATAAACCTTTCGAGCGTACTTTGCTGCTAAGTTTCAGATGTAATTTGTGAATTCAAGCTCGGATGGCAATGTGTCTTTGATGGAAGTTTTTACTAAAATTTTTATTTAAGAGGGTTTTTTCCCTCCGTTTGATAGATACATGTTTGTATTTAACCTTGAACGCTTTACGCAATTAATCTTGCTTTGCATTTCTGTTCTTTAAAAAAAAA
>TRINITY_DN157921_c0_g1_i1:0-790
CACAGGGCCGTGCAAGTAGGCTTCGAATGTCTGAGGAGAATCGGGCTCTTCAGCGTCAGCTTCTTCAGAAACATGCAAAAGAACTTGAGAACATGCGAGCCAGTGTGAGTTTCTTATGTGGAACATTGCAAGCTGTTAGTGATCTCTGACTGAAATTTTCATGCTGCTTGCATAATGATGTTATCGTGTTTCTAGATCATATTATTGGTCTCGAACTGTAAAATATCTGCACCATGATCTTCTCTCCTCTTTCACTTTTTTACTGTTCATAAGTTCATATTCTAATTTTTATAATAGGTCATCCTATCTTTTGATTGGAGTGCTCTGCCCATACGAAGACACAGATGTCTTCTCAATTCCCACCCATTGTTCTTGGCCTTCCTGGAAGGGTAGTGTTGGTTTTGCCCCATAGGTTATTTAGTTATTTTGGCTACTCTACTAAATCCAGAGGAGATGTTTCCTAGATATATTTCTCACCAAGGGATATTTTATAATTATTTTCCTATTGAACCATAAGAAGCAATATCAAGCAGGTTGTGAATTCCGTTATCAAAATAGCAATTAACATCATAATGGGCAATTTTCTTCCCAATATTATAGAAACATAAGAGGGGTTGACAATGTTGTGTCCTGATACTATGCAGTGCCTGCAGTTTGATAGTTGATCTTGTATCTTTGTTATTGATTGAAATGCAACTCTTTACAGATGGAAGCAAAGGATTGGGATGACAGCTTGCAATCCAAAGAGGAAATTGAGGCTAGTTTGCAAAGCAAGCAAGAAGCAGCCATG
>TRINITY_DN157974_c0_g1_i2:0-227
AATGAAAGAAGAGCATGATTCTATATTAAAAGCCAAAGGTGTTCATAAGAAATTGGAGTGGGATGATTATAAATCAATGAAATTCACTCAATGTGTTATAAATGAAACACTTCGGCTAGGTAACTTTGGCGCTGGGGTGTTTAGAGAAACTAAAAAAGACACTAAAGTGAAAGATTGTCTCATTCCAAAAGGATGGGTGGTCTTTGCTTTTTTGACTGCAACCCATC
>TRINITY_DN158039_c0_g1_i2:0-231
GAAATTACGGCTGTTACCTTCCGTGGCCCCTCCGACACTCACCTGGACAGTATGGGCGGCCAAGCCCTCTTCGGGGACGGTGCGTCTGCTCTCATCGTGGGAGCCGATCCCATCCCTCAAGTGGAGAAACCTTGTTTCGAGCTGATGTGGACTGCACAGACCATTCTTCCCGACAGCGACGGAGCTATTGACGGGCATCTCAGAGAGGTCGGCCTCACATTCCACCTTCTC
>TRINITY_DN158072_c0_g1_i1:0-397
GGGATATATGGTTTTATGAGAAAAGCGGGCAAACAACTCTATCCACTGGATATGGAAGCAAAGACCGTACTGATAATAGAAGAGGAAGGGAAAGATAGATCAATGGCAGAAGAAAAAGAAGACCGTTTGGATCAGAAGAATAATAAGAGCGTGGTTGAGAAAGTGCAAGATAATACGAACAGGGTGAAGGATTTTTTTGCTGAAAAGATGGACCAGACTGGAGAAACTGCGAAGCAGGCTGCCAAAACAGTCCAGAAAACTGTTGTATCTGATTAATCGATCGTCCTCCGATCGATTTTACTGTATCGTCTATATATATGAAAGCATGATGTAAAAGTATTATCACGGCCCTCTGAATAAAATTAGTTTTGAATTCTGACCCTGTTTAAGATTTGAC
>TRINITY_DN158149_c4_g1_i1:0-818
CAAAAACCTAGGGGGAAGCAATGAGTTAAAGGTAGAAATATGAGAATTTGTGATTGATGGAATGTGATAAGCACGAAAGGAATGGTGGGCATAGATGAAACATGGAACGTAAATGGTTGGTTTTCCACCCTTATCTTATCTACAACTCTTATTCTCCATACATACATAGCGAAGCATTCGTTCACGCCTTTGTGCAGAGCAGATTTGATTGAGGGTGATCACTTAGACAGACATGGCCTCCGCAGTTACAGCCCTTTCCCGGACCTCGCCCATTGTGGCATCTGCACCTATTAACACCTCCTACTCCTATGCTAATACCTCCAACGGGCTGAAACAGGTACATGGCTTGCCATTGTGCAGTAGCAACATTAAGCTGTCATCCTCCAAGCTTGTGGACAACGGGAAAAAGAGGGTGGTTGTTATGATGGGGAAGAATACAGATTCAGAGTACGCAGGATTGACTGCTCTGTCTTTGGCTCTGGCAGCGGCGATGGTGATTCCTGAAATGGCAGAGGCTGCTGCGCCTGGGGTTTCGCCATCTCTCAACAACTTCCTGTTGAGCATTGCTTCAGGCAGTGTGGTGCTGGGAGCCATTGGGGTGGCTGTCATTGGGGTCTCCAGCTTCGACCCTGTGAAACGAAACTAAAGAGCGTTGTTCAATATTATTAGCTGTAATATTATTGAATTTCACAGAACCTGTACGTTCAAGTGGTAGGCTCTTATTTCAAGTTTTATATTTGTAAAAGCAAGAAATTGTTCATCTTTGCTCATTTATTTATAAAAAACGTTTCAACTTAAAAAAAAAAAAAAAAAAAAAA
>TRINITY_DN158226_c0_g1_i1:0-1320
ATTAAAATTAAAAAAAGAAGAAAGTTTAATTTTGTTAATGTTACGTATTTTGTTTCAAAAAAAAAAAGAAATTTTAGGAAATTATGATAAAATTACAATTTATTTACAAAATATTTATCAAGAATTAACTAAAATTAGTTATGCAGATATTAAAAAATTAACAAAAGAAAAAATGAAAAATATTTTAGTTTTATTTCGTCGTTATAATATTATTGATTATTTAGATAATGATTATTTATCAGATGATTTGATTATTACAATTTATCCTTCTATTTTGCATATAATTGATTTAAAAATGATTCAACAATATAAAGAATTAATTGATTTAACTTAAGATAATAAAATGAAACAAATAACAAAAATAAAATTAATTAATTGGCATTTATTTTCTAATCAAACGATTGATATTAAAGGAAATGCATTAATTTCTGGCGAAAATGGTTCTGGTAAATCAACTTTTTTAGATGCTCTTCAATATGTTTTAATTTCTGGAAAAATTGGTGTTAAATTTAATATAGCTGCTAATGAAAATGCTAAACGTTCTTTGGAAGGTTATATTAAAGGAAAAATAGGAGCAGAAAATAAAGAATTTTTAAGAAAAGATGATGTTATTACACATATTTCTTTAGAATTTTATGATTTAAAAGAAAATAAATATACTATTTTGGGTTGTATTTTAGAACTTTCTAATACAGGTTTATTAAAAGAAAAATTTTATCTTTGTTCCGGAGTTTCTTTAGAAGAAGATATTTTCATTTCTAATAATAAACCCAAAAATTATCACGAAATGCGTGATTATTTAAAAAAATCGGATTATCATTTTGATTTTTTTGATACAAAAAAACAATATCAAATTGCTTTAGGTAAATATTTACAAATTGATATTATGAAATATATCAAAATGTTGCCTAAAGCATTAGCATTTAAACCTCTTGATTTAAAAAAATTTGTTTTTGAATTTTTATTAGAAGAAAATCCTATTAATGTTGAAAGTTTAAAAAATAATGTACAACAATTAAAAAAAATTGAATTTCAAATAGAAACAGAAAAAAACAAAATAAAAAAATTAAATCTAATCATTGAAGAAAATAAAAAATTAACATTATTTAAAAATCAATTATATATTTATTCCGCTATAGAAAAAATGGTTTTTTTAAAACAACACAAAATTAATTTAAAAAATTTTTTAACAAAAAAAGAAAATCTTGAAAAAGAAATAACTAATTTACAAAAACAAAAAATAAAAAAAAAAATAGATTTAGAAGAAATTGACAATCAAATTTTACAATTAAAATCTCATCAAATGAAAGATGATTTAGG
>TRINITY_DN158433_c0_g1_i3:0-398
AATGCTCATTTTACAACTCACTTTATTATCAAAGTTGAAATTTGGTTGTTGAGGAAGCAAAATATATATATTCTTTTTAATTTAAAAATTCAAAAAATTATATAATTAGATAAAATATTTAAATAATATCTATTTATAAAAATATTTCACATCAAAAAATTAAATCCTCCTTAAGATAGATCTATACTAATTTATGTAAAAAATATAGTAAAAATGTTAAAGTTTGATTATTTTATTCTGCTTTTAGGGTATCACTTCAGATGGGACAGAAATAGCCGTGAAGAAGCTGTCTGTGAGATCCTCCCAAGGAACATCGGAATTTATGAATGAAGTGAAGCTTGTAGCCAAAATTCAACATCGGAATCTTGTACAGCTACTTGGTTGTTGCGTGGATGGAC
>TRINITY_DN158451_c0_g1_i1:0-248
CTCAAGGACGTCCCCGGGCTCATCTCGAGGAACATCGAAAAAAGTCTGGTGGAGGCGTTCCAGCAGTTCGGAATCTCCGACTGGAACCAGTTATTCTGGATCGCCCACCCCGGAGGCCCTGCCATTCTGGATCAGGTGGAGGCAAAGCTGAATCTGGATCCCAAGAAACTGAGAGCGACGAGGCAAGTACTAAGCGAATACGGAAACATGTCAAGCGCGTGCGTGCACTACATCTGGGACGAGATGAG
>TRINITY_DN158455_c0_g1_i2:0-282
GGTTTGATGAAATCTTGGCCTCTGCATTTTGTTTTAGTCCTAATGTTCTATGTTCAATAGTGGAATAAGACCTGTTGTTAATAATATATTTGGAAAAAACTCTAAGTGTACGAGAGCTGTTGTTGAGAATATACTCTGAAAAAGCTCAAGTTGTTCCAATCAAATTAGATTTTATTCACTGTAATGGTCACTTTTTATACTGCAGGGAATCCAGCTAAATTACCCATGTACTTTATCCTGCCGTCTGAGATGATAAGTAATAAGATATTTGTTCGAAAAAAA
>TRINITY_DN158480_c0_g1_i1:0-320
CCTAGGTCATCACCTTGGAGCCCCAGCGGCTCGTTGTGTAGCAACCTTACTGCATGAAATGAAACGCCGTGGAAAAGACTGCAGGTTTGGAGTTATATCGATGTGTATAGGTAATTACATATTCTTCTCAATGCAGACGGTCTTTTGTGAAGTCACTCTTGACCTCTTTCAACTATTAATGGAGCAATTATTTTGCATTATTGTTCACTTTTCTGTATTTCTGATGATTCCGCTAGGCACTGGGATGGGGGCAGCAGCAGTATTTGAACGTGGCAGTGCTGTAGATCAGCTGTGCAATGCTCGGCCAATCAAGGATCATA
>TRINITY_DN158484_c0_g1_i1:0-284
ATATGCGATTTGCTTTCTTTCGTTTTTTCACTTCGTATTTAAATTGGAATCAGATTGAAGAATTGCTTTGTCATCAATTTGAGGTGAGTGGCATCTGCATTTTGCTTGCTTTATTTTATCCTTTCTAGTTAAATAAAAATAATGGTGGGCTGGTTTTTTGTAAACTTGGGTCCACTGGCATATGTATTTACTTTCTTTATTGTCTCCTTTCTTCTTAAATAAAGGAAAGGAGCGGTTGGCTGGTTTGTGATCACTTGATTCCAGTGGCATCTGTATTTTGCTGG
>TRINITY_DN158506_c0_g1_i1:0-227
TTTGATTTTGTATATGATTGGACTATATTGAAGTACCAACAGTCACAGATGGCTACTGCTGACCCTCGTTCCCATCCTGCTCTTGTAGCTGGAAAGTTTGGCACAGGGGCTGGTGCTTCAGAGAGAATTTCAGCGGGGCAGGATGGCCGTGAGCGAAAGTCTGGAACAGGTGAAGGCTCTCATCGAAGAGCTAATGGGGGTAATGGTACTCTTCAGAATATTGGTTC
>TRINITY_DN158551_c1_g1_i1:0-262
TTTATGCATCGATGTTACATGTGGTGTATGGTCACTGGGGATGTGTGGTGTTAGATTCTTTGTTGTCTCAATTTTTCATTCAAAGATTATCTCTAAAAATAAAATCCCAGGCTTTATAGTCATTAAATATAATGTATTTCTTTTTTAATTGAAGAAATGGTGTCTGCCTTAGCTCATAGGTATATATGGTTTTGTTTGGAATTGAAATATACATAGTCTTATTTGCTATTGGAACATGAGACATGTAATTATATATATATAT
>TRINITY_DN158594_c0_g1_i1:0-348
GCAAAAGCTCTCCTTTTTGTATCACATTTGGTTGCCCTTTAGTGGGAGATGCTGGACTTGTTGAAGCAGTTCGCCGGGAGAATTGGGGAAGCAACTTCTGTCACGTGGTTTCAAAGAATGATATTGCTCCTCGGATGCTCCTTGCACCGATTCAGTCAATTGTCAAGCCGTTGAAGGCTGTTTTTCCGTATTGGCAGGGCATATTACCATATTCTTTTGTTCAAGAAGATTGTAGAACTCTTCTTGAGAATGTCATAGATGGGATTAATGACAGGAGAAGCCCATATCGACCTGTTGGCACTTACATGCTTTGCTCAAGACATGCTGCAGCTTGTATTGAAAACTCTG
>TRINITY_DN158622_c0_g1_i2:0-251
GGAACTGAACTGCAGATAGCATGGCTATTCATCAGCTAGCAAGAGAAAACTTGTGGGTTACAGATTAGCCGTATCAAAAGGAAGTGAACTCCATAATATATGTCTAAGGTGTTTCCGAATCAAATCTGTTGTTAGCTTTAATGTATTGCTGCTTATTGTATTGTATGGATTAAGTTGCCTCTGGGAAATGGGAATATCATGAACTGTACAAGATAGGAGGAACACTGCCACAGTGGAATTTTTGAAATCCC
>TRINITY_DN158640_c0_g1_i5:0-1038
TCAAAACGTATGCACTCAGAACATACCACATCTTCCCCGACCATGTGACTTTGCGAGTGACCCTGTCCTTGATGAATCAAAAGGACTGCAACGGTTGGGATCTCTTGATTCTCTGATCAACGGCGATCCTTATGATATCACAAACCCTAACCCCCTCTTGTGGCATAGATCTACTTCACGGAATAAGTCATTTAGCATTTGGGTTTTGAGGGTTTGGTCTCTCACAGAACCAGTCATTTCGCTGAACACTTGGCCTTCTGCTCTTCATAGAGGTTGGTTTGTGTATGAATTTTGGTATTGTGCTTTTGCCGCGATGCCGGAACTACAATCATGGGCGTTTTGATGAGTTTCACCTCTGTTTATGGCTTCCAAGTCCCATCTGGCCTGTTATCAATTCAGAGTTAGGTATGGCTCCGCTGAAGATCAATGTGGGTTCACAGGAATCACTTTCGCCCTCATTTCTCAGAGACTGTGGTTCCTCCACCTCCAGTTCGTTGTTGTCATGCGCCCCGGTTAGATATGGCACAGGTATACTCCAGGTCCTGCGCAGCAAACGTGGTTTCTAATCTGCGTTTCTGCATACAATTTTTAACACTCGTTTCTCCAAGTTGGTTTTGATTTCTGAAGCACTCCTCAATCCTGACTGAAGATTGATCCGGCTTGTTTTTATTACAGCTTTCCTACACAGGAATTTTTATTTGGTTTCTGCCATCTGGGTTACACCCCTTAGGCCTATATGAGCCTTGTTCACCAACCCTATGGAGGTTTTATTGTCATTTTGTAACTGGTTTCATTATTTTAAACAGTTATGTTCCTTACTTCGCATGTAACTTACTAGATAATCTCACAACATTTGCTTGAGACTCTTTAAGACGTTGAACCTATTTATTTTATTGTTTCGTTGGTGAAGAATGTGACTGTCTTTGCTGTAAAAGGTTGAATAATTTTCAAGAATAATTTGTCTCTAAATTTTATGTCTGTGAGGTCTTATGTTCGTCTATGTTTATGGCGTAATTACTTAAAGAATGCTTTGTTAAC
>TRINITY_DN158656_c0_g1_i2:0-245
GGTTGGTGTCGGAAATCCCAGAGAAGCAGGGCCGAAAGGAATGCATTGCGGTTGACTCAACGCATGCTGCCTTTGCCCCATTCGACCGTGTTCTGTGTTAAGGCAAGTGATAGATTTAAGCTCTGTATAAGCAACTAGCCCTGTATATCCAGAGGTGAGTGGCGGTCTATTGCCATTGCAAATTACGGATTTATCCTGGTTCATCAAAGGACAGAATTCTCTTTATCGCTATAACTCAATAATTT
>TRINITY_DN158674_c0_g1:0-1084
TTTCTTCATTGGAAGGAATGTCTCCAAATGCGGCTCCCTATATCCATATTCACCAAATGCTGCAGCAGCAGCAGCAGCAACAGCAAGCTTCGTTGCAAGCAGGAGCATGTACTGGATTGGATGTGCCTACGCTAGATACTTCAACATCACTGCATAGACCAGGTTCTGCAGAAATGTTTGCAGATGCTGCCAATTTCCAGGTGAGAACAGAATTTTCTTTGCTTGATCAATTTCACATCCTTCACCCACTATTCATTTTGAAAATTTATTAACATAGAGCCAAAATCATGACAGGGGCATGCACCTTCTACTTGGGATAGCGAGCTGCAAAATGTCTTTAGCATGGGTTTAGTTCAAGACAGGCAGCCTCCATTTCCATCTGAAGGACTTCCTGGTTGGCCCTTCATCTCTGAAAGCCTTCTGTCTTCTTATTTCAATGCTATAAAACTTTTAAAATCACTGGAACGTTGCAACTAAAACAAGAATCCCATTTGCTTACAACTGTTGCACGTTCTTTGTTTCAGGTCATTTGGAACCAAACCATATGAAAATGGAAATGTAAGAGTGGTAGATGCCCTACATTCAGATACATTAATCATGTTCCCCAAATTGAGGTTGCATGTACTGATTCAGGAGGAGGAGGAGGACAAGACAACTCGATGCAGCTTTCTAGTAGCTAGCTAGCTGATTCTTTGCTAATCTATGGATATCTACACCGCTTCTCTCTAATTCTATAGTTCGACTCTTAATGCGCTTTCGCATTCAAGACTGAGAATAGCTCCCAAGGCTCTGACTAAATAATTACTACAAATAATTAAGTTCTTATTATTATATAGCACCAGGGATGTAAATAGATTTAGCTTCTCTAGCCTGGTAATAGTAATTTGCAGGCGGACTATTCGCCACATTCTTTAGAGTGTATCCCTCTGAGCTTTAAAGGAGAATCTCTCTGCTCCATAGCTCAGTAGGTATTGTACACTTATTTAACTATAATGGCCATAAGAGGTCATTTTTATTGAAAATTCTATTACTTGTTTTGGCATCGAATATAACAGAGTGACTGTCTATTTCTGAGAAAAAAAAA
>TRINITY_DN158701_c0_g1_i1:0-351
GTTTAATTTACCAACTTGCTTTTTCTTATTTGTATAAAATTTCCGTGTTAGTAGAAAATGGCCAGTGTTGAGGTAGATCAATGAGTCTATGGATGTTGCCATTGCAATGTTCACGTTTCTTACTATTTTTCTGTTTTTTTTTTTTTAATTTTGCCTTTGATTGATTGCTCTGTATAGAGATGTGAGATGCAATACATTTGAACTTTTCATAGGTTAATGTGTTTAACTGACAATGGGGGGCAATGCTGTCCTAGGTGCAGGTTGCTAACGCGCCAGCTGGGACCATTCCTAGTGAAGGAAAGGTAGAAGACATAGAGGAAGCTGTCAAGAATATAGAAATCGAACCCCCAC
>TRINITY_DN158701_c1_g1_i1:0-351
CTTCGGCGGTAGCTTGAGCTACAGATTCTTCTTTGGGATGTTCGACGGCTTCTTCCTTAAGTTCTCGTGTTTCCTCGGGCTCCAGCTGGGCCGATTCTACTCCGGGTTCCGAGGAAGTCAGGGTTCCAGTCGATTCTTCTGCTGATTTCTCCACGGTGTCGGGGCTTTCATCGACTGTTTTGACTGCCACGGGATCCTCCTCAGCAGGACTAGAGGGAGGAGCTTCTTCTTGAGCCACTTTTTCGGTTGTGGGTTCGATTTCTATATTCTTGACAGCTTCCTCTATGTCTGCTACCTTTCCTTCACTAGGAATGGTCCCAGCTGGCGCGTTAGCAACCTGCACCTCAACAC
>TRINITY_DN158796_c0_g1_i1:0-490
TTTATTTTTTTGGATAATTTAGATGTTAGGTATAGGTTCATTTTCAATTGCATGTACGATACAATCACTACACGCACTTCCGCTTCCAATAAATATGGTGCATCCCCCTCCCTGGAGTACCACATAACCTTGAAACCTTCCCCTTCATTTTGAAACCTTCCCCTTCATTCTCTTTAGGACGGTTCTGTGCCTTAGGAATCTTTCTGTCTCGGATCTCTAGACGAGATATGGCTGGACAATCAGCTAAATCTCCCGCTGCCTGCAAAGTCATGCTTATTCCCATGTTATTGCTCTCTATATTTCGTTTAATGCAATGCAGGCATATAACTACGAGAACTTCAGAGCATGTACCCCTTACTGGATTGAGAATAGATCTCGTGCATAGAGATTCACTGCTGTCTCCATTCTCTCCAGGCAATATTACATCCACTGAGCGTTTGAAGCGAGCAGTTGCACGCGGTCAAGACAGACTGGAAAAGCTGCAGATGTC
>TRINITY_DN158816_c0_g1_i4:0-844
GAGAGTTTGATGGATGGGATCAGTGGCCCATGCTGCACCATTGATCGGTTTGGGGGTCAATCCAATAGTTCGTATTCTTTTAGGACTTTCAAATAATAACCACCCAATTTTGTGTGAGGGTTTGTCCGCCATTTGATTTGGTGTGACATTTGGGAAAATGCTCTGTAGTTCAGCCTTCTTTTGCATGAGACTTCAAATTTTTTTTGTACCATCCATTTCGTTTCCTCAGGTGTTTCTATTTGGAGACATGATGTTAGACAACTTTCTAGTAAGGGAATTGATCAGCTCACAGTTTCCAACTCGCACTCACCTGGTAATGAAGCTAATCCTTGGATAATTTGTTGCACTCCTTCATTGAGGATTTTTGGGTTTCTTTCTCACAAGTTTTCTCCTAGTGCTCCATTCCACGTTTTCGGCGATGTCAGATCTAGGAATGCAGTGATAGGTTCTCCGGTTAGAGGTGCATTCCCTCATGCTTTCTGTAAGAACAACTTTGTGAGACGAAGCCATAAACCGTCTCTTCGAAGGGGTTCCTTCCATAACGTTTTTCTTCTGCTAGATAAATAGGAACTGTTTTATAGCTCATTTCTCGAAATGGGTAATCCCAGGATTGGGAATGGTTTTGACCCTGACACTATTAACCAAGGTTGTGAGGAAAAATTGTGCAGTTCTTTAATGAAATTGTTTAGTTTCGTGTCGAGTGTTTTTTAATTTCTGAGTGACTGTAATGTGTTGGCCCTTTGCACAAGGGTTTCATAATACTTTATCTAGTTACTTCTGATACTGTGTAATATTTTTTTGGTAATGTTCATATGAGTTTCCAACAAGGGTTTCATGCCAAAAA
>TRINITY_DN158853_c0_g1_i2:0-230
ACTGTCTTTGCTGGCTTTTAAGTTGAGTTTGATATTTCTACTTTCTGTGCTTTTTGATTTCTATGTAATGATCCAGTAACCTGATCTTCTTGCAACAAGGTTAGTGTGTTACTGGTAAATTTGTTACTCAGTTTTCATCACTGATGGTAGAAATGCAGACAGAGAATAGTCACTGCAAATCCAGAAGTGAGAAGCAGCAATTAGAGGCGAACCTGTGGAGTGGGCTTCCC
>TRINITY_DN158965_c0_g1_i1:0-355
CTTTGCTTCAACTTTCTTACGTTCCATCACCACTTTGGTTTAACTTTCTTACATTTTTCCACGAGTTTACTTCAACTTTCTTACATTTCATCACTAGTTTTGATAAACGTACGTGTCGAGACTGGCAATGGCAAGATGCGAAGGAGGGCGTATCATGTGCTGGTGGGTTCTCACAATGGTAATGCTATGTAGCCTGGTAATGGGATGCCAATGTGCAACCTTCCACGATTTATTCTATCCAAGTTGGGCTCTTGATCATGTAATGTCCCAAGGGGAGTTGCTCCAGCTCAAGCTCGATCCCGTTTCTGGTGCAGGGTTTGCTTCGAGGAGCACATACATTTTCGGAAAATTGAAT
>TRINITY_DN158978_c0_g1:0-658
GCATTTTTTATGGCACATGGACAAGCAATCACTTGTGATCTAATTGCGATGAATAATTCAGATTTCAATATCACTAGCACATATCAAGAGATGGCAGGAAGGTCCAATGTTTTCCTCATTTAGAGAACATTTTTTAACTCTTATTTATCTATTTGTTCTATCTCAGTTTTGGACTATGAAAATGTGAGAACTAAAAACCTGAGTAGGTGTTTCTTTTTCTTATTTTGAATAAATCCACCCTTTTAGTACTCGCATATAAATATATGACCTTGTTGCTGCAGTGAGGATACTATTGGGTAGCATGAAAGAAGGATTGCTTTCACCTTTCCTGGTCTCTACCATGTGGTTAATGGACTTGATGTTTTTGATCTGAAATTCAAAATAGTTTCACCTAGAGCAGACATGCAGATTTTTTTCCCTTACACAGAAAAGCAGCACCGCCTTTCTACTTTACATAATTCAATTGAGGAACTCTTGTTTACTCTTTGAGAAGACAAATGAACATATGTAAGTTATATTCTCCATGACAATTCGTTTTCATTCTATTTTTGACACTGTCCATTTAGTAATGTAAGTGTGTATTAGACTTCACTTAATGTTCAGACATGGTAGTCTTCGTGGGTTATTTGTCTTGGAAAATATGAAAATGATTGTTTTC
>TRINITY_DN159019_c1_g1_i1:0-434
GCTTTGGATTCTAGCATTCTTGATTATGATACCATGAACTCACTCCAAGGAGTCATCAGTTTACGTCGGCATATTCCAGTTTCAGATAAGGAGCATGATTTCACTGTTAGATGGAACAATCTACATAAAGCTGGGAGTGTTGATGCTCGCTTAAATGCATTTGGATACTATGCTTACGATGCTGTCTGGGCAATTGCTCACTCTTTACATACTTTCATAAGTGAAGGGGGAATTGTGTCTTTTACAGAGTATCCTCAGGTATCCAGTGCAAGTGGAAACAAAACAGAGCTAGCAAAACTCAAGGCCTTTGACGAAGGTCCAAAACTGCTGAAGATATTGTCACAAACTAATTTTACAGGATTAACTGGTCCAGTGAAATTTGATAACAGAGGGGACTTAATTGGTTCTAGTTTTGAGATCATCAATATTGTTGG
>TRINITY_DN159053_c0_g1_i1:0-259
ACCTTAAGCCATAGGCAATTTGACTGAGTTGAACAGACTATATCTTTATTCAAACATGTTCACTGGTCCCATCCCTGCAACAGTTTTTAATTTGAGCGAATTAGTTACCTTAGATCTCAGTGACAATAGATTAAATGGCACCATCCCTGAAGCTATTACTAATTTAAAAAAACTTGAAAACCTTATTCTATCTAGGAACAATTTTATAGGCCCAATTCCTAAAAGCATAGGAAACCTTTCTTCCTTATATAACTTATAT
>TRINITY_DN159058_c0_g1_i2:0-294
GTTAGGTTTCTTCAAGGACCCCATACCGATAGGAGAACAACTTTGAAAATCTGAGAAACTATTAGAGAAGAGAAAACCTGCCAGGTTCGTATTTTGAATTATAAAAAGACTGCCTTTTGGAACCTTTTTTCCATTTGGCTCCAGTGTTTTGTGAGAGAGATGGTAGTTATTTATTTGGTTGGAGAACAAACTCTTATGTCAAAAATTTGGCGATCTATTTACTTACACCGAAGGTGTTTTTTTTGAAATTATTCATACTATCATTTAATATTATATGTTTGAATTTCAAAAAAA
>TRINITY_DN159115_c0_g1_i3:0-289
ACTCGTTTAATCAATGGAGTTTGTTCTTTTATGTGCTTTTCTGTTGTTTTTGTTTGATGTTAAAGAGGTTTCATGTAATGCTCCTTCCAATTCTTGTTGTTAAGCCTGGGCTTCCAATTCTTGGAGTTGGATTTGAAGCTCTAGCTTGATCGGATTTTATATATTTAGGCTGTTAGAATGTCCTCTTTGTGGTTTTTACAGAGGCCACAAGTTACGTGTGAGTCAAAAGACATGTGTCATGTCTTGTAATAATATTCCTTCCTCAATAATAAAATTGTTATTTGATAAA
>TRINITY_DN159165_c1_g1_i1:0-260
CTGTCAGGTACTGTCTTGGACATAATTGATCCCAACATTCAAGAAAACTACCAAGAGGAAGTACTAAAATTTGTTCACATATCTCTTCTTTGCACACAAGCATCTGCAACACTACGTCCTTCCATATCTAAAGTTATAACATTTTTCACTAGCGAAAACCAACATCTTTTAGAACCCAATCCACCACCGTTTATAGATGTCGCTTCTTCCTCTTCCACTCCAATATCATTAAACACCATTTCAAGCTCTTTTGGCCCTAG
>TRINITY_DN159166_c0_g1_i1:0-261
TACTATAGTATGCAAAGACATACATACTCCACCCCCTTGTGATTTGTACCAATGACCTCTTAGGAGGAAAACACTAAAGTTTATTTAAACCACTTATATTACTTTTTATACTTATTCATATCTTTGTGAAGGACATTGACAAGAACTGATAAACTACTACAATTGCATAAGGTGATGTTATTAAATTACAATATCCATTTTTGTAATTAATATCCATGATTTTGTTTTGGTTAACCACATTTTTTCTATATTGATTAAATT
>TRINITY_DN159272_c0_g1_i1:0-211
GGGTGTTTGATCCGAGGGCTGAGCGCATTCCAGAGGGTTTCACATTCGCGAGAGCCGAAGGTGGGCTTCATTCTGTCCCTTTGTTCCTTGGCGCCTGCTCTTGCGCTGCTGCTCCTTTCGCTCGCCGGATCTGTTTGCAATGTTACCTCTTCGTTTCGGGGTTCAGCCAGAGAAGCTGGGCTGCTGGGCATTCCTCCGCTCGTTGGGTAAT
>TRINITY_DN159295_c0_g1_i1:0-257
AAAGAATTCAAATCGGCGTTGGAGGATTCGGACGATGCCCTTCGGATCGATCCCGGGCATCTCAAAACGCTATACAGGAAAAGCCGGGCTCTTCTCGGGCTGCGGCATTATGGGGCGGCATGCGAGTGTTTGAAGAAAGCAGACAAGATCAGTCCCGGGCAGAGGGAATTACAAGCGGCGCTAGGCCAGGCCAAGACCTTCTACGCCCAGAGCTTGAATGGCAAGTATGACATTTCGGACTATCTTCTCGGACGTCG
>TRINITY_DN159296_c0_g1_i1:0-265
ACCAGTTTACCATCAAGACGACGGTGCCAGAGAGGGGTAAGGCCTCGTTGCGAAAACTAAAGGCCGCCGCCTGGACGATTGTGGCAGGCAATTTCTGTGAATTTTCTTTGGCGTCGAGGCTGGAGAGATTCGATCACTGTTGTTTTGGAAATCAAGAATGGAAAATTTAGGGTTTGTTGGGTGGAAAACAAAGATCTTGTTTTGAAAATCAAGAATGGAGAATTTAGGGTTTGTTGGTGTGGAAAACAAAAGATCTTTGGAACAC
>TRINITY_DN159452_c0_g1_i2:0-356
CCTAGATGTCTCTGCTGAAAGCTCTGGTTCGGAAGATTCAGGAACTGTCTTTGGATCTAATTTTTTTGGCCTTTTCCAATTGCAGGTATATTCATAACCTCCTATGTAATTGCAAATATCTAGTATTTTACTCGCATCTATTTACAAATATTGATTTTTAATTTTTAAAATATTAGAGTAACGCAGCTTGCCTTATGGACCAGACTGGTCACCCTGTTAAAATGCCTGCGTCTCATTTCAATTTAGTGGCAAATTTTTTGAATTGGGCAGGAAAGACCAAAATGGTTGAAAATACAATCTCTCGAGGAGCTAAAGGCTAAACTCGGACATGCAATTGTAATGGTCCTCCTTGTGGG
>TRINITY_DN159463_c0_g1:0-866
AAAGCATTTATATACATGTGTATCTTTGTGGTAACATTGCAAAAATTTAGCTATAAAACAGGTAAAATCAGAATGCAAGGTGTCCCTGAACTTTGATGAATGAGCCTGTTTTCTTGAACTGCAGCGTGTGGCGGAGGGGTATATCAGTTGGAACTAATAGTTGTGATCTCTCATCGTTCGGAAGCCAAAATGGCGCTCACTACTGTGGCGGAATCAGAAGAGTCAATCGATTCCTGCACATTTGCTACTCGTTATGTGCAAGCTCCGCTACCAAGGTATATATGTCATCTTTTTGTCCATGAATTTTGTTTCAGTTGCATTGAAATTTATTGCTCGAAGGAAATTTTGGTGAAAGCTTAAGAGATGCTCTGATAAATTCCATGCATTTTATTGAGATGATGAAGATTAGCAATTATTGAGGGGTTGATTCTGGACATATACAGACTTAGCCAAATATCTTTCAAAATTGACTATCTAACCTCTTAAATTTCATTTTACTATTATTTGAAAATGGGTACAATGGAAGGTTATGATGCATGTAAAATCTCTGAATTTCATCAAATATTTCAGAATTTCATGAATTGGAACAAAAGTTCTAAAGTTGATTGTTTAACTTATCTCCTGTTTTTCAAATTATAAATGTTTTGAATGTTCTCGAAATTTTGACCCATAAAACCAGTTCCTAATGTTGTATGTTTTGTTTTGTTTTGATCCTCGCACTATGAGCAGGTTCAGGTTGCCAGAAAAGTCCATTCCTAAAGATGCTGCCTACCAGATTATTCACGATGAATTGATGTTGGATGGGAATCCCAGGTTGAATCTGGCTACCTTTGTCACTACCTGGATGGAGCCTGAATGTGATAAGC
>TRINITY_DN159467_c0_g1_i1:0-236
GTTTTGGCTAGATAGTACGTAATTCGATAAAAATAATCTCTTTTGTGTGGCTATTCTTGAGAGGATAGCTGATTTCAGGCCCATTTGAATTGCAGTTCCTCGTTGTGTTTAGGTTATCTTGATCGCTATTGTTAGCATTTCTCTGTAATTTCAGTGCTATAGCCTCTTACAATGGCTTCTTTAACCACCAAAACAGCGCAGAGAATAACAAAACAGACAATACATTTCAATAGACA
>TRINITY_DN159504_c0_g1:0-584
CTCTGCAACTTGTCTTGCTCCAGCTCTCAACAAGGGTTTACCCATTTTATCTCCAGCAGAGCATACTACTCTCAGGACATGGGATATTGGTCATGGAGTTACGATCTTTCCACGTTTTGCATGGGGTTTCTCCTTATTTCTGTGGTTTCCATTGTCTCGGTATATGAGTTGTACCGAGTTCAACCAAGAGTTATTTTTGGCTCTTCCCTTGCACAGGTTAATCTGCTCTGCTCCCTTGCATCGCAACAATAACAACTTTCAGCAGATGCAGATTCCCACACCAGGTCCTCTGTCTTAGCATAATTTTTTGGGGTTTCGCTGGATGGGTGTTCTTACCTGGATTATCTAAGTTTAATTGAAGCAAATATGAGACATTAATCTTTCTGTTACAGAATAAGGGTACTCTGTCTGTTTTCTTTTTAATTTTCAATGTGTAAGCGTTGTATGGATAATTTATTTTTTCTTCTTTTCAAAATACTAGACCATGGTCTATCCTTGTTATTTAATGGCCAACCATCGACTCGTCGTAACCAAGTTCTTTTTGTTTATGTCAAAGATTTAATTTTAGTGTTCTATGTTCCAAA
>TRINITY_DN159514_c0_g1_i1:0-367
CACAATATAATGGAGAATTGGGATGGCACTTCTGTGGATCCCTGTAGTTGGAGCATGGTCAACTGTAATAGTGATAACTTAGTCACTGCACTGTGAGATCTCCCCGTTCAATCTTGGGTTGCTCTGCCTTATTTTGGTTTTTCCTGTTGGGTTGATTACGAATTAACGGAACAGCTTGTTTTATTGACTGGCTGCTACATATAACAGGTTCATAATGTTTTTCTTTGATGGTGTCTTCCAGGTATATGGCGAAAGACTAATTTGATTTGAATGTTATTCTGTTGCACAGGGGATTACCCAGCCAGAACCTGTCCGGGACATTATCTGCAGGCATTGGGAATCTCACCAATCTTCAGTCTGTGCTTCT
>TRINITY_DN159530_c0_g1:0-1325
GACCGAAGCAGAGTGAAACGCTAGAGACAAACATTAGTACCAAATGAATTGATGGTAAGAGGTCATGACCAGATTCATTCATGGTTGCTTTCACTTGCCAGTTGTCACCACAATCGTCCGTAGGGTCATCAGATGAGCCTTCCTTCCTTCACCTGCCATTCCGCCTCCTCGCCCTCTCTCTACAGACAATACCTGTAGCTCTCCATAATAATCTTGTAAATTTCAATTAAATGGTAACCAGTGTCAGAATTCATGGACGTGGACGGCCCTTGGCCATAGATTATTTCTGTCAAGGCAGGAACAGGGGATGTATGGATGAAATTACCACGATCAGTCTAAATCTCAGCCGTGCCCTTTTGCTTCCACCTATTGGAATCGACATGACTCCTGGCGATGTTGCGTTCTGGGGTAAGAACTGACGTCTCTGGTTCCAGTCCCTCTGAGCCCTTCCATGATACATAGGTTTATGTTTATGTATGTCTGTTGTAATGCTGGGTTTTAATGTTCTTGGTTGGATTATTGTTGCAGGGGTTCAGAGGTGGAGAATGACTCACATAACGGATGGGTTCTCAAGAACAACGGAGAACATGCAGATAGTCCATGGACAGAAGATGGCTAATTACCATCGGCATCACTTTGTCTTATCTTTTTCTGCTGCTGCTGCTGCTGCTGAATAATGCAAAGTAATATGTCATGTTTCGTTAAGGGTACTCTGCATGTTTGAAGCAGGGCGAAGAGGTCTGGGAGGGATTTAATTTCGCTGTGTCTGTTCTCGATGGAAGATGCAGCTAGGCAAGTTATTGTTTTGGCTATTCAAATATGTTAGTTTAGTTCAGTTTTCTGGTAGCAAACATTCATCAAAGTTGCTTGCTTATTGGAATGGTTGGGTAGCAGGACTGTAATAGTATTCTGAGTGGGTGGTATGCATCTTTTCAGATGCAATAAACATTTCAGGAATTTCAATTTTTAGCTAAGATTAATCGAACGGGTTTAAAACCCTGGTTGTTTGAAATTGCAATGTAGACTCTGCAACCTGTGATGTTTGCTTATCGCAAAAGTTCTACCTGGTATTGGTTGCTTCAGTCTATTGGAGATATTGGGCGTGATTTATATGTTTTTGCTTGCATGTATACTCTGTTTACTCATTCTTACATGTGAGCATGCAGTAATAATATTGGCCAAGCAAAACTTATCAGTTGAGATCCATTTTTCGAGTTGTACTAGTTCAAGTTATTTTCCGTGGGGTGTAATTTTTTTTTCAACTTTTGAAATGAAACTGAATAGAAGAGCCACCATGACTGAACACTTTCTAACTTTCAAAAAAA
>TRINITY_DN159540_c0_g1_i1:0-308
ACTTGAGGATCCAAGCAAAGGTTGGCAGGTTGTATACACTGACAATGAAGGGGATATGATGCTTGTTGGAGATGATCCATGGCAGTAAGTATTATCATGGCTGACTAATTGCCTTTTCTCTTGCAAGCCAGGAAAAAAGCTTCTTTATTATTAGGTATGCATCCAGATTTAATATTTTTCAGTGTTTTCTAATATATTTGTTTGAATTTTGTCATGAATAACAGAGAGTTCTGTAGTATTGTGCGGAAAATTTACATTTATACGCGTGAAGAGGTTGAAAAAATGACCCCACAAACCCCAAGTGCGAA
>TRINITY_DN159599_c0_g1_i2:0-217
CAGCTTGTTCAGCTTTATGGTATACATTAAATACATGTGTTATGTTTCTGTCTAGATGTTGATATAGAGAAAGCATAAGTAATGGGGCAGGAGGATTCTGTGCACAATATGTGTTAAGCATAGAGCTTTTAAAAACTTAAAAATGCGATATAGCTCCATTTAACTTCCAAATTTATATAGATTGGATATGTAATAAATATAAATTCATTTAACAACT
>TRINITY_DN159682_c0_g1_i1:0-363
GGCTGCTCCAATGTATGCGATTACAGAGGGACTTATTACTCATCTAAATGTGTCACTAACTGCGGACAACCCACTCAAAAATGGTAATTATTAATTAGCAAAGTCCATAGAAATTTTCATTACTAGACCAAGCTTCTTTATAGATTTCTTAGTGATATACCACCTGGAGTATGATATAAAACTGCTTCAGGTGTGCTAATCACAGCAGAGTAGGTTAATTGTTACCTGAGAGGGAACCTTAGGCGCAGCAGACGTAACCTGGGGATGTCTATCAGTGGAGTACCTTTATTAGGCATTGACCAGGCTTTTGCTGCACACATCTGATGTGCCAGAGGGGCTAATTTGAGAAAATGCTCCTTCCTT
>TRINITY_DN159688_c0_g1:0-591
CCTCCCACTGCCCTTTGTATCTCTAGCATTTGGCTATGTTTGTAGAAAATGCTTTTACGCTTCCTTTCATATCACTTCCATGGAGGTGGCTTGCAATGATGTTAAGGAAGTTCCAAGCTTGTCATCAGTTGTGAAGGCATATACTCCTCCCTGCCTGTTGGTGGAGGATAAATCTGATGATGTTGAACAAAAGTAAGGATGTTCAGCCCACCATTTCCTCGAGGACAACTTCAATTGCTACATCCAATGCTTGACCAACCGCACCTGATTCAATTGCTCCATTTCATTATGTCGAAACGAGAAATGAAGGTTAAGAGTCTATTGCTGCTTTTCCCTTTGTTTTAAAAGTATTAAAGCGGTTTGTTTTGTTTTAAATCACCAGAGAAGCATTCCAAGATCCCCAGGTCGTGCTTTCTATTGTAACATAGTTTAGGATGAAAGTGAAGTCTAGATACACAGGGTTTTCTGTTCATCTTCCAAGTCCTCTGTGCCTTTTTCATTCTATTTTTGTATATTTCATATGAATATAATATTGAATAGTTGTTATCTATTTTCAAGTGTTTGGTAGGGTTAAAAAAAAAAAAAAAAAAA
>TRINITY_DN159773_c0_g1_i1:0-226
ATAGTAAAGTGCCTATCTAGGAAAGCCTTTTTTTAATAGGGGAGTCATTTTAGAAGACAAGTCGACATTTTTTTTTGTTCTTGCTCTTGTGCTACTTGTCTCTTCTTGAGCATTGTCATCCTCTTGATATGGAGGATACACTGTCTTTGCCTAGTTTGACTCAAAACTATATTAGCCATACATCTGCAATGGTTGTTTTTATTGTGCAGTGAGGTCTATATAGGGC
>TRINITY_DN159779_c0_g1_i1:0-544
ATTTATTCAAAATTCTTTTAAATTTGTGTTTCAGATATACATAAATTACAGTTCCTATAAATCACCATCCATCCAAATCAAAAATTGATATATCAAAATATGTATTTCTACCTTTTCATTCTGAAAATCATATCTGAACTGGGTTTAAACATATTTGGACTGATGGTTATATATTGTGTTTATGGATTGCTTCCATACCTCTGGGCACTGTGGAAAGGGGTGTGTTAGAACACATATAGCTTGCTTCTGAGTGATTATGGATCTGGTGAATGGAGCCTGTAAAATACATCTAGCTTTTGGATGATGAAATAGAATCATCCAAATACCAATTTGTTAAAAAATGGCTGTGAGATGATGTACTGCAGGGTTTTTCATATCTCTAGTATTTGCAGTGATCATTAGTTTATAGATGAAGGTATTAGAGGAGCAAGAAAAATGATGTGTAAAATGTCCTTATTTGCAGGTCTGCAACGCTGTGGCAAGAGTTGCAGGCTACGCTGGATCAACTATCTGAGACCAGATCTAAAGCGAGGGTCCTTCTCCC
>TRINITY_DN159833_c0_g1_i1:0-218
GTCTCGATCCATTACTACTGCTCAAATTCAGCGATACATTGCTTATGCAAAGACCCTTAAGCCACAGCTAGGTACTGAAGCCAGAAAGGTCCTAGTTGATGCTTATGTATCCTTGCGGCGAGGTGATGCTGCACCTGGTAGTCGAGTTGAATACAGAATTACAGTGAGGCAATTGGAAGCTTTGATAAGATGGTCTGAGGCCATTGCTCGAGTGCACA
>TRINITY_DN159916_c0_g1_i1:0-1864
GGGGCTGTGCACAGGTCCTCTCGTTAGCTTCGACCATCTTGCTCTTTCTCTTCAAAAATAGGAAAGACCGCCTCGTTTCTGGTTCACGGTTAGCAAGCCCTTGATGCCGGTTTCTGGTTTATAGTTGGCCAGCCCTCCATGCCGGTTTTCACGTTATTATCTATTTCTTGGGATGGCAAAGAAATATATGGGGTGTGAGCGCTGAGATATTATTTTTGTGGGCTCCAATTCTATGTTTGTTATGTCAACCCTGAAGAAAGGCAAGCACACAAGATTTTCTCTCTGAATAGTTGGGTGTAGATGCCCATTTGGTTTTTCATTCTCTACTGCTTGTTTTCTTGATTGTCAGCAATGAGCTCTGTGAGCAGCCTGGGCATAGGCCTTAGCGTTGTGTTTGCATGTTTTCTGTTATCAGTCATGATCTTCTGCTGGAAGAAGCGATTCAATAATCCTTCTTCCCCCTCCTCCTCTTCTTCTTCACAGCACATGATGAATGACAGGGAAGTAGAGGAAGGTGAGATGGGAAGTTCCGGACAAGTGTTTTACTTTTTGTGCTGGAAGAAGCACCTGCAGCAGGGCTCCATTAAAAATTCCACAGCACTGAGTGCCAATTCCCCAAACCATGCGAATGATCGAACGGTAATGAAGGGAGCCAAGCGCCAAGAAGAGGAAGAGGAGGAGGAGCTAGTGGTATCCCCAGAATCCCCTGTTGAAGATGTTGAAGGTTTCATTAGCAGGCTTTTCCCACTTCAGAGAGAGGGATTAATGGGGCCTAGCGAGGTAATGACCATAGAGGGGTTATTGCGTCCTCCCAGGTTTCTTTTCACCATCAAGGAAGAGACTAAGGAGGATATGGAGTCCGAGGATAGCAAGTCCAGTAAAGGTGGAAGGAGCCACAAGGGCCGCCATGGCAGAAGCTTAAGCGACCCATTTGCTCAGATGAGAATGGTGGACATTGCAGTTGAAACTCCTCCATTTCTCACCCCTTCATCTTCCCCTCCTTTCTATACTCCCCTGGAAACCCCTCCCTGGACCCCTCTTCATCCCTCTCCATCAAATTCCCCATTAAATAGATGCCTTGAGTCTCCAAAACCCTGTGATAAAGCAGGAAACTATACTCCTCTAATGGAGATGTGTGATGGATCCCTCTCCTCCTCTCCCCATTGCAATTCAGGTGATGAGAATGCTTCCTACATCACCATTTTTGTTAAAAGATAATGCCCACTTCAAGTCTCAGATTATATATCAGAACTGCAGCAATTCAAGGCCACTTGGGTCTGTTTGTGGGTGTCCATGGAAGCAGATCACAAGTTCAACTCTACAGCAAGAAGCACTGAATCAGTGAAGTAGAACAGTAAGTAGATGAATATGAAGATGAAATTGACAGAGTTTTGATCAACTCAACAAAAGCTTATCACTTGGGTTGAATCAGGTGTGGCAGCTATTATTCTTTATCTAAAACATCATTCTCCGTTCTATTTTAGCTGAAAAGATTTTTGTTTCAGACTACTTCAGAGGGGATTGTTGATCTTCATTCCTTTCAATCTCTGGTGTTAACAAAACTATTCTGTATTTTTCTTTTAGCTTTCTGGGGTACTCGCTGGTCTGTAATGTCTGATGTACATTGTAATTGGACATCTTACTGCAACAGTCAATTGCAAAGCTTACTACTACAGTTATATTCAGATTCCATAAATTGGATTTTATGAAAAACAGTTGATTGACTTATTGTCCCTAAAGCCAACTTTATATCTTCACTATCTATTTTTATTCTCCATTATTTATTTTTGTTCATTGCTTCACTGTACTTTACACAAACTTTATATAATTAATACCATATCTACACATATCTTCAATGCTCCAA
>TRINITY_DN159929_c0_g1_i1:0-736
TCAGAATTCAACCCTGAAAGATTTATGCAAGAAGAGTCTGTAGATTTAACAGGACGTCCATCAGACTTCAGAATGCTTCCATTCGGGGCAGGAAGGAGAGGATGCCCGGGAGTTGTAATGGCTACTTCGATGATTGAGCTTGCCTTGGCTCAACTGTTGCACGTTTTTGATTGGAAAGTTGGAGGTGATACGTCCGAGGTGGACATGAAGGAGGCACATTCAGCGGCGTTGGCGAGACAAGTGCCACTCTTTGCTTTTCTGACGTTGAGGAAACCCTGTTGCCTCTCGACTGTCTAGATGGCACGGAAGCTGGACAAAAGACCTGCTGTGGAACTCGTCATTGGCCATCTATCTTCAGTATAAGTAGAATAAAATTGTCGTTGCTAAATATTCTATAATAATGACAGGGTTACAGTCATGGTATTGTAGAGATAATGTTTGATGATGTCTTCAGGTAAAGATGTCTCTATGTCTGATATTTGTGGGAGTCTTTCTTTGTACTGATTATATATATTTTCATAATTGATAAGCTCTATCTTTGGTGTGGCTTTCTCAAAATAAAATCTTTGTTATTAAATGCGAAGATCACTTAGCATTAGATGGCAAAAGATTTGAGATATATTGTTGATGCAGCATCTGGATTTTACCATTGATGGCTGGTTTTCTGGACAAAACCATTGAACTGTGAGAAAGATTTGAAATATATTAAATGCAATGGTCGAATATTATTTCTTTT
>TRINITY_DN159939_c0_g1:0-781
ATCATAATGACATACAGACCAAAAATGACATACACATCAATAGTTCAGGCATGCATCCCTGTAGAAACAATCATTTACCATTTATCTTGGATTGTGGACTGTGAAAGGTTATGGATCAACCAGAAACTCTTTAAGGTTAAAATACAGCTAGAAATAAGGGTATGGAAGCGGAGAAGTAGAAGTTATAGAAGTTGGTGTCGTTGTACACGATGGGTCAACAAAGAGGAAACTGGAGAAGAGGATCTCGTTGTTGTACACAATGAGTCGATATAAAGGAAACAGATGGGTGAAGTGCCCACGAGGATCAATGGTGAGCTCCAGTCACCGAAGGTTCATCATGTTTTTCTAATAGCATATGGATCAAACTGAAACTTGCATATACCACATGGACATAACGAACTGGTGGTTTTCATGGCTCGTTATCCAACTAGACTGATATAAGCCATTCGTATCCGGAGGGCATTTTAGTTCATGAGTGTCGCAGTCACAGAATGTGGTTAGATAACTGTTCTGATTCCTGTTGCAAAACTGCGATCTGAAAGTTTTACATGTGCTTCTAGGACGAAGCGGGAGTTTGGAGGTAGATTTAGAAAAACTATTGGTGTAGAACATGTAAAGCCGTAATTTTGTATGAATACTTACGTGAAGCGAATGAAAAAAAATGTTACTGCATGTGATTAACGCTATTTATATTGTTGTGTCATGCTGATCAACAAAAAAAAAAAAAAAAAAAAAAAAAAAAAAAAAAAAAAAAAAAAAAAAAAAAAAAAAAAAAAAAAAA
>TRINITY_DN160016_c0_g1_i3:0-455
AGGTAGTTAAGATGTCACCATTAGCGAATTAGATCCTAGGTAGTTAAGTAAGTTAAGGTAGATCTATTTAAATTAGGACATGTCAAATTGAGGGCATTATGGCATTTGGAATCGATGTGTAAGTAAAGAATTGTGTTTATTTATAAGTTTGTAGATAAGATATGATAAGATATATAAGCTACATGTTTGTGGAGTTTTGGTATTTGAAATAGATTCATAAGGAAAAGATGCATATTCAACTCTAAAAAGCTTTACTCGTAAACCATTACATAAAATTTTTAAGTAAAAGACTTGCGTGGCTGTAAACCCATACATGTGATTGGCTTCGGGACATTATATATATATTGTGATTCTCTTTAGGTTTAGGCTAAGAGTTTAACGATACATTTAGACTTTTCAAAATTAAATTATAAATTGAGATGCGTAAGGAATGTTCATTCTTCTTGTAATTTTGC
>TRINITY_DN160024_c0_g1_i1:0-320
CAAACAGCTATACCTCTTCTTGTTCACAGACTTCTTCTTGTTCAGGTAATTCAAGATGGTTGCTGGGACTGCAACAACCGAAGACGTATGTGCGGTGGAAGCAAAGAGACTGTGGAACGCCATGGTGAAGGATGGCCACAACCTTTTCCCAAAGGTTTTGCCTGAATTTTTCTCTTCTGTCACCTTTCTTCAAGGAGATGGAGTCGTCGGCACTATCAAGCAGTTCAATTTCACCTCTGCTAACAAGGATTTCAGCTATGCCAAGGAGCGAGTGGATGAAATTGCCGAGGAAAAGATGGTGGACAAGTATACAACAATCG
>TRINITY_DN160037_c0_g1:0-569
AAAATATTTATCTGCGTCTTTATCATGATTAACAATTGTGCACGGCTGCATTAACAGCAGTAAAAGTGCTTTCGCCGTTTTCGAAACAAGGAATTCGCGAGTTCGAGAATGAGGTCGATCTTCTTTCTAGAATCAATCATAAGCACTTGGTATCTTTACTCGGGTACTGTATTGAATCGAAAGAGCTTATGCTTATCTACGACCACATGTCCGCGACCACATGTCCGGAGGGTCCCTGAGAGACTGTCTTTATGGTAAAAATATATTGCCGCTCCATGTCGTTTGATTGACTTGAATATTGTATGATTGAGCTGCACCCATATTGCAATGCCCAAAAACGTATATTTCATTCTGAATATGCTTTGCAGGTCGTGCCGGAGTTTCGGAGTTAAATTGGAAATCACGGCTCAAAATAGCTTTAGATGCAGCGCATGGTAACTTATTTGCTAATATTTATGTTACAGAAACGCTGGTCGATTTTATGCACCTGGCTGGAATACCTGCACGTAGGTTGCACCCCAAAGATAATTCACAGGGATGTTAAGAGCGCCAACATCCTGTTGGACAAC
>TRINITY_DN160067_c0_g1_i1:0-211
GCGCTTTAACCGCCAATACGAAGCCGAAAAACTGGTGTACTCCAAGTCCAGCCGGGAAATCGGCGAATCCACGCTGAATCTGCTGGTGTCAAATGTACCCGCCTGCCTCCGTCCGGCGGCCAGACGGATCGTATTTTGCTTGTTTGGGGAGAGGCTTCTAGCTGCCATGGATTACCCGCGCCCGCCCTCCTGGGTGGTCTGGATTGTGCCG
>TRINITY_DN160088_c0_g1_i1:0-233
GTTAACTTCCTTGTATCACTACTGAAGAAGAACTGGCAGAATGTTAGGTGCCTATATTTGAAGAGTACTATGGGAAAGCCTAACCGTGTTTTCTGAGTGTGGATCAGAGTGGAGATTTATATTGACAGTTTATTTTTGTGTAACTATTAAACATAGGTTATTTTTACTTAATTTCTACCAAACTAATTGATTTTGATGCAAATTTTGAGGAATTGAGAAATGTAAGTGCTGGT
>TRINITY_DN160092_c0_g1_i2:0-218
GGCTAGAGAACTTGTTGATGCATTTGGTCTTCCTGATTTTGCATTACGTGCACCAATAGGTATGCAGTCTGGACAGTATGCTGAGTATACACAATTTGTCTGCTTCTAATGCATCCATTGAGACTGAATCAGATGCCTAACTATACGTATATTTTAAACTCACTATTTGACAATTGATGATTTTAAATGAGAAAAGCAGAGAATAATATTCATTATAG
>TRINITY_DN160095_c0_g1_i1:0-355
ATTTGGTCAACTAGGTGAATTTCTCTCTTCACCTAGATTAATTTAAATATTTTTGGATTTGCAATAGTGTGCATCCCCAAAGTTGTGTATTTTCTAATTTGGAAAAATAATTATGCATTAGGACCATCAGTCTCATTAACTTGTTTCAAATATTTCTATGGCCTCTTTTTAACTATACAAAAATATTGTTTCTTATTGTGATTACCAAACCTTTGGAATCATGATCAGACATTGTATTTAAGTCATATTAAATAACATCAATATTATGTATTGTGTTCTTATTCCAACATGTTCTGATCTCTGAATGGCTGAAAAGAAATGTAAATTAAACAAAAATATTTGGTTGAGTAGCGGG
>TRINITY_DN160144_c1_g1_i1:0-222
GTTTGTGAGTTGGATGAAGCCCTTGATTCAAATCTGGAGTTATCGCAGCTAAGACCACAACCTTTAAAGCCTGTAATGCATTGACAAAGGTGATCAGGATGAAATTACAGACGAAGTACATGAAAGACACATGTAGTTATTCATGCTGAATGCTTTGGAGGAAACAATGGATTTATTATTCGGGAAGTCAGAGAAAACATACTGGATTTAAGAGCACTTTGC
>TRINITY_DN160177_c0_g1_i2:0-375
TTTGATGGAGATCTTCTGTGTCCGTTCCTTGCGTCCTCCTCAAATGAAAAGAAAGTGGTTTTCTGAATTACTGTCAATCCAACTTTTAGGTAAACGTAAGATGCACGATGTAACCACTTTGCAAGTTGCTATAAAATGCTATCCTAGCTATCCCTTTGAGAGTGACAGAATGAATGGTTTGTAATTTTACTAGTATAATGTTAAGGACTCGTTTTAGGAATTCGGGTCATGTAACGTATCTGTACGACATCTGCATCTCTATCGATATCGATAGCAAATTGTGAATTCAAAGAATAGCCGAACTACGTGGTTCATATGCATTGGTTATGTAATTATTATTTGATGTTATCTTTCATTTATTAAATTATTATGATG
>TRINITY_DN160220_c0_g1_i1:0-611
GAGGAAGATGATAGTGATGAAGAGGAAGATGATAGTGATGAAGAGGAAGATGATAGTGATGAAGAAAGAGGGGAAGAGGAAGATGAAAGTGATGAGAGAAGATTACCTTTGCCAAGTGACGAATTTCCACACAGGGTAATTCAAATTCCTTCTTCCTCCGGACCTTCAATATTTTCCAAGGAAAAGGTCTTACTGGCGTCGACTGTGCTCGCCTTATCTGTTGGCTTGTTCCTCTCCCACATCTTAAGCTCACGGTCATCAGATTTAGAGCCGTGATTTACATATACCGCTAGTCGCCAGATAGTCAGCAGGGTTTTAGTTCAGAGTTATGCTTATGTATGTACGTTTGATTTGTTTCTCTACTTTTATATGTCACGCACAGAAAGTGTGCACTTGTCTCTCTGTATCTGCTAATAAATTTGAGCATTAGCAGCTCTGTATTTTTTACCAATATTTTGATCCAATATTATCATAAAACAAGAGTAAATTAAGTGGTTTTAAGAGCTTGGTTTTAAGAGATTCCACCGAACGCACACAGGGAATTGTATTCATTATTAGGAATTTTTTTATTATATATTGAATTCAATGCAGGCATGTTATCTTGTAAAAAA
>TRINITY_DN160237_c0_g1_i1:0-637
CAATATCCCATACCAACTATCATCACTTTCAAAACTACAGCCGAAACTTCTAGGCCTGAAACCCGAGAACATGGACGATATTATTGCCATTTATCTATATTTCCCGCAGAGCTGTTACATATCGTACATGTGAATCTTTTGTCCATGTCGTCCCTCTTCCAAATTTGAGTGTCTCTATAAACCGTCTTGATTGCCCTTTCCATTGCAGCCCACCATCGTCTCTCCGTCTTCATGTTGCCAAAAATGGATGAGACTCATTCGGGCATGATTCTTATCTTCATCGCAACCTTATGCTTGCACGCATGTAGCAGTGGCGCTACTTACTCCCCACCTTTGACAGTAAGGCCGCCTCCACTTTCCAAATCTCCACAAAAGCCGATAGCATTTCCACCGGCCCACAAAACTCCTCCTAAGCCGATGAAGTTTCCTCCCACAGTTTACAACTCTCCACCCAAACCAATAGTATTCCCTGCTCCCGTGCACAAAACTCCTCCCGAGCCGATAGCATTCCCTCCTCCAATTCACAAAACTCCCCCCAAGCCGAGAGTAATCCTCCCTCCAGTTCACAGAACTCCTCCGAAACCGAGAGTCTTCCCTCCTCCGGTGCACAAAACTCCTCCCAAACCCATAGTATGGC
>TRINITY_DN160344_c0_g1_i1:0-519
GCATATTGTGACAAACTACCATGTTATTCACGGTGCCTATTTTTTAAGGTGACAGGTTAATGCATTGATTATTTCAGTTGCATTTAAATTTGAAGATATATTTCTTTGGTGCAGTGACTACTTGAAAAGAAGACTTTGTTGGAACTATTTGTTTTTATTATAGAAACATAGTCTAGCAAGTTGGTAGAGCTGAGATAAAAGAGAGAAAACCTTCTTATGCATTTCTGATTTTGTATTATGCGTTTTATAGTATGGATTCTTCTAACATAAGATAGGGAGTTGCTATTCTGATTCTGTTTTATAAGTTGCTCTTATGATTCAAGGGAGTTTTATAAATAGTTCCCTTTGAAATTACCCAAAGATGCAAATTTCCTAGTTATTGTGCATGTCCGTCTGTTCTTATCTGCCACTATGTTATCACCTTGAAGGTTGTACAAGAATGCTGTGAATTGGATATTCATCTTGTATTTGGTCAATTTATGAGTGTATAGTGAAATTTTTGAAAATCCTAATCTAAAT
>TRINITY_DN160349_c0_g2_i1:0-275
CTTCATAAGCTCTGTTTCATCAGGCTGGAACTCTGCATTTGCTTTGTAGTAATGGACTGCGTGAAATCAATGGAGAATGTGCTGGCCATGAAGGGCGGAGATGGAGAGACCAGCTATGCTCGCGTTTCTTTATCTGCACAGTTGAAAATGATACAAGTCATAAAACCTATTCTGGAGCGTGAAATTTCCCAGCATCTCAGACTTGATACCTTGAAAGGAGAACATGGTGTATTTCGCATTGCAGATTTTGGGTGTGCAACGGGAATTAACACTCT
>TRINITY_DN160373_c0_g1_i1:0-241
AAATATAGCTTTTAACCAATTAGTTGGCCACATTCCGTCGGAGTTGTGTACCAAGAAGAGCGCCCAGTTAAAGGAACTCTATCTGGGAGCTAATCAGCTGAGGGGCAGCGTTCCTTCATCCCTCTTTAATTGTACCAAGTTACAATTCATTGCTTTAGGAGCGAACCAGCTCAGCGGAATAGTGCCTATGGAGTTGGGTAAATTGACACATCTCCGGCTGCTTGCGTTGGGCCGCAATTAC
>TRINITY_DN160373_c0_g3_i1:0-277
CTCTATCTGTCTAATACTCCGCTGAGTGGCAGCGTTCCTTCATCCCTCTTCAATTGTACCAAGTTACAATTGATTGCCTTAGGAGGGAACCAGCTTAGCGGAATAGTGCCTATGGAGTTGGGTAAATTGACACATCTCTGGTGGCTTTCGTTGGGCGGCAATTACCTTATTAGCGGCAACACCAGGACATGCCCCATTCTTACTGCTCTTAGTAACTGTTCCAATCTACAACTTTTAGACTTATCTGAGAATAACTTCACTGGGCAATTGCCGTTTT
>TRINITY_DN160419_c0_g1_i2:0-279
CGATGTCACAATCAGCCGTTAAAACCATGCCACAATGATACTTCCGCCGTTAAAGTTCGCAACGTGACATACACAGACATCACTGGCACTTCGGCAACGAAAGAGGCAATAAAACTTGCGTGTAGCGGGAGCGTTCCATGTAAAAAAATAGTGATGGAGGATATCAGCCTTCACTTGGATAACGGAGACCCGGCGACTTCTTTGTCGGATAATGTGCAAGGTTCTAGCGATGGCCAAGTCATTCCTCCCGTTAAATTCACGTCCCCGGGATTGGATGCA
>TRINITY_DN160425_c0_g1_i1:0-737
GCCCACATCTGAGTTTCAAGCCTGGAGAATACAACTCTTCTGTGCTTTTTTAACTTTTCCTTCTTGCCACAGACACAGAAAGGATTAGTACAGGCCTGCGTTCATGGCGTCCGCAACAGGCATGCTGGTAGAGGCATACGTTACCGCGAAGCGCGCAGAGGAGGAGGAGAAGAAGAAAACTGCATGTACCTGCACTGGTTTGGTCAAGGCCATCAACGACATGAAGCTCTACGTGCCCAAATCCAAGACGAGAGGCAGCAATCCTGATAAAGGAAAGCCTGAAACGAGTAAGCGCGAGAATTAGTGCAGGTGGATTTTTTTGAAAAAATCTGTGATGGGGAAGCAATAAGTTCCTAAGTTTTGGATAGTCTTTAATGGCGGGCGTCCTGAGTTTTTGTTGGTGCCAAACAGTAATGGTGATTTTGAAATACGATCTTATTGTTACCTGCTGTTATTATTAGGAATATGAAACGGCCACTGGAATGCCATATTTCTTTTATGATATATTATACTCGTTTGTTCTTTCCTATTTATTATTTCTAAATAAAATGTTCAGACAGGTTAACCCTCAGTGCATTTGTCAGCCTGATCTCTGTTTTCTTTGGCTTTGTTACATGTGTATGAATTTTAATTATCAGTCTAAATTGAATCATGGAGCATATAAATCAATATAGTGAGTCTGATAACCACTGTTGTTATTATCTGTTTTAAAATTGCTGAGCAAGTTTGTCATTGAA
>TRINITY_DN160493_c0_g1_i1:0-301
GGGGTTCGTGACAGTTACACCATCTATAACTACTGCGCTGACAAAGTGAGGTCTCCAGCAATGCCTCCAGAGTGTACCAGAGACCGTGACATTTAATAGCAGCCTCTCAGGGGCTCTTATTTATAGATATATTAATATATCTTCTGTAATCTATTCTTATTAGATATGCTTTGTTATTTATGTCATCGTTACTGTTTTGCAGTCACAAGATGACTTATCTCTGTAATGCTTGAAATATTAATAAAGCCAATCAGCAACGAATAAGGTGTTTCCTAAAAAAAAAAAAAGAAAAAAAAAAAAA
>TRINITY_DN160504_c0_g1_i1:0-232
AGAGCACGATTAAACATTGCCATAAATGTAGCCCATGCCATAAAATATCTTCATCATGATTCTTTTGTACAAGTGGTGCATTGTGATATAAAGCCTAGCAATGTGCTTTTGGATGAAGATATGGTAGCCCATGTAACAGATTTTGGTATTGCAAAATTAATTGGTGAAAGCTCCACTGGTTCATTATCTTCTACCCTTGCTTTGAGAGGATCCGTGGGCTACATTGCCCCAG
>TRINITY_DN160535_c0_g1_i1:0-202
CGCTGAGTCTGCAGAGGGAGAGGAAGGTGATGAGGGAGACGAGTACTAAGGAACTGTTTTATGTTTTATGCATTCTGGTTTCTTAGGTTTTGTGTGGTTTTGGACTTGTTGAGAACAGGGCTTTGCTTATTGTGTTGTTCCCTTTATTGCAGTCTATATTTAGTTAGGATGTTATAAAATCTTCAGCTCGCATTGTAGAACT
>TRINITY_DN160570_c0_g1_i2:0-328
AGCTGACAAAGCTTCTTGGCCTCCGCCCTAGCGTTAAGAGAGTCATGATGTACCAACAGGGCTGCTTCGCTGGAGGCACTGTTCTCCGCGTGGCTAAGGATCTGGCAGAGAACAACCGGGGAGCTCGGGTTCTGGTCGTCTGTAGCGAAATCACGGCCGTTACCTTCCGTGGCCCCTCCGACACTCACCTCGACAGCATGGTCGGCCAAGCTCTCTTCGGCGACGGTGCATCTGCACTCATTGTGGGAGCCGATCCCATCCCGGAAGTGGAGAAGCCCTGTTTCGAGCTGCTGTGGACTGCACAGACCATTCTTCCCGACAGCGGCGG
>TRINITY_DN160628_c0_g1_i1:0-261
CAAAATCCCTGATGTACAAAAGGAAATTGTGCTGCAGGTTTAAATTTATATATTGCCCTCTATTCTATCTGGAAAGAGCTGAAGGGATATGGAATGTGGTTATTCTGAGTCATGCTCAATACTAAATATTTCTGTCTACTATCGCTTTTAAAAATCTTTTAAATATATTTGTATTTTAATTTATTTTAATATTTGATTAAAATATATTTGTATTTTAATTTATTTTAATATTTGATTAAAATATATTTGTATTTTAATTTA
>TRINITY_DN160636_c0_g1_i1:0-373
GAACCTATGAAATGATCCAGTCAACTGCATACTATGAAGCCTATGTCCATGTTTTGGAATGTCTTCAACGGCCAGAAATGAAAGAGCTTCCTTTCTGGGAGCACTTTCTATCATTAGAAGCCCAACCTACAGAGCCAGATTATCTGAAGAAAAGGCAGTTCAAGGATTTATATAACTTAGAATGTGCGTTTCCAAGGATCCGAAATTATTTGGGCAGAAGCGCAATCCACATCTTGCAGAATTGGCCACAGTGGAATTCCACCTTAGATGAAAGCCAGATGGAAGCCGTGAAGCTGTGCCTGACAAAGAGGCTGGCTATTATTCAGGGCCCTCCTGGAACTGGGAAAACCTATGTCGGCTTAACCATTGCGAG
>TRINITY_DN160646_c0_g1_i1:0-294
AAGAGCGGAGTAACGATGCTCTTCTGCGTGCCACGCCCAGCACTGAAAAACCTTGAAACGGAATTACATGGTCTAATGTCAATCAGCGGTTACAAATCTCTACATATTTCATTGTCCACTGCCGTGACTAAAGGGCCTTCCCTCTGGAATGTAGATCAGGTAAGGCAAGATTCTGCTTTTTAGAGGAATGGGCAGCTTTAGCGAAATGGGGTATTTTTAGTAGTTGGTGGGGGTGGTTTTCGAGATAAATTTCTTTTATTTATTTTTTGGGTGGGTTTTGCTGGGGCTATGGGC
>TRINITY_DN160784_c0_g1:0-615
AATATCCCTGGCATAGAAGTATTCCAAGGCTGGAGGCTAGAAGCTACATTGAAAATTATGGACCAAAGGATTTCTGGATCGGGAAAATTTTGTATATGATGCCAAATGTTTTCAACGAAGGATCTACATGGAAATTTATGGACCAAATGATGTCTGGGTCGGGAAAATTTTGTTTATGTAAGATCCATAAATTCTCTTCGTAATTTTAGTTTTTCCCTCTCTAAAACCTCCATTGATTTACTTCCCTCTGTAACACCCTCTACCAGGATGCCAAACATTTCCAACGACAAATATTTGGAATTAGCAAAATTGGATTTCAATCGACTGCAAGCTTTACACAGACAAGAGCTTCAGGATATTCGGAGGTGTTGCTTACTGCACAATTACGTTTCATTGATATTAAGTCTATCTTCCTTACCAAAAGCTAACAATATATTTTGCACTGTTCAAAGGTGGTGGAATTCATTGGGTTTCTCAGAGCTCGGCTTCACTCACGGGGAACGTGTGGCTGAAATATATTTCTCAGCAGCGTCTTTTTTGTTTGAGCCAGAGTTTGCTACCTGCAGAGCCGTTTACACAAAAACTGCTATTTTCACCGTCATATTAGATGATCTT
>TRINITY_DN160795_c0_g1_i1:0-243
AATTAATTGTGCATGTAAATTATTTGTTGTGACTACCGATAAGGCAAGGTTTGAGACCGAATTAAGCTGCGGATGAGAGCGTATTTATTGAGAGAAGATGTATCTTTCAGCAAAGGTAGCCAATGTGCACATCAGAGTTGAGCGTCAGTTAGCTCATGAAGTTACATGCATGTTCATGGTAGCCATGATGTAATCCATGTGCTTCGTCCTTATGGGGAGAGAGATTCAGAGGATGTACTTAGG
>TRINITY_DN160833_c0_g1_i1:0-423
CTGTCGGAGCTGGAGAAGTTGCGGCAAAGCACGTTCCAGATTCAGATGGGCAACATCAAGACGTGGATGAGCGCCGCCCTCACCAACGAGAATTCCTGCCTCGACGGCTTTCAGGGCGTTAAGGGGAGAGTTGAGACCATGGTCACGGCGCGCGTTCATTATATGTGCAAACTCATCAGTAATGCCCTCGCTCTCATTAACAGATTCGCCGCCACTGGATGAGGAGAATGACACCCAACACCAAAAACGTTAAAAGCCTTTTTAATGTATTTCGGAGTACTTATTTAAGTGCGAGTTTGGGAGTTTTGGTTGGATTTTTGGAAATTGGGTTGAATTATCTGTGCTTAAATTTTGGATTTTGAGGAACTTAGATTGTGAAGAATTTGTTCATTAAATTTGTAATGTTAAGGATTTTTTGCCAAA
>TRINITY_DN160863_c0_g1_i1:0-224
ATTTGGTTATAGCTAGTGTAGTTGAAGATAACATTCTCCAAATCTGGCAAATGGCTGAAAATGTATATCATGGTGAGGGGGGTATGGCGCTTCCAAAGAAATATTGTAAGATCTAGCTAGAATTTGTGAAATTATGAGTTGTATTTGCTTTCAGAGTTTCTCAACCAATGACATGGTTCTCATTCCATTTTCTTTTATATAATGAGAAGCAAATGTTGGCTTAT
>TRINITY_DN160919_c0_g1_i3:0-400
GAATTGAAAAATCGAATCTACAAGGCTGTGGAGATGGGCAGTGTTCCAGCAGACAAACAAAAGGAACACAAGGGATTCAAGGACTGGGTTTCTGGGTTCACTAGGCGAGATCATCCGAGTATAGTTCAGGTCATCAGTCTTATGAGGTCTTTTGAATAAAATCTATTTATAACGTGGAAAACATTGGTAGTTGAGATCACCTGTTTTAGACCATATTAAAATTACACTATTATATTGGTCAATCGTGAATTCTTTGTGGTTGTATGTGCAGAGTTTATTGGAGAAGACAGAGGATAAGGACATTGAAGGAAATGATTTGCCCGGTCTTATATATGTCTCGCGTGAGAAGCGACCTGGAATTCCCCACCATTTCAAAGCCGGTGCTCTTAATGTTCTGGTA
>TRINITY_DN160955_c0_g1_i1:0-545
GGATTATGATGTTTTGTGGTGAATACCACTCCACTTTGGTGCAGGCAATTCACTTGTGATCTGAGATGATTATGGAACAACACACAAGGTAATAGTGAATGGCGTTAGTTCTTTGGGAATCTGGGTTTCCTTTGTTGTTATGGTTATTGACACTAAATCTGACATAATTTCTTGCAGTTTTAATACATCAATGCATAACAGATTCTTCTTGCAGTCATGATATTTTCTTTTCCTTTATCAATTTTGAACTTATCTTCTTTGTTGCAATCTTTGCCACTGAAAAAACTATCTTCTGTTCATTATTAATACTGCTTTCTCATTCCTAGAATTTCCTACTTGCTGCAAAGTTCCCGCTTATAATTTGCTGAAAGTTCTTCTGTCGTAAAGTACTAATGTTCAGGATTAACTAGTTTGAGCTTGTCTTTTCTAGATGTGTGCAGAAGTGCATAACAAATGCTCAAAGCTACAATCACATAGTTGAAGATTGATGGTGGCATAATAGCCTTGACACGAAATTTATTGAAGACAAACGAGGAGATACTGAG
>TRINITY_DN161013_c0_g1_i1:0-855
AGAAGATTTGGTGTCCTCAGCGGGTGTCTTTGGAGATCGATATGGTGAGATGTACTCCACATGGAAGAACACAGAAACACCCCTTCTGTCTACTTGGAAAGCTGCAGTATAATGTCTTTTAACACATGCTAATGAAGCATGTGGAATCTGTCAAGTAGGGAGGAGGGCATATATTTTCTAATACTCTTTTTTATCCTCTTTAGAAATATAGAGGTGTTATGTCATTTTATTTGAAACAGGGACTTATTACTTTCCCCCTTTCTGTTTTTTCTACTCAAAAACAATATAGACATGCCATGTCTTTGTATCTGACTTATTATTTGGTGTTGTCATAGAGTATTTTTCTGTATATGTTGTATGTGGGATCTATATTTTTATTGGAAATGTGTTTCTCATGTCAATTGGCTACATGTCATACTTCGGGACATTTGACAGGCTGAGCCAGGGTACAGTTAATTAGTTGCAGCTATCTCCTTTCTCCTTTCAATCGGTAATAGAATACAAAGGCTGTTGGGTGAACCAACGCAGAGTGAGTTCGTTGCAGCTGTTCTTTTCAATTGTCGCAGCATACAAACCTTTGTTTGAGTACGTGCTTGTATTTGGAGTGAGACATTCGTTGTGTTGCCAGAAGGGCATTATCCAGTCGAGATGACAACAAAGAGATTTTAAAAACAGGTTTGCTGCCGCGGTCATTTCATCGAGATTGTTCTTTAATGTAACAAATGCCAAAGGCTTGGGAGGCAGCTATTGAATGATGAAATTCCCTTACATTCAATTATCCGTCCACTTTCGTTTATGCATTGGCAATTTATTACATTGTAACTAACTAAATATAGCTGGTTGGTTTGTGTAAAA
>TRINITY_DN161031_c0_g1_i1:0-212
GTAGAGTTGAGATGATAACAGGGATGCTTTCCCTTGCCCTCTTATTCATAGTTCCGGGGATTACAGCCCACATCCAGGGGGCATCTTCTGATATAAATGGCGTTCTTCTGAATCCCATCCGTGAAGTGACCGACATGGATGGCGAGGGAATAATAGACGATCTGAGGCGAGGGCTGGTGAATGCAGCGGCCCAGTTTGCTCATTGTCTGCAG
>TRINITY_DN161055_c0_g1_i1:0-249
AGAAGAAGCGAACGCTTTAAAGGCCTTGCAAAAGCTGTTTGGTGAGAATATTATGAAGTACGTGGTGGTTATCTTTACTGGTGGTGATGATCTGGAAGCAAATAAAGAGACATTTGAAGAATACTCGCAAGGCGACGAAGATATTGAGAAGCTTTTACTCAACTGCAACAATAGAAAGGTTATTTTCGATAATAGAACGACATCGGAAACAGTAAAGGAAAAACAAGTAACTGAATTGCTCAATCACAG
>TRINITY_DN161103_c0_g1_i1:0-271
GGATTACCTATTTCCTGAGTGGAATATATGGACTCAATTTATTGATGAAACGGTGGAGGCTTATAGGTTGGATGGGCTAGTTGAGTCACATCCTATTGAGGTGGAGGTAGGTCATGCCCGTGAAATTAATGAGATTTTTGATGCTATAAGCTACAGAAAGGGAGCATCTATTATCCGTATGCTGGAAAGCTACATTGGAGCTTCTGTTTTCCAGAAAGGTCTCATTGCTTACATGAAAAGATATGCTTGGAAAAAAGCAAGGACTGAAGAT
>TRINITY_DN161108_c0_g1_i1:0-963
TCTTTAACATATCTTTATAAGAGCGTGGAGAATCTGTCTGCATTGGTCATGAAAGCTGACAAAGGGGCTCTGTTAGACCCAAAGGTATTCTCCAATATCTACAACAATGACACCCTTTCTATTCAAACTCCTCCACCTGCAGGTCCTCCAAGGTACTATGTGTGCAACAACGTTAGTTACGGCTCCTTGACACACAGTCTCAGTACCCAATCTGGAACTACAATGTGTCCCTGCGGCTATTCAGTAGACAGTGAAGTGAAGTTAGCGGACAACACCCCTGTAGCTGCCAAAGCTCCAGTACGCCTTCCGGGATATGTGAAGACGGCCAACTTTGTCATCACAGACGATTTGCGTGTATTGCCAGCTAATTCCACTGCAACGGTTGTTCAGTTGTGGAATAAGCTGGACGTGCAGGAGCCGACGAATTTGAAAGAACAGAATGTCACAGTCGGTTCCAATGAGGTGATGCTCCTGCTGAAAGCCGCAATGGTTTCTAACACAGCTTTAACTGACGTCTTCAAAACCGAGTCTAAGTATTCGACTACGGTGGAGACGGACGCAGATCAAATCCCCTTGCAGGAGCTTCTACTAAAAATGCTGAGAGAAAAGAAGACCTGAAGTACCGGAGCTTCTAACAAGCTTAGGAAAATATACCTTTTTACCTCTTAAATAAATGAATGATTCGGACAATTTGTTATTAGTCTGAGTTACTTCTAACATCGTCAGTCAAGAAATATTAAAAAATCGAAGATATCTTTAAGATCTCAAGGGTTGAACCAGATCACTGTGAGTCAAGAAAATTACCGTCATTTATTTTAAAAAATCGGTGTTTGGATATACGAAGCATTTTAATATTTGGCATTATTGTGTTTGGCCATTTTACATCATAAATATTTTTTAATAAGTCTGATATACAGTCTAGTATTTGGTAAATAAAATATTTAGAAAGGTATTATAAAAAAA
>TRINITY_DN161151_c0_g1_i1:0-252
CAAAAAGACTCTGCAGTTGTTGCTAGAGTAACTTACTAGCAAGGACTTAATATAGAATGTGGTAAGGCATAAGATGCAGAGCAGAGACTCTGAGTTGGTGTGGAAGGTCTGTCCTTGTCAATCATATGTCATAAGCCGAGTGGACAACCCCTCCATGTATGGTCCTTTTCTTACCCAACTTTGCAAGATGGCAGAGGATGATCCCCTGTTTGTAGATCATCTTTACAGCATAGCAGAGAAAGGGTTTAGTAC
>TRINITY_DN161151_c1_g1_i2:0-236
CACACTGTCCAGAGGCGTTGCATTGGATCTTGGCGTATTAGTGTCAGTGGGTCATTCTGGTTATTCCTACTGAGCAATTCCTTCACGAGTATATGTCTAAGGTACTAATATTTTTGCATTTGGAACATATTAGGCACTCTGTGTAGATTTCAAGTGAATGTAAACGCTTTTTATAGAACTCTGGAGAGCATGGAAACCAAAGAGAAAGTAGTAAAGGGTAAGTTATGATAAAAAAA
>TRINITY_DN161158_c0_g1_i3:0-292
CTTTTCTGTTGTTTCATGTAATGCTCCTTCCGATTCTTGTTGTTAAGGCTGGACTTCCGTCAGTACCCTGCAGAATTAAAAAATTGGAGTTGGATCAAGGGGTTATTAAAAAGGGAAACGCAATGGCGCTGTTTTTATTATTATATTTGAAGCTCCAGCTTGATCGGATTTGATATATTTAGGCTCTTAGAATGTCCTCTTTGTGGTTTTTACACAGCCCACAAGTTACGTGTGAGTCAAAAGACATGTGTCATGTCTTGTAATAATATTTCCTTCCTCAATAATAAAATTG
>TRINITY_DN161219_c0_g1_i1:0-1237
TCAAGATTTAGGTCGCAGGCAGCAAGAGAGTTCAAGATTTACAGGTAGCAAAAGAGTTCAAGTAATGGGTAGAGTGAAAATAGAGATCAAGAGGATAGAAAATCCAACGAACAGGAAGGCCACCTTCAATAAGCGAAGAGCAGGTCTGTTCAAGAAGGCCAGAGAATTGTCTGTCCTCTGCGATGCAGACATAGCAGTTCTCGTATTTTCAAGTGATAATAAGTTTTTCAAAATTGCCAGGCCAGATATGGAAAGCATAATGCATCGTTACAGCAAATTATCCGAACAAACAGAATCTCGTGACTCAATTGAATGCAGCGATAATAATCACAATAAAAACCAGATCATCCAAGCGCCGGAGGTAAAGTTTCAGGCGGAACAGCTACAGACGATGTTGAAGCAGATGGTGGCACAAGACCTAGCAAAATCGGATTCTGGGCAATTACAACAATTAGAAGAGGAAATGGACCTGGCAATCGTGCAGGTGAGGGCGACAAACAATCAGGCTATGCTGAGACGCATAGAGGAGAGAACGGTTAACGAGCAAAATCTGATCGAGGAGAATTTGAAGAACAATGAGGAGAGAACGATTAACGAGCAAAATCTGATCGAGGAGAATCAAAATTTAAAGAAAAAGGAGGCGCGTGTACGTAACACTGTGGAACAACTGCAGATGATGCTAGAAAACTTAACAGGATTGGACGCTGCACAATTACAAGAATTAGAAGAGAAAATGGAACTGGGAATCTTGCGGGTGAGGGCGACAAGGAACGCGGTTGTGCGGAGGTGCATAGAGGAGAGAGCGGTTATTGAGCGGAATCTGATGGAGGAGAATCGGATTTTAAAGATGAAGATGGCGGATATCTATCACGCCTTATGTCCAGCGCCCGTTTTTCAAACATTGGAAAACTCGACGCATCATACTAATCCAAATAATTTTGGATCGATCGACAGCCATAGCCAGATTAATTAGAATATTATTATTATTGCAATGTTCAAATTTATGTGATTAGAGTTGTTTGAGGATACATGAAGATAAGATTTTTGTTGTGGACGTTTCGGAACTACTGTCCTGCTTTATTTAACAGGAAACAGGAAAGACCTATTAAGAATATAGTTATTCAAAGTTGCAGATTGAAAACTCTTCAGACTTTTTATTGAAATAATTGGATTATATATCTTGTTCTTTTTAAATAAAATACCCAAGATTGAATAGGTCCTCTCTGTTTATCGGGAG
>TRINITY_DN161339_c0_g1_i1:0-230
TTTGCTTGATGTGGACATAATGTTGAGAAAAAAGTCTGTTTGTAAAAGTTAACTTGTTTTTTTTCAAATCGGGCAAATTGAAAATAAAAGCTTATTTTATTTAAAAGTAGGGAATCAAAAAGTGGTTGTTCTTATTTTGATCGTAAATTTGGAGAATATTTCTAAATCTCATAGGAATCAGCAGGAATTTCTATGCTGAATAAGTTCAATACTTTTAAATATTGAATAGT
>TRINITY_DN161384_c0_g1_i1:0-759
GGGGGGCCCTATAGTACGAGAGAACTTTGAATTGCTTCCTACCGGAGTAGATGCAAACGGGATGAAGGAAGATGGTCCTTGAGGGAAGTATCGTGGGCCGGGGGTTTCTGTTAACGAGGTTACCTGAGGTTCGAACACAGTACCTGTGTCCACTATTCCAAGGGTTTAAACCCAGGTCTGGGGAATCCTTGCACCAGAGCTGACCTTTGAGAGAATCTCCATTGGTGTTTTTATTTGATTTTGGCTTTCTAATTCATATCCGTTCCTAATCCATAATTTCCGTCTGTTACCGTGTCATAAAAATGACCGTGATCCGTTACAAAGTACAGTATCCCCCCACAGGGAACCCTTCCTAAACTATGGCGCCAAAGCAGTTGCTGCAATTGAAATAGATTAGGCAGATATGTAACAGGCAAACTAGCAGAAATGATTTAGAGATTGAATGGAATTCCACAAGCTCAGGCTTTTACAATTGAAGGGACGATATTCGAACCGAGCCCTTCTTCACAGAGCTCCGTCAAGTACAGAGTATGGCCGTGTGGTATTACTGGTTATGGAGGCTTGGATTATGTGGAGATCTTACAGGTTTCTACTTACTTTTGCGGGAGGTTAGCAGCGAGCCTAGCGAGTAGATACCGTGAGAGGATCGAAACAAGGTGGTCCAGGGCGCTCTTTTTTTTGTTGATCTCTGCGAGATTTCTGTCAATTAACTGATATTGAGACTATTAGGGTTTGGTTACAATGGGGGGAGCAAAAGCA
>TRINITY_DN161390_c0_g1_i1:0-237
GAAAAAGTTCAAGGAAAATGAGAGCAGTCTCGTTTATACATTTTATGATGTATTTTTATGACGGGAATAATGATAAAGTCATCGATGATTCTTTTAAAGCTTACTCTCAAGCACAGTCTTTCATGGATATTGTTGATAGTTTAGATCTTGACGGCCACTTAGCAAGTCTAGCAGCCGACAAGGAATTTGACACTATTAAGAAGAATTGGAGCTCCAACAAGGAATTACTGGAAGAGA
>TRINITY_DN161433_c0_g1_i2:0-246
ATCTTATGCATCTGATTTTAAAATATTAGATAAATATCAAGACAATTGAGATCAAGCCATGTGGTAGCTTTTGCATATGGTTTATTTGCGACTGAATTCTGTTTATTTGATTTGAGAAAATTTTGTGAATTGACTACAAATGACACAAATTTTGTTGAGGGTCTCTTCTTTTGGTATTTTCTGTGTTGCTTAACATTATACTTCAATTTGTTATCTTAATTTATGGAGATAATTGACTAAAAAAAA
>TRINITY_DN161483_c0_g1_i3:0-254
GCAAAATACACGACGTTTGAATTTAATTAGCGTTTCCTACACCCCTTCCCTCATCCCTACTTTAATGGAGCTTCCGTACTCGTTTAATCAATGCAGTTTCTTCCTTTACGTGCTTTTCTGTTGTTTCATGTAATGCTCCTTCCAATTCTTGTTGTTAAGGCTGGACTTCCGTCAGTACCCTGCAGAATTAAAAAATTGGAGTTGGATCAAGGGGTTATTAAAAAGGGAAACGCAATGGCGCTGTTTTTATTATT
>TRINITY_DN161520_c0_g1_i1:0-218
GGAAACATACCACGTGAGATTGGTAAGCTTTACAATATAAATTTCTATTTGAATTTGTCTTGGAATTTATTAGAAGGCTCCTTGCCCACTGAGATTGGTAAAATGTCAATGGCTCAAGCTATAGATATCTCTGCTAATCACTTGAGTGGAGTCATTCCATCTACACTTGGAAGTTGTGTTGAAGTAATTTCGCTGAATTTATCTCGGAATTCCTTCCA
>TRINITY_DN161528_c0_g1_i1:0-555
GGCACTTTGCAATAGCTATCCGGAGTATAAGCAATCAAAATCTTCGCGGAAGGAATTAAGCGGCGGGGATATAACACTATGAGAAATATTACTGCGCTTTCTAGCACTGCTGCACCTTCGGTATGGAGTTCGCCAATTCCATTTCTACTGGGTGGAGTGGGTTCCTTGATCGCATTGCTTGTTTTTGCTCTGATCGTTCTAGCTTGCTCCTACCTGAAAGTCCACGGTCGTTCTAGCTCAGAACAAAATAACAGTTCAAGAGATACTAGCGATTCAAGTACTGGGTCGGGTGAAAAGGATGAGATTTTAGCGAATATCATGTCGCCTTGTTCAGATGATAAGCAGGTAGAAATAGTTGTGATAATGGCGGGTGATGACACGCCAACGTTTATTGCTAACCGAACCTCTACATTTACAAAATAAATGTGAGATCTCGCGGCGCATTTTTATAGGATTTAAATCTACGGAAGAGGCGAAAAGTCTTTCCAATATGTATATGAATGTTTCTAATATTACAATGGAATTTTTTTTGACTTGAAAAAAAAAGAGCGGGTG
>TRINITY_DN161535_c0_g1_i1:0-250
CCTTACACCATTACATTTGGCAGCCAGCATACGTAATAGTGAGCCCTTGGTAGATGCATTGACAAGTGATCCGCAAGATGTGAGTACATATTGAAATTCCTGCATTTAAAAAAGAAAAAAGAATTCTTTCCTTTCTTTTAATGATGTAAGACGAGGCTATTGTTTTTGCAGGTTGGCTTACAATCTTGGAGTACAGCACTGGATTCAAGTGGTCAGACTCCTCACGCATATGCTTTGCTTCGGAATAATC
>TRINITY_DN161555_c0_g1_i1:0-1198
GAGATTCTATAATTGTAAATGTTTTCAGAAAGAGGTCTGCAGTGAGTATAGTTGTATTATATTTATGAATTTTAGGTTCTAGCAATTCAACCACATTGTAGGTTTTTTTAAGGTCTAGGTTTTTTTAAAGCTTTATTCTATGCAACATGCTGGTTATCCATGACCATGAATCGCATGGAAGGCCAGGCAAGAGACCCAGAATCGATATTGGTGTGGGTCAGAATATGGACGTTGCAGTTTCCGCTGTGAAAGAAGAGGAGGACCAGCTTCTCCGGGAAGAAATTATAGGCTGTGATCATCTGTCATTGTCGTCCCTAACGGCTAATTGCTGCGTTCAAAGCGACTCGGCCTTCTGCATGACGAGCAGCACCTCTCGGCTCTCGGGCCCCGAGACATGTGACCTCATCGTTGCCTGCAAATGCATGAGAGGTCGGGAAAGAGGAAGCCATGGCGATCAGCTTGGATATCTTTTGGAGGCCTCCGATGAGGAGCTTGGAATACCCACTGAAATTCGTGATGTGGGTGCTTGTGAAACTTATGGATGGTTTAGTGATTTGCAGAGCTTGGATGCTGCCCATGCCTTGAATGGTGGTGTTGAGAATTCTGTTTGTATTGAAGAAGTTGGAGATTTTGAAGTTTGGGAAATAGGAGCTGCAGGAAAGTGTGATGTTTATGGCTTTGGATTGACAAGTCAGAGCGATGAAATCAACTGCATCTCCAGAGATTTGGGGCATGGTAGATCCGTTCAGACAATAGAGTAACGCTTCCAAGGGCTCACTTTGTATCCATGTCTGGTTTTCCAGTAGAGTTTCACTATTTAATGCGTTCATATGATTTAGTTTCAATGTTTTTATAGGAGGCCCAGCTCAAACAATAGAAATATTATCATGGTACAGATTTTGCCCAAAACTAAGTTTGGTTTCTCCAATAACTAAGATTTGTATTATTTTCTTTCATATAAACCACGGCCAAAACGGATCTAACAGACATCCATAGGCGAACGACCACTCAACATAATCAACATGTATGCTTGAAGTACTAATATCGGTTGATAAGGGGAGCGATCTTGCGATAACTTATTTTCTTTATGTTAATAGATTTTTGTTGAAACAGAGATTTCAACTTTTCATCAAGCACTGAGTAGTTGAGATGTAATCAAATTTTAGAATATTTAAGTTAATTGAGAAAATGTTTTGGT
>TRINITY_DN161567_c0_g1_i2:0-224
GTGGACTGTATGCTAAAGGACTTTATGGTGACTTGAAGAAATGCTGGATTGGAAATAGACCAGTAATCATGGCGTTTTAGACTTGCATATTCGCATGTCAGTACAACCTTCTTAATGGATGTTCGTTTTTAATGCTGATTATAATCTAGGCTCTAGCCTATCAGATGACCTTTCTATTGTTCAGAGAAAGGACAAACTTTGAGCACTCATAATCAGCAACAAGT
>TRINITY_DN161593_c0_g1_i1:0-356
GATGTGAAGGTTTAATATGCATTGAATAATAGTTATGTTGCATATGCTTTAAACAGGGCCATGGGAAGACTGTTGTTAATGAAGCAATCAGAGGTTTTAACAGAAAGTAAAGAGTACAAGGAGGCGTATAAAGCTCTTGACAATGCTTTTGAGCATCGGTCATTCGGTATTTCTGTGGAAACCAAGAGGAAACATTTTGACAGTATGAGAGACCTTCTAACAGAGAACCTGGAGACGCCGATTCCAAATGGTATGCTTGCAAAATTAAAGGATGCATTTGGTTTTGTAGAATCGGCGGAAGGGATACGCGGGAAATCATATGTATTACTTTCTACCTTATTCCGCTCTTGTCCAGA
>TRINITY_DN161599_c0_g1:0-632
TCGCCATAAACTCCATGAGCAACGATGCAAAGGTCCACAGTGCTAGAGCGCTAGCAATCTCACTAGCCCTCGTTTTGTCTACTCCCCCTTCTACCTCTCCTCCTTCTTCATCTTCTTCTGAATCATGAAATTCAATTGGCTTTTTCATTGCAGTTTCACAGTTCGATTCCACATCATTCTGGTCGTTGGGTGATGATAGTGGGTCGTCAAGGGGAGAGTCATGGCTGAGTTCAAGAGAAATTATAATTCCGGGCTTGAAATTGCGTAGGAGATAGGACTGTTCTTCAATCTTGCTTTGAAGGCGCTCTGCGCTTGAGTGCACTTTTTGCAGAACCAATTTGGGTATGTTGGGCTGCTGCATAATGTCGATATTTCTTCCCAGTTCTCTAACCAGCGCTGAGGCCTCCTTGCTAGCCTCCAGGAGCTCGCTTTCAAAAGCCTTCCTTAGATTGTAGGGTGCCTGCATCACAACTACTCCAATCTCATTAGAGGAACACATAATTTATGATTGTCCTTAAACGTTCTCCTGCTTATGGAATAGATGTTGATAGATGTTGTAATGTGATGTTATCACAACATTTGTGAAATAAAAATAAAATAAAATATTTTTCAAATAAAACAAATAAAAATAA
>TRINITY_DN161634_c0_g1_i1:0-1295
ATTTGATTATTTTATATGGAGGGATTAAAAGGTTGAAAACGAGGATCCAGTTGTCATTTTTTAACCTAGGAGATTAAGACGTCTAAGTATACTTTGATATTTAAAACCTCTGTTTATTAGCGATATAGCACAAGCGTTGAAAGCTGCTCTTCCCCACATTTATATAAATAAGCCAATGCACCCATAATTCTGGCCCAGCGATCCCAATATCGTCCACCTTCGCATTTAGTGAGAGGGAAAATAGGTCTGTCATTAATTGAGACTTCGCCTCCTTCATGGCGGAGCCGAATTCAAATCGAACAGCCAGAGATAATGAAAAGCAGGGAGAGGGAGAGGGAAAGGTAGGGGAGGAAGTATTGTTTAACGCTAACCGCCATGAGCATGAGCTCTTGCTGTTTGAGGGTCTTCCGGCTTACACATGCAGCGGATGCAAAGAATACGGAGCCAACAGGGGTTACAAGTGTAAGATTTCTTCTGGTTCTTGTGAGAATTTCACTCTGCACGAGGTCTGCGCCGCCCTCCCTGACGCCATCCAACACCCGTTTCGCAGCGACGTCATCATCAAGTTTCGTTCGAAGACGTTTCTGAGGCATCACTGCAGTGCCTGCTGCGAGGTGATGAAAGGTTTTGTGTTCGAAACTGAAAGGGATGACACAAGGCTCCATCCTTTGTGTATGGCGCTTCCTAAAATACTCGATTACGGTGGGCACGCAACAGCAAATCACAAACTCAAAATTGTGACGGGTGATTTAAAGGGGAAAGCATACACTTGCAGCGCCTGCGATGGTTACATCCGTTGCGGTGGTTGGAGATATCGGTGCGAGGATGTGGCGTGTAAGGTTTACGTGGATCCGAGCTGCGCTAAAAATGACATTTTTGGACTCTCAGAGGATGGTATTCATCGAGTTGCATCCGTGCGTAAAACGGATATTTCAGCTGTTTTGGTTCAGTCAATCATCAGTGGAGCGGTAGGTGGGCTCTTCGGCTCATGAATTAGTAATGTTTTAAAAATTACCATAGTTATAGGGCATCTTTATGTCAATGGTAGATATTGGAAATATTTTGAAATTTGATAATGATGTGAGATATTTTAAAATATTTTTAAATTTACCATAAACATAAATTTATAAATGAGTATCTATTTTATTATTTTGTTCTTTATTCTAGAATTAGGACATGAATAGCTTTAGGACCAGAGTATCTATCTGTAAGTCTGAAGTCATCTTTATTTTGATTGTCTCGTAAATTTCACTCATGGAAATAATATTTATGTGTTAATTTGCAGTCAAAAAAAA
>TRINITY_DN161694_c0_g1_i1:0-1010
GGCAAATGGAGCCCTAGTGGGAACACAAAAGCACTGGTCGTGGGTATCAGGTAACATGGTGGGTTGTCACTTCTGAGGTTGACTGAAATGTCTGCTTATCTTTGTCTCTTCCTTGCATGCTAGGGCGGCAATTACAGGAAACCTGGCTCATGCCCATGTTATAAATGTGTGACACTCGATCTCTCAAATGATTCATTCGTGGAAGAAATTAGAAACAGATGTGAGTTCAGACACAGAAGAGAAGAAAAATCTACGCAGGGTTGCTCTAGTTCGATAGCTCTCTTCACAAATTTATATATCTCTGTGTTGTGAGAGCTGAAGTCTATCATGGCGGCCTGGACTTATAATTTTCTCATTCGACTGCATGTTTTTCTGGTGGTGTTACTGTTTCTCTGTTGCCTAACTCTGGCAAGGCCTTTCAATTCGCCAGGAAGTGATGGCAGAATAACAGGAGCAAATATGGTGGCTGAAAATTGGAACACTAAGGGATTACCAGGCAAAGAATGGAGCATGAAAGAAGGAAAAGAAAATGGCGGTGGAAGGATTCTTGAAAGCAGCGTAATGGACTACGACTACGGAGAGGCCAACCCGAGGCATGACCCCACGAAGGGGAATAATAAATGGGGAGGTGGCGGTGGCAGGAAGCCACCAGTTAGACCAGGAAAAGAGCCCTGAATAACTTGGTTCAGGAAATTTATAGCATGCCTATTGTACATGTACAAATATTTAGCAGCTGCCATATCTCACTTCTTTATCCATAGCAGCACAGAAGTAGAGAGTGTAGTTTTATGAGGATTGAAGCTAGCATGAATCTTGGCTGTAGAAATTTCTCAATATTATAGTGGTAAATTTTTTAAAAATTAATGTTTCTAGCAGTTTGAAAATGAAATGATATTTTATAATTTATTAGATTAAAAATAATTGATGGGACTATCAGTTTTCTGATTTTGGCTTTTTGCAATTTAATATTTTATTGGGACTATTAATTCCGTTTTTTCAGCAAAAAAAAA
>TRINITY_DN161800_c1_g1_i1:0-311
GCAGAACTACCAAATACTTTATGACAACGGGAGGAACGTGCTCTCCTTTGCGCCTACTGTTTGTGATACCTTGTAACTTGTAAGCAGGAAGATATGCTATGGTGGCTGATGTTTGGTAAGGTTGTGGCTTTTCTCTATATATGTCTTGTAGTTTCCTACTACCGCTCTAACAGTTGGACGCAACAAGTAAGAAGATAGGCTATGGTCCTAGTATTTGCAAGGGGTGGATATTCTATATCTATATATTTTGTAATTTCCTACTACTGCTGTAGTTTTATTTTGTAATTTCCTACTATTACTGCTAATTTGCT
>TRINITY_DN161806_c0_g1_i2:0-303
AGCTCCACGGATAGTGATGCAGAGAACAAGCTTTTCAAAATGATGCGTGAATCGTTCTTGCCCCTGTTCTACCCTTTCGAAAGTAAACTGCCAAAAGAGCGCCGATGGTCCTGGCCTCAACCACATCATCATCTTCTTGATTGGTTGCGCATATGCATTCTTTCCCTACCTTCCGATAATGGCGATGATATGCTCCATGGTCACATCGCACATTCCCATAATGGAGAGCATGCCCAGAACGACTATATGAAGATCCCCGGCCAAGACGAAGAGAGCGCAAAAGACAATGCAAAAGAAGACAGC
>TRINITY_DN161870_c0_g1_i1:0-1467
GAAATGTCAATGCCGTGGCATCCACCCTGATGCCAAACCCAGGAAAATGAAACCAACCCCTGGCGAACGGCGAAGACTCCATCGCTCAGAGCGCTTCTAAGTTCACCGAGCTCGCTCATATGATATTAATATGTGAATTCAGCTTGTCTTCCTCTGCTGGAGGACGGACTTAAATATAATCTCGCTGTTGAAATTCAGATTACAATGGATTCTGATCATCATAACCAAGATGGGGATGCAAAGCCAAAGAACGGCTGCAACAGCAGCGTGATCATCAAGTCCAATCAAGAAGTTAAAGAAAAACCTGAAAGGAAAGCCCGGAAAGGTTTCTTGAGGTCCGCGGCAAGGAATTTATGTCGACTGAAGACATTCAGGGGCTTTTCGCCGGCAAAAGTTCTGTGCAGGTGTCGAGATTTATATGTCCAAACTATGCTTAGCTGCAGGTGTGCTCAGGGCGACGGTACTGCTTTCTTTCCGCCGGAATCAGGCAGAAAGACTCGCAAGGTCCAACTTCCTGCAGATTCATCCACCAGCGGTAGCGGTAGCGGCAGCAGCCGAAGACGCGAAGAGGAGAATCTGCGCCGGCTTATCAAAATGACGGAGAGTAAATTAAGTTCAGATAATCATGATCATAACGAGGAGCTCATGGCGGTGAGCGCAAAAACAATCAGTACCAGCATCGGTGTGGCCTTTGGTATCCCGCGGAGCAGCAGCGTTAATGATAATAATAACAGCAATTTTAGTTGGATGAGCATAGCGCCAATCGACGAAGAAAGCCCCTGTTACTTCCCTGGCTCCTTCAAGAAGAGATGGGCCACTCCCCTCCCTCGCAGTGCCAGCACTTCTACTACTACAACCTCAATCTGATTCCTACATACATATATACATGTATATCTTCATGAATTTTTTCTGTATATTGGCTAGTGCTTTGAGGCCTCTATGTTTGATCTCAGACAAATTTAGAACTGTAATTTGGTAGAGGCCCGCTTCATCCCGTAGGCTTATGAACTTATTAATTATCAATCCTGTGTCTGGCAGATTTTGCTGTTAAGATCGCTTTTTTGACCTATTAATCAACCAATTGTGAATCTTTGGATGAAAGCTCTGGATTGAACGCTGTGATTACTGAATTCTTGTTATGCCTGACTTCAGGGCACTGCTAATGGTTACAGACTAGCTCTGCCTCATCTTATTAGACACAGGACTTAGTTGTTTGTTTTTGGTTTTGCACTTTTCAGGAAAACGATGCTTCTATATTTAACAATTAATTTGCTTTGTTACTTTGGGGAACTCTTTTTAACAATTTGATCCAAGAAGGAGAAAAAAAGGAGATCATTGATGTCCATGGCAAATTTAATGAAATTCCAGTTGGACTGCGGAAAGAATCATTCGTTAAAAGCTTAAATTCGCGTTAATGAGAAATTTGCAGCAGAAGTTTCTCCAACCCAATTTGGTACTTAGTCTTCT
>TRINITY_DN161883_c0_g1_i2:0-341
CTGAATTTCGTGCAAGAGGATAGGGTGCAGATGTTGGCGAGCATGGCTTCAAAGGCGAGTCCTGTGAAGGAGATCCCTGGAAGTTACGGTCCCCCACTGCTGGGCGCTCTTGCCGATCGATTCGAATATTTCGTAACAGAAGGAGTCGATCAGTTTTTTAAGCGCCGCATAGACAGATACAAGAGCACGGTGTTTAAGGTCAATATGCCGCCAGGTCCGCCCATCGTGTGGGACTCGCGAGTGATAATGCTGCTGGACGGCAAGAGTTTCCCCGTGCTCTATGATCTGAGCAAGGTAGAGAAGAAGAATGTGCTCACCGGCACTTACATGCCCAGCACTGC
>TRINITY_DN162011_c0_g1_i1:0-616
ATCCGGCTTGGACACCCGCTGCAATAAACTCGGCTCTCATGACATCAAGCGGGCTACTTGATAACACCGAACGCCTTATAAGCGACGCCATCACCGGGCGAACAGCAAACGCCTTCGCAATAGGCGCGGGTCATGTGAATCCCAATGCTGCCTTGGATCCCGGCCTCGTTTACGATCTGGAATTTGAGGATTATGTTATGTTTCTGTGTAGCCTAAATTACACCACAAAGCAAATTCATCTTCTAACAAGGAAGGCGAAGGCGAGCTCCTGCCCTAGGGTACCAGCACATCCCGTTGATCTCAACTACCCATCATTCTCCGTGGCGTTTAAACCGCCTAATTTAGTTCGCGTTACAACCAGAACTGTGACGAACGTGGGGGCAGCCGCCTCTGTGTATAAGATCGCAGTTGACAGCCCTTCAAGCGTAAACATAATCGTGGAGCCTAGCACACTGACCTTTCGGAAGAAAAATGAGAAGGCGAATTTTACAGTGAGATTCGAAAGCAAAATAGCATTCGGTCACAAATCTAGCGGACGCCAAAGGTTCGGGCAAATTTCATGGAAATGCATCAAGGGTGGAACGCAGGTTGTCCGAAGTCCGGTAGCCATAACCTG
>TRINITY_DN162054_c0_g2_i1:0-236
AAAGTTGAGTTGACCAAACAGCGGGTTGCTATTCATAAACTGGCCGGCCTGAAAGATCTCCGCACAGTTACTAATCAAATTTGTATCTTTTAGTCTGGCCACTGATCACTGTGGCGCGCTGAGGAAACTTCCGTTTAATCGTCCTTTAGGGCTATGGCGACTTCTAATTCCTTGCCCTATGTAGAAATGTTTTTCGGTATTGAGTGGGGAGCTTCATTTTATTGGAGTTGTTTTTA
>TRINITY_DN162055_c0_g1_i2:0-256
TGTTACTGCCTGGGAATGTGCATTTAACAAAAGTTCCAAGTATGGTAATGAAAAGTATGATGTCCCTTAAGTTTTTGGACTTGAGTGGCACATCAGTGCAGTCATTGCCGGAGAGTGTGGGCGATTTGGAACAGCTAGTATGCCTTGCTTTAATAGCCATGCCCCTCCTCAGGAAGCTGCCTAGATCTGTTTCAAAGCTTGCAAGGTTGGAGATCCTTGATGTTAGCTTTTCTTCAGTTATAACATTACAATCCAG
>TRINITY_DN162142_c0_g1_i1:0-457
CTCATTTTTCTCTCTGTGTTGCATTTTCTATTTTCTCTCTGTGTTGCAGGTTCGCGTGAATTGTTGTCCATGGCGTCCTCAACAGGCTTTCTGGCATCGGCTTACGTTAATGTTTTGCAGAGATATGATATATCTCAGGAAGTTGCAGTGGGGAGGGCCGAGGAGAAGAAGAAATATGAGTGGGATCGCATATTCAAGAAGTTAAAAGACACGCTGCTTGGACAGTTGGAGAAAGCTAAACACGTGGTTACTGTTTGCATTTTCTGTAAAGGAAGCAAAGAAAATTGATCAACGATACACGGTTGGATAACGGGTGAAGTACGAGCCTGCATCAAATGTAACACTACCTGGTTGCTTAAACTGGTTGCTTATATTTCAAATCATGGAGAATTTTCTGTATGTATTAGTGATGAAGCTCTATGTATAAATGAATAAAATCTCTTATTTCAAAAAAAAA
>TRINITY_DN162291_c0_g1_i1:0-289
GTGGCTGCACAGTGAAGTCAGACGCATTCCACCCCACATTCAGCTGCCTCTCCATTGCTCAGTTGGGGATGCAGTTGAAGCTTATGACACTGACTGCTGGTGGCGTGGCGTCATTGTCAAAGCTTCTGAGGGAGCAAAAGAAGACCTTTGGGTGGTCTATTTCCCTGACACTTGCACAAGCAAGGCATATCCACATTCAGAGTTACGCCCAGCTCAAGAATGGCTCCGAGGAGAATGGATCTTGGCGCCCCAGGATAGAAGCCCAGTCATCGAACAAGTGATCCAGTCT
>TRINITY_DN162295_c0_g1_i2:0-269
AATAGGAGTACTCTGTCCCAGAAGGGGAGGGCTTGTCTCTTCAGAATCAGAACGGCCTTATGGACGGTTATCGCTTGCAATCCCCCGCGAGCGTGTGATAAACACCACTCAAACCGCCATGTTTTTCTGGTTAAAGGATTTGTACGCATTCATCCTCATGCGAATGCGTAGTCATCCCGGTGATGTAGTCAGTAGTATTTTCTGTGAGGAAGCGTCCTGGAGAAAAGTGTTCTGTGAAAATCTATCACAGTTCAAATTTTATTGAGTAT
>TRINITY_DN162310_c0_g1_i1:0-359
ATTTGGATGAGAGAGGCTGCATTTCATGTTGCGCCAAGGGAGACTTTGCCGCTACGACCGCTGGCCGAAACGAAAAAGCAGCCGTAGTCGCCATTGATGGCCACAAATAGACAAATTCCATCCCGCCAATTTGTCTGCCTGCCTGATCTGGCTATAACACTGAAGCAACTAGTTATTTGCCAAGTCTCAGTTATGGATAGATACAACAGGCAGGCCTTCATTAGTGTTACTGTTTGCTTGGCAACTAATAATAAATAAAATAACGCAACAGGTTTTGATTATGAGATGCTTGTGTACTAAGATGATGTGCATGTTGATTCATGTTATTTTTTGGTTTCAAACCAGTCAAGGGATTAAAA
>TRINITY_DN162327_c0_g1:0-1454
CACGTCTCATCTGGGGACCAGTTGCCTTCCTTTAGTTCCACTTCCATCCAACACTATGCAATATATATATATTATTATATAGATGTATAACTCCCCCCCTTTGTGCTCTGGATTCCCACCGCCATTACCCACTGTGATTTATTTTCTCTTTCTCCCCCACCAAGATTGTTTGTGCCTTAGTCTAGAATTCATTGATTAGAAGTTGAAAGTTGCAAAAGATGGGTGTTGGCTCTGGACTACTTGAAGCTCTAAACGTGAGAGTGGTGGGATCCGGGAGGCGCATTCTGGTTCTCTCTCATGGCTTCGGTACAGACCAGTCTGTATGGCAACGCATTTTGCCATATTTTGTCAGAGATTTCCGCATTGTGTTGTATGATTTGATGTGTGCTGGGAGTGTGAATCCTGATAACTTCGATTTCCAACGATACAGCTCTTTGTACGCCTATGCCGACGATCTCATAACAATTCTGGAGGAGCTCAATGTCGATAGCTGCATATTTGTTGGACATTCTCTCTCCGCCATGATCGGCTGCATGGCTTCCATCAAGCAACCAGACCTCTTTTCCAAACTGGTACTCTTTGGAGCCTCTCCAAGGTAAATTATTGCTGGAACTTGTAATTAATTATCTATTTTTTCATAAACGTAAATTATTTGGATTTGATCCAATTCTCTGTGGGAAATAATCTTTTCAAACCAACCAAACGTGATTCACTATTTCTCTGACCAGGTACTCGAATGATAACGAGTATGAAGGGGGATTCGATAAGCAGGACATAGAGAAAGTGTTCGGCGCCATGGAATCGAATTATGCGGCCTGGGTTTCAGGGTTTGCACCCCTGGCTGTCGGAGGGGACGTGCCTGTAGCAGTGCGAGAATTCAGCCGAACTCTGTTCAATATGAGGCCCGACATCGCCCTATATGTTGCCAAAACTATTTTCGAGACCGATATGAGGGGCATTCTGGGGCAAGTCAAGGTTCCAAGCTGTGTGATTCAGACTAGCAAAGACATGGCCGTACCTCTTGGAGTTGCAATCTACGTGAAAAGACATCTGGGTTGCAATGCAACCCTTGAAATACTGGACACAGAGGGCCATCTGCCTCATCTCAGCCAGCCTGCTAAGATAATTCAGCTCCTGAAACGTGTGTTGCAGTGATATTTTCCTTTGCAGGCTTAGGTTTGTTATTGTGAATATTGACAAGAAATAATAATTATTACAATAGAATTTGCCCCCACCACTACTACTGCCACTAACACTGATACCAGCATTGTGGAGGTGCCCTTATCTTATATGCATTTCATATGTTTTGCTTTAGCCAGCAACATTGTTTTTCTCTGTCTGTAACTTGCATATATAATATTTTCTGATAAGAAAGCCTTATAATATTAAAACATAAGCTTAAAATTTTAAGAACGGTCTATTCTAGTTTTAATTATATAAAAAAAAATGACAAG
>TRINITY_DN162343_c0_g1_i1:0-781
AGAACTCGAAAGCACAGAACTGAAAAAGTTGAATCAAGTCCGAGAAACCAGATCAGGTTTGATTCCTCTCAAGTCTAATGGGCATCTAACAAGGTCAAAATGAACCAAGTCTAAAGTGGTCATCACTTCTACCTAAATTAGTGTTTCGATTCTAGAAAAAAATTATAAAGGTATTCATCGATTCTCACCATGATGTTTCTTTCAAAGTTCTCTTTCCAAGTGTAATTACAGTCCAACATGGGATCTTCGAGCAAAGTCAATGAGCACGGGAATCACTGTATACAATACATTACAGGGAATATGAAACAAAAAGTTGATCGTGTTCATCCACGTATATAGAGCTACTCGCACTTTATTGAGCGGTATATATGGCGGACAAATAGTAAAGAAGCACGGAAACCAACTGTTCCGAGCATGAGAAAGAAACCATAGCATATGCAAGACATGTAGCCAAAGAAAAAAGATGTTTGCATGAAGCCTGTCATATCTGATCGTGCAAAATAATAGTAGACACAGTATCCAAAGATGAAAACACCAGTTGATCCTCCACATAACACAGACCTCCCCCACCACTGATGATCCTCAACAGCAAGCTGGAAGTAAGTCAACGCAATTGTAATAAATGCTGTTACAATAATAAGGATAATGAATACAATGGAAAGGATGCTGTAGATTGTGTAAATCTTGTGACCCCACAAGCTGGCAAAAATATAGTACAGCTCAATGTATATAGCACTGAATGGCAACACTCCACCCATAGCCATCTGAGGAGCTGTCCCTC
>TRINITY_DN162508_c0_g1_i1:0-354
AAAAAGTATGATGTCTTGCTTCTTGTTGGTCTAGGAATCGGAGCCACTCCATTTATCAGCATTCTCAAAGACATTGTCAACCATAGACATTGTCAACCATATGAAAGTATCTGAGGAAGAAGGCGTAAGTTTCTTTAAAAGTTTTCATTTTCGTTTTGATCCCCGAGCTTAAATCTTTGATTTTCTCCTCTAAATGGTTAGCATTTGCAGAGCGTTGCAAATGTAGGGAAGCGTAAGAAAAAAACTTCCAATACAGTTCGTGCATTTTTCTACTGGGTTACTAAAGAGGAAGGGTCATTTGATTGGTTCAAGGGAGTCATCAATGAAGTGGCAGAATTTGATCAAAAGGGAATA
>TRINITY_DN162510_c0_g1_i2:0-464
ACTCCTAATGCAACCATGGCTTCAGTTCTGTCCTCTGCTTCTATTGCAGCCTGGATGGTTTTCAGTGGCTTCATAATTCCACGTCCGGTGAGATTAATGTGTTTACTCGCTAGATTTTTGAAATTTAATGATGATAGGAGAGAAACCAAATATTCATTTAATTCGTTTATCTATCAAATTTCCAAAATATTCCAGAAGAGTGAGAGAAACCAACTGTTCATTTAGCTCATTTTACTCTAGAATCTCGAGGGAAATCAACGGTTCAGATTTCCATAATATACTAAAATCCTCAATAGAAAATTGCCTACTTATCTCTTTATACTCATCACAAAAATCAGCCAAATCATGTACATTTAATGTGGGTGTTTGCGAGTGTTACAGCGGATTCCTGTGTGGTGGAGATGGTATTACTGGGGCTGCCCCTTCGCATGGACGCTCTACGGACTGGCGGTATCTCAGTTTGG
>TRINITY_DN162525_c0_g1_i2:0-682
TGGGGATGTCAACCCTACAAGGAAAACGCCAAGCTCTACTGCAGGCGAAGTTGTCGCATGCAAAGTGCTCAGACGCAGAAGAAACCAATTGAGGATACGATCGATCCTTCAAGTAAATTGCTAAGCTCTACTGCAGGCCAAGTTATCACATGCAAAGGTAAGTAGGACACCCCACTTTCTAAAATTATCCATGTGCTTTGTTCAGTAAGGGAATGCTAATCCAATTTCAGTATTCAGCACAGTGAGCATCTAGGAGAATTTCTCATTGCAAGAGATGATAAGTCTCCAATTACATAGATGCTACTCTTGTTCTACATCATCTATGAATGTCCATTAGAATCATTTTAACTTTTAAGTACTTCGTATTTACATGGATTTCCTATATGGCTTGGAGTCCAAATTGACTGTTTCACATTGGTTCACATTAACATATATTGTTCAATTTATCAAAATTATGAAGCCAATGGTAAAGTCACGAAGTGTAGTGCCTCATGCTCATATCCTCATTAAACCTCAGTATAAAGAAGCCCTGTTTGTTTAATGGTTGGTTTGTAATCTATACAGAAATGATAATGCTGCTTTTTATTAATATAATGGTTAATCGATTACCTATGTTCAAGTTTTTTCAATATTTTAAAAATACTCATTATAAGTAGAGAATAGTTCATTATATGTTAGAGAA
>TRINITY_DN162552_c0_g1_i1:0-269
GCTCATTCTAATAATTTTTATGGAGAATTGCCTGTATTTTTAGCAAATTGTACACAACTTCAACTAATAGATTTGAGTAAAAATAGATTAACCGGTGAGCTTCCTCCATATTTCACACTTTTTTATGAATTGAGAGTATTAGCCCTTGGTTATAATAATATCCATAGTAGTATTCCACAAAACATCACTAATCTCACCAACTTGGTTGTGTTGGATTTATCCAACAATAAATTTAGTGGGAAAATACCTGCACATCTTGAAAGACTCTC
>TRINITY_DN162552_c0_g2_i1:0-295
GCTCATTCTAATAATTTTTATGGAGAATTGCCTGTATTTTTAGCAAATTGTACACAACTTCAACTAATAGATTTGAGTAAAAATACATTAACCGGTGAGCTTCCTCTATATTTCACACTTTTTTATGGCTTGAGATTATTAGCCTTGGGTTATAATAATTTCCATAGTAGTATTCCACAAAACATCACCAATCTCACCAATTTGTTTTTGTTGGATTTATCCAACAATAAATTTAGTGGAAAAATACCTGCACATCTTGAAAGACTCTCTGGATTTGTGGATGCCTCAAATAATT
>TRINITY_DN162580_c0_g1_i1:0-1465
CTTCACCTCCTTCTTCTTCTTCTTCTTGTGACGAGAACTCCCCAGAAGGGCACGATTTGGATACATGGATAATCTCTAGTCCAGGTAAGAGCACATATATTTCTTTGTCTTTTCATTGTCTCTCTCATTTTTTATTTTGTTTTTATATCTTATTGAAAATCTGGCCGGTTTTGAAACTAATCACGTCTCCTGTATTTTTAGAGGCTAGTATTATATGCCTACCTATTCTTGAAAATTTTATTAGATTTTACATCCATGAATTTATATTTTACAAACCTTCAACTCTAGCGGGTTTTTCAGTCCCTGGAGATATCTCTATTCTCTGGTAATATCTGTCTTATTGTGTAAGGGGCTAATTTCATGCCCTTATTTGGGTACTGTATGGAATCATGCATTCTCCAAGGGAGTGCTAGGGTTAATCTTGCCTTTATTACATCTTTTCAAGAATTAGTTTTCCCTTTATTATCCTCTAGAGAGCTGTTTTCTGGACCTTCGTAGTCAGATCTACAAAAGGATGTTTAAGGTCCTTTGCTAACCCTAATCCTTACCGATTGACTTGTCCTGTGCGGCTAAAGATATTGTAAATGTGGATTTATCCTCTGCTGAACAGGCAACAGTATGTGGATTAACCTTGAACCAATGCTTTATACAATGCAATTCTCCCCACTACCACTTGGTCTGGGTACATGCTGTGGATTCATTTATTATTTTTGAAAATGTGGGATAATGAGCCTTTAAGCATTCATCTCCTTAGGGGACTACTTTCATAAACCATTTGCGTTGAGGACACGTTTCGTAAGGTGACCTCGGTCACCAGAAGTCTTATAGTTGAAAATTCAGAAGCAGCTGGTGCAGACCTTCTAAGCCATGGCAAGAACGTGGGTGCCCAACAAGAGCACAAAATTGGGTGTTCTTGAGTATATATTGTTTTTAGCAGTGATTTTGTTTCTAAATGCTAAAGCAAAAAAAGATCATTAGGAAATGTTGCATTAGTGCCCCAATGGTTTTACAGTTTCAAATTTCAAATCTTATCCCATTGTTTCTCAACTGATAAGTTAGATGAATGAAGTGCGATGCCTCTTTTCTCTTGAACCATTTTCTCTGAATTTTTTTAATATATTTTTTATTTTAATATTTATCTTAATTCTTTTTTTAAATTTTAGTTGCCATATTATGCATTCAGTCTGAAATTTAAAATATTATTGGGATCAAAACAATACAGCTTTGAAGTTCTGGTTCAAAGCAATTTATTGTTTTATTAGAGGCTGAGTATCTGTTTGAAAAAATACACTTTCTGAACATGTTAAATGATTATTTGTATTGTCTTCTTACAGATATTTAGATTAGTGATTTCTTAGCTAAAAATTGTAAACTTGTGCTACAGGTGACAATCCTCAGCTTGTCAAAACAAGATTGAGGCACTGGGCTCAGGTTGTTGCTTGCTCAGTCCGGCAATGTTGTTAAG
>TRINITY_DN162598_c0_g1_i1:0-238
TTGTGATCCAAGACTACCCCTATGCCGTAGACGGCCTGGACATATGGTTTACTTTGAAACAATGGGTTTCAGACTACTTGTCCTTATATTACAAGGACGATGCTTCAATCAAAAAAGACCAAGAATTGCAGGCATGGTGGAATGAGATTGTAAATGTTGGGCACGGAGATCTCAAGGACGATCCGAGCAGATGGTACAAAATGGAGACAAGGGAAGCAGCGGTTGAAGCAGTCACCAC
>TRINITY_DN162623_c0_g1_i1:0-306
ATATTGAAGGAATCGATCGCTGAGCATCGCCATAAACGCATGGAAAAGAGAATGGGAAATAAATACTGGTGGGATAGGTTCCTCAGTGATATGTGGATGGATTTTCATATCTAAGCCGTCGTCATGGGTGAAGAATTTAGTTAAAAGCAGAGTATTCAGCAATGAAACATTTTGCTTGGATCACCACCTACATCACGCAAGAGAGGTGACTTCGTTTTCATCCAATTTCTTTATGGTAAATTTGAGTACAGTACTGCCATATGCGATTTGCTTTCTTTCGTTTTTTCACTTCGTATTTAAATTGGA
>TRINITY_DN162689_c0_g1_i1:0-1285
GGCGATTTCACTCAAGATCGTCGTCCTGCTTGTCGTTGCCTGCGGATTTATGTGTTGTGAATTAGCTACAGGAGAATTGGCGGCTTCCTTCGTGTTTGGAGATTCTCTAGTGGACGCAGGAAACAATAATTACATATTTACTCTATCTAAGGCCAACATAGCCCCCAATGGCTGCGACTTCAAGCCCACTGCAGGGCGCCCAAGTGGTCGTTACACTAATGGCAGAATCATCCCCGATATCATTGCGGATGAACTGGGGCAGAAGATCTACTCCCCGCCATTCTTGGCACCGACTACAAAGGGGTCTAATATATTACACGGAGTGAACTATGCTTCAGGTGGTAGTGGAATACTTAACTCAACTGGCAGTATATTTGTGGGGCGGCTTTCATTGGAAGTACAAGTGAACAACTTTGCTGAAACAAGACAGGAACTGACACGCATGCTAGGAGCCAACGCAACGAAAGAGTTGCTGGGAAAGTCTGTATTCTCTATCACAATGGGCGCCAATGACTTCATAAACAACTACTTGGTGCCAATTGCATCAACTATTCAACGGGTATTAGTCACCCCAGACTCATTTATTGATCAAGTGATGACCACTTACAGGGCTCAACTGATGAGATTATACGAAATGGGTGCACGGAAAATCCTTGTGGCAAATGTGGGACCCATTGGTTGCATACCATATGAACGCACCCTGAATCGGGTAGACGAAGATCAATGCGCAGCGTTGCCAAACGAACTGGCTTTAAAGTTCAACAAGCGTTTGAGGCCGTTGGTTATGGAACTCAATGCAAACTGCAAAGGAGCCACCTTCGTATATGCCAACACTTACGACATGGTTGAAGACCTCATTAAAAATTATGCTAAATATGGATTTGAGGCGTCAAATATTGCATGTTGCGGCAGGGGCGGAGAGTTTAGAGGAGTGATCCCATGCGGCCCCACGTCCACTGAATGCAATGATCACGAGAAGTACGTATTCTGGGATCCATATCACCCGAGTGAAGCAGCCAATTTAGTTGTGGCGAAGCGACTCATCGATGGTGGACCAAACGATGTGTTTCCAATCAACGTTCGAAAGCTAATTCAAACATAAAATTATATTATATATAGGCTTTCCATTTTACGTTGGTGTGGTGCTGGTTTTGGCTTAGGCTCAGCTTAGTTGGAAGGAAAATAAAAAAACTAGGTTAAGCTTTCTATTTTGTCGTGTCTGCCTTGTATCAACTTCATCTACTTTATAATATAATTTTGAACGGCTTACTCTTCTGTCTTAAAA
>TRINITY_DN162731_c0_g1_i3:0-358
GGTTTGCTCAGCATTTGGAAGAGGATGATCTTCCTTGTATTGACGAGGCATTCTATGGGTATGCTATTCATAATTTCAAAGATGCTCTTGAAAAGATAGGAGTGGTCACTGAGGAAGGAGGAGGATGCGATGTTATTGTTGATCATCATATTCAGATGCATACAGATTTCAAAACCATAAAAAGGCTATATAGTTATCTCCAGGTTTCAGAGTGGGAGCCTTCTGTATTTAGCGTTTTACCAATTTGGATTCCAAATGAGCAAAAATGGACGCCGACAGAATCCTGTGTGATTCATGACGTAAATGGGCTTTTCAAATCGAGGTTGAAGATCCTGGAAAACTGGTACGAAGAAGAATT
>TRINITY_DN162821_c0_g1_i1:0-504
GGGGCGGAAAAGAGCGCAGGAGATTGCCCTGGTATCTGCTGCTGCTGCTGCTTTTTGTTACCAAACTCAATATCAAGATCAAAATCCATAGTCTTAATATTCGGCCTGAATTCAAATCCATGTCAGGCGTTTGACTGGTGAACGTTTGGAGGTGTAACACTTATGTGGGCTACTTGGATTACCATAACATATACATTATTGTATGTACCTACTCTCAATGATGTGTATCTGTCAGTACGGTCAACTACCACTCCACTCCATCCTTGTCAAATTGGGGTCGGGACTCCCTCCTAAAAGATTCGGGATTTAAGACTTGAAATAATCCTGCAAAAAAAATTGTAGCTTAATGTGGAGATTATGTCCATGCCATCATTTCCTACATGGAGTGCATGTGTAATGTAAGCAATCTTCTTCCTTTTTATGGAGTAAATGTGTAATATAAGCAAACGTGGTTATGATGAGTATGGAGTAAATGAATAAAATATTAATTAATTTGTATTTCCG
>TRINITY_DN162876_c0_g1:0-876
ATCTTTTGTTCCTTCTATCCTTACGTTATTATTCCTTTCAGAGCATTTGTTGGAGTAAATTTTCTTAAGTCAATGTCTTTGCATTGATAGAGGGAAACTACTCCTACCTCAGTCTCTGGGTTCACTCACACATTCTGACGCTTCACCATCGAAAACATCGTCTACAACTTGTACTAGTGAAACCAGGGTTTCATTACTATGTTTTGATTATATGGATTTGTTATGGAAAAGGTAGCCCTGTCGACCTCAACTTCCATGGATGGAAACAACTATGTTCTCAGGATATTTCCCCTCGACACTGAAGTTTCGACCAACCCTTCAGGTGAGAAAACCTACCATGCCACAGTGGTTGACTTCTTAGTTTCTCTATGGTTAACTAAACACTATTAACCAGTTCCTCCTTTCAGTTTTGTAGGTAGGGTCTATAGTTTCCCTTATGATGTAAATCATTTCATGGAATCCTCAGTCAACCCCAAAACTACGCTTATGCTCTTGCTTTGTTGTCCAAGTTATTCTAAATTTACCTGTCGTTTATACGAGGGTTTCGACCAACTTATTTCTTACAGAGTAAATATTTGGGTCAGCTCCTAGGTTGTTTTATGAGGGCTTTTACCCCACCGCCATGCGGAACTATGAGAATTTAGTTTTCAAGTTCAGGTTATTGTGGTACTCATGTAGAGTATGATTAAGATTATTTGCCTGACTGGCGGAAACCTTAATATTTTTATAATTATGTAGTTATTAATTGCTATGGTATGGAGCATAAGGAAGTATCCTTAGGTTTTATTGCACATAAAACAAACTCTTGTTGTTGTTTTGGCTTTTAGGGTTTTTTTTTAATATATATCTCTTGTTATTTTGTCATGGCTAAAAAAG
>TRINITY_DN163059_c0_g1_i1:0-272
ACAGAAGAAGGAGCCTTATGGCAACTGGCAAGAGCTCATGCCCGTGTCAATGATTCCGGTTATCATCAACTGATCAGCCATTGGTGATCCATGATAAAACTACAGTAGCCCTAATCCATCAGATACCTATAGAACTATTATATTGAGCTTTGCCTTTTTTTAATTGATGGCAGGCTGAGAACTCACGCGGTTATGGAGCCTTTCATTATAGCTACTCACAGACAACTGAGCAGAATGCATCCGCTTTACAAATTACTGGTACCTCTTTATCT
>TRINITY_DN163122_c0_g1_i1:0-677
GAAACGCCCACTGTTATCGTCTTGGTAGTTATAGAAATTCATTGCAATCAACGTCTGATGCGTGGATGTTGATTAAGTAATACAGAATAAAATTCTTCCGTTTTTCTACACTGAAATAGATAAACCGTTGGCAATGTCGAATAATAATGAAGATGAGTGGTAGGGATTGGCATGCTGGAGAATCTGATTGCTTTTTGGCTTCATTACGCGGCCAGTGTTCTATATATGGGAGTGACAACCAATCTCTCATCCACAATCCCTAGGGCTTTTGGTTCAGAATACAACAAGATCAGGCGCGGAAGAGAGTCAGAGCACGAAGCCTTCTGGTTATGAGATTCATGGAGAATTTGGTGTTTGTATTGATTTTTATTGGGATAGGGGTGGTGCTTAATGGGGGAACTTTAGTTCATTCGGCGGGGCCGTTCCCCTGTGATCCCAGCACTGGGTTGAGCTCGTTTCCATTTTGCGACGTTTCGATGTCAATTGCAGACAGAGCGAAGGATCTCGTTGGACGTCTGACTCTACAGGAAAAAGTGCAGCAGCTCGGGGATGCAGCTAGCGCCATTCCCAGGCTCGGAATTCCAAAGTATGAATGGTGGTCTGAAGCTTTACATGGGGTGTCTAATGTAGGTCCCGGGACACGGTTTGCAGCACCAGTTCCTGGAGCTACCAGTTTT
>TRINITY_DN163166_c0_g1_i1:0-292
TGGCGAAGTTCTACATTTTTGCCACCACCATGGGCGATAGTTGCATTGTTAATTCTTGGATTCAACGAGTTCATGTTGCTCCTGAGGTAATGGTTTGGGTGTTGCTTTTTAAAGAAATGTTCAGAATCTGAGAATACTAATTCTGTTATCCTTGTAAATTCCTTTCTGGTTTACAATAGGTTGATGTTATCCTTGTTTCTTGATATCAACAGGAATCCATTATATCTTGGTGTGCTGTTTGTGCTTTTTCTGTTGGTAAAAGCCCTATGGGTACAGCTGGATATTGCAAGTA
>TRINITY_DN163169_c0_g1_i1:0-209
AAGAAATCACAGAAAAAAATGAATGGATAGCATCCCTTTTACAACTGCATTTCAGTTCAGTCGTTGGGGCTTTTAAACTGAGCATTTGCATGAAGGAAATCTGAATTTCAGTTAAGTAGTTGGGGCTTTTAAACTGAGCTTTTGCATGAAGGAAATCTGCATTTCAGTTCAGTAGTTGGGGCTTTAAAACTGAGCTTTTGCATGAAGGA
>TRINITY_DN163181_c1_g1_i1:0-341
TTTGCTGATTTCTGAAATTTTCTGAATTTTCCAGGTAAATTTGCCATAGCGATCAGTCGGCCTTGTGTCAGGGGCAGCATCCTCGTCAGTGTCCCAGTAGGGCGGTGAAGTGGAGGGAGTGGCGTTGTCGAGCACCTGATCCCATGACCGAAGCTCCGCCCCCGCCTCTCCGCCTCTCATGCTGCCACCGCTGCCGCTGCCGCTGCCGTTGCCGTTGCCACTGGCACTGCTTCCCACTGTGTCCATTGATGTCCCCGCGCCGTTCTCTTCTCTCCCGTCATTCGCCATTAGCTCAGCCCTTCTTCTCCTCTTCCCCGCCTCTGAATTGAGGACCGGATGAG
>TRINITY_DN163188_c0_g1_i2:0-240
ACGAGTGAATAGAACAATGGTTGGGGCAGTCGCCTGCCACGCTCCCCACTAGAGTTCGATCCCCAATTTGTACACTACACAGCAGCAAATATATGCTTCAAATGTGGTTTGTAATGTGAGTTGTAATATGATGTGACAGTTTGTCATCTTGTCTGACCTCTATATGTACAAAAAAGAGGGCCCATGATGCTTCTTCTGGAAACTAGCCCCTCCCACTTTAAAAAAAAAAAAAAAAAAAAA
>TRINITY_DN163190_c0_g1_i3:0-271
GGTTATAGCTATGGAATAGTGCTATTGGAAATGCTCACTAGAAAGAAGCCCACCCATGACTTGTTTGTGGAAGGAATGTACTTGCAAAAATGGGTGGGTGGTAGCTTTCCAAGTCGAGTACAAGAAGTGGTGGACATGGGTTTATTAACCAGGACTAGTAGATGCATTGAAGAAGATAAAGATCTCAATTGTCTCACTGCACTGATAAATGTGGGTTTGCTTTGCACAAATGAATCTCCTCAAGGAAGACCTACAATGATGGGCCTTTTAG
>TRINITY_DN163344_c0_g1_i1:0-434
AACGAGCTTTGAGATTTCTGCAAGCTCTCAAATTTTCAGACCCTTTTCTGTAATTAGGAACGTTAGTTTCGTTAGTCATGGAGGCTCAGAGTCAGTGCAGTAGAGGTAACTGTTCTGAGAAAAAAATAATGAGGCATGGCTGTGATTCAAATCAAGAGTCCATGGATATTGCAATATGCGATGTCATTGAAAAGCTGAAGAATTCTCGGTTAGGTAATGGGGGATACTGCGGTCAAGCACATGGCAGTAATTCATATAACGAGAGTGTGGAGATTTATGTGAAGAGAACTTCACAGACTGCTTGTCAAGATAACCGTGAGGAGGAAATGTTCGTGAGCAGAATGATGTCCCACGAGAAGCTCAGGTATGAGAAATGGATAAATGAGCTTCCAAATAAAAAGGAATTCATGCTGAAAGTCGTGCAGGAGCTGCGG
>TRINITY_DN163376_c0_g1:0-1047
CTATCTTCCTGGAACCAAGAGCCTTCCACCAGTCACATGGGTCTGCAAAATTCGCTATCAATTCGTTGGAGACCGCCACCCGGCAGATATTATCATCTCACGTTGGCATTGGGTTTCATTTCCATCCATCTTTCTTTCCCCTGTATTGACATTTCACTGCCCACGAAAGAAGAAAGATCAAGTAGTTTTTCAGGGACGTTAAAATGCAAGGAGCTCGCCGTCAAAAACCAGAGGCATCATCACCACCGTCATATATTTTCCTGGTAAGTAAGTGAATCTGCAGCAAATTATATTCATTTTAATACGTACCACCTGCACAAGCTCCTCGTATAGGACCAATCCATTATTTCCTCCCGGTAGATTTAATTTTGGTATTCAATACGTAGGTGCAACACTTGATTGAAAAATGTATGGTATTCAACATGGATCAACGAGAATGCGTAGAGGCACTTTCAAAGCACGCCAATATCCAACCAATGATAACCATGACATGTAGGTTACTGCTTCACACAGAAATTGAACTCAAATCCTAGTTATTATGTTAGTTGCTTATTAATTGTAATTGTGAAGCAGTGTGGAATGAATTGAAGAAAGAAAACGAGGAGTTCTTCTCATCCTATCTGAAAAACCTGAAAAACAGAACTGAAGAAAATTATTGTAGCCCGGCGATGGCGGCCCAGCAGATAGAAAACCCAGCAACTTCATTACGCTATGAGAGACTTCATCCAGATTAAAATCCTTCTGATTCATGCGACTGGGATTTTACGATAATTAAATGATGCTAAGATAACAGAGATGTATAAATTATGTTAAGATAACAGGGATCCATGGCTCTTAGTTAAGAAGAAATCAGTTTTTACAAGGTAATTCAGAAATGTTTGGTTTTTTCTTTTCTTTTTATAAATTTCTTTTAAATTAGTTGGATGAAACCAAGGATCTTGAAGACAAAATGGTTGTATGAATAACCATTTTGTGTCTATCAATGTGTAAGATAAACATTTTTTTATTTAATAATAACCCTTTGATGTCCTTCTTTCTATTTAAAAA
>TRINITY_DN163383_c0_g1:0-1571
CCAGAACCAACCACAAGTAGCACTGCTATTAATGGTCCGAAGAGAAGAGAGAGTAGAGTACCTACCTGTCACACACAGCCTGTGCAAGGTCCGAGAAAGTGCAACAGAGGAATCACATCCTACCCCTCAGTGGGCTCCATTAAAACTGCACATTCGCCATTGCTTTCACGACTCACGACATATAGTGCTTGTTATCAAGGAAGAATCGAACCTTTCACTCGCCAATGCGAGGTACCAAACGTTTTGTAGGCCTCCAAAGATCACCCTACATCTGCTATATCATGGAGGGTAGATTTGGGGTTTCAGTAAATACTTAGCTTCTCCTCAAGACTAGGTAGTTCCTTATTATATAAGGTACAGTCAGTTGTTATATTACAGGGGACATTTGCCAGTTAGTCAGTTCTTTGATCATTGGAGAAGCAGGGTGTTGGATTGCATACCAAGACTGGAAGACAGACAGTAATCACCCTAACTGTGTGGGAACATATGTAATTTTCTCTAATCAGAGATCATATTATTATAGGTTTTCAGGATAGAAACAGAAACAGAAACAGCCAGCCATGAGGGGATACTGTTTCATTGCTACCAGGCTTAGTAGAATGATTCTTTTCATCTTGCTCCTAGGAGTGTCAATGTCATTTAAGAATGAAATGGCTCTTGGTATGAGAAATATAGAGAGGATAAAAGGAATTAGGCATGAGCTGTATGCAGTAGAAGCTGCTGCTACTGCTACTGAGGTTTCTCATGTGGATGCAAAAAACAGAGGAGGAGAAGCAGATTTCGATCTGAATTATGGGGATGTTAAGCGTAGAGTGCCCAATGGATCCGACCCAATTCATAATAGGTACTTTTATCAGAAACTTCCAAGTATCAAAACCATTTTTGTTTTCACTTTGTTGGGTATAAGTTAAGGTTATGGGGTATAGTAATAATAATTCGAATTTGCATATTTCTTTTGTTTGCCATATGTTTCAGAAGAGCGGGGAAGTCAGGAGAGCCCCCAGCAGTATAAAGGATGATATGATGCTGTGGCCTTCAAATATGAAGCAGAAATCAGAATGGAGTGCTTTTACATGAAAATACAGCATTGTAATCCATAAATGGAACTACCAATGCTAAGATGGAGGAGTGAATATTGTGATCTTTTCTCATTTTGGCATAAGACGAGCTTATAGTTACTTCTAGTGGTTTGGACATTGCCATGTGCAGAGACAAAAAAAGAATAGAAGAAGGAACAATTTTAGTTGTTACCGTAGATGTTCTTGTTTTTCTTTTTACTATTCAATTAGTGTACAGAGAACAGATTGTTTGCTTGATTGCTTGGTAGACATTTCCTACCTTACAAAAAAATAAATAAAGTTGTATAATTATTGGCCCTCCATATTTGTTGTAACCTTGCCAACTGCAGCAAGTTGGCTGTTAGGGTTTCTTCCATTTTTATTTTTATTTTTGGCTGGTTTTGGGTTTATGATTGAAATAATTGTTTACAGCTGAGACCAATATGAAATTGGGTGCTGAATCTGCAATTTGGAATACAATCTGTTGTGCTCAGTGATAAAGAAAAAAAAAAA
>TRINITY_DN163406_c0_g1_i2:0-312
AATTACCAAGTGTAAACGCCTGGCAATGTCACCTAGTTGAAAACTATGTGAATGAGTTCAGTTCTCATACCAGCAGGGGAAGATTTTCAATTAGTAACATCATGGAAATAGGGTATAGACCTTCTATAAAATCCTGCACTCTCAATATTTACTATGGTGAAACGAATTGTGAAGGATTTATAGCCATAAGAGGTGATGATTTGTCAGAGTTGAAAGAATTTCATGTCGAGCCAGAGGTAGGAGATAAGTGGGTTGTTGAAGATTCATGTGACACTGACATCCTTCTAAGAGCTTCCATAAACAGAAGGGAAC
>TRINITY_DN163455_c0_g1_i1:0-225
GAGAAGGAGGAAGAAGTGAGTGACATAGATAGATAGATAGATAGATCGATCGAAGATGAAGATGCTGCTTATTGTTGCGGGACTGTTAGTAGTGGCGGCTTGTACTTGTCATGTAACGGCAACTAGAAATTTGAAAAATAACACTGAGCTGCCATATAAACCACAGGGTTTAGGAGCAGGAGTTGATGGAGGCGTTGGACTTGGACTAGGTTTGGGCGTGGGTGG
>TRINITY_DN163493_c0_g1_i1:0-295
GCAGAACCAGGTAAGGAGCATACAGAAATTCAAGAACCTAGTGCAAGTGGAAATGTGGAAGATGAAAAATATGAAGGTAAGGAGTGGGAAGCAGAGAAATCAGGAAAGGTAGTTCAAGGGATAGGCCAGCAGGAAGAGATAAAGCATACAGGAATTCAAGAACCCTTTGCATGTGAAAATGTGGAAAAAGTGGAGTCTGAAAGCAGGGAATGGGAAGCAGGCAAAATAGGAAAGGTAGTTCAAGAGGAAGGCCAGCAGGAAGAGACAAGAGATGCAACCGATGTTGATAATGAGA
>TRINITY_DN163509_c0_g1_i1:0-987
TCTGTATGCAGCGAATAGCCAGCGTTCTAAAAATTCCTCTGTGTCTGCTAGCCGCCAATTAGACTTGAGCCACAATAGAACGCCAAATGAATTTTCACGCTCGGAGTGAGTCTGTAATCCACAGATAGGCATATCACGCTGGAGGCCCAGACGAGAATATTGTAAAATTGATAGTACGTGTCAATCAACTGTGATTAAGAAGATCTGTTATTGCTAAGAAATTTTGCAGGCCATTTAGTACCAAGCTTGAGGTTCAACATCGGTTCAGAAAATTAAAAAACCACCGTCAAGCAATGAAAATTGTCCATGTTCTTACGGATGGAAAAATCATGTATGTTTCTAGGAAGTCTGTGGAGCCGTCACAACCCATGGAGGGTTCGTATTGTGGTGACTCTAATTTGCAGTTGGAGAGGATGAAAACCTACCTGCAATCTGGGCATGAGCGATCATGGAATCTCAGTTGAAAGGCATGGATGAAAAGTCATACACTGCTACCGAGATCAATGCTAAGCAACAAGGCCGCCAAAGATAACCACTGTATCCCTTTATTAATGGATGGAAAAGGCTTTTCCTCCACTGATTTCCATCAGAAGACATCTGGTAGAATGTTGGACATTGTTACAATGGAAACAACACCTTGGATGGAGAAAGATCTCCCAAAAGTACTAAGATCTGCTAGTAAAAAAAAATTGTAGAAACTTTTGGTTGTCGAGATCAGTTATGAAGGTGAGAGCAAGATGTATTGAGAACGATATAATGTTGTTGATGCACTTTCTATACCCATCGTTGCTTTGATTGAGGTATGCATGGATCGAAGGCATTAGTTTTGCCTTAGTCTGTTTTGGCGTTTGGTTGTTATTTATAAAATTATTTTTTTGTATTAAAAAAATAGAAAATAAAAGAGAGAAATTGTATTGCTTAAAAAAAAAAAAAAAAAAAAAAAAAAAAAAAAAAAAAAAAAAAAAAAAAAAAAAAAAAAAAAAAAAA
>TRINITY_DN163521_c0_g1_i1:0-448
CGGTTCTCCTACAAGCGTCTCTCAACCGCGACAAAGGACTTCAGCGAGACGGAACTGCTCGGAACCGGTGGCTTCGGGAGCGTTTACAGGGGTACCCTAGAAGGCCCGTACGGGACGGTGACACTAGTCGCTGTGAAGAGAATCGCTGCCGGGTCGAGACAGGGAGAACGAGAATACATCTCGGAGATCAGCACCATAGGACGCCTTCGACACAGGAATTTGGTACAGTTACATGGTTGGTGCCACGAACGCGACGAGCTGCTGCTTGTCTATGATTATATGCCCAACGGGAGCCTCGACAAGGTGATTTTCAGGCAGCCAGGCGATAAGCTTCAGAATCAGAATCAACCCCATCTGAATTGGGCCAGGAGACACAGAATCTTATGCGGGCTGGCTTCGGCGTTGCTGTACCTTCACGAAGAATGGGAGCAGAGAGTCGTCCACCGGG
>TRINITY_DN163531_c0_g1_i1:0-841
AAACTTAGTTCGCCCATTCAATAACTTCAATCCGCTCTGAAACTTAGTTCGCCCATTCAATAACTTCAATCCGCTCTGAAACTTAGTTCGCCCATTCAATATTCTCTTTGTGCAGCTGCCAAGACTAGAGAGATGGGGATAACGAGAGAGACAATAAGTTTGCTATACCTGTGTATATTTTCAATTATGATTATTATTTTCATCTTCAAACAGGCCAGAGACTCTGTAAGGGAGCTGAAAGAGTTAATAAAAGATATCTCCATTATAGCTGCCCATCCTCTGAGATTTGGTATGACGACGTTGCCTGTGATCATTTTTTTGACTTTTCAAGTGAAAGAGTTAGAACCTTTGTTATGTCTATTTTCTATTCTTCTCATTTCTCTCTATGTAAAGCTGGGCGAGTTGAGGGGCGAATCCAGAGAAGTTCTGTCTTATCTAGCTGCCCATCAACGACTCTTTGGGCTCTTGATCATAATTAAGATGGTTTTGTTCATTTTTCAAAGAGATTATCTGCTCCTCTTTGTTTGACATGAGTAATTTATGTACTGCAAGATGGCAGATATTGTGGAACCTTGAGAGAATTTGGAAATGTTGTGGAAACAAAAATGTATGATCAACCATTATGAAAAAGGTTTCAGTGCCACATAACTTTGGTTTGCCTTTGGCAAAACCATTATGAAAAAGGTTTCAGTGCCACATGCTTATGGCAATATGTAAGTGTGGCAATTGTTAAGCCAATATGTAACCGTGGAGGATCCATCTCCTCCACCTATATATATTTTTAATTTGATAAATGTTTTCTCATTTAATAAATCTTCCCATTTTATTCGGTGATCCAAAA
>TRINITY_DN163549_c1_g1_i1:0-354
AGACCCACAATGACAGAGGTCGTGAATATGATGGATATAATTAGAAATGCATAATTTTATTTTTTATTTTTAATATTTATTATTAATTTTTTAATAATTTTGTTGTACAATCAGCGATAAGGTTAATTATTTTTGGGTTTTTAGCAGTTATTTGCTAATGCAAACTGACTCATGAATATGATACAATTCGAAAATATAGGCTTTGACCTCTACAGTAAACATATCCAGACATAGCATTACTGTATTTTGAAATTTTTATAGACATATTCAGAAATAACATTAATATATTTCTGATTTTTATTTATGTTTTTGCATTACTTCGCTTTCGGCATAGGCTAGTTTTTCGAATTAGAT
>TRINITY_DN163555_c1_g1_i1:0-238
AAGGCAATCTAAAAGTGGGAATTTCATATTTCTGAAATTTGCATTCAAAATAAGATATAAAAACCTAATAAGCCTGTGTGATAACCAGCTTGGTATCTGAGTTTGTACTCTTTGCACAATCACAAGTGTATTGATCACAGTATGAGCTAACAGGTCCCGTGCTCTGCCCTTCCTAAGATTCCGTCTCTATAAATGAGAGAGATCGTAATGTTCTACTTGGAGGTGAAATTTCCATTCG
>TRINITY_DN163560_c0_g1_i2:0-325
AGAATATCCCAAACTTTTTAAAACTTGATTGTAACTACAATTTTTTTTGAAGAATCGTGTAATCCAACCTTTGTTGAATGAAAAATAATACTGATACATCATCTTTCTTATTTACTTTGAAACCACTATAATGAACGGAAAAAAGGGACAAAGTTTTATAACAATTAAACATTAAAATTAATGCTACACAATAGAGTTATAGCTCTACAAATATGAATTGCTTAATCCCTCGAAAATAAAAATACTGGAAAGATCTTTAAAATACACAATAGAGTTATAGCTCTACAAATATGAATTGCTTAATCCCTCGAAAATAAAGATTAAT
>TRINITY_DN163620_c0_g1_i1:0-932
GCTTGTGAAGTTCTGTGGGGCTTTGGGAAACATATAGAGAGAGATTCAGGGTTGTCTGTTGATGGGAGTCCACCAAAGCTTACTAGCTATGTTGTGAATTATCTCAAGTATATGGTGACTGAATATGGGGATGTGATAACAGAGGTCTTGAGGATGGAGAACAAGACAAGCCTTGCAGAGGGTGTCAGTCATGTTATCGATTCTTTGGAGCTAAGTTTGGAGACCAGAACCAAGAGATACAAAGATTCAGCATTGGCACACATATTCCTTATGAATAATTACTGGTATATATTCAAGAGGGCTAGAGACAGCAAGCTAGGGACTCTGTTGGGTGAAGCCTGGCTCAAGCAGAGGAAGAGATTGGTCAACCAACATGTTTTGGGTTATGAGAAGGATGTATGGGTACCCCTGTTAACACAATTGAATAGAGAGAGGCTATCTGTTTCCGGTAGTGGAAGGGCAGCCAGAGATTTGTTTAAGCGGGGAATCCAGGCATTCAATTCCACATTTGAGAAGATATATGAAGTGCACAAGAGTTGGGTGATCTCTGATGAAGAATTCAGGGAGGCCACGTTTGTGAAAATTGTGCAAGCTGTGATTCCGGCTTACAGCAGCTACACCGAAACTTTCAGCAATTTGTTGGACCAGACTGTAAATGGCAACATGCAATTGAGATACACACCAGAGCAACTCGAGGATAACTTGGCAGAGCTTTTTTGTAAGAAATCAAATAAAAATGGTTTGACCAGATATTTTTGAACTGGTGAAAATCATCAAGACCCAAATGATTGTTTGATCTTGGTTTAAGAACTTTGGCTTAAGGATTTACAATTTTTTTTATCATCACAGTTTATGTATTCAATCAATAAGGATTTACAATGTATTTATGTATTCCATCAATAAGGATTTACAAAATTTTCAATCAAAAAAAA
>TRINITY_DN163660_c0_g1:0-720
GCAGGCTATCATCTATTCCGGGCAAGTCTTATTAATGTCCACATATTCTGGTAGTTACGGCTGGAAGAAAATTGACATTTTTGGAAGCAATAATAAGCATCCTCCACCCTCGATTCTATATATTTGGAGGTCTCTTACACTCAAGTATCAATTCAGATATCAATTCTGATTTCTTTACTAGTTAGTTTTCATGTTAGATATTAAATTCAGGTGAAGTCTACATGTCCATGAGCGACCATTGCTTTCGGTTCTCTTTCTTTATACACTTCGCTGTGAGATTACGCTTAGTATTCTTATAACGTTTATGGCTCTGGTTGAGTTTTTAATTTTGAATAATCTGCAGTGAAATGGCGCTTGTTCAACTGGCCTCGGTGTTTTGTTTCTTGTGGATAGCTGGTGCAGCTTATGCAATAGATAGCAGCTGGCAATCCGCGCATGCTACGTTTTATGGTGGCAGCGATGCTTCGGGCACAATGGGAGGTGCGTGCGGCTACGGTAATTTGTATAGTCAAGGGTACGGGACAAACACCGCTGCTCTGAGCACCGCGCTTTTCAACAATGGGCTTACTTGCGGTGCCTGCTACGAAATGAAATGCAATGATGAGACGGATCCTCGGTGGTGTTTACCTGGCACTGTCACTGTTACAGCTACTAACTTTTGCCCACCGAATTATGCACTTGCCAATGATAACGGAGGATGGTGCAATCCACCTCTCCAAC
>TRINITY_DN163664_c0_g1_i1:0-343
CTCTTACCAAACCAACTTATCTCCTGGACACTCACCATCGGATCAACCTTCATCGCCTAAGCAACACCAAAGGTGAAGGTTGAGCTTTAGTCCTTGGGTGAAGTTTTTCTTGCTCATTTTAATATGGCACTTCCAAGGAGTTTATATTCCTTCAATATTTATAGAAATCTTGTTCTTATGAAATGAATCTGGCATGATATATTAGCTGCATTTAACAGGGACCTTTGATTATTTTTGCCAGATCATCTACACAACGAAGTTATCAGTTAAAAGAAGAAGATTTTCCACCACTGTCCTTTCGAAATCAGTCAGGAAGAGGAGGATCTAATAGCTTCAACATGGG
>TRINITY_DN163672_c0_g1:0-388
GAAAAGGCCTCTCAGGCCACTCCGCCTGCTAAAGAGAACGCCTCTCAGGCCACTCAGCCTGCTAAAGAGAAAGCTTCTCAGGCCACACAGACTGCTCAAGCGAAAGCTCAGCAGGGGAAGGAAGGAACCGGATCTTTCTTGCAACAGGTTGGTTATTTTATTAAAAAAGGAAAAAAAAAAGAATTTTTTTTTTTCTTCGCCTGATGGAAGAGGTGAAGTACAATGAATTTGAAAGCTTTTTTTTCGGTTTCTATATTGAAATTTTTTTTCGGTTTCTATATTGAAATTAATGGAGTTTGGATTGATTTTACGCAGGCAGGGGAGAAAGTGAAGGGCGCTACGCAGAGCGCCATGGAGGCTCTGAAGCATCCCTTGGGTGGTGGAAACG
>TRINITY_DN163682_c1_g1_i1:0-243
GAAAAGGTATCTACTTTATTACGTAGCCATAGCAGACGAGGATGACATGAAACCCGACTCTTCGTTGTCGGCGATGTTTTTCCTGGAGGAGGACTTACACAGTGGAACAAAGTTGACGCTCTACAGAAAACAAATCAAGGGATCAAGCCCCGACAGCAGAATATTCTTCCTTCCGCGTCCTTTGGCTGAAGCTATTCCATTCTCCTCTGATAAACTCTCAGTAGCCTTGGAGATGCTCAACAT
>TRINITY_DN163700_c0_g1_i1:0-689
AACCTCAACCTCAACCTCAACCTCAACCTCAACCTCAACCTGCAATATCAGAATTTGAAGCTCCTGGTAGATCAGTATCCAGGCCGCTTTCTCAGATTGGTGTTAGCAGAATCGAAGCTGGAAACTCAAGCTCAGTGCACCATGAATCTTCCACAGGAGTTGAAGATAGTAGTTTGGATCTCAAGTTAGGTCTTGGTCCTACAAGATCCTAATTTTTTTTGCAATTTTCGATGTCCCTTGTCCCTGCATATCTTTCCTCTCTGTTATGATTTAACAAACGACTTTATATATCAATGGCGATGAGGTGGGATGTACAGGCATCGATTTTGTTAGATGAATATTGCAGCATGCAACAAAGGGATCAGCTCCTAGTCCGCCCTTCTTGAAAGGTCATTTGCTTTGGCTCCCTAATTTTTGAATTCTCCTTTTTCTGATGATCGGCTTTACTTAATTAGGGTTACGACAGGCTGTTTTAAAATGCTAGATGAAGTGCTCCAACAATTCATCCATTTGCAGAACAACTGTATTGAATCATTCGGGTTGCTAATCATTTCGGCTCATTGCCTGTTTTTAATATAATTATGATGGCTCTTCAACCTTCATTCTACTTCTTATGGTGATTATTTTGTTTCCTGATATTATATTAATGTATAACAGTTCTGTTTGAAGGAACAGCATTGATTTGGGAC
>TRINITY_DN163725_c0_g1_i1:0-613
GTTTTGTAATGCACTTATCTCAATCAGAAAGGAAATAATGGAAATTGAGAATGGGAAAGTGGATCCTCACTACAATGTTCTCAAGGTAAATTCCAAACGCTGAATAATTGAATATGTTTTCAAAATAATCTGACATGGGTTTTCAGTGATGGAAAACAGAAAGAAATCCTATTGATCTATAAATTGGTACAGTCAAGATTGTCTAGAAATAGTCATGGATTGAGAAGGAAGGCACATAACAACAACTTTTTGTATAATGATGTGATTTGAAATCTGCCATGTATTTCAAAGGATGCCATACCATCAGCTCTTCAAATAAAACTGTTGCTAATTTGGACCATGTAATAAGATGGTAGAGAAACTGAGACATAATAAAGGTAGAATAGAAGTGATATCGTGAATAGTAATATCAAAAACAAACTAAAAAGGCAAAGTTTAAGCGATTCTGACAGGGGATGGGAATGCATATTTTCTGGATTAGTATTCTGATTGCATGTTCTTGGCTGTTGGTACTAGGGAGCTCCCCATCCGGCAGCTTTAGTGATGGCAGATGAATGGAACAAACCTTATTCGAGGGAGGTTGCTGCTTTCCCTGCTTCGTGGGTTCGTGCTT
>TRINITY_DN163743_c0_g1_i2:0-461
GCAGAAAGGAATGATGCCCTCATTTGTGTCTTCTTCTGTGGCTTTTGCATTATTTCTATTTCATAAATGTAGAAATAAAATTAAAGGAGCCTCCAAGAATGAGCAAGACTGTAGCAATGGCGATTATATATTATAACCTGCTTTCCATTCCTGTATATATTATTGTGGAGTTAGTATGTTTGTTAAGCATTTGTATGTTGCTCTATAATGACAAACTTTGGCCAAAGAGCTACTAAGTAAGTATTTGTCAGACAAGTATGCTCGATGTAGCTTGAGCTCAGGGTTCTTTATTCTTTAGGATGACTAATTCTTACTTGTTTTATCTGTAATGATATTGAAAGATGTAATAGCTACTGTATTGCTAAATGGGATGGAGTAGAAATAGTCTCTATGTGAATAGTTTGCTTTCAAGTTCTAAAAGATTGTTAGATAATGAAAGGCTTTTTTTTAATCAGTTAAAA
>TRINITY_DN163743_c0_g2_i1:0-245
CTATTTGAGCATGTATATGTTGCTCTATAATGACAAACTCTAGCCAAAGAGCTACTACAGTGAGTTATTTGTCAGACAAGTATGCTCTATGTAGCTTGGCCTCAAGGCTCCTTCCTTGGGATGACTAATTCTTGTTTTGATTTTAATTATATTAAAAGATGTAATTGCTACTGTATTGTTCAATGGGAGGGAGGTAGAAATAGTCTCTATGTGAATAGTTTGCTTTCAAGTTCTAAAAGATTGTT
>TRINITY_DN163745_c0_g1_i2:0-283
CTCCGCCTCCTCCTCCGCCTCCGTCTCCACCCTGTATTTGTCCGTCTCCACCCTGTATTTGTCCACCTCCACGGACTCCCTGTATTTGTCCACCTCCACGGACTCCCTGTATTTGTCCACCTCACAATATTTGTCCTCCAGCGTGGAAGACACCCAAGTGTTGTTGTCCTCCAGGTTTGTCTTGTTCATGCAGGTTAGAAAAGCGCTGCCCCACATCCCGTGCTTGTCCAAACAAATCTGAGATAATGTGGCCACAATACCATAATCCTTTGGCTCCCGATGA
>TRINITY_DN163867_c0_g1_i1:0-318
GCCTGGGCTGACAGTGGCACTAATGGGCATCGCCAATTTAAACAGCGAGGGGTGTTTGAACTTTGAAGAGCATAATAGCTGGAGAGCCCGTTGCGCTTGTGGTTGTGTTGGTGGTGAAAACCAACTGCAAGAGACTGAGATTCCGTGTATTACAGTCACTCGGAAATATTTCTTCCTACATGGCTTGCCTGTCCTCCGAATCGAACGGTACCGTTCGGCCACTAGTGACAGTAAAGTATACGAAGCTTTTCATCAATGGAGAGTTTGTAGATTCAGTTTCAGGGAAAACATTTGAGACTTTGGATCCTCGAACAGAGG
>TRINITY_DN163905_c0_g1_i1:0-252
ACTCGTTAATGCTTGCTCGAGCAGGGACTTGAAGGAAAATGTTGTGGGAGTGTGCTTTTTTGCCCAAGATGTGACCAGGCAGAAGATCATTATGGACAAGTTCACTCGCATTCAAGGTGACTACAGGACAATAGTTCAGAATCCAAGTCCCCTAATTCCTCCCATATTTGGAACAGATGAATGTGGATGGTGTTCTGAGTGGGCTTCGCCCTGGAGACAAAGAGGCTCTAATTCTTACTTTTAAAGCTGCCA
>TRINITY_DN163982_c0_g1_i1:0-614
GGTCCATTCCAAGAGTTCCGGTAAGCCCTTCTATGCTATACTCCATAGAATTGATGTGGTGTTGGTGATAGATTTTGAGCCTATTGGGACTTCAGACGTTTCCACCTCTGCAATGAGAGCATTACAATCCTATAATCTTGCTGCAAAAGGCAATATCACGGTTAGAAATCGATCCCTGGTGGAAATATTGGGCTATTGTGTGACATGATCGTACAAGAGGTGTGTGACCTTATAGGCTATGACCGTGTTATGTCTTATAAATTTCATGATGATGATCATGGTGAGGTGATATCCGAGATTAGAATATATGATTTAGAACCTTATTTGGGTCTTCACTACCCTGCAACTGATGTCCTTCAGGTTTCAAGAATTTTTTTATGAGGAACAGAGTAAGAATGATTTGTGATTGCTATACACAACCTGTAACAGTGATTCAGGACAAGGTTTTGCCAAGAGACCCAAGTTTCTGTGGATCTACATTGATAGCACCTCATGGTTTCCATGCTCAATACATGGCCAACATGGGTTCTATAGCATCTCTAGTAATGGTTGTAGTAATCAATGAGAAGGAATTGGACGGAGGTAGCAAGGGGCAGATGCAGCAGAAAGGAAGA
>TRINITY_DN164011_c0_g1_i1:0-334
TGGACCTCAATAATATGAACCAGTGTATCAGATTTATTAGACTACATAATCCCAAGTGCAGAGGTCAAAGACAAAAAGAAACAAAATCGTACCAAGGTAGATCATTTGCTTTTGGTGGTTCATTGATTTCATTATAATTTCTCTACTGATCACTGTTAATCATAATCCAAGGATAGGTCAATCTTTTCATTGTGATTTTGTGTTTTCAACATTCTTGCAATCATTAACAAAATCCAATTTTGGATTGATATCTTACAGTTAAGAGGTAAACTTGTCCAAAGTGAATGGGATGCACCTATGGATGAATTAACAATAGATATCAACTTGTCCCCAG
>TRINITY_DN164070_c0_g1_i1:0-488
AAGTCGTCTCGGCAAAATGGGTGTTCAACAACCGGAGAGGGATTGGATGTCGGAGTACTGTTTGGATTCGGGCCGGGCCTCACTGTTGAAACTGTGGTCCTCAAGAGCGTTCCGTTGTAGTGATTGAAGAAGAGGGACGCCTAAATAAAAAGTGTTTACCGAGTGTTTTCCTGTGGAAGCAAAGAATGCTTATTTCAGTCAGTTGTAACGATTTCTTTATATGTGACAAATGTCATATGTGTGCATATCCAAAAAGGATATTGACATTCGACAAGTATCATGTGTTTGTATAACCAAAGAAGGATATTAGTATTAGGTGGTAGGTGTATCCAAAGGATATCATTCCTTTATAGGTGATAAATATGTTATTTTAGATTTGGGGGTTTTATATATACGTAAGGAATTATTGTTTTTTCAAGTGTGAATTATTTGATTTTTCGAAATAAATCTATTTTATTATTTATTTATTTCACTTGCAATATCCAAAA
>TRINITY_DN164085_c0_g1_i1:0-1432
GTAATTCTGAGATAGAGTTCTAAAATTTCTTCCGCATGATCAACACTTGATGTTATTATAGTCCTTTTTAAATTTCATTGTACAAGTAAATATCAATGTCTTCCTATTCTGATGGCTGTAATGCTTTCCCAAACCCCATCGGGGTTAGCTGGCCGGTTTTTGATTTCGAAAATAAAAAATTGCTGTTTGATGTTGCAAATCTTGATCCCGATCGGGAAAATATGGATTTCGCTTCGGCGAATGGACTGGCGATCTCTAACTCCTGCGAAGCCACCGCAGGGCAGGATATTAACCTGTCGAACTCTGGAGACGATGCGTTACTGTATATGTATGAGCCAACCATGGAATTTTTGGGATTGAAGGAGATCACTAATCCGACTTTGATCAGCAATAAGCAGAAAACAGCCGCAGCAATCTATGGTCCATCTCTTAGTGTCGATTATGGTGAACGGGCTGTGTATCCTGTGTCTAAAAGCATCGGGAGTTCAGAAAAAATCGGGTACAATGCCAATCATTTACTGTATGGTATTCCAGGCGATGCTTCCAGGACGATGCAGAATACAAAAACTGATCCATATGTTACCGAGAGTGTTTTGGAGACAAACGTGCAGGTAATTCCCAAGAAATGGAAAAAGGACAGACACAAAGCTTTTTCTTCCAAAGATCGTGAAGAGAAATCGCGCACTGACATAGATGTTACAAGGCAGGTCAGTCCGGGATTGCTGCCCAATATTGTAGCGAAGGAACCAAATGCAAAGTCTGGAAATGACTGCATATACGTAAGAGCAGGAAGAGGACAGGCTACCGATAGTCATAGCCTTGCAGAAAGGGTTAGGAGGAAGAAAATCAGCGATCGTATGAATATCTTACGAAAACTTGTTCCAGGTTGCGACCAGGCTTCAAACAAGACTCTTTTGCTCGAGGAAATCATCAACTACGTGCAGTCCTTGCAGAACCAAATTGAGATTCTTTCAATGAAGCTCCAGTATATTAGTTCTCTTCCCACATTCGACCAGGAACTAACTGGCCACCCTTTTAAAGAGCTGCTTCAACTAGAAGCGACAACAGATTGTATGATTGCCGACAGATTTGCCCCTCTTTATGTTGATCATACTCATACAGTAGCGCTGCACCGAACGACTGGAACATCGATATAAGTTTGTAACATGAGGAGATATGAGGTGCGTGAGGGCGTGGTCTCCTTTAATGGAGCAGCCTCCGGTAGGCTTTTGTAGCTACATGCATCTGAATAGCATTTAAGATATCAACTAATGCAGTTTATTGCTTAGTTTGTAAGGTCATTGAACCCTGCGTTCGGTACACATTGTCATAGCTTAGAAGCTATATGAGTCTCTCACTGAAATTGGTAAGGATTGTAAACCTTTCATATTGGTAGAGATTCTTAAACATGCTAGGATTGATAAAAAAGAAA
>TRINITY_DN164096_c0_g1:0-1572
CGACCATGGCATATTCGATACTTGTCTGACATCCCGCCTACCCAAGTTCACTTTTATACAGCCCTCTCTAGATTTTCACACAACCAGCGGCCCCCTGACAGTTTCTACAACCTTAGAGGCGCAGTATAATATTTCTCTTGGAACCAATACAGTCGTCCCAAGAGAGACAGAGGATTGTAGCTTCCAGAAGATTGAGGAGGATATTGATAAGCTTTTTGTTGAAAGCACTAATGTATTTGCAATCGATGAATTAAACTACTGCAGCAACAACAACAATATCCCACCAAATGTGTCTGTGATCTTTGACAAAACCTTTGCTACGACTGATTCAAAAGAAGTAGCAGGGGATAAGAGGAGAAAGAACAATAATCAAGTGGAATACAGAGCTTGTGGCATAAAATCCAGAATGGTGAAGGCCTGCGCATTAATTTGTCGTGCTTCAGTGTTGCTGTGAATACTTTTTCTTGCGTTCAATTGTATTTTTACATCTGAGTTTCTTTTCGTTTCTGTTTCGTTGTCAATTTCTTGGATAAGGCAACTGCGCCTATCAAGCCTTGCGGTGCCTCTGCAGCTTCTGCGAAGGAAAAATCTTGTAAAGGAAAGAAAATTACAGAATCAGCCTCCAAACAGCCCCCAATGGAAGAAGCCGCCAAAGACTTCGTGCTGGTGAGAGCTAGAAGAGGTCAGGCTACGGACAGGCATAGCATTGCGGAAAGAGCTAGAAGAGAGAAAATCAAGAAACGGATGAATTATTTACAAGATCTGGTTCCCGGCTGTTGCAAGGCAACAGGAAAAACAGTTATTCTTGACGAGATCATCAACTATGTCAAGTCGTTGCAGAATCAAGTGGAGTTTCTTTCGATGAAGCTTTTAGCTGGAAGCCCCCGTTACGGTTTCAACTTCGAACCAGGCAACCACGGGCTCGGTTACGCCGCGGCAGGGCCCACGCAAGAATATGGTGATGGTAGAACACTGCAGGTCACAATTCCGGAGGAACAGTTAGATATAGTGTTCGATCCGTCAATGGAGGCGGCCTGTTGTAGTTTTCCCAAGGGAAGCACGGGGGCAGATGAATGTGATCCTGAGCTGCAGGGTTTGGTGCATGGACAGCTGAGACAGCAAGATGTGGAGCATGAAATGGGCCACATTTTAGGTTTCAGCGAGCATCATTGAATTTGAATTTGGCGTTTTAGAAAGCAATATTTTCCAGATTACGTAAGCAAAGATATAGTTGTCTGTTGAAATTATTGATGTGAAAACAATAGTTGTGTATCAGAATTATTGATGTTGATGTGGCTTCTTCTGCCATGAATGTGCGTTCAAGCTCATATTCCTTTTCTGAGCTTTGTTGGTTTCTTCTGCTCATGAATGTGCGTTCAAGCTCATATTTCTTGTCTGAGCTTTGTTGGTATCTCACTGTGATGGTAATGAAGATCTTATTCCCACGCGTACTGATTTGGTCAATTTTCACCACTGTAGCAGATTTGATTTTTGTGCTTGTGGAGAACACAATGTCCTCAAGTTCTAAATAAAAAGATACTAGCTTTCTGATTGGTTTAAATTCAAAAAAAA
>TRINITY_DN164113_c0_g1_i1:0-241
CTTCTTCATTTTAGTGGTTCTTCACATGGTTACAAAAAAGTTATTTCTAAGGATCTCTTTCCAATGGAGTTTACCATATTTTCTTGTCTACTGTGATTGTTTAAAGATGAAGTTTACCATATTTTCTTGTCTACTGTGATTGTTTAAAGATGAACATGTCAGGCTTGTATGGTTTCTCTATACTTCTTAGATCAAGGTCTCACTGGTTGTTCTTCTCCATCAACTCCAATTCACTCACCGA
>TRINITY_DN164153_c0_g1_i1:0-327
GAAATACGGGGTTGAGTAAAGGAATGAGGGTTGAGGTGTGCAGCAGTGAAGAGGGTTATGGTGGGGCTTGGTTTGAGGGAGTTATCCTCACTGTTACCACAGCTGGCCGGCGTTGCAAGATTCAATATGATAAGTTTGTTACAGATGAGGGAAAGCCATTGGTGGAGGAGGTGTGGCTGCACAGTGAAGTCAGACCCATTCCACCCCACATTCAGCTGCCTCTCCATTGCTCAGTTGGGGATGCAGTTGAAGCTTATGACACTGACTGCTGGTGGCGTGGCGTCATTGTCAAAGCTTCTGAGGGAGCGGAAGAGGATCTTTGGGTCG
>TRINITY_DN164215_c0_g1_i1:0-316
CCCCTTTCTTCTAAAATGGGCTCTTCGTCTTAAAATCCCCGATATCATTTGGAGAGTGGGCCCGGATTCCCCTCTCTCCGTCCAACAGATTGCCTCCCAACTCCCCTCTGAAACTCTCGACATGGACGCCCTCTCGCGCATTCTTGCTTGCCTTTCTGCCGTGGGAATCTTGAAGGCGATCAAGCCAACAAAAGACGCCCAGAAAATTAACGGAACAGCCGAGGCCATGACCATGAAATACACGCTTACCAATCTCACCAAAACCTACTTCGTCTCTGAGGACATTAGTCCCTTAAGCCTCGCTCCCCTGGCTCCC
>TRINITY_DN164221_c0_g1:0-584
CTGTATTCTGTCAATTTGTTGCTCGTTATATCCTCGCCAATTTTGACGAACTCATTTACTCGCGCTGTTTATTTCCTCATTCTGGACTTGCTCTCTGAGAGCCTTAGTATCTCAAATTAGTATTAAGATGGCTGAACAAGCTAAGCAACAGGGGCAACTAACCCCTGAGGAAGCTGAACAACAGAAACACACGGGTTTCATGGGAAAGCTTCACCGCACGAACAGTGACAGCTCCAGCTCTGTAAGTCTCCCTTTCTTACTAATTCTTTTATTCACCACTCATCGCTTCGTTTCTTTATGCTTCATCTTTTTCTTGTGAAGAGAAATGAGGTTTTACACGGAAAATGAAAAAATATCAATTAGATACAGAAACAATATGTCTTATAAACTATTTTTAACTTAATTTTTTTAATGGCAGTCAAGCGATGAAGAAGAAAAAAGCGGAAAGAAGAAAGAAGGCGCAAAGAAAAAGAAAGGGTTGAAGGACAAGATCAAGGAAAAGCTCCCCGGCGGCGGAACGCATTCTTCAGCTGAGTGTGAGGGTAAAGAGGAGAAGAAGACGGGTATTCACCACTCATCGCTTC
>TRINITY_DN164354_c0_g1_i1:0-267
AGGAAACTCCAATTATCTGTAATCATGAATTTTGCCTCTCGCCAAAGGAACTTCTAGAGTCTCTAATGTTGTGGTGAATATGTATCTGGTCTGGAGAAACCTTTACTGGATGCAATAATATCAATTGCAGACAGATTGCTCAATATATCAAATCAGTAACCTTTACTGGATGTAATAATATCAATTCCAGACAGATTGATCAATAATTCAAGCCCATCAGTAATATGTTTATCCATTCCTGACAGATTGATCAATACATCAAATGCA
>TRINITY_DN164363_c0_g1_i3:0-313
ATATTTCTGAAATTTTCATTGAAAATAAGTAAAAACTTTCGCATGCTAAAGTTTTACAAATTCCAAAAATATGTGTAACATATAAAAACCTAATAAGCCTGTGTGATAACGAGCTTGGTATCTGAGTTTGTATTCTTTGCACAGTCACCAGTGTATTGACCACAGTATGAGCTAACAGGTTCCCTGCTCTGCCCTTCCTAAGATTCCGTCTCTATAAGTCAGAGAGATCGTAATGTTTTCCTTGGAGGTGAAATTTCCAGTCGGACTATTTCTTTTGGAAATGGGATGTGCACCTCGCCCTGGAAGATTTCAG
>TRINITY_DN164440_c0_g1_i1:0-429
CTCGAATCCACTGTGAAGACTTCGTTTCTGTGATTTCTCAGATGCAGGTAAGTTTTCTGGTGCGTTCCTGAACTTGGATTGAACTATTTTTCAGATTTATGCTCTAGTTTGGGTTAAAGGCAAGCCCTGGAATGACAAAAGTTCTGGAGCTGTGAACTGTGGGACTGTCGAGAACTTGGGCATTAAGGAGGCGATGCTGCTTCAAGGAGGCCTTTAGGCTTGCTGTGAGACGCGAGTTTAGGATTTCTCGCCAAGGTTTTAGTTGTCTGAAGGCTAAATCTCGTGGCAGAGATTAATGTCTGTGAAAGGCATAGATCCCCTTTGCAGATCTGCACAGATCTGTTAAAATGATTTGGAAAAGAGGTCCAGCGAATTTTGGCTTTAATGGCAAAGGCATTTTGGTTGTGTGTTGAAGGAAAAAGATCCCAC
>TRINITY_DN164469_c0_g1_i1:0-225
TCAGCTCAAGGAGGGCTCCTCCAATGCTAATAATAGCATCGTCAACGGCCTTCTACTTGCGTATTCCAACAGGGCAGAGACGTGGTTGCAGATAAAAGAATTCAAATCGGCGTTGGAGGATTCGGACGACGCCCTTCGGATCGATCCCGGGCATCTCAAAACACTATACAGGAAAGGCCGGGCTCTTCTCGGGCTGCGGCATTATGGGGCGGCATGCGAGTGCTT
>TRINITY_DN164476_c0_g1_i1:0-319
CAACAAGTAAGAAGATAGCCTAGTATTTGCAAGGGGTGGATATTCTATATCTATATATTTTGTAATTTCCTACTACTGCTGTAGTTTTATTTTGTAATTTCCTACTACTACTGCTAATTTGCTATATATTTTTAGATTGTATTATAAATAAATAAAGAACGTTGTTATAGCCTATTTCAAAATTCCTAAATCCAGTATCTGGTTACATGTCTGGAATAGAAATTTGAAAGCGATCACTAGGATAACAAGGTGGACTAAATATTTCTCCTGTAAAGTTGGTTATGAGAATAATAGGAGGTTTTTATAATCAAAAAAAAAA
>TRINITY_DN164510_c0_g1_i1:0-226
CTTCAAACCACATGAACTAAACGGCGCTACTCCTGACCTTATTCAAAAGTTGATCCCTGATCATGCAAGAAAGTGATTTCTTGGTTTTGAATTGAAAGAGAGAAAAATGCATATTTGATGGAATCAATGACGTTGATTACTGTGTTCGGGGCTTCAAAATTTCAGGAAAAATATCTAATGCTGTGTCTTGTAAGTTATGTTGTAAAAGTCCTGCAATTGATGGGCG
>TRINITY_DN164516_c0_g1_i1:0-304
GGGGGGCCCTTCGGTGCGTGATGTAACGGTCGGGGCGATTGGTTTGCACGCCCCCGGCCAGGTTCAAATCTTGCTGAGTTGTGCCCCAGTGCTACAGCGTAATCTGTCCTTGCTCGATATGCCGGCTATTTACAGCGTAATCTGTCCTTGCTCGATATGCCGGCTATTTACAGCGATTGTGTGTATGATTTGATGGTTTATCAGCTCAGTATAATAGTATATTGTAATTAAAAGAGGGCCCATTACGATTCTCCTCGGAACTAGCCCCTCCCATAAAAAAAAGAGTAAGACACTTAAATAATAT
>TRINITY_DN164542_c0_g1_i1:0-319
CATCGGGAATGCTAACGATAAGAGTGCGTGTGGAGGCGTGGGTACCCTGGGTATCGCCTGGTCCTTCGGCGGAATGATCTTTGTCCTCGTGTATTGCACCGCTGGAATTTCAGGTGGTAATCTCATTATAGTAATCATTGACTTTTTTCTTCCCTGAATTCGTGAATTCGTTGATATTTGATTTGAGAAAACCCTAAAATGTTGTTGCAGGTGGGCATCTAAACCCCGCAGTCACGTTCGGGCTGTTTGTTGCTCGGAAAGTGACTCTGAATCGAGCAGTCTTGTACATGGTGGCACAGTGTTTAGGCGCAATCTGCGG
>TRINITY_DN164605_c0_g1_i2:0-351
GCCATTGAAGAGGCCGGCATTCCATTCACCTTCTTTTCTGCAAATAGTTATGCCTCATATTTTGTTGATTATTTCTTTCATCCCCGTCAAAAACCACAGCAAGAGGAAGTTGTCATCTATGGTGATGGTCTCAGTAAAGGTTGTGTATCTACTCTCTTTTCTTTCCATATGAAATTGCATTTAAAATGCAAACAAGAAACTAGTAATATGTGGTGGCTGAGTATTACTGAAAGATAAAACTAATTACATGGCGATTATGCTATGCAGCGTTTATGAATTCAGAAGAGGACATTGCAGCTCTCACGATAATGATGGCAAACGATCCCAGAACAATGAATAGGCTTGTGATTT
>TRINITY_DN164608_c0_g1_i2:0-243
AAGGGATGAGGCCCTCCGTGAAAGGGAAGAAGCTGGCAGACTAGAAAAAAACACTGCCATACAGAAGCGGAAAGGAATGATGCCCTCATTTGTGTCTTCTGCTGTGTCTTTTGCATTATTTCTGTTTCATAAATGTAGAAATAAAATTAAAGGAGCCTCCAAGGATGAGCAATACTGTAGCAATGACGATTATATGCTTATAGTATAACCTGCTTTCCATTCGTGTGTATATTATTGTGGAGC
>TRINITY_DN164650_c0_g1_i1:0-494
GGGATATGTCAGCAGCGTTTCAGTCATCCGTAAGTCTTTGCCATCGAAGACTCAGCGAGTCGGCGGTCTTTGGCCCTTGGAAAAAGTAAAGAAATTGGGAAAACTATTATAAAATGAAAGGGGAAGAACGGTTCGCCACCAGAGTATTTTGGCCATTGGAAAACCCAATGAAATTGCGGAAAAATAGTATAAAAGAAAGAAAGGGGAATGATTATTCGCCACTGAAGTGAAGAAGTCCCCTGGGCATTGAGAATTCCATGGATTCAGCAGAGGTGGAGAATGTGAGTGGAGTCCTCAAGGTGTACGAAGATGGCACTATTTCTCGTTTGGAGGATCCCCGAATGTTCGTCAAGGCTTCTCTGCAAGGAGAAGGTCAGGTTGCGAGTAAAGATGTTGTGTTGAACGAGGAGCTGGGATTGTGGGTTCGACTCTACGTGCCCTCTTCCCACCTCCAACAACAAACAGAAAACCGCCGCCTCCCGCTGATCGTCTAT
>TRINITY_DN164675_c0_g1:0-606
GCAACTGACAAATCAAATGATCAAGGTGATTTATAAAAGATGTAGAGAAGAAGTAAAGAGGGTTTCACTTAAGCTATTTCAGAGCACCCTCACTGTGCATTGTGTTCAATATCTTTGAACTTAGTTTGGGTCATTTACTGGTTAACCTAGAGTTTCTTTTTTTCTTATTACAGGTTACTTCACTACATGTATCAAAAAGGAGAACATCCTTTGCCTTCTGGTCCTATCATTTTCTGCCCAAGTCTAGGCACTCATTCTTTACTTGGTGTAACCGGGTTCACTGCGACAGGACAATTGTTGAGACTTCTTCTCGTTTTCTTGTAGATATTCTAAGCTCCTCTTTTGAACAAGGATGCATAATGATTCACCATGTGATGAGTTTCTTTCAGGCATATGTGTGTTGGTGCATTTCTCTTGCATATCATTTATATATGAATTTACTGGCAGGTCCCGATTCTTTTGCAAGTCAATGTTTTTGTTCATCACTTTCTTCTCTGCTTTGAATATCAATGAAATCACTTGACTTCCAGCAGCTATGGCACCTCTGATCTTGTTGAATGCTCTGTGAATGTAAGCAAGTCCCTATCACTAGTCATTGGGATAAAT
>TRINITY_DN164729_c0_g1_i2:0-655
GCGCTGCAACTCAGGTTGTGAGGTTTTCGATGGAAAAACGGGGCGCGTATCAAGAAGCAGCCATAGGACTGTCTGCTCAGATCTTCAAGTTTAGGACCATGGTGGATTTCAATGGTGTTTTCGCAGAATGGTGGGCCGTGACAAAGACTTCGTTGATTACGGAAATTGTGGAGGTCTTCCGGACGCACCCACGTCCATCCAGGGAGGTTCCCAGTATCAGGAGATTCAGTATCGAACTTCTGATCGCTGTTATGAAGATGGACAGGTCTGCAATAGAAATGATGCGATCGGAATTGCAGGAGGCCCTGGAGGCCGTGATGGAGACGACGTCGGAGATGGAGAGTTACAGCACATTCTCCGGCAGTGTGGGATTGAGTAGGCATCGTGTACCCATTTCATCCCTTGTACAGTCTGCAATGGAATTGCTTTGTGATTGATTCGTTGGAATGCAAAAATAAAAGTGCACCGCCAACGGGCGCTGGTTCAAAAGGGAGACACTGGGATTCCAGTGTCGTTCCGTATTCTTTCTTGTAAATAAATACTGACACAGAGGATGTCGTTCCGCATCCTTTCTTGAAATAATAAATATTCTGACAAGGGGATGAAAATACAAACCCCTTCTGAAAATCAAGGATTGCGTGTTAATACAAAAATA
>TRINITY_DN164732_c0_g1_i1:0-1402
ATTGAGATGGGCTATACCCTACCGTGTTTCAAAAGACAAAGATTGAGATCGGCTCTACCCTACCGTGTTTCAAAAGAAACAGATTCCGTACGTGCCGCCAAATGCTCCTCTCAGGTTTTCAAGGAGGCTAGTTATGCAAGTTCTCCCAATTTCCGGAATTCTTAGACTTATATATAGCAGACACTCCCGCACTCCCAATCTATCGTCATTTCGTTAGAAGATATTTGTGTTTCCCTGCATTTCTACTTGTACCCTTATTCATTCATTCAAGAAAACAAAAGGGCAATGGCTGTAGTTGCTTCCAATTCTCTACAACTGCAGCGTGAAGAGGAGGCAGAGGCGATGATAGCAGATCAACAGCAAGAAGCTGGGGCGGAGATAATGGCATCAGAAGAAGAAGAGTCAATTATGGAACCAGAAAACTCGTCATTGTCTCATCCCAATACTGTGTCCAGCTGCGGGATGAGGTTCCAAAAGTACCAGAGTGTTTGGATTGACGCCAACTTAGTCCCCGCAGTGAATTTCATCCAAAACGAATTTCAACCACGCCCTGACGACATTTTCTTCGCTTCCCTTCCAAAGACTGGAACCACATGGGGTAAGGCGTTGCTGTATACCATCTTGGAATTTGCTTCAACAGGCAATAACCATCCAGCAGGCCCGAATGGTATTTCTGCTGCGGATGAGAAAAGATTTGCTGTGGATGAGAAAAATCCGCATGCTTTGGTCCCAACCATGGAAACTTATCTCTTCAATTCAACTGACAGCGAACGCTATGATATTTCCTGCTTCTCTGATTTTCCGTCTCCGCGTGTGCTCCACACACATTTGCCAATCCATACGCTGCCTCTTCTTGTGAGATCTTCTCCGAATTGCAACAAGATAGTTTACATTGCCCGCAACCCCAGAGATTCCTTCGTTTCCCTTTGGCAATTCTACGCCAGACTTCGTGGAGCGGGATCTCATTATTTGGACGGAGATCTCGGCAAGGAAACGGTGTTTGATGCATTTTGCTCTGGCTTCTACTATGGCGGCCCCTTTGCCGAGAACGTTCTGAGTTACTGGCATGAAAGCAGGCGCAATCCGAATCAGGTGATGTTTGTGACGTACGAGGACCTGCAGGCCGATTGCGTGGGATGGGTTAAAAGAATGGCTCTTTTCTTGGGCTGCTATTCTCCTCTTCTGGAAGACAACGCCCAGATAATTGCAGAAAAGTGCAGTTTCGATACCCTCTGCAATCTGCAGGTAAACAGAAAAGGGAAAGTGGGGACGCTTAAATACGGAATGAAAAACGCCTTCTTCTTCCGCGAGGGCAAAGTGGGCGAGTGGAAGAAGCATTTCACGCCACAGATGGAGGAGCGTATTTATTTAGAGATCGAGCAGAAATTGAGCGATCAAGGCC
>TRINITY_DN164779_c0_g1_i1:0-399
GCAGGTCATGGCAGAATGCTTGCAAAAGATTGATCCAATGTCAGATGGTGCCAATGGGGACTAGGTTGTTATTTATGATGAATGTACAACTGTTCTATATCAGGAAATTGATTACAGCAGTGAAGCTACAAATGCGGAGTTATTCTATGCCATGGGTTTTTCTTTTTCTGCAGATCCTGTAGCATCCAGGAAATATAGCTGTAATCAACTATTTTTTTTTAATGATTTTAGCCTGATGAGAAGCATTAATACAAATACAAGAGGACTTTCGGAGACATTTTATGTAGTGTATGAAAAGGTGTTACAAGACATGATTCAGATGGGAGTTTTAGTTCCTTCTAGTGAGATGACTTCTGTCAGGTGTATGGCACATTTTTTTCTTAACAATTTTGGTAGTCC
>TRINITY_DN164821_c0_g1_i1:0-336
CGTTCCAGAAGACAAACAAAAAGAACACAAAGGATTCAAGGACTGGGTTTCTGAAAGCAGTAGGCGAGATCATCCGAGTATAGTTCAGGTCTTGTCCCTTATTGGGACTTTCGAGTCATATATATTTTATGCTGTGCTAAACATCTCTTGTTGAATCACCTGTCTTACACTATATTCAAATTCTACATATATATTTGTCAACTGTGTCTTCTTTTGAATGAATATTTCATGGGTAAGCGCAGATTTTACTGGAGAAGGGAGAGGAGAAGGACATTGAAGGAAATGATGTGCCCGGTCTTATATATGTCTCGCGTGAGAAGCGTCCTGGAATTCCCC
>TRINITY_DN164837_c0_g1_i1:0-265
ATTTGAAGAAAATAATATACACAATTGTCGACTTTCTTTGCTACGGGTTGGTTTACTTTGTTCAAAAGATTCACCTGATGAACGGCCAACTATGAGAGATGTGGTAATAGTGCTGGAAAATCTCAAAGAAGATTTGATGGAAAAAACAATTGCTACAAGGAGAAGTATATCCAATTTACTTGGCCATACAAATGCACCAAATATAAATTCCATAACATCAAATGACCAAAATTCTTCGACATTCTAGTATGTAAAAATTATTTTT
>TRINITY_DN164854_c0_g1_i2:0-258
CAACAAGTTGAAAGAGATTCACTATTTGAATTTATCTTTCAATAATCTCAGTGGATAAATCCCAAAAGGAGAATTTTCTACAAATCAAACCATTAGCGTGTCCTTAATTGGAAATCCAGGGCTCTGTGGGGCACAAGTATCTTCCTTACCAGCATGTCCAACACCAAGAAGTCATTTTGATGTTCTAAGAAAAGTTCTATTGCCAATTTTTGGTGTGATTGGTTTTATTCTGTGTTGTTTTCTTCTGAGATTCTGATC
>TRINITY_DN164892_c0_g1:0-509
TATTGATAATGTGATAAAAAACAAGTTAATGAACGCTTCGCAGTGATGAGGGTGGAGAAGTATCAATACGTAGCTTCACCCATCCATTTATTTATCGTATCCAATTCAGGTTGGACGATATGTGGACACCTATGAGTCCCTATTCAATATATCTTGTTTTAATTATTGCAAGGGCTACCGAGATGATAATGTGCGCACTGATCCACACTTCATCTTGTTCAAACATCAAAAAATTGCTCTTCACTAACACTCCCATGGTATTGCAGGCTAACACTAACATGGTATTGCAGGCCTTGCGGTGTATTCAAAGCCACCAAGTCCAATTTCCAAATTCTTCCAGTTCCCACCAGCAGCACGCTCATAAATTCCACGGCCTGTGCAACGCTCTGTCATTGTAATTGGTGGGTGCTTAATATATATATACATATATATATATATATATGACCAGCAGCAGCTGCAATTCCTCTATTGATATTTGGCATCATAGCTTCTTTTCACATACAACTGTT
>TRINITY_DN164918_c0_g1:0-1002
AAAGACAATTTGTTTTGATACTCTCCAATTTGTCTATGCACCAGAGCTCTATGACGTTATTTAACAGCTAAGCATTGACAACAACTACTGATATATTCCAAACTCCTGCAGCCAATCTTTAAGGCCAGAGACACCAGAGTTTTTGTCATGGGCAATGGCCTCTGCAGTATGTTGAAGAAGCTGCAATGGAGATCTAGTGAAGACAGATCTATAAAATTGACTTTAGTAGAGGGAAAGGTTCAGAGATTCAACCGTCCTGTTTGCAAGAAACAAAAGGTTGAAGAGTATCCCCACCATGGGATTTTCCAGGGAGATATGAAACGCTTGGAAACAAATGTCCTCAACCCTCTTCTGGATAAACACCTCAGAGCTTCAACCAGGGCAGCTGTATAATGTTATTCCTCTTTCGTCTGTGGGTTCCAGACTTGAAGAATTGAAAGAGAGTAGCAATTCCCATTCAGAGATTATTTCCACTTCATCCATACAAGGAAGCACGGCACTGCGAGTGAAGTTACGTATGAGGAAGGGAGATGTGGCATCATTTCTTAATTCAAACAACATCAGTTTTGCAGATAAATTTGTTCGGAAAGGAGGGCCGAGTTTAGCGATGGCGCTGCACAGCAAGTCTGGGTATGGCTTTACTTCTGAATGGAAACCTAGCCTTGATGCTATCCCTGAACTCAACAGTCATCAAGCAGGAAACTAAAGTAGAATCTGCTATAACTGGTTTTCCTAGTTTTATCTGCTAAAATTTGGCGTTTTAAGAATTTATATTGTGCTGAATCAAGTAGCACAATTTTAGTTTATTTTCTGTTCTAAGTTATATCAATTAAGCAGATTCATATGCCTTAAGATGAGTAACAGTAACGTTCTACTAGAGATCGATCGCTTGTTTAAGTGTGTTTGGATGTTTAATGTGGTTTTAATAACCTTACATGATTCCAGAAAATTGCATGGATTTTAGAAGTTCTGTGTACTGGGAATTTTTGACCGTGTTAAATT
>TRINITY_DN164942_c0_g1_i1:0-938
GAGAAGAGAACACAGTGGCAAGATGGCCAACACAGTCGTTTACTGGATAGCATTGATGTGCATAGCTGTAGCGGTACGAGGCGAAGAAATTAATATTTTGTTCCACATGCACGATGTGGTGGTGGGGAGTAACCGAACGGCAGTGCCGGTGGGACTGGGGAGCATCCTAAGCCCGGGATTTGGGGCGATGGTGGTCATCGATGATATCCTCACTCAGCAGGCGTCGCCTGATTCGCTTCTCGTTGGCAGAGCTCAGGGAATGTATTTGTCCGACTCACTCTCTCTCATCACGCGCCCCGACCTCTTGCTGGTCTTCACCGCCATCTTTGAGTGGCCGGCAGAGTACAGGGGCAGCACTCTCTCCATACAGGGAGCTGACAGGATCTTCATGGACGAGCGGGAGGTGTCTGTCGTTGGAGGCACCGGCAAGTTCAGATTTGCACGGGGCTTCGCCACCATACACACCGTCTCCACATCTCTTCTTGCTAACGCTGTTCTCCTATTCAATGTAACCGTTAGGGTTCCCTAACTCATCATAGTATTATATAAATTCCAAAGATTCCGCGTTTGATCTTTTGGTTAAACATCTATATGAATTGGTAAGGATAAGGAATTTGATATTTCAAGAAGCATTTTGAAGTTGTTATTTATGGAGTATTTTCAGGATGTTATGTCCGATTCGATGGTATTCTTTTACACATAGGCCACGACATACTTAAACGTTATTGATCCACAACAAAAAGAAGCCCATGGTGGAGAAGGTGGGTTTTGCTCCCCATATTGTACTATTTTGTTTGATTAATTATGTATAGACTGTGGCAAACTCATCTTTTGTTCACGATGACCTGTAAGTTGCACTTGTACAGAAACTGCATTAATTGCAAAACGATAACCATACAATACCAAACTACAATGATTTATTCATATGCATTTGTGTG
>TRINITY_DN165054_c1_g1:0-548
AGAATGGAACCGACTGAATACTGTATCGAATTTAGAATTCCTTTTCAGCCATTTAGAAAATGTTTCAAATCAGGTCAGTAATATTTCCTCTCTGATTGTTTGCAATATACATGCAGTTTTACCAGGGTAATATGAAGGTAAAATAATGAATATACTAGTTGTAGGCGATGCTTTCTTACTTCGAGTTTTGTTTTTATTGTTATTTGTGTAAAGGTTAAAGGGATTCGAAAACTGATATGCATATATAATGGGAATAAGGAGGTTACATGTTCTTTAAGGAATGCATCAACAGAGTTAAAGGATAGCATTCACATTATTTATATTCCGAGATATGCACATAAAAAGAAGATGTCAAGGTTCACTGACAGCATTTATAAGAACTACAATTTTTGGGAGAAGCCGAAGATACAGTTAGAAGTTGATATGCTTGGTATGCCTTTGCTGAAGTTATCAGAGGATGATTCCATGAGGTTTTGGATGCGTATTCTCTTTTTGAAAGAAGAGATTGAAAGGAGAGAAAATATTAATGGAATCGACAACGATGGCAT
>TRINITY_DN165155_c1_g1_i1:0-373
CAGGATTTGAGTGGCCCATCCGTCATGTTGGGCAAATGCGTAGTGTACCTTTGCTTTAATCTAACAAAACCATGGTCCTATCATCCATATGGAAAGTACATGCCCATAGCCATGGATTCAACCGCAGGCCAAAAGCTCAGCAGGCTCTTCGCCCTGTTGACATTCCAGTTTGTCTATCCATGAGCCACGCACAAACCCATAGGCAATGAGTATCAGTTTGTCCATCTATGTGCCACACACAGACGCATAGACAATGAGTATCTTATCATCGGCGACGCTTGCCCTCTCCCCCTTCCACCTAAGGAGGAACTCCTCGTTACTCACCCATGGCCCTGCTCCGCCCGAACAGAAGCTCAAACTCAACAGAGACGGA
>TRINITY_DN165160_c0_g1_i1:0-265
GTAAACGACAGAAAGGTGCTAATTGGATTACAACAATGGCTACGTAGATCACAAGAAGAATTGCGTAAATGAAAGTGGGCCGAGGCAACTTAGTGGCATCTTCTTCTTCTGATCCATCCAAATGCTAGAGACGATAATTATGCCCCAAACCCAATAATGCTCCATTAGCCTTCAAATGGCCCGAGACCTTACTAAGAATAGAAATAATATGCTGCTGCACTGAAGAGAAGAAATCAATATTTAGTCTCTGTGACCTTGTCTAAGT
>TRINITY_DN165161_c0_g1_i1:0-264
GGTGAGCGGAGCATGAGCTCTGAGCAGACGATTGGCCATGCAATACTTTCATGTTGCTGACAGATTTATAAACTGTTTAATGGAAGCGTCCGGCATATGACAGGAGTTGCTGTTAGCTGTTTTTACCTATATTCTCTATGGTACATTTCGGAAATTTTATAGAACATATGAATAACTCTATAGTGTAGATTTCGGAAATTTTATAGAATATATGAATAACCCTGTAGTGTAGATTTCGGAAATTTTCTAGGAGTTAATGAATAA
>TRINITY_DN165251_c0_g1:0-709
AAAATATTTTCATGCCAAAGTGGAGCTCTTGGGGCACAATTCTGGTCTGAGAACTGCTATTTGCGTTACGAGGTTTATGAATTCTTCAACATTTCCGTTCTCTGCCCACCTCCAGCAGAAAGTCCTCCCGTTTCCTCCGGTATATTCTTCACCTATTATACGATGATAAGTAATATAGTAGTTTAACTGTAGGAACTAATACACAAACCTATTGCGAATATATGTGCAAATTTGCAGAAAGAAAAAATGGCAGGATGCTTGCAATATCTATGGGCGCAGTCGCTGGCGGGATTGTTGGATTCATTGTGGCCATAGTGATTATGAGGAGGAAAAGTTTCTCTTGTCTCAAACGTAGGGAAGTGAAATCTAGAACTGGGGATTCTGCAATTGCAGCTCAATATACAGGTGAAGGATCTTAGATACCATGATTAGTTTTTCTATTGTGATCTGTTCACCTATTTCTGTGGCCAGATATAAGGAAGCCCTGTAACTATTTTCGCAGGTGGAAAAAGAGAATCTATCGTACCGCTCAGCATATTGAATTTGAATTCGCAATTCATTTTCAAGTACGGTATTCTGAGGGAGGCTACTTCCAATTTTAATGCGAGGAACAAGCTCGGCGGGGGAGGTTTTGGATCCGTCTTTAAAGGGGTTTTACCTGATGGCAGAATTGTTGCAGTTAAACGGCTCTATATAGGTTCAAGGCAAG
>TRINITY_DN165256_c0_g1:0-582
GTGGGCGGGCGGCTCTGTTACGGGCGGCGGATCTGAGGAAGAAGCGGCCGCCGGGTCGGCTCGGTCGACCGTTTCTTCATCGCGTACGTGGCTGCACAGTTTGGCTCTTTTCCCGGCTTTCTTTATGGCCTTCATTAATAGGTCTGGATCAACCCATCCGACCACTGTCACCTTTTGTTGGGGGAAATCTATGTAAACGTCATAAATGCCTGCAAACAAACCAAACCATTAAATAATTCGTTAAAAAATGTGACCCGCAATAAGCAATAGAACAGTGATCGTTGATGCGGCATTTCTAACGACATATCTTGATTAAAATTTTTCAAAAATATTTTATCCAGCGTAACGTATAAATAAAACGTTTTCAAATATCCAATTTTCTGAAGTGAGTAACACTGAGACTAATCTGCACATAGTGAAGTAAAATTAAGTGTTTCATTCCTTTATTAACGTTCAAAAATTTTAACGCTTTTAAATTTCTGTATATTTCACTTTTGATATCCAAGTAATTGTTTTTGAGGTAATTTACGTGAAATAAATATATAACCAAATGTAACTATAATATCTTTGACACAATATTTA
>TRINITY_DN165307_c0_g1_i1:0-261
GTATTATAGCTTTTACTTTATAATAATAATATGTAGTGGATACTGTACTCAAAGGCCATTTCTAATGATCTGTGCTTAACAATAGGGGTGGAATATGATTTGTCTAGGTGGTTAGCTACGAGGTTCAGCAAAGGCTGCTTTGTAAGTTTGTATAATGTATCTGAGAACACTCCTGGTGTTCTGTGTTTCATAGTCTGCATAGGGTATGCTCAGCCTTGGTGGTCAGCTATGAGGTTTGTGTAAGTTTGTATAATGTATCTG
>TRINITY_DN165308_c0_g1_i1:0-783
GCCCAACCCTAACTGTAAGACATGGCACAGTTGTTGAAACTGATATATATTTTTGTGTAGATTGATGGAAATGATCGTGCAGAGTTTCGACTGCTCGTTGTTGCTCAATACTAGGAGCTCTGATTGCGAAACGGTGAGCCTAAAGATGGTATCCAGGACGGAGGAGAAGGTCAGGCAACCCAAATCAAGGCAGCAGATGGAAAATATTATGAAGCGTAACAACAATACATCATTCAAGAACACAGTGAAGGAAGAAGATTCTGCGATTGCTACAGGCATCTTCCTCTTGGCTTGTATTGCATTGTCTGTGTAAGCAATGCAGATGCCACTTCAAATATTATGTTTACTTATGAATCGATGTTTCTCTCAGACTTCATGTAGAGGTTTTGAAACTAACGGAGCAAGTGCTTTGAGCATCATATGTATTGTGAAATGGGATTAACATTTAATTGATAAAGGATAAAGGTTGTGAAAATAAAGGGTTATATATATTAAGGGTTTTGAGATTCTTAGCTTATTTATATATATGTAAAATTAGCTATATATGTATATATATGTAAAAATAACATACCTAAACACTTAAAAGTTACAATAGTAACGCACCTAAAAACTATAGTTACAGGCTACAGCTACAGATATTGAACAATGTAACGCCATAGCCATTCCGCTTGTGACAAAATAAATAAATTAGAAACCATTTTGTAACGTCAGATAAGTCTGACTTTCCCTCCTGTTTTCTGTTATCATAATATCTGATACGATTTTTGTAAAGGGGTTAAAAAA
>TRINITY_DN165311_c0_g1_i1:0-288
CTGACAGGGGCCGATTTCGTGGGTGCTCTGGAGATCAGGATGACCGAAGACAGCCGCGGCCGAGGACTCTACACCACCCAAGAAATAAGGACCGGGCAGCTATTCCTGGTAAGCAACGCTGTCGCGGTTGCTTATGAGAGTGCCTCTCCCGCCATGTTTCATGTGGACAACAGGCGTAAAGTCAATACTGCGTCTCAAGAAGATCTCGTGGCCGCGGTAGTCTGTGCTGCCAGGAAATCGCAGAGATTGCTCCGCCAACTTTATAGTTTATTCGATTCCTCTACGCCC
>TRINITY_DN165357_c0_g1_i1:0-1580
GGTCATTCCGGTCCTCGTCATATGCCAGCAGAGAATCCTTGCTCTACATTAGCCCAGCATCTAGATTCAAACCCATTACAAGATGAGGCTCCTGTTATTCTTATGTCGGATATGTTTCAGTTTCCGGATTTTCTAGAAACTGATACCCAGTCTAAAGAAGGGGGGAACAAAAATGCCCTACAACGGAAACAGGAAAAGAATCCCAAGAAACCTCGTTTACTATTTCAGCAACCAGATAAATCATCTGGTAACGTGAATACAAGGGATTTCATGGAGCTGCATCAGATTCGTAGTACTTCCGGGAGAAATGATCGGCATAGAAAGGTTGTCACATCAAGAGGACCGAGAGACAGGAGAATGAGATTATCCATTCAAACTGCCATCAAATTTTTCGAAGTACAAGACAGGCTGGGATTTGATCAACCAAGTAAAGCAGTTGAATGGCTAATTCAGAAATCCCGTTCTGCAATTGACCAATTACCTGCAATTTCTCCATCTGCATTGGATATATCATCCTATCTAAAGTCAAACTCAGACTCCTTATTGTGCTTCCGGCATCGTGATACTGACAACTCAAGAGCAGATTTTGTAACGGGTTTCGAGGAAAAAATGGGAATAGCTGATTTCTTGTCTCCCAGTCTGATATCCGAACCTTCCATTGTGAAAGAACAATCCAGGAGCAAATGCAGAACAGGTAATTCAAGAAAAAGTAGTGTTAAAGGGGCACTGGTGAATGGAACAGGAAGGCGCAGGCACATTGCGAGTTTAAAGGAGATTAGATCCAGGGCAAGGGAAAGAGCTCGAGAAAGAACCAAAGAGAAAAGTTACACAAAAGGAAGCACTACATGTCCTTCACCGCATATAAATCATACAACAGCTCCTGAAATAGAACCGTTAACATTTCAGGAAAATACTGCCTCGGCATCATCAGAAAACACCCTTATTGACACAGTGGAAACCAGTGTAAGTCACCTATATTCCGTTGCTCCTACCTTTAAAATTGGCGAACAGGAAAATTCACTTAATAGGCTTTTCCATCATCATGAGTGTTCTTTAACTGCACAGGATTCAGTCAAAGAACGGGTTGAAAACTCATATCTGAGCGGTCACTCAAACTTGTATTTTAACTATTCACAGAGTGAAATACAAAGTTCAGTTCAAACAGTTGCACAATGCTATAAGTATCAACCTGAAGACATAAGCATGGAATCAACCGGATCATTTACAGGCTTATGTTCAATTACCTGTCCTCCAGCCGCTCAGTCAATGGACGGTGATTTGCAATGCAAGATCTCACATTCCTATGTTGATCATGCTCTTTTGCAGTGACCCAGCATTAAAACCCCATGATGAAGGATAAATTCCTTATGTAGATTCTAATTCCAACAGTCTGTTTTAGTTTAGACCAGTTAGTTTAGCTGACTTATGTTGAATTCAGTTTAGTTGAATACAGTCTCACTGCATTCAAGTAGTTTATTTCTTTGTAATTGTATTTAACTATTTGTAGATTTTCGTGGTGGATAATTTTTTGTCATCATTGTAGATAATATTTTTATAATTTGTCATTTTTTATTTTTTTT
>TRINITY_DN165365_c0_g1:0-980
ATTCGATCCCAGGTCTTTTGGGTGACAAGCAGCAGGTTTACCGATTTTCTACATAAAAAGAAAAAGAAAATTGGTGGGTGTTGATCAGAACAAGGCACGATGGGTTTATCGCAGTTTCCAGAGGCGTTGGAAGGAGGAGTAATACCATTTTTCCTCATTCATGCAGCCCTGTCTATGGCCATGGTGGGGGACATTCTCATCTCACTTCTCCGAAAATTGGGTTTCAAACTGAGGACTGAACCACCAGAATTTGCAGAAACCCTATCGTTAAATGCATATGTAGAAGAAGCAGCTTCTGAAATGGGGTCTAGGCTTGCGCAGTTTGCCATGACTGCTGAAGAAATTGGAGATCACAGGCTTCCTGTTACACTCTTTGAAGAGTCGTACTCGTCGTCTTCTTCTTGTTCTTTTTCTGGTGCTGATAATAATGGTTCTGGTGCTGATAATAATGGTTCTGGTGGGTGTGTGGTGTGTTTAAGGGAATTTCATGGAGGAGAGGAGATTCGAAGTCTGCCCTGTGGTCATGTCTTCCATAAGAATTGCATTGACAAATGGCTGCTGGATTATGAAAATATGACATGCCCTCTTTGCAGACTATGCCTGTCTGCAGAGGATGATGGATCAAAGAAGCAACTGGTAATGTGGCTTTGAAGTTTCTATGGGAGCTGGTAACGTGAGGATTCTAACAGTGACGAGACTGCTGGTAAATATAATATGGTGTAGGCCTAAGCATAAGCATAGCACTTGAAAGCCGTTTGTGTAGTTTCATGGATGCAGAGTATTGTATCGTGTGTATGGAGCAACATCGTTGGGTTCAGCCCAAGGGATGGTTAATTTTGTTTATTAGGTAAATCTCAGAAATTTTAATAATAAATAAAGTTAAATAGTTGACTCACTCCAAACAGCATAGAATGAAGTATGTATACCAATGTGATATAAAATGAGATATATTTTGAAAAATATAATAATGTATTAATGAG
>TRINITY_DN165391_c0_g1:0-490
TTTCAGTTTCGAGAAAGGTACAATTAAGAACTGATTGTGACTTATCGGTCATATGATATATGGCAGTTTCCTGGGTCTGTACAATGTTGTTAATGAAATAGCAGAAGAAGGGAGTAAGAGACAGGGTCATGACGTGCTCCGCTACATTAGAAATTTAAATGTGGTTAATGAAATAGCAGAAGAAGGGCGTAAGAGACAGGGTCATGATGTGCTCCCCTACATTAGAAATTTATGGGAGATCCAGCTTGAATCTTTCACGAAAGAAGCAGAATGGTCGAAAGCTGAACATGTGCCGTCCTTCCATGAATACATAGAGGCAGCTGCCATATCAGCAGCGCTGCCAACTCTCGTTCTGATTAGTGTTATTTTCACTGGAGAGGTTCTCACAGATCACATACTCTCCCAAATTGATTACCGATCCAAATTTGCATATCTCATGAGCTTGACAGGGCGTTTGGCGAACGATACCAAAAGTTACCAGGCAGGGCAC
>TRINITY_DN165415_c0_g1_i1:0-324
ATTGTGAGGACTATTTATTGTCTTCTCATTGGCACTAAATTACAGGATGACCAGTCGGATATTCGTCATTACGAGAAAAATCTTTGCAATCTAAGCGAAGGACAGTCGGTGAAGAATACGCAATCTCTACCAGAGGAGATTCAGGAAGACATAGAGAAAAGAACACGCAAGATGTTTGAAATAATAAGAGCACGCGATACATTGGAAAGCTTGAAATTTGCGACCTTCATAGGTCCTGAAAATGCTGGTAAGACTACACTTATCAATTCAATTTTAGGCGAAGATGTTGGAGGTGTAGGATTCACTACACACACAACGACAGCC
>TRINITY_DN165427_c0_g1_i1:0-537
CTCTAAACACGCTGTCTCAGAGGGTACCAAGGCGGTTACTAAGTTCACCAGTTCCTGAATTTGCTATATATTATATATATATATATATATTTTGGGTATTTAGGTTCGATGACGTTGTTTTACGCCATTTCTGCCATGAAACTTTGTCTTACCACTTAGGGTTAATCGGTTAATTGCCTTTACCTGGAGTCAACTGCTCTGGCGTGGATTGCTATTCTTTTGGGATTCTTGAATTGGTCAAGGTTTATTCATTATCAGAAGGCCAAGTCTTTGCTGTCATCTGGATATTATTTTATTATATTTAACGTGGTTTAAATCGGCCAAGCTACTGGCTTTCAAAAAAGATGATTTAATTGAGTAGCCGTAGTCTACCTGGCTTTTAAATTTGTTGGAAAATTATGGGGATTCCCGCCGATTAAGTTATAGTTCTTAAATTTGATGGTGCTGAATCTGTATTAAATACTGTTAAATCAATTTCTTGTATTAAAAATGTTTCCATTTCCACCCTTATAAAATTGATTCAAACATTTTTACGCA
>TRINITY_DN165480_c0_g1_i4:0-219
TACCTGACCTCAGTTTTTTTCATTGTCTCGCTCACCATGGCAACAGCGTCAGCCATCCAGAGCTCAAGCTTCGCAGGCCAGACCCTCCTGAGGCCGCAGCAGAATGAGCTTGTCAAGAAGGTGGGCACGTCGCAGGCTCGAATCACCAAGCGAAGAACCGTCAGGAGCGCCCCTGAGAGCATATGGTATGGACCAGACCGCCCCAAGTTCCTGGGCCCC
>TRINITY_DN165511_c0_g1_i1:0-205
CTTCATTTGGGTTAAGTACTACTCCACAGTTTGGTTCCAATGCCTCTCCTTCGTTTGGGTTGAGCACCACTCCGCAGTTTGGTTCTAGTACATCTCCCTCATTTGGATTAACCAGTCTTCAATCTAGTTCCAGCACTGCACCTTCGTTTGTCCCTGGTGTAACATTTGGTTCAAATACATCTTCCTTTACCACAGGGAGCACCCC
>TRINITY_DN165535_c0_g1_i1:0-416
ACTTACTCGGTTTGAATGGGATGCAGGTGTATGATGTTACCAATTTTTTGGAAGAACACCCAGGAGGAGATGAAGTACTGTTATCAGCAACTGGTATGGTATTTTGATTAGAAGTTTTTTGGTTATTACCTTGTAAATTTTTTATTGATTGGATGCTAGAATTGTGTCGCTAGATAACTTTACTACTTTTTGGGGACATGAACTAGCCCTAGCTTTAGATCCTGGAAGGGTAAAATATTGCGAGAAGAGGAACTGCTTTAGTGTTTTGTAGCTGGGTTCAATCTGCTGTAACATTTTGTTGCTGGGTTCAATCGTCTTCTTAAAGTGAAAATTGGAACAAACTTCTGTGAGCATTTGAGAAACTAGTTCACTCATTTTTCTGAGCTCTTAATCGTTTTGTGATTGAAGGCAAAGAT
>TRINITY_DN165560_c0_g1_i1:0-250
GCTTATCCTAGGACTAAAATATCTGTGATTTCACCCCTTGTACTTCATGTCATCTCTTTATAAGCCTTGTTATCTCTTTATTGTTCAATTTGTGTCTCTGAAGATCTATCATCTGCCTCTATATCCATGTAGTCTCCTAATATATATTGCCCACTATCCCATGTCTGGTCATATTCACATGATCACTTCCTATGTTCTTTTGTAAGATTTTCCATAACCTACTATTCTCCTTATCTGTGCAAAGTGTTTC
>TRINITY_DN165632_c0_g1_i2:0-333
GGAGTGAAGAGCAAGGAGCTGCTCGTCTGGATCACCATCTCTGAGATCGCCATTGATGACAAATCCAATGATAAGATTTACTTCAAGAGCGCTATAGCTGGGATTAAGAAATCGTTCCCTGTCGGTGCCTTCGAAATTGAGAATGATAAGGTGTAAAATATGTTTTTTCAAAGCTTTTAATAATAAATAATGACTGCTTTTATGTACTTTGGCTGCATAGGGCATAGACAAGCGCTCTAACTTTCGGAGATCTAAATGGAGTACCAGCTAGTATGTAACTATTTAAATGTTTAATAATTTTGGTTATATATATTATCAAATAATCTAAATTTG
>TRINITY_DN165674_c0_g1_i1:0-756
ATACATTCACTGATCATTTATTTTATAATTAGGCCCGATCAGATCCTTCCAGTATCGGGAATCATTTTTTTTTTTTTTTTTCTGTTGTGCACACTGCATAATTCATTATCTCAATTGTCAAAATAATTCATACTGAAGCTATAGCCTAGATATCTCATCACTCACATATCAGCTTCGATGCTGGCCTACGAGAGCTCTTTTATATCTCTGATTGGCCACTCTTTTGTACCTTTCTCATTTATATTATATATTAATTATATATTTAGTTAGGAAACTGGCTCCTCTATCTGTGCTTTTAGTTTTTTCTATTGATGATTCTTCAAAAGCCAAATTTGCATGATCAGAGAAGTTCTCAGCAAAAACGGTATCTTCAATGAAAATCTCGTTTTGTCAAAGGAAGATTGAGTGAGTTTCCACGAAGGTGTTAAAACATGTAAGGTTCGCATTTTTTATTTGTTGGAATGTTCAAAAACAATTTAATGCTTTGAAGTTCATTTTAAAATAATAAATATAAGAATTATGTATATATCACATTATGTATATAATATTTATTTAGTAAAGATAAAATATTTTACTAAATAGAATAAATTTGTAATTATTTTATATTTTAAAATATTTTATGTATGTATAATAATATAGTCTGAGCAGGTTTAATAGTTAAGAGTATGTGGTTTCTTTTAAGAGGGTATATGTTCAAAACTAGAGGGGTACAATATGAATGCTTTCCTAGATTTAGGAGTCAAATCCTTGTCAAGA
>TRINITY_DN165704_c0_g1_i1:0-257
CTGGTCATTTTCCACTGTCTCGCGTCCCCTTATTCATCGCCTTCAGCAGAATTTTGCTGCTGCTGCAACAACTTTCGGCAGATCATGAGATGCATGGGGGTAAAGATGCCGGTTTCACCACCCCTGGTGAGATAATCTGCAGTCTTAAACAACATTTCATGCACATCCACAACTCCCTGGGGAGCAATGCCCTAGAGGTGGTGACCCCGGCGGCTTTACCCCCATGCATCTCAGGCTCTGCCGAAAGCCATTGCAGC
>TRINITY_DN165836_c0_g1_i1:0-550
AATTCCTTGAGCAAATGTTTAATTGAAGCTGCAGATGATTCTAGCATGTGCCTTACTACATATTGGTATGTTGAAATAACAAGCTGTTGCAATGCACAGGACTAGTTTGTCCTCAACTAGTCCAAAAGAAGGGATTTTTTGAGGCCTCTTGGCAAAGCCATCGAAGCTTGCGAAGTTGAATACAATGTGACATCAAATGGAATTCATGTAGAAGATAAAAGTAAAGGTTTTCAAGAAGATTTATATCATAAGATGGCAAGGTCTGTAGGATTTGCCCAGGTGAACCCAACGAAGCTAGCAAGTGGAAGCGATGAAGTGATGATTGCATTGTGAAACTTTGGAGATTAATTACGAAAGCAGTATTGGTACGAGGAAGACTATGGCAAATGTTTGTTGTCTGCAATTTCCACCTGATTCTGGAAATAACATTTGAGTGCTAATTACAAGATCTATTGTTATGATTTTCGTAATACAAAAATGCCATGGTGCACTTTGGAAAGTCATGGGAAGACAGCTAGTTATCTAAAGTTTATAGATTTTGGCACAATTG
>TRINITY_DN165844_c0_g1_i1:0-1496
GGCCTTACAAAGAAAAATAATTTCCCCATTGAAAAAATAAAATAAAAAAATCGCCGGCAAGCAATTCCCGACAGGACCTTGGGAATCCCCGTCAGCAATCCCGTCCGACTCCCAGCATACGCAGTTGCATGGAAACCCCGCAAGTCCCGTCGGACAGCGGCCCCCGCCGTTCCCATCCCTTCCTCTTCCGCTCCATCGCCTTCCACAAAGCGACTCCTTTTCCTTTTAACAGGGAGAAACCCATCGCCTGACTCTTTGTTAGGCGCTCTTCGCCCTCTTTCAGTGTAAAAATCCCGCCTCAAATGACCAGGCCGTTAGCCATTCTTTTCAAATCCCACAGGCTTTGAAAACAAAATTAATGTGATCCAAGCCGACTAGAATCGCTGGTTAAAAAAAGGGCCGGTATCTTCACTCGCTGTCCCAGGGAATGGAATTTTGGACCAACGTGGCCACAGGGGGGCGGATTCGCGTCGATATAAGCTGAGGCGCGGAGCTGATGATCATTGAAATAACGCATCTCAGATCGCTTTATAAATCACCCCCCCTTTGAGAGAGAGACTTCACTGCAGGTGTCGTGATTCGAACCTGGGTGTCGGCCCATCGAACCGCGAGGAAAGAAATTGTCGGTCTGCGTCTCTCTGCGTGTGTGTGAAAGAGAAAAAGAGCGCGACAAAGAAGTGTAAGAGACTAGATTAATTATGTCTGGCGTGTGGATTTTCAAGAACGGGGTGGCCAGACTGGTGCCCAACCCCATGACGGAGCCCATCGACAGAGTCGAAATCAGCTCCTCCAAGCGCAAAGTTCTGGTGTATCTCCCTACAGGTGAGATCATCACTTCCTACGCCGATCTCGACCAGAAATTGCTGGGTCTGGGATGGGAGAGATATCCCAACGAAGATCCAGACCTCCTGCAATTTCACAAGAGTTCCTCTCCGCATCTCATCTCGCTGCCCAGAGATTTCTCCAAGTTCAAGTCCATGCATATGTACGATATAGTGTACAAGAACAGGTCATGCTTCGAAGTCCGGGATCTCTCCGCATAACAGCTTCCTCCAGCACTTCTAATAATAAAAATATATATAGATATATACTGTTCGTCTTCTTCTTTCTGTGGACTACTATGTCGTGTAATTAAAAGTTATATTAAGAGGAAAAAAAAATAGCCATTGTACACGAGAATATAAATAATATCATCTGATATTTCTTTTAGGTTTATATTCATGTTTAGATTTTATCCAACGTAACTTTATCTGTATTCTGAATCTCCCTTGTTTGAATGTTTTCAATGGCCTCAACTTTTCTTGAGTCACAAGGCATGGTTGCTTGCCTTGTGTTAGTGGATCACTTAAATTTATTCCAGTTATTTATGGTTTTGGGTTCAGGTTTCTGGGCACTTATGGTTTTGTCAATGGTATTTATGGGAATATAACCTATTTAAAAACTGAAAAAATCAATATTCATTTGGCTTGGCCACTGAAAACACAACAACTAATGCC
>TRINITY_DN165848_c1_g3_i2:0-250
GAGAGATTGAAAGGGAGAATAATAGATGAATGCAGGTTGGAAGCAGGGGCCGACATGGAGAAGGAGGAGGAGAAGCTATGGAAAGTTTTTAAATTAGCGGGCATGGCCAAGGAGATATTTACCGCACTCGAGTACCCCGGAACTTTAAGGGCAGCAGAGGAAAATGTGTGACAGGATTGTTTATAGACTAGTGTTTATTGTCAACGTAACTAGTTGGCTGCTATACTGTGAATTTGTATGCAAAATATTT
>TRINITY_DN165864_c0_g1_i1:0-372
CCATTATGCGCCGCAAATTATACAGATGGCCTCCTCTTTCAGAGCCTTTTAATAGTTTTCCAACATAGTGAACATCTCACGATTGGTAGCTTGCAGACATTGGACAAACCTGATTACTGTTCACTGTTCGAGCTGTGGAGTCAGAGGAATAGAGTCCTCTCTCGCGCGATAATGGAGACCAGAAAGCCTCACGTAGTGATGTTCCCATCTGTAGCTGGAATCGGGCACACCATTCCCTTCTGTGAGTTCGCAAAGCTGTTGGCATCTCGCCATGGATTCGCCATAACATTCATGACCGCGAAATTCATGGTCACCTCTGCTCAGATTGCTTATACACAGTCTCTGGCATCTTCAGGTTTGGACATCCGCTTC
>TRINITY_DN165891_c0_g1:0-883
TACGGTGTTCTTTATGAGGGAGACAACTATCTCATTTCTCGGGTTTTGTTCTCCCACTTGGTGTTGTAACCCTAACTCCTCACTTGGTCTGTCATTTCCGCCAATAGTTGGTCTACTCTGAGAGGTCTGCACTCTTGTTTTGTCTTCCTGAGGGTTTCGTTCTCGTTACTCTGGGACTCCGCTTGGCTTCTCGGCCATGGCTCATCTGGGGTAAGACCCTGTGGTGCTTTACCTGTTTTGATGGAGGCCTCTGTTTACTTGTCAGTCCGCTTAAGGGCTCTGGACTACCTTTCAACGTTCTACGACTGTGTCCGATGGTTCTCTATGACACAAATGTGGCGGCCACGAGGTGACCCCGTTCTTGTCCTCGGCTCACATACTCCTCAGGGTCCCTTGCCGTTTCACTACCTATTATGGTTTATGTTCCTGTAATTAGTTGGCCCTCTCTCTGGTTGACGGCAAGGAGTTAACTTAGGTCTCGGCTCTTCTTGCGCTCTACTAGACCGGGTAGGGTCTCTCTATGATTTTCCTATTTTTCAACTGTTGTTGTTAATGTGTCATGGTCTCAGGCTTCAGTGTCATTACAGTTTATCTCGTCCTTCTGCGAATTTTAGATAGGTTGTTGTCCTGCTTGAAATTTGGGGTTCCACAGTATGAGTACATTTTCCAGGGTTTCGAACCCGAGTACTCGGCCTTATTGTAACACGGACTGGTTAATTTATATGCTTATAAATTTAGGGTCTCGAACCCAGTTCTCTGTTCTACTTGAAATACGAATGTTTTGATTCAATCTTCAAATTAGTTTATAGCGACTCCTATAGCTTAACATTAAATTCGTATTTGCAATGGAAAGATTATTGTGATGAGTTTTTGATAAAAAAAA
>TRINITY_DN165927_c0_g1_i1:0-206
GTAAATGCCGAGTCATGGAAGTGCATACGCTGTGTAAAACGCAAAACATATGATGCTACCTGCAGAATGGCATCTCTAGAAGAGCCATAAGAGTTGATGTTGTGTAAAACATATCCTAATAGCAGCGTCAGAAATAGCCTCTCGCAGTATGCATTCTGTTCAGTTAAGTATATTTATATTTAGAGTATGCATTGCTGTTGTTGGTT
>TRINITY_DN165929_c0_g1_i1:0-251
CGGCACGCGAGTGCATGATGTAGCGGCCGGGCGGACGGTTTGCACACTCCTCGGTCGCGTTCGATTCCCATGGAGCTGCATGCTGCAGCGTACTATGGCCTATGGCGTGGCCTATTGATTGTAACTATATGCCCTATGGCGTGGCCTATTGATTGTAATATGGATGATGGCGTATTGATTGTAATATGGATGTTTCGATGTGATGACTATCCTACAAAAAAAAACGTGTGTACAGAAAAAACCATGACGCT
>TRINITY_DN165965_c0_g1:0-668
TATTGGTCCCCCAGACAGGGGTTAGGGCTGTTGCCCTTCCCTGATCTGGAGATGGATTTATCGGCAAGTCACACAAAGGCAGAGGAAGACACCAGTCTTCCTGTTTTTTTTACTATATTTCTTGTAAAAGTTTCAGTTTCTACTTCAATGGCTGGCAGAAGTAATGTGAGGAGCAGATAAATTACAATATCGTCTATAGTTTCTTAGCAACATATACTGATTTGCAAGATGGGTTTCAACGGAGGAGCCCAAGCTCGTTCAAAATCTTGTATTGATTATTACAGTAGGGAAGAAATGGCTGGAAGGATCATAACATAATATTCTCCAAGCGCTTGAAGCGATGTTGGAGCCATATTCTTTCAAAGCTGCTCACTGATCAATACACAGCTTTCAGGGCTTAACAGATCCCATGTCAACAAACATTTTAACTGCAAAAGCCTTCTTTCCAGGGTTTAATAGTAATTTCTCTACTATACAATAAGAAAAGGCCATATTTACATTGACTAAACGATTTTCCTTCTTCTAACTTTTACTGTTAGACGGAATTATTAATAGACTAACACATATGAATGCTAACCTCGGATTTCCCATTTTGATTTTCTTACCTGCAGTTCTCTTGTTTTCTACAATTACTTAAGATAGATGCATGTGAACCTGTGTTTCAGGAT
>TRINITY_DN165989_c0_g1_i1:0-214
AGGGTGTAGGTGAGGGTGAGGGTTAGGGTGTATAATAAATGAATGGGTAGGGAGAGTAAATGAATAAAATATATGTATGGATCATTTGGGGAGGTGAGTTTAGATCTAGGAAGTTTATATAATAGTATTGTAGTAAACTGTTTATAGACTGTTTAGCCAGTGATTATGTACTGAGTGGAACCGATCAGTTTAGTTCATCCCTTCCATTAATTTC
>TRINITY_DN165999_c0_g1_i1:0-219
ACTTTTTATCGAGACAATGGATCCTCTGGATGAGGATAAATATGACTTTGATCCTTTAGATGTTACGAAAACTTGGCCCTAGGATATCTTTCCTCTTCAACCTGTAGGACGCATGGTCTTGAACATGAATATTGACAATTTCTTTGCTGAAAACGAGCAGCTTGCATTTGCTCCTGCTCTTGTTGTTCCTGGTGTCTATTACACTTAAGATAAGCTACT
>TRINITY_DN166005_c0_g1:0-1849
TTTTGAAATTACAAGCCTGCAAGTACCTCATGGATACATCATTGGATGCTCTTCACAGAGGAGAGGCACTTCCAGATCTTTGCGAGTTGGATTTATCATATGGAAGTCTCAGCCAGTCGGCAATAGAAAAGCTCCTTGCCCGGCGTCCTCACCTGACTCACGTGAGTTTAAATGGCTGTATGAATATGCATGATCTTGATTGGGGGTTGGAGACTGCTGAGCTTTACAACCATATGGGCATGGGCAATGCTGTTACTGTGCAAAGGGAACACACAGAAATACATGGCAAAAAAGATTTTGATTGGATGGACGAGGAGAGACTCCCAGACCGTTTACTTCAGATCCTCAACTGTGTGGGCTGCCCTAATATTAAGAAAGTTGCAATTCCTGATTCTGCCCTTTGCTTTCACCTATCTTCGCTCAACCTTTCTCTGTCATCCAATCTCAAGCATGTTGATATAGCTTGTAGCAATGTTGTCTCGTTGAATTTGAGGTATGATTTTTATATGCTGTGAAAGTGGAGCATTTTCCCCCCTCAGATTTTTTGTTTATATATTTATATTTTTGGCCTCACCGTATGATTATGAGGTGTTCTTGTATGAAATGTCTACACGATACATTTGGGATTAACAATACGATCTGGTTTTTGTGTCAGTAATTGCTCGGCTTTGGAGATTCTCAAGCTTAATTGTCCCCGACTAACAAGCTTGTTGCTTCAAGTATGGTTACAGATCAGTATTTCTTGTCATTTACATGCATTCAGTGTTTATAGCATGAGATTTTACCAAAATAAATAGCTTTATGAGACCCCATGTGTTAACAATGTAAGGTTCTGCACCTCCATTTTTATGCTGTGAACATAATATTTTCCCCTTTACTTTCAGGCATGTGGAATTGAGGAACAGGAAGTTGAATCTGCCATTCAGTCCTGCAACTCACTTGAAACACTGGATGTTCGTTTTTGTCCCAAGGTTAGTAATCATGTAGAAGGTGTTCAACATAAAATGTTATACATTATTATATATTATTAGTTAGCTATGACCTATATTATTATGACTAATAGCCTTGTTTTGTAAAATAGATTTCTTCAACAGGCATTGCTAAGTTGCGTACGATATCTCCAGTGCTCAAACGCCTTTTCAGCAGTGCGTCAGTCTAGATTCTGGGCTATTACTGTGAACCATATGAACTTTCTATTGTGAGAGTTTATCTACTATTTTGATGGTACCATGTTTCGATAGTACAGTAGGAGATTTGAATCATCCATTTGTAATAGATTCCGTGTTAATTCCCTCATATATCACTCTCATAACCATGCTATTATGCACTGTCGTTGGATTTGCAAATACCCAATTTCTGTTTATAGTGGGGATTTGCAGATTGCATCTAACTTACAAGACTGGCATAATTATTTTATTGTTTTGAGTCTGCCCTTTTCGCTGGACACTCATGTCTAGATTAGTAGGGTTCTTTAATTGGTTTTCTCACAAAACGATTGTATTAAGTCTAGTGCCTTATCTGGTATGACTGTTCAGGACATCCTGCTTATTGCAAACCTTGTCCTTGTAATATTTTATGACAACATAGATGTGATTTTAGGTTGTTACTTCTAGAGAGCATTTCCGTTACGCATTTCAGTTTCATATATAATTTGGGTATGAGCCCAACCTTGTAAAGAAAGTCGCATTTAAAGGTTTTGGATGAAGAATTGAGAGGTTATGTTACGCCTCTACATATACTGAAGCACTGATTGCACTCGAAACATATTTTTCTTAGTTATCTCCGTATCTTTCTAGCGCTAAATAATTTTGAACAACTTGATTATCTGATAAAATAATGGATTATCGGT
>TRINITY_DN166018_c0_g1_i1:0-264
ATCCGTGGTTGGACTGTATTGATCGCTACCCAGTAGCAATCCCAGATTTCGAGAAGATCGGAAATTAATCATATTGCAAACTGATTTATCATTTATGTATTTTTAACATCGGTCTTGGGTTGTGTATTTTGCATAATAAACCTTGATGAGCCCAGTTAAAAAAAGACGACTTTGCTGACTTGTAAAGGACCAATTGGGTAATATTTGTACTTTGCTTATTCTTAATAGACTGCTTATATTTTTACTTTTTATTTTTAAAAAAAA
>TRINITY_DN166038_c0_g1_i2:0-285
GTATTTAATCCTGGAATGCCTTTAGGCGTTTTTTAATAATTTTAAATAAATAAATGGTGATGCCAGCCACGTTTACTTTTTTTCCATCGTTACGTCCCCATTTTCTTGTTTGTTCGAGAATCCTCAATTCGAGTACTGGCAGACAAGATCATGATTTTCCATTTCGTGCAGCACGTAGGATCTTTCTCGTGCATTTTTTTTTTGCCCGGAAAGTTATTGATTTTTATCTCTTGCTATAATTCTGTATAAAGTTAATGATGTATGGATGCAATATTATGAAGGAAG
>TRINITY_DN166050_c2_g1_i1:0-392
CTCCTTCCTGATAAAAGGTAGGCATAGGTGTGGCTTTGAAATTAAGGCTCTTACGCAATTGCTTGATTTCAAACTCCTTTTCTTCCTGTGTCTTTGCTTGAATCTGATTCATCTCGGCTTCCTTGGCATTCATCTTTTCTTCCAATTTCATATAGAACTCTTTTCTCTTCTCTGCTCTTTCGTCACTTTTAAAGCTGAATGTTGCTCTCGTTGCCTTGTTCTCTAACCTACTTTCACTGATAGATCTGCGGGACCCTGCGGAAGTTGAAGTGTATGTATCTCCCTCCATTTTTGATTCAGCGTGTTTGTTCTCAATTTGCTTCGTTGGCTTTTTCGTACTCTCTTTATGATGCCTAATATTCTCTTTATGAACTCCCGTGTATGTATCTCCC
>TRINITY_DN166095_c0_g1_i1:0-252
TTTGTAAAAGTTAACTTGTTTTATTTAAATAGTGCAAATTGAAAAATATAAAAGCTTATTTTGTTTAAAAGTAGGTAATGAAAAAGTGGTTATTCTTATTTTGATTGTAATTTTGGAGAATATTTCTAAATCTCATCGGAATCAGCAGGAATTTGTATACTGAATAAGTTCAATACTTTTAAATATTGAATAGTATTGTAAATTCTGAAATTATTCCAAAGATATAAAAACCTAAGGCAATCTGAAAGTGGG
>TRINITY_DN166095_c1_g1_i1:0-255
AACCAGCTTGGTATCTGAGTTGCTACTATTTGCACAATCACCAGTGTATTGATCACAGTATGATCTAACATGTTCCGTGCTCCGCCCTTCCTAAGATTCCGTCGCTATAAATGAGAGATATCGTAATGTTCTTGGAGGTTAAATTTCCAGTCGTACTATTTCTTTTGGAAATGGGATGTGCACCTCGCCCTGGACGATTTCTGGTGATGAATTCATGTGAAAGATTTCTGGCTTTGGCTCCCCTTTCAATTGGTT
>TRINITY_DN166136_c0_g1_i1:0-455
TGTGGCCAATGTCCAACACCGAAATCTGGGAAAGCGGATTGGATGGTGTGCCGAGGGACCAGAAAGATTGCTTGTTTATGAGTATTTACCCAACGGGAGTCTTGACACCTTTGTGTTTGGTAGGTCGTTCCGGATTTTTTTAAGAGCGAGGGAAAGATAGATAATAAATTTCACGATTGATGATATAAAAGTTTTCTAATTCGCCAATCTTAGGTTAAGATTTCTGTCTGGTTAGTTGTTTTGGATTCTTAAGGGCGAGAATAAGCTGATAAATCTTTAAAAAATTAATGAAAGATTTGTGTTTCGTAAAGACATTTTTGATCTTTTCAAGAATGTTGATAATTTTTTCATTATTTATTTTTCTTTAAATCTGCTCATCTTCAACTACAGATGCAGAAAAGAAGCGATTTCTTGATTGGGAAAAGCGTTATAACATAATAATGGGAATAGCTCGT
>TRINITY_DN166194_c0_g1_i1:0-352
CATCATTCCATTTTTTCACTATATAAATATAGTGACTGTCTGGGTTACCACGAATCACAAACGATAACGGTGAATCTCCCGATTAATGCACCAACATTGTTAGTGCTAAGAGTTGTGATTTCCTGCTTTGCCATGGATCTTGAGCGGACGTTAGCCACTGCAGATATGCGAAGTCTCGGCTATCTGATAGTGGCGATCATATCGGCTTATGTGATTTACAGGCGATTTCGGCCCTCTGTAAAATTACCGCCTGGTCCTCGCGCTTGGCCCATAATCGGGCACCTGCATCTCATGGGAAAACTACCTCACAGATCCCTGGATGAACTCTGCAAAACATACGGCCCACTCATGT
>TRINITY_DN166256_c0_g1:0-2156
GGACCTTGTAATGCGCCACAGCGTCATAATCATTATTTTCATTTTCACCCCTCTTTGTATTTTTATATAATTGTTAGAGAGCGCATTACAGAGGCATTTTCAGGACCACCTGACTCATCAAATTATCCAGTCAAAGACGTTTCATGTGAGAGTTTGAAAGTGCCACACGGATAATATCCGTGTCTTTATTTGCTTTGCCATGGATTCAATTTTCCCTGTGGATGAATCTTCCATTTCTCTCCAGATTCTACGCCACGCCACTTTTAAAACCCAATAGACTTTTATTCCTGGTAAAACAATGGCGCATCATATATTAAATTAATCACCCCACTACATTTTGTAAAATGACAGAACAAGAATGAATTATTTGTTTATTGCAGGGAGATTATCAGGCACTGAATATTTCGAGGAGCGCACACGTGCTGCGCCATGATTTTGTAGCCCCTGTTCACATTGAGTTTTACCCTTTATGTTCCCCCGCTTCAGATCTATAAATCAATGTCTGCATTAATGACAAACTAGGTTGAAATTCCCAAATGTTGGTGGCTACCATTTAGGATCGGACATTAGGCGTTGTGGTCTCGGGTTCGATTCACAAGGCATTTCTGTTTCGGAATTTCAAAGCAACACGGATCAGAAAACTGATTCTATACTGTGATGACGCAGGCTACTAGCTACACAGCAGGTACCATCAGAGACGAACAAGAGGAGCAAAGTGTGAGGAGGGGACCTTGGACTGTTGATGAGGACATGAGCCTTATTCGATGCGTAACCACCCGGGGTGAAGGTCGATGGAACACAGTAGCCAAATGTGCAGGTAGGTTTTTACAGTCTTAAACGATGAACATTCAGCACAAGAGTATTAATGCCAGTATATTGTGTGTATATACATCTTTATATCTATATTCATCCGACAATCTCAATATTTTCTAATATATAGATAACTCTAACGATGTATATGCACAGAGATACTACCATTAATGCTCTGGAATCTGCAGCTCCATTCTCATTTCATGCATTTATGACAAAGTACCAGTCCCAATTTAATATTATACCGTGCAGGCTAAAGAGAACAGGGAAGAGCTGCAGATTGAGATGGCTTAATTATCTTCGGCCCGATGTTAAACGTGGAAACATAACGCCAGAAGAGCAGCTATTAATCCTTGAACTCCACCGTCTCTGGGGTAACAGGTAACTAACAAAGTTTCATGTTAGAATCTAAGCTTTTACGGTTGTCAGATTCGTTTGGAATTTATCAATATGATGATCAGAATAGAGAATTAGACAGGCTCTCAGATTTATAGGATTGGATTAGAAAGTTGCAGGGATGGAAAATTTATCTGCAGTTAAGATATTTACAATTTTATCTCGTTTTTAAATATAAACATTACACTTCTGGTATATATAGATATCCAAACTAAATATGGCACAAGACACATCTCTGTACTTGTCCCATGCATGCAAGTCACTTCTTTAAATGCAATACAATTTATAAATTTAAAAAAAAATATCATATTAACAGCAACTTCTTAAGGATGATGGCCTTATTATTTTTGGGTAATTTAATTGTTAAATATTGTGATAATGAAGTAGTATGTATCAATTGATTTAAATTTCATATAAAACCTAAATAAACACCTGAAAATTATAGGGATAGTGGTTTCGTCTTAAAAAACCAACCCAATTGCCAATTCATAATTGCTGGCTATATATATTCTATCAAGAACTAGTTTTGATTACATTCTCTTTCTTACAAATTATTACATTGGCAAGATTTTTTCTTGTAAATAGTAATATGATTATTTTCTACAGAGATCTTTGAATTTGACACATTAAAATATCATTTTCAAGATTCTGCTAGTGCTTCACTCCTAAATATAATTCTAATTGGTAGAAATCACATGAAGTCTACTGTGCAGAGTTAGAATGGCGTTTGCACAGTCCTGTAGATGAAAGACTCCCCAATTGTATTCATACCCAGTCTTTATGGGCGGCGGCCATATCTAGAAAGAAGAAAGTGACTGCACTGCAGAAAAGTTTTTCTGTATTCTGAGAATGTGGCCAAGTAATTGAATTTTCAATGCTTTATTTGCAGATGGTCCAAGATTGCACGGCAACTCCCAGGCAGGACTGACAACGAAATCAAGAACTACTGG
>TRINITY_DN166268_c0_g1_i1:0-521
TCTACTTCAGTCCAGGTGACACAGGCTTTCAGGTGTTTGAGACCAAGTTTGCCAAAATTGGTTTAGATGACTTTTGCACTTCCCTACCACTCGTTTGTCTGGTCGAACTTTGCAGTGCCATTGACCTATTTTTGGTCATCTGTGCACGCTAATATAATTTCGTTTCACTTTATATTTTCGAATAAAGACTTCACCGTAACTAGATAGATACTTTTAAGCATAGATTCAATTCCATGAAAATTGGCAAGAAACTTCTGTTTTATTTCTTTGTTTCAGTTGCCTCAAGTGTCCCAACAATTGTAGGTGTCTTAATAAGTTCTTACATAATTGGACAAAAGAATTTCTATTTGGGCTGAAATGCTGGAAATGGATTTTGAAATACGAAGTTAAGATCATCATCCCCCTTCTGTCAGTTGGATGCCATTCAGGCATGCTGGATGGAGTTTTTAAGCAAAGCCTGAAGGCTAAATTCTATAAATATCTTGTATTATCATATAGGACATAATAAAGGTAAAATATCT
>TRINITY_DN166322_c0_g1_i2:0-311
ACATTACTTGTTGCAGAGAGATGCAATATCTACCCAGTAGCATCTCCCAGCTGACCTCTTTGCAGTATTTGTTGATGTATGGATGCAATACTCTTATATGGAAAAGAGATGAACAGAAAAGATACAAAGGAGCTGCATGCATCAATGATATAGCCCCTCTGTCTCAACTCAAAATGTTATCCTTCACAAACAATGGAGATATTCTCGGTGAGGGCACATTGAGGAGCATGACTAAAATGGACACTATGCAGATAACACTCACGGAGATGGAACGGCTCCCGCATGACATCCCTAACATGACTAAGTTGAGA
>TRINITY_DN166334_c0_g1_i1:0-390
TCACAGTGATGGAATGCCCAGCATTAAGGCCGCTACCTTATAGTTATTTGAATTTGAAAACAGCGAAGAAATTGAGAATTTATGGTTGTCCGATGGCAGCAGAAAATTTAAATGGAGTTAAAGGAGCAAATACTATGGTAAAAGTGATGACAATGTCTCCAGATGATACTGCAGAAGTTAAAAAACGGTATCTTCAAGTCAAAGCACAAATGACAGGATGGTTATATGGAGAATTTTGGTGTGATGAACTTTTCCTTTTCCTTAAAAGTCTGGAAGCATTTTAATCTATGTTTTCATTTTAATATATAAATGTATTGTTATATTTTGATGTTTCACATTGTATATTTTCAAAAAATATTATTATCAATAAAGAGTTGTGATGATTATTCA
>TRINITY_DN166340_c0_g1_i1:0-781
CACAAACCCTAAAGCTAAAGGCAGGACGCACAATTGGTTTCCAATCTGGTCTGATTATAGGCTTTAAATGGACGCCAATTGCTAACGGGTAAATGGCAGCAACCTGGATTTACGGAAGACGCCCTACCAGAATTCTCAGATCTCTTCCCAAAATGCGCTGTGCGTTGATCGGCGCCATGAAGAGAAGCTTGCGGTTTGCTGTGCGCAGTCGGAAAAATCTGTGCCGTATTGTCGACGAGACCACTCTACCTCCACCTGCAATGAATCGTCATAATACTCAGCAACTCCGGCCAAATCGAGGGTCCGCCTGCATCAGTATTCCGGCTATATTTGCAAAGTCGAGTTTTCTTGCTTGCTTTTCAGGCCACTGTCACGATCTCAGCCAACCGGATGGCGCCGCCGCCGAAGGGGCTCATCATGATATTAACGATTTCAGGGCAGTATGGTATGCAGCATCAGATCCCGCCACTGCTACTGCTGATGGAAATTATCTAATGGTTCACACCAGCATGAGATATGCCATTTTCATTTGATCACAACCAGTTCACCGGCCTCTGTTTTTGTGGTAATTTGTAAGGGTTGTCATGGGAGCTCTGTTGAAAATAGATAACTTGTGAAGAGTCTCCTAGGGAGTGTAGAAAGTAATAAATGTATTATAAATGTAATAAATGTATTTTGGTATTGAATTATAAATGTATTTTGGTATTGGAATGTATATAGTTTTATCGTGTTTAAATTTTTGGAGGCTTCATTCATAGGTCTGTAGTGTAGGATAAAAAAA
>TRINITY_DN166342_c0_g1_i3:0-327
AATTGATTTGTTACTGCGAGTCATCGGTCCTTTAATTGGCTTTGCAATTATCTATGTCGGCCCCATGGTGGTGGGCACATCCAGTTTTTAGCGTGACAACATATTTAAAACTAGGTTGAAAATTATACGTCAATATCAATGTACTAAGTTAGAAAAGAAGTCATGACAAACACTAATAATGATAATACCTAAATATATCATATTTATGTTTTATGGACAATAACTTAATGATATCATATTTATGTTATTCTACTATCTCATCACAATTTGATGTTGATTTTCGCATTAATTTTTTTATTTAATAAATTTATGATATGAGGATTGTTA
>TRINITY_DN166392_c0_g1_i1:0-410
CACCATTTCACGGTTTTTCTTCGTGAAACTCTGTAAATATATTAGGTATCAAGTAGAAATATAGTAGGTTTCAAAAATAAACTCCTTGAGTTCAATATTCCGGGCAATTCGGGCTCCAGTCAAAAACTTGTTATAGATTCTGCCCAGAGGAACATAAGGTTTGCGAATCTTTACAGATAAAGCTCAGTGCTTACTCGAAGAAGATATTTGGTCGTTCGGGGATGGCGTTAGCGGAAAATAATGTTTTAGCGTCCTCTAAACTCGCCGGGACGCGTTTGTTGCTGCGAGATCGGAACGCGGCAGGTTTGCTTTGCCCTATTGTGCGAGAGCCGAGAGTTCATTTTTCATTCGACAACGCCGTTCAGTGGCGACCAGAGTTCCCCGAACACTTCAGCAATTCTATTCCTCCG
>TRINITY_DN166394_c0_g1_i1:0-249
GAAAAACTTCGAGAATAAAACAGATCTGCTAGCTGTCCGTACGTAGCGTTAAGGCTTTACTATAGGTCTGAGCTGGCGATTCGACCTATGATGGATTCCAGACAAGGAACTCATTCTTCTTTATATTATTAGATTCCCTGACACTGTGAAGTGCCATTGAATTTCGACAGACGAAGGAATAAATATCTATTACCGTGTACGGACTGGTATTTATGATCTATACAGTGTAAAGTGGTAAATATACTTGAT
>TRINITY_DN166398_c0_g1_i1:0-1077
ATACAACCCAACCCCACAAGCCAAAAATATTGTAAGATAAAAGTGGGGTTCATCGCTAAAAATAAATCAGAAATGTTGATTAGTAAAGCCTTGGATGCCAATCATTTCCACCTGCTCTTTCTTTATGAGCAATTACATATCATCGCAAAGGTATCCAGAAGTGAAGGATTCGGTGGCAAATAGCTGAGATCTGTATTTCTACATTTGAGATCAGAGCTGCCCGGACCAAGATCCGTACATATTGAACCTCAATCAATAGCATCCGTAGAAGGAATGGGGTTGTCCGAAATTGTCCAGCAGAACAAAGCGGGCTCTTCGGCAACAATTAGGCGAGGAGATACTGCATCAACGAATGTTGTGCGCTATGCAGAGTGCCAAAAGAATCAGGCTGCCAGTATTGGGGGCTACGCGGTCGATGGTTGCGCCGAATTTATGGCCAGCGGAGAAGAGGGAACAGCTGAAGCCATGAAATGCGCGGCTTGTAATTGTCACCGCAGCTTCCACAGGATGGAAGTTGAAAACGAACCCCGATGAAAGTACCATCCGATCCCTGGACAAGCATAAGTTAAGTGTCCATTTCTACACCTCTGTATAATATTAATCAACCGACCAGATAGTTAACAGATAGTTATTTGTTCGCCTTTTGCAAGAATTTAGATATCGCAGTTCAAAACTAGTTCTGTATAAGGAATAATATATGTTCTGTATATCAATTGCCATCTTAATTGTCGATATTTTCAACACTGCTATGGATATTCATACTCACAGGAACATACACATTTGACGAGCGATCGCTCTGTTAGTATATAGGGTAATCAGAAATAGTATTGTCATTTGTATTTTACAGTGTGAGGAGATAAGGGTTTGCTTGTTAGATCTTCCAAATTTCTTTTCAGATTGCTATGGATATTATGGCGAGCTTTGCATTTAGATAATTTCATGTGTATTTCGGTTTCCTATGGGAATTGTGGCGACTTTGAATGGACCTTCAAATAATTTTACACATGTTTTGAAGTCGTTTTAAAGATATGTTTTGATTGATCAAACGAATTTGTTAGATAAAACCTAATTTTAAAA
>TRINITY_DN166433_c0_g1:0-1016
GTCTATCTTCCACTAGCGCTTCAGCTTATTGCCAGCTGTGGATTGACTCCTCCAGAGGGCTTCAAGTGCCCGGAGGCCGCATAGGTACAGAGTTATAATAGCCCATTCTTTCATTTTTCTTTTAATCTCTTTAGGTTTGGTTAGAAGTTTACTTTATCTCTCTCTGTGTTTTTGTTTTTCTCCCTATCAAGTTCAAATGGTTGGGACGTGTATCCAGTGTTTTGATCAGCTTGGTTTCTCTTTATTTAAGCAGCATGCACGGTGTATCATTGGTTGTCACTTTCGTTTTGAGGGTCAGCAGAGGCCTTTTCACAGATCTAACGTTTGTGGCGAGTGTTGAGTATTCTCTTTCTTGGATTAAGCAGAGGATTTAAAGAACTAATTGTGTTTTTTCAGGAGCTCCTATGACCATCCCACAGCCATCCATCTGTACCATGCAGTGTACTTGTGTTCCAATATTAAGTCTGCCATTTGTGCCAATTTGCGAAGTAGAGATAGTATACTCAGCTTCACAAGTTCCATGTTCACATCCTTTGTGATGCAGGTTTAGATGGGTTTCTTTTAGCGTTCATATACAATCCACTTGGTGAAGTGGAGATGATATATACACAATATTTACTGGTTCTACTTCACACAAAGATGTCAATGTCTCGCAAGTTCACTTGACATCTAAGTCAAGTTTATATGGGCTTGTCATATATATATATATTTTACAAGTCTAACAAATTTATATATGTGTGTTTAGATGGATCTATATTAGGATCTCTATTCAGTGCATTACATAATATACCATTTAGACTCCACATCTCATTACATACAAAAGCATATATTCATAGAATGTGGGAAGCTGTGGAAAAGAGATGTACGAAGTTCCATGTTGATCTTAGTTTTCATATCAATATCCATGCCAAGTGTTTTAAGATTTTATATATTGACCAGTATAATATACACATAGAATGTCATGAGGGGCTAACTTAAGGTTCCATACCCATACATACCTCTATATATAAATATAT
>TRINITY_DN166459_c0_g1_i1:0-558
TTTTTTCTGAATGTTCGTTTGCAGGTTTCGTGAAAGGACTGTCGATTCTCTATTTCTTGTATAGACTTGTGTTTTAAGTCTCTTTGTTCCAGTTACCTTCTCAGTTTTGGGGCTTTAAATTCGGATTTTATGTTATAAATATCCCTGAGAATCACCCTTTTGGGTTGCCTAAGACTTGTTGAAAATCTCGCTGTTGTAGGTTTTAGGTCTTGTGGATATCCGCTCACCAAATCTATATGTTATTTCGCATGTTCAACAAGGGTTTCTCTCGTTTCATGTGAATATCTGTTTTTAGAAGGTTTTCTTTGGTATCTTTTATATTCAGCTGATTTCTGATCCTACTCTGCAAATAGCTTCTGTTTGGCATATATATCTTCTTTGTAGCCTCTTTTTAATTGTTACCAATAACAAGTTTGCTTTGGAGGAAGTGTGATTCGTGTCCTCTCTTTTGCTGGTATTTACGTACTAAGTATTTGCATATGTCTTTGGCTTTTTCTTATCTTTACAGAGATTCTTGTTTCATTTGCATATCTGTTTTTTAGAAGGTTCTGTTTGATA
>TRINITY_DN166486_c0_g2_i1:0-253
CTAGTATTCATGTCCTTGGGAGAAAACAATTTGGTGGGAACAATCCCTGACTGCTTGGGAAACATATCCTCTTTGCAGTACTTAGAATTGGCGGAGAACAATCTTCACGGCAGTGTTCCTTCCGAATTGGGTATTCTAAGCCAGCTCATCGTTCTTGATCTGTTTGAGAACCATCTCACGGGACGCATTCCGTCTTCGTTGTCCAACTGCACCAATCTTCAAAAATGGAGCATAGGTTTTAACCAATTAGTTG
>TRINITY_DN166521_c0_g1_i1:0-411
GAGAATTGCAAATCCTGGTTCAGAATCCTCTTACGAGAGAGGAATCATATTGCAGCTACAAGGTATTGGTGTTGGAGCTCAGGTACTACCACATTGACCTTATTTATTTGCAGTATCTGAGAAAACCAATGAAATATTAAAATAGCCTTTGATGTTAAATGACCCAAAAGAAAAGCAATCTCGTGGTATGTACCACGAGTGCACTTGTAGGACAGTGTGAAATAGGTCTCAGTTTTTATGTTATTTATGATGTAGCTTGTAAAAATAGAAACTATTAATGTTGCATTCATAAAAGGGATAATTTTATTTATTTGTTTTAATGACGAGATATATTAGTATATTTATTTAATAATTTAGTGAATAAATATAATATTTATTAATATTATGATTTCCGCAATTATAATATTGAGG
>TRINITY_DN166526_c0_g1_i1:0-410
GGCGCAGTCCAGTTTCTCAAGGGACTTGCAGAGATTGCGAGGGGAGAGATGAAGCTTTCCATTGAACCAGTGTGGCAGAGGGAACTTCTGAAACCCCAGCAGCCACCCCATCCGGTCCATTTTCAGCATGATGAGCTTGTTGAAAGTGGATACCTCGTTAACCCTAACACTCCGCTGTCCACTGTGAAATCTGAGGACCTGGTCCTCGCCTTATTTTATCTCAACTCGGATGTTTTGCAAAGGATAAAACAGCCCATCGTAGAGGAGCTGAAGGAGCACTGTACAACGTTTGATGTTTTAGCAGCGTTCGCTTGGCGAGCGAGAACAAGGGTTCTGGGAATTCCTTTTCATCACGTTGTTAGGTTTATCGTCCCAGTGGATGTGAGGAGGGCGCTCAGCCCCCCAGTTCC
>TRINITY_DN166547_c0_g1_i1:0-258
AGCAGGAATTTGTATGCTGAATAAGTTCAATACTTTTAAACATTGAATAATATTGTAAATTCCTGAAAATATTCCAAAGATATAAAAATCTAACGCAATCTAAAAGTGGGAATTTCATATTTCTGAAACTTACATTCAAAATAAGATATAAAAACCTAATAAGCCTGTGTGATAACCAGCTTGGTATCTGAGTTTGTACTCTTTGCACAATCACCAGTGTATTGACCACAGTATGAGCTAACAGGTTCCGTGCTCTGC
>TRINITY_DN166554_c0_g2:0-1834
GGGGGAGGAAAACGTTATGCCAAAAAAACGAAACCAAAGCAAAGCATTCTCATCACAACTAAGATATACCAAACTTGCAATATACATATTACGGAATTCTGCATATTGAATTTGGTCTAGGTTTTGGTTTACTTCAGTGATCTGGTATTGCTGGATTTTTTGTTGATGAGTGTTCTTAATTCTCCAACTAATGCTGGTATAGTTGGATTTTCTGTTGATGAGTGTTTTTAATTTTTCGATGAATGCTGGTATAGCTAGATCTTCTGTTGAGGAGTGTTCTTAATTTTTGGGTGAATTCTGATATAGCTAGATCTTCTGTTGAGGAGTGCTCTTAATTCTCCAAGGAATGCTCTTAATCTTCCATATAGCTGGATCTTCTGTTGATGAGTGTTCTTAATTCTTCGACCAATGCTGATATAGCTAGATCTTCTATTGAGCAGTGCTCTTAATTCTCCAACAAAGGCTCTTAATCGTCTGTTGACAATATAACTGGATCCTCTGTTAGCGAGTGTCCTTAATCTATATACAATTATTGAATCTGCAAAAGCAAAACAGAGACTGCTTTCCCCTTTACATTCAATAACCTGATAAGCCTGTACTCTCAAAGCTAAAGGAGGGTCAACAGATATATTCAATTCAATAACCTGGTAAGGCCTGTAATCTCAAAGCTAAAGCAGGGTTAACTGATATATTCAGTCTCTACATCGACACCATGTCAACGAGCTCGATAATTCCGAAGCTGAAGAAACTGGCGGGCCATTTGAGCCAGACCTTCAAGCGAAAGCCAAAGTCACATTCAGATCAAAGAAGGAGTAACTCTGCAATGGAGGACATTCCGCCGCATAGTTTGCCGACGGTGCTCTGCATCATTGGCTGCTGCGTCTTCGCCATCGTGGCGTTCCTGATAGGTCTCATGGTACTTCTGGGTTACCTCATATACCACCCCTCCCTCCCGTCATTCAAAGTAGAGGAGGCCGCCCTCGACAGCTTACTCCTGGACGCCAAGTTCGTGCTCACCTCCGAGATCACGATTCTGCTGCGCGTCCACAATCCCAACAACAAAGTGACCCTGAATTACGAGTCCCTGAGATTCGAACTCCAGTTCGAGAAGCACACAATCTCGACCTACATTTTGGGGGCTTTCTCGCAGGTGCCCAAGAACACCACCGGGAGGCTGTTCGTCATGAGCGCCCAGCGGGTGCAGCTGGAGGCGAACGAGGGGGAAGATCTGAGCTATTCCATTCAGAGAAACAGGGTTAGTTATGATTTTGTGGGCAGAGTCAGAACCAAGGCCAAATTTGGCCACATTTCTTCCACGAAGTATTGGCTGCATACCAGATGCCAATTGGAGTTTAGTCCTCCTCCCCTCGGCAACGGGACACTGGTAAATCATCACTGCCATGAAAGCAAATGATGGGACTGTACCAGTACTAGTACTACATGTTGGTTGCATAAATCGTTTGCTAAATTTGTATTTTTTGGGGAGGGATTTTGGCGATATCCCGCAGCTTCTGCTAATGATATTCGGCTCCATTTTTTTGTGGCTTTTCGAGCCGATGGTGAAAATTCTGTAAATTTCATGGGTATGAATGACATTGTAGCCCGGAGGACATGTATTCCATATATATACATTGTCAATGTCATATATGTACGGTTGTTTGTAGCGAAATGGTGAGTGGCTCACTTTTTCTTTCTGGCCTTTTATTTTCATTTTCCTCGGAAGGAAATAAAGGTCGATAGCAAATTGCTTATAGGTTGATTTTGTTGTTAATTATAGTGAGAAATTAGGTGTATTTATCTCTTCTTATTTTTTTCTTACAAGATGGTATAATGG
>TRINITY_DN166586_c0_g1_i1:0-634
CCCAGCAGGAGCAGCAGCAGCAGCAGCAAATGCCCGATCCGTCCTCCATGCCCACCTTCAACGTCCCCCCTAGTATGCTCACCAATGGCCAAATGCCTCATGACGTCTACGCCTGGGCACAGCATGCCCATGCCCCCTATTAGTACTCTTCCTTCGTCTTTGCCCCGCGGTCACTTGGCTTCACCCCCACGAAGAGGTCAGCTCATTTATAATTAGCTGTACAAATTATATTCAGAGTTGTGCTGTGCTGTGCTGCTTTATCCTTTTCGGGGAAAGTTAGACTTTGGGTTGGACAATAAATTCGTTCTTTGTCATCATCGTTGTGGTCGAACAGGGAGGAGAAAATAGAGCTTCTTTGCTCTAACGAAAAAAGATTTGCTTTCAAAGCTTGTTTGCCTTGTATAATTTCTCACAAGAATAAGTTGCATGATTCTGTCCAACACTTTTGTAACGGTTGACCCATCTGAATTTGGCATTCAGTTTCAACCATGGCACCCAATTCGCAGTTTCTGCTTCAAATCGTATTTCAGTGTTGATTCCCAATTCTATGTTTCTGCTTCAAAATGTCTCTTTCTGCTTATAAAAAAACATACAATTCCAGCTTACAATTTTATTATATATAATCGGAATTTAG
>TRINITY_DN166621_c1_g1_i1:0-677
GGGGACTCGTCCACAGTCCCACAGCCCAACAAGCATCATGAAGGTCCTGATTGTCCTTGCCCTCGTGGCCGCCGCCGCCGCCGCCCCCCGCCCCGACGTGAGCCACCTCCTCGGCCAGCAACACCAGCACCACCACCATGTCCACGCCCAGGGCGCCTACGTCAAGCCCCCAGCGATCCTCCGTCAGATCCAGGAGACCTCCGAGCAGGGCGACTACAAGTACAACTTCAAGACCGAGAACGGCATTGAGGCTGTTGGCCAGGCCCAGCTGAGGAACGCCGGCTCCCAGGACGAGGCTCTCGTGTCCGAGGGCTCCTACTCCTACGTCGGTGAGGACGGTCAGACCTACTCCGTCAACTGGATCGCCGACGAGAACGGTTTCCGTGCCTCCGGCGCCCACATCCCCGAGATCCCCGAGGAGAGCAAGAAGGGTCTTGAGCAGTCCGCCCGCGAGCCCGAGGATGATGGTCAGTACCGCGAGGACCCCAACTCCTACGACCGTCAGGCCGGCCAGGTCTACCAACAGCAGGTCTTCAGGAGGGTCTAAGCAGCGCTTCCAGCGACCCCAGCCCTACCCGTTACCCTTGCACTAGTCTTGACTGGAACCACTCAACCGACCGAATGTGTTCTTCGATATCGTAATTAGAAAATAAAAAAATTATTTACCTCTTAAAAAA
>TRINITY_DN166624_c2_g1_i1:0-225
GATCGACAGTGTTTGTGTTTGAGGTATCTCTGGTGATCTTTGTGGGTGAGAGAAGTGTGAAAAATGGCTGTAAAGAAGATGGTGCAGGCTGTGTTTGTGGTTGGGCTTGTAGTTACAATGATGAATGTGTGGGGTGCTGTGAGTGTGGAAGGTGCGATATCATGCAACCAGGTGGTGAGTGCCATGACTCCATGCACTACATACCTTCTAGGAAATGCAGCAACT
>TRINITY_DN166690_c0_g1_i2:0-335
CTGGTACATACGGCTATACTCCGGGGGTCTGTGGCTGCTACACCAACTTGAAGAACTCCAAAGGCGGGCACAAATGTCCTTGACCTACTACTACTTCACAATATTATGTTGCAGACTGTGAATGCATTCAGTTTCTGAACTCCACGATTCGTTAAGATGGTGGCGTTGCAAATAAGGTGTTTTTTCTGTTTTGGAAATCCAGTTATGTTGGTAGTGTCAAGGACTCTGTTGTTGCTTCTGGATTATTTTATTTCCGGTTTCACATAACTTTACAACTTCAACTACTTGCGTTGAAAAACAGTGAATAAATCCACCTTTTTGCATTTCAAAAAAAA
>TRINITY_DN166697_c1_g2_i1:0-353
CGGCGAGATTTGAAGGGAAAGGGTGTCGTTTTCATGGAATCTTTCTCTGGTATTACCATCTGTTCGAGGTATTTTATTTAATTTTCTCGTTGCTTATCGAATGTTCAGTTGGGATTTGCCATTATCTCTTGTGATGTTAAAAATCAAACTTTCGTTCTTCCGAGATATAAGAGATGCGGAAAATGTTTGGAGACCTGAACTGAAGAGATTATGTTTTGGTTTTTTGGTTTAGTTTTTCTTTTTTGGTCTGAATCTTGGGTGCACATTCTTGTAAGTCATCTGATTATTGGTTGTTGGAAACCCCTGTGATGTTTATACAAGTTAAAGTAGTGGACTGATTGTTTGTGTTGAGT
>TRINITY_DN166705_c0_g1_i2:0-304
TATGTAAAGTAAACTGCAAAACAAGCTAGTAAATCAAATTCTAAACAACAACGTCAACGTGAAAGCAAACCAAATTGGAAGAAACAGAATTTTCAAATGAAAAAAGGTGAACACTGGTTATTGACTACATGTAAAAGATTCGACTTTGATACCTGTTGATCTCGAAACATGAGTGAAGGAGGTAGAACACTTTCTTGTATAGTATTATTTTTATGCATCGAACAGCCGCTGCAATTTCTATTGACCACGACCATATGTCTCTTCTTCATTTTAGTGGTTCTTCACACGGTTACAAAAATGTTCT
>TRINITY_DN166714_c0_g1_i1:0-289
GGCTTACTTTGGCCCATAAGCCTAGCCCTCTAAACCAAATCCTACCAAAGTGAATGATATTGGCTATATATACAACCCTAACCCTGTGAGGATCCAAGGCTTGTTGATCGACTGCACTATAATTTACGAATTGAAAGTGGAGCTGTTCTGATCCACTCACGGGCGAAGAGGATTATCCCAGCGATATTTTCCGTCAATATACTTTTCCCGCGGTCCAATCCTTTCCCTATTCAGTTGCTCAAATTTTCTTTGAATCTCCCAGACATCAATCCCTCGAAATTATCCCTCA
>TRINITY_DN166760_c0_g3:0-477
GAAGACCATTCAACAGTTATCAACAAGCACCGTCACTTGCTGAAGATGTTTTTCAAGAATGCACAGACAATGGTAAGCGAAATTGGAGAAATTCATGTTTCTCACAAAGTAGGAGACTCGTACAATAAGTGGGAGTTGGTGAAACAAGCTGAAGAATGTGGCTTACATTTGAAAGAGTCAGTTAACTTTTCGAAGGAAGATTATCCTGGCTACGTTAATAGAAGAGGAGCTCCACCCAAAGCTGGTGGAACATTCTCCTTGGGAGAGTGCCGAACTTATAAGTTTGTCCTAGGGTAAAAAATATTTTGGAACAAGATTTTTGTTTGAGACATTTTCCTTTGTAGGATTGCATTGTTACGTACTTTCCTTATCTGAAATTTCCATTTTGCAGTCCAGACATTCTTTACAAGCGCGAAATAATGGCCATACAAGCAGTATTGCCAAACATTTCATCTGAAGCCTATGCAGAAATACTTC
>TRINITY_DN166901_c0_g1:0-1051
AATTTCACGTGCGGAGGGATTGCTGCCTTCAGACAATCAGGATGTTGTGAACCTCCCAGGAATTTCATCTTCCTCTCCATTGGCAGTCGGGCGCGAACCATTCATGCGGGAGAAACATGGAAGTAGGACATATCGGAATAGAATGTTAGGTAGCTCGTGGAAGCCACGCCATATCACAGTCATCCAACGACACCGTTTTACCTTCTCTTCCACTATCAATATCCGCTCTGACACAATGACAAGTCGCTGGAGAAGCAAGAAAAATCCCCAAGATCCTCTTTGGCTTTGCGGGGCCAAGAAATTATCATCCAAGCGATTTGTTAATTTAGCTCGCCAGTTGATTACGGCTCCTGCAATGGCTTTTCCCAAAGAGAAACCCCAAGTGGCAGAAGAACTGCTAAAGCATGAGGTGCATCAAGGAAGTGCAGTATGCGTCACAGGAGCTGCTGGCTTCATAGGGTCATGGCTCGTCATGCGTTTGCTTGAGCGAGGATATACTGTTAGAGCAACTGTGCGAGACACAGGTAGGTTTATAATATTGGTTCATTGTATACAGATCTCAGACTGAACATTTTGATGACAATGACTTGTGTCCAGACAAGAAAGCTTAATGACTTGGTTCCACACAAGAACGTTTAAGTGGATTGTGAATTTCTGGAGTATTTTGTAATGTGATGGACACGGGCTAGGTCAAATGTCAGTTGGATCAGGGAATATTCAAGAATCCACAAATGCCCCGTAAATAATTGTAATTAAAATAATGGTGTTCATGAATTTCTATTTATTTGACCTAGCCTATGTCCGTCAGATCCCCAAAATATTCCGGGAATCCACAATCTATTTATGGAGGCCTGAGTAACAGTTTTAATTACAGTAAGAGTGTTCATAAATTTCTATTAGGTAATCCTGTGAAGACGAAGCATCTGTCGGATCTGCCCGGGGCGAATGAGAGATTGACGCTCTGGAAAGCGGATTTGGATGATGAAGGAAGCGTTGCTGCAGCCATTGATGGGGGTGAGGGCGTGTTCCATGGTGCCCCTCCCATGGAGTT
>TRINITY_DN166912_c0_g1_i3:0-1079
TACTGCTCAAGAGCTGTAATCTAAATTTTCAAAATTTAGCTTTGGATTTAGGAAGATCGGGCAAAAATTATAATTTCTTTCCACTGTACGGAAAGGAATTGGCCTTGTTCACTGGAAAACATCTACATGATTTGGGAATAGGGAAGTTCCATAATTGTAGTAAGTTCAATACAGAGGCAGAGACGTTGATTTCGGCTGAGAACGAAAGCGGGCAATGGGTCGAGGAAAAGTTGTTGTGAGGCCGATTGCATGTACTACAAGCAGGCAAGTCACTTTTTCGAAGCGGCGTAAAGGACTGCTGAAGAAAGCGAGGGAATTAGGGATCATGTGCGATGCGGAAGTGGGAGTCATAATCTTTTCCTCAACCGGCAAGCGTTACGAATTCGGCAGTTCCGGCCTGAAATCGGTCATTGAGCGATATGATAAGCACACCATGAAGTTGGTGGAGAACTCGCAAACCGATTCATCTCAAATTTGCAATATGTGGCAAAAGAAAGTGATATGGATGAAACAAGAAATCAAACGCTTGCAACACAGTAACAGAATGTTGATGGGCGAAGATCTGGGGGAACTAAGTCTGAGAGATCTCGATGATTTATATCAACGATTAGAGATGAGCTTACATTGCGTCCAAGCAAGAAAGGAGGAAATTTTGATTGATGAACTGGAAGAGCTAAATCGAAGGGAACGTTGCTTGTACGAGGAAAATATGAACTTACACAGCATGATCTCAATGCTGGAGTCCTCAAGAGTAGCACCAGCAGGCCATGACTTTTGTTTCGAAAGTATGAAATACAGTGAAGCAGAAGATGAATCGTCTGAGGCAGCTATAAGTGTACCCAATATCTCCCTTCAGCTAAACCTGGCAGATTCCTCTCAGAGTTAATATGGGACATTTAAAAGTAAAGTAGCTACTCTATTAGTAGCAACACTAACCTACTCTAAACTCTAAGCTACTCTATTTCTATTTCTATGGCATTAGAAAAGTAGAATTGCTACTCTAATAAGTAGCAACTCTACTTTTCCTATCTCACATGTTAAGTCATCATTACTATTCTTACTCTCCTCTGCATTCAGTA
>TRINITY_DN166932_c0_g1_i1:0-229
GAGATGATTCCTAGCATAGCATAGCAGCTACCGCATGGATACGAAAGGATAGGAGGGTTGATTATTATAGTAAGATCAGAAAATATAGACCAGAGACGCCTCTGTGTGTATGTGTCTTTTTATCATCTCATAAATAAAAAGATTAATGTTTATACTATCAAATTTATAGTATCACTCAACTTGCTTGCCCCTCTCTGCATTAAGATTAATGTTTAAGTTTATGTTCGCA
>TRINITY_DN166985_c0_g2:0-576
CGCGCAGCACTTTCTGGTATTGCCCAGTGATCGTTTTTCGCCTATAAGACTCCCCATTTCATTGATTTCCTTTACACAATTCCTCTTCATATTTTTTTGATTTTCAATGATCAATCTCGGTCATCATATAGCTATGAATGTGGATGGCACCATAGGCGTCTCCCTGCCAAGTGCAGAAGGAGACTGCAATGTCTCTTGGCCAGGAGGAATAATATCATTAGGTCTGTTGAATCTTAATCTATTCTTTATCTTCATTCTTTCATGAAATTAATTAATTATACCTAGTCTGTTGGTTGATTGTTTGAATCTGAGTTATTGCAGGTGGAAGCAATGTGGAATACTCCAAGAAAAGTGCCTGTGCTGCTCATGATATCTCTGCTGAAGAAGAAGATTTGATAAATAGGCTTTACAGGCTTCTGGGTGACAGGTGGTCATTGATTGCTGGGCGCCTTCCATGGAGGAGAGTGGAGGAAATTGAGAATTTCTGTAAAAGGAAATACATAGACACCACCTCTTCCTCACGCTCTTGAATCAGAATACACAGTGACAGTATATGTACAGAAATGTGTGGAGGTT
>TRINITY_DN166986_c0_g1_i2:0-288
GATCCAAATCCAGAGGAGTATTGATGGCCTCACAGTGCATTGAATCTATTCACAGCTGCCATTTCCAGCTCAAGGCTCAGAGTTCAAGTTCCAGAAGGCAGTCAGAACAATCATGCAGAAGCATAACCAAAGCCTGCAGGTTGCCATTAATTCCATCAAAGAAGGAATTCATGGTTGATGTACCCTTAGTCTGCTGCAACCAGAAATCCCATGACCCATCAAGGGAGTTACAGGCTAGATCCATGCTCATCTCTTCTCTATCAGCCCCTGCAGACAGATTTTCTCCTC
>TRINITY_DN166995_c0_g1_i1:0-1007
CTTCCTTTCCTTCCAATTGAACCTTGCTACTGCCGCTATATATTGGACTGTTTCCTGTTTACGACGTGATTCATAACTAGTCAGACAAGAATTGATGCAGCAGCCATGAAGGACAGCACAGGAGATATTAGTTATGGGACTTCAGAGAAGGTGGCAAACAATTATATGCTGCCCAGTGTTGAAGAAAATAACGAGGACTTCTTGCAGTTAGAAACGAAGGGAGGGTTTTTCAGTCGGCTTCTAAGCCGGGAAGAAACAACTGGCCATTCTTCTCGCATTTACTACAGACCTTCAAATCTGGGGAGAGTCCCCTTCCGCTGGGAAGCTGAGCCGGGCAAGCGCAGGTCCTCTGGTAGGTATTACAACGAGGAATTAGTTGATCATGAGATGATTACCCGGCCCTTGAGTCCGCCACCGTTTGTTAAAGCCAAAAGCTCTGCCAATTCTTGCTGCTTCTCCAGTGGAAGGACTAGGGTTGGGTTACTGCACAAAATTCATAACTACTTTATGCAACGCAAAAAGTTCCGGCGTCCCATGCTATGTCTAACCAATGCGAGCAAAGTTAGGGTTGAGTACCGTTGATATATGTAATGAGTATATCAATGAATAACCGTCGTTGTTGTATATTTCGGTATCGTAGCCATGAATAATGTTGCTCAGGTAGCCATGAATAATGTTGCTAGGGTTCTGATGTGATCTCTTCAACGTTGATTGCTATATCTAGGAAGTGGAACCCTACAGGCAGCATATACAAAAATAAAAGGTTCCTCTAATGTGCGGCATACAATTAATTTTGCTGTGCTGTGATTGAAGTCGTAAACAGGCCTCAGATAGTTTTCCAGGGTTTGGATTGCGATGTAGTTTAGGTGGTAAACATACCTTTAGCTAGTCTCCCGTGTCTTTGGATTAAGATTGTTATTGTGTATTTATTTTCTCCCTATAATAATAAAATGTAATGTAATATACATTTGTTTATAAGCGAAATGGATGGACTTAATCTTATATAG
>TRINITY_DN167061_c0_g1_i1:0-417
GTAGCCATTTCCTGGACTAGTGCAAGGAGGCCAAGGGCAGGTTAAACAGAAAGAAAGCATCGTTCGAGGCTCAATTTATCTATCTACTTACGGCCTTAATCGCGCGTATTTTTGGAATAAATCTTGCAATTCACCTCCCATATCGACAATGTTTAAATACCACCCTCGTTTTCTCAAATGTACAAGGCCCAGTGGAACAAGTTCAACTGCACAACAACTTAGTTACCCATATTATTACAACAGTCTCCAGACTGCCTCAGGGTTTGGTTGTGCATTTTCAAAGCTACGCGGAGAAAGCTAAACTTGTAGCAATGGCTGCAGAAGATATTTTCCGAATCCTCAACAACTCTGCAGGGATTGGGGTTACGCACTCCATCAAATGAAAGAAGAAGCTCTGGCTCTTGCAGGCCTGGGTGT
>TRINITY_DN167065_c0_g1_i1:0-452
GATGTTAAAGGATATCAATTGCTATGGAAGCATAAATTGCTATGTATAGAATAGGGAAGTTGGTTGATCAGATGAGGACAGTATCCAGCTACAAATACACTCTACAGAAACGTATAATCCAGAGTACTGCACCTATAAATAGAGGGACATCACAAACATACTAGGATGTGGGTTTGAATTTTTTTTCAGAACATCATAACTCGGCAGAGGAGTTTGTTTTTGGGATTGGATATAGCCATGAGATTCCAACACTGGGAGGAATGGCTAGAGTTCTGGAATGCATCAGGTCAACCAAATAGAAGAAAAGATGATGAGGAAGAGTGGGTCAAGGATGGATCCCTTGATGTCAAAGGAAGGCCTGTTCTCAGATCAAAAACTGGTGGATGGAAGGCTTCTATTTTCATAATAGTAGTTGAATTCGGCGAGAGGTTTGCCTATTTTTCGATTTCCAC
>TRINITY_DN167068_c0_g1_i1:0-603
GCTTCTTGGAATTAATCTTGATGGTATCCCTGGTGTGCACAATAAACCATATGCATTTGGTGTGTTTACTGCAATATTAATCCTTCTGGGTGCGACACTGATTGGCGGTGGAGTTTTTTATTTTGGGTTAAAAAAACCTATTACAGAGGAACAAGTGGAAGCACGGAAAAAAGAGTTGCAAGCTATCATAAAGCAATTCGAACAACAAGCAGAGAATCATGCAAAACTTCGGGATTCGTATTCCACGTCATTAAAATTCCAAGAGAATGATGGTTTTGTTTCGGACCCTAGTCAAATTGTAATCACATAAGTTGGAAATGGCTTCTCCTATAACTTTGATGGTCAGAGAAAAGCTAGAAAAGCCATTGGAGCTGTTAGCCTGTTTTTGTATCATGAGGTCAGATTACTCGTAGAAATATTCGTTCATTTTATTGTATAGTCAACTGAACGTTGAAATTAGTGTGACTGAAGTGCAGTTTCCCTGTCACTAATTTGTCTAATTAAAACTCATCTAGTTATTATGATGAATGACATCATTACATTTCATCAACTGCTTTTTAAATATAAAAAGACAGTGCTATAATAACCAAAATGGATTTGGAC
>TRINITY_DN167080_c0_g1_i1:0-819
GATAGACAAAGGGAAAACATTTCCAATACTCTTGAAAGGCAGCGTTGGGATTAATTTTTGGAGAATCGTCTCTTGTCAGAAGGATTTAATTAGTTTGAGGGGTATATTCGGTATGATTCTGCAAACACTGAGGCGGCCTGTAAACAGCTATCTGACCTACATGGTAAGAATATCATGTAACAAGTGGGTTCCCAGGCGATCAGTAAGTGACAAAGCAGTGAGGCACGTCTAATGTAGTTTCTGGAGGCAGCTATGGTGTTTGGGTTCGTGCATCGTTCATTGCTGATTAGCCAGTTACCAGTAAGCTTTTATGAGGTTGTTTGAACTTTGAAGCGTATATTTTATATGATTCTGCAAGTACTAAGATGGCAACACTAGGTGGGCCTGTAAACAGCTGTTTGCCCAAAGATGCTAAGAATTTCATGCAATAACAGGGTAATCAGGGGACCGCAAGTGAGCAGTGCGGACCACCTAATCCAGGGTCTAGGGGCAGCTATCGTGGTTGGTATTGTGCATCCCTCCCTTGTTTGATTGGTTATCAATAAGCTATTCAGCCAACAAATCCATAGCTGTTAAGGGGCAGGTTCCAACAATGTTACATGCTCCCTTTGTGGTCTTAATTTTGCCATGAGGTGTGTTATAAAGGTTCAAGGTACACCGTTGTCTGGATGGAAGCAGTATTATTGCAACTATCTTTGTGGGGATGGTGTAGCGTTCTTCATGTGGGTTTAAATTTGTTTGAATGATATTAAACAATTTTAAAAAAAAAAAAAAAAAAAAAAAAAAAAAAAAAAAAAAAAAAAAAAAAAAAAAAAAAAA
>TRINITY_DN167090_c0_g1_i1:0-322
TTGGAATTCTTGAACTTCGTTTTAATGAAATTCGGAAACCATGCGCCGTGTCACTATCCGCTTGATCTATTTGAACGTCTGTGGGCCGTTGATACTGTTCAACGACTCGGGATCGATCGCTATTTCAAAAAAGAGATCAAAGAGGCATTGGATTATATTTATAGCCATTGGGGCGAAAGAGGCATTGGAAGGGCGAGAGAGAATCCTGTCGCTGATATTGATGTTACGGCTATGGGCCTTCGAATCTTGAGACTGCATGGATACAATGTATCCTCAGATGTTTTAAAAACTTTTAGAGATGAGAATGGCGAGTTCTTCCGTT
>TRINITY_DN167103_c0_g1_i1:0-462
ATGGCGAGGAAGCTTATGATCTGTGGGGAGATGGTGAGAAATTTGACATCACAAAGCTTGGATCGTCTGATGATACAAGTTATGTAGGTGGCACAGAGCAGATTGCCAGAGGGACAACAATTGAATTATGAGGAAGCTTAGTGTGTTGTGAAGACCAGTCTCTTTTGTTGGCTGATTGCTGTATTTTGTTGGAGGGATCGTGGCTCTTCCATTGTTTGGTGTATCTCAATTTAATTTGTTGTCCTTTATTGATTGGTCTTTGTAATTTGTTGTATTTCCTAATGTATTCCATTTGTATTCTTTTGATCTTTGATTCATGCTCTGGTTTGAATTCTCTTTTACTCTCTTGAGTGTGACTGAGAATATACACTGAAGATGGACCATGGACAAGTCAGCAGTGGTAAGTTTGTCAAGTTAAAAAAGATAATGGGATTATTATTATGAAAGAATATTAATTCTTTT
>TRINITY_DN167144_c0_g1_i1:0-902
CTCATTCGTTTGCAGCCTTATACTTTTAGAATCCAATTAAAAATGAAATCAGATACCCTTTGTTCAACGGTTCATTCTATCAGCTGAGTTGCATGTTTATTAATTGCCTTCCCTCCGTAATGGCCATCAACAGAAGGTTTTGCTGCCTCTATGCTCACAAAGAGAGACTGAACGGTTAATGAAAGAGAATCTGAATGGTTAAAGATGCCAGAGGAATTTCTCATGAAAACTAATGCAATTTTCTTTTCCTAGTTGATTCACCGCATTTTCATAATTGCTGATACGAGGTATTTCGCGACCAGTTTGTCCTAAACTTTGTGCGTAATGATGACAAATGCACCAAATGTACAAATGCAGATGATTAGAATCTAAACATTTTCATTTCTCTGCTTGACACATACTGCAAATTGTTCAAAGTTTAAACAATGTCAAGCATAACATAGTGTGCTTAGACTGTGTCCTATAACGGCCGCTTCATTAGATTTAGTTATAAGAAAATGCACATTGAGAAAGGAGAGCTTCAAGATCCGCACTTTTAACCTTGTTAAATGTAATTTTGCTGCAGGGATCTCTCAATAAATCCATCAGTCTCCATGGGTAGGGCCACTTACCGAATCTGTAATTGGTAATATTAGTTAAGGTTTTGTCTGATCTAATATCGCAGCAGCCAGTGCTTTCACCTAATGATATCTCTCCTGGTATGTGGGTGACAGCATCACTGGCGATAAGCTATTATTGCCAGGATGCATATTACAATTAAGTAAGTGGGTGATGTGCAAGTAGGTTCGGTATTTAATAAAAAATAAATAAAAAAATATTTTTTTATATGTGCGTGACAGCATCACTGGCCATAAGCTATTATTGCCCGGATGCAAGTAGGTTAGGTATTTAATAAAATAACG
>TRINITY_DN167161_c0_g1_i1:0-448
AGCACACCTGAACAATATTCTGCCACTCCTGAAAGTAGTGATGAATGCCAATTGCCAAACAAATCATCAACCCATGCCCAGCAGGTAATCCATCTGTTTTTCATGTGTACATTTGCAATGAGAGGTATTAGTTCAAAGTGAGACTGCCCATCCGGTGTTGTGCTTAACCTGTGACATTGAAATTCATTAAATTCCAGTCATTATTTATGCTGTTTTCTTTTTCATTGCAAGGAAAATGACGTTTTTGGGGTATTGGAAATTATGCTCGTCATCAATGGCTAAGCAGTTTAAAGCCTTTTCCTCTTTTATGTTTTTCCCATCAAAAGGAAACTAATTGTGTTCTTTTCCTTTTATTCAGGAAATCACCGGGGGCTTGAGTACCAAATCAAATTTTCTGTTCAAGGGATTGCTTCAGCATAGCTCAATAAATTCCACAGAAACTGCGAAG
>TRINITY_DN167182_c0_g2_i1:0-284
TTTTGTGGGGAGCATAACATATGTTGCATGATAGAGAAGATTCCAGTGGAGTATGTAAACACAGCAATGGAAAGATTGGTGAAGGGTGATGTGAAGTACCGTTTTGTAATTGATGCTGCTCAAAGTTTCAAATCTGATGGCGGATCTGATGAATGACACTGTTTTTAATTCATCTTCTCTAGGTGAGATAGAGAAGATTAGCATAAGTATCTAATTCAATTTAGAACCGCTGCCGTCTGCCGTGGTCAGAGACGCAATGTGGGGGCTCTCTGGCCATACTTCAT
>TRINITY_DN167229_c0_g1_i1:0-321
GGTCGCGAGGGGGATGTGGTGGCTCCTGCTGATAGCCACTCTGGTTCATAATGTAGCCTCCTCCTGCACTATACTTGTTAGAAGCAGCGGGGCCTCTATACTCGTTAAATCCATGGCCTCCTTCTGTTACATTTAGGCATGGGTCGCAAGGGGGACGTGGCGGCTGCTGCTGATAGCCGTAGCCTGAAATAGGTGGGGACTCGTAAATCCTCTCGTTCCTCCCTTGGCATGAATCGTACTCCCCATAGTATGCCATGGATTGAATGATTCACAGTATGCCGAACGCCAATGAAATAAATAAAAACAAAAATGAGTAAGCTC
>TRINITY_DN167229_c3_g1_i1:0-204
GTCCCTTTTCTTTGTTCTAAGAACAATTGGCGTTTGTCATATTGTGAGTTAATTCATCCATGGCATATTACGATGGGGAGTATGATTCATGCCAAGAGAGGAACCAGAGGATTTATGACTCCTATGGCTATCAGCAGCAGCCACCACGTCGCCCTTGCGACCCATGTCCTAATGCAACAGGAGGAGGCTATGGAGATAATGAAT
>TRINITY_DN167237_c0_g1:0-371
ACCCGCGTTCAAAGCGGCATTTAAGACGGCGTGTCCTCGTGCATTCCCCTTCCAAAGTAGCACCATATGCCCTCCTTCCACGGCTTCCTACACTCTCATCTTCTGCCCTAGCCGTCCTTTGCCCTGAATATGTGATGCATGCATTTTCTAAGTTTGGCTCCCTTGGGGCGCTTCTCAGGTAATTCAATACTTCCAGTCTAAGTTAGGTATTCGAATCCCAGAATAAGAGGTTGCATTACATGGTTATGACTGCAATTAATGTGTGTGTCGGACCAGCCATGGATATGAATTTGCTGCAGCATAATGGAACATCTATATATATTACTTTACATCTCTAAAAAACCAGCCATGGATATGACTTGCTGCAGCAT
>TRINITY_DN167292_c0_g2_i1:0-275
CAGGACCTCCTTGATATCTGTAACTTGATCCGATATTGCGTGCAAATTTCCATTGGGTAGCGTAGTTCATTAATCTCGTTCCAGAAACTCCTTCATCCCTGTTACTAGATCCGGGGTTGCGAGCCACGTTCCATTGGGTAGCGTGATTCATTAAATTTATTCCACAATCTCTGTAACTTGATCTGGGTTTGCTAGCCACTTTCCATTGGGTAGCGTGGTTCACTAACTTCTTTTCTATACTCTCAAAGGAAGCTACTCTGTAAGATATACAGATT
>TRINITY_DN167297_c0_g1:0-1211
GTTTCAACTGCTCAAATCTGCTCTCCTCCACTTTAGTTGTGACCTAACCCTAACCCTTCTTTAATTCATGCTTTTCCTGTGAAAATTACTCTGTTTAGTGGTGCAAGAGATTCTTTTTAAGGTCATATGTGTAATTGGAGCTCTGAACAAAATCCGATGGAGTCCTCCTCCTCCATACGTAGGATCGACATTCTCTGGCATCCTCCACTTATCATATTATTTTTAATGTTGTTGTTATTTGTGTGTTGACAATGCTTGGGTTATGGTCTTTGTTGAGAGGGAATGTTCATGGCGAATATCAGATTGTTTGATCACCTACAGGGTGAAGGAACACCCTCAACCATTGCCACTGTGGCAACAAATGTCGGTCAATATCACAATTCTGCACCTAATTCACATGCCCTTGTTATTTTTATACTCTATAATTTAAAGGGTACTAGATAATTCCCATCTCAAATGTCCTGTTGTAGGGGAGTGGATATTTCCAGGTGATGGCAGCAACCCAACACTCGGTTCCCATGTCGGTTTGCATTGGTTTTATAGGTATGGTTGCCCACATCTTAGCCCACTTGACTGTATTCTATTGGGTTACATAATCAATTGTCAAATTTCTTATTGATGGATTGTAGGTTATGAAAAACTATGGAATGATGGTTATGTTTTGGGTTTATCATGTTTCCCGAAGTTGCTACTCTGGTTTCCCCAGTTTGCACTACAATATTCTATTCCCAGGTTTTGTGGCATTTCCACAGTGGTTTTCTTGTGACCATAATCCTTGATTCTTTACCGAAGAAGGATAATGAAACATTCTTGTGTACAGGTGTTGACCTTGGTTGTGGTCTCCAACCTTTCGACAATAGAGGCGACTGGGTCCTTCATTCCTCCACCGAGCTACCCAACTGATCTGATTTCTGGGATTTACTCTTGCTACTGTTTGAAATGAATTGATAACTCATCTGTATGATATTGATGACCAGGAAGGGTTTAATTTTGCTCATGAAAATTGTTATCTATTTTCTTTCCTAGACTTCTTGAGATAACAGTGTAACACCTCTGGTGTATATTTCTGTTGCATCACTACCTTAGCGATAACCTATTCTAGCTTAGGGCTTTCATGTACTACTGTATGAATAGTTTCATTTGAAAAGTTAGTATATTTTATGTGAAAACTCTGTTTTATATTATGTTTGTTAATCATTCCTTATCAAAAA
>TRINITY_DN167339_c0_g1_i1:0-286
GTTCATTGTGATCTGAAACCTTCCAACATTTTACTGGATGAGACGATGACGGCTCATGTTGGAGATTTCGGTATTTCACGCCTCATGAACGATTCAACAGTAGCAGCCTCAGGGGACACTTCCAGTCATGTGATCGGGTCTGTTGGTTACATTGCACCAGAATATGGTACAGGAGGACGCCCGTCCATGAAAGGGGACGTATACAGCTACGGCATCTTGGTACTGGAGATGATAACGGGAAAGAAACCCACAGATGCAGTGTTTTCAGAAGAAGGGCAATCATTGC
>TRINITY_DN167378_c0_g2_i1:0-353
AGAGACTCGCCAGTTTCTGTATCGAGGATCTTTATTTGAGCGTTCCGGACGACTGTTCCGCAGGAGCCAGATTTGACGGGGAAAGGATTCTTTGCGAAGGCCAGGTTCATTGCCAGCACCGGGCCTGCTTCTGTCATGCCGTAGCCCTGAAAAAGTTAAACGATTGGGCCTGTTAGATGCAAAACTAGGTAGGGTATTTGGAAGGAAAAGCAAGGGGCTAGAAAAATTGGTCCATTTTCATTTATATATTTTAAAAAGATTTGTAGACTGCTAAAAGAATTTGCAGGTTCCTAAAAGATTTCGCATATTCTAAAAAGGTCAGCCAAGGTTCCAAAAAATTTAGCAGATTTTCA
>TRINITY_DN167387_c0_g1:0-620
CAAACTTTTGCACGTTGCATTAACGATGCAATGAAAGACGTAATGGATGACATTCACTTCATCTATATCCCCCATTACCCGGAGAACAAAGAAGACCTAACTGTTACGGATAGCATTAAAATACCGTATTTTCCCATGGTCCAAGGTTTCGAGAAGCCAGAGTTACAGCATTTGTTAACTCTGGAACACTTGGCTGCTATCAGATTTTGGATGCGCATTTGTGATTTGCGCAAGGAAATAAAGGGAAGGGATGAAAATGACGAGAAATTGCAGGGACTGAAGAGACTTTTAGATTCTGACCATTGGACGTGTCTTTCCATGGCCGTGATGGACAGAGAGGGAGAAGTGCTTACAACGCAGGGAAGACAACTTGTAGACATATTCGACCACGGCAACGATGCAGCAAAGGATGAAGCAAGAAAATTGGTGGTACAAATGATCAACGGCGAATCCAAGAAAAAGAGAAAAGAAGCAGCATCTCACTTAGATGACGTTAAATTTGATGGGTTAGAAATAAGTTAGAACTGTGTGTTATCTAATTGTTATAGAATTACGATGTAGGTTACAAATAAGTTAGAACTATCTGTTTATCTGATTGTTATAGAATTATAATTACTAGC
>TRINITY_DN167389_c0_g1:0-818
GTTTTCACAACCCAGTTATCGTGTGAACCATCTCATTTTTTCACTTTCCTTTCCCTTGCCTACTCCGTTCTTCCTTCTCAGCTCTGCGGCTAGCACAGTCCTTCGAACTAGGGATTCATTCCAAATGGCAGTCACCTCGGACACAAGCCCATGGCTTTTCCTCCACAGAAATTTTTCCTCTGGGTCTCAACTTCGATTTTTCGTTGTTCAGAAGCCGTTAATACTTGGTGGTTTCCTTATAGGTTTACCAAGCTTTTACTGGTAAGAGTATTCTATGGCTCATCGCTTATCAATAGTGAAGAATTTCTGCTATATGATTGGAGATTTAAGGTTCTTTTCTCAGGGGTTTTACTACTTCTTCTCCAGAATTGAGGAGGGACACCATTATTACTATTCCAAGGTTATATTTGGTTTTCCCCTCAAGAGAATACCAGATAATTTTTGTTCTTTTTTATGTATAGAAACTACCTCGCTTTGGGGAAGTTGCCTGCCCAGCTGCAAGCCTTGAGGCCAAGGCTGTGGCAATGAGGTCTTCATTTTTTATTATGTTTTTATTTTAAAAGGGGCTTAAGTCCTGCTGCCTCAATTTGGTCTGGTTTACTTTCTATATGAGGACTTAGGTTTTTAATGGTTACAGAACCATACAAAATGTAATTTCAAGCTCCTGTTCTGATGTAGGCATTTTTAAACTGTTTTCCTGTAATATATACAAGTTTTCCTTGCTATGAAATACATTCACGACTTTTGCTTGTAATATGGTATTTTCCTCAAGTTTGATTTCTATACACTTGACTTAATAATATGTTATGAATTCGCAT
>TRINITY_DN167401_c0_g1_i1:0-721
ACCGAATGGCCGCAGCTCTATTTGTTTCGGCTACAGCAGCCCATACTCACCGCATAATTTCTTCATGTCAAAATAGATTAGGGTTTTCCAAGAGCCTGCACATAACCAGTTTAAGAGATTACCATACTGTTTGCAGGTCACATGCTGCTAGATTTCCTTACCATGATGAGGATTTGCTTTGTAATGGGAGGGCTAGTGTCTACAAGGAATTTGCAGGGTATTTGAACAGAGTGTGGATGCAGAGATCCATGGCGAACAAATACTATGAGAAGGCCATGGAACTCGAGCCTTGCAATCACCATATTGTAAGAGAATATGCAGATTTTGTTTCTGAGGAGCTTCGAGATGTGGAAAAGGCCGAGGAGATTTACGAGCAGGCGTTGCAGGAATGCCCTGTAGATGTAGATTTGGTTGGAGGCTTTGCTTGCTTTCTATGGGAGACGGAGAAGTGAAACTATTGAATATCTGAGCAGAATTTTCTTTGTAGGGCCATGCAGTTTTAAATTGTATTCAACTGTTGCTCCAATCTCATAGTCTTTTTAAATTAATCCAACTGTAAAGGAGACATTCCTCGTGAAGAAACGATTGATAAGGTCGAGAATGCAAATGTATTCACGCATGCATTTAATGTTTATCGTTTATATTGCAGTGGTTGATTGTGAGATCTCTTGTTTTTTTTTTACTGAAATTTCGAAAGAAAAAGGATAAAACAGTTCCAAAA
>TRINITY_DN167402_c0_g1_i1:0-628
AGCGCATTGTCCCATATTTGTTTGTTCGAGGTGATGGAGTTATATTAGTCTCTCCACCTTTGAGAACACCTTAAGAGAAGGGCGATGAGATGGTTGATTTTACTCTTTCTTGTCATATCATGTTGAAGGATGATCGAAGGGTTTGGTTTTGCTCTTTCTGGTTATTGGATGTTTATTCTTGTATGCTTCTTTGGTTATCATTTAGGGTAACGTTGATGTATGTGGTTCATATACTTTGAATGTAATCTTCCATTTCAATATTGCTCTGACTATGATATTAGCTACACATTGTTTTCTTGTTTGTGGGTTAGGAGATTATTGAGCGCGATGTATATGTTGCCTACCACTAGTTTTGTCGTATGATTCATTTTCCTGGTCTCTGAGGGGGCACAAAATCAAATACAAAATATTTCTTACGTCAAATGATGTTCAGAGTAAATGATGGCAATAAGGTGTAGCCCTATTTGTCGAAATGTAAAAAGCATAAAACAGTTTGTAACAACAAAAAGAGCTACATTCTAATGCTTCTCAACAATGAAATCCTTAAAAAACAATGTTTTCCGATGTGTTGGCGAACAAGATATTAAATACATAAGAGATTGCATGATTACACTCTACAAAATGTCTG
>TRINITY_DN167433_c0_g1_i2:0-276
CAAGAGATGACCCAAAATGCCACCACCTCTACCTCCCGACTTCGTACGGGTCCATTTGTTTTTTTAAAACGATGATATAGAAAGCATATCATTTTAACTAAATGCATCGATAACTACTGATATAATCATGTTCCGCGTATAATGAGGTCTGCAGGGCAGGCGAAGGTAGTAGTAGCCGGAGCTGTCGCAGGAGCAGAAACTGCAGCTGAAGCTGAAGGAATATAATAATGGTAATGACAATGGAAGAAGAGACAGAGGTCAAGGCCAGGGGTAGGG
>TRINITY_DN167465_c0_g1_i2:0-500
CTTTGATATGTATGTTGAGCAGATTAAAAGGCCACATGTCTGGGGTGGAGAGCCTGAATTACTGATGGCTTCGCACGTTCTCCAGTAAGTTACTTTATCTAGACTTTGATATTTTTTAGATTGGTTTCCAAAGCGAAAATAATATTGTGGAAAAATTTAACAAAAGCAGCTAGGTCAGATTTAAGACATTGACATAAATATGAAAGCATTATGATGGGCATTGCATCGTATATTCAGTTCTTGCATATCGAACATAAATGGGATGTGTAGCAATAGACGTTAAAGGGTAGATTTTGGTCTGTGCAACAATGAATTATTGTGTTTTGCTGAGGGAGACAAGTGTTAGAACACTGCAGTAGTTATTACATCGGTTACAAATTGCTATTAACTGAAGTTAATGATTTTATCTCTGGATGGATACAGGATGCCAATAACTGTGTATATGCGTGAGAGGGACGCTGATGGCCTCATTGCCATTGCAGAGTATGGTCAAGATTATG
>TRINITY_DN167469_c0_g1_i1:0-1607
TTATAGCTTGTCAGGTTAGGTCTGGTCTGGCTAACTGAAAGCAAATGGCAGAGAGAAAGTGCGGGGCAATTGGTTTTTTCTTTTCCTTTCAGTTGTTTGAAGAGTTCATGGGATTTGATTTCTTTCAACAGTTATTGGTCCGTCAACAGGGATTGTCTTTTCAATACTTTCTCCTTCAGGAGGTTTCTCAGACTGGGCCGGCCCATGTGTCCCTGACCATGACTTTCCCCTTTAGTGATATAAGACCTGTTGATGTGAGGCATCCATGCGCATTGGGATGTGCATGCAGTATTCAGAGCTAGCTGCGTCCTTATATGAGCAACACTCAACGCCATTATTTTATCAATTTGTGCTTCAGCTAAGCTCCACAGACAACGGTTGTTCCTCTGTGTTTATCAACATGTTGCAGCAGCAGCACCAGAAGCAGCCTCTTGTTTGTTCTTCCAGTGGACCAAAATGCAGGTACAGAATGGATGCTAAGTGCCCTTCAATGGAAAATGGCACTAATCCTGATGAGATCCAAGGCATTTCTGAGTCTGGGTGGACTACTTATTTTGATCAATCCTTGGATGAATGCTCTGATAGTTACTGTAACAGTAGGAGCCTCAGTGGCTTTGAGGAGAATTTTCGGAGAAACAAGGCTCATCATGAGGAGGATTCTTCTATGGCTTCCGATGCTTCTTCTGGACCACGACAGGCCTTGGATGTAAGCCAACTTACTGAACCACAAAATGGTGGTCAAAGGGTTTTATCCTCCACTGATCAGGATTTCAAGTTAAGAGCATCTCATCTTGCTGAGATTAGAAATCCTAAACGCACAAGACTGGAATTGGAATCAGATGCTGCTGTTGAGAAGGATCTCTATCTTCTGGAAGATACTGCCAGCTCGCCTGTGTGCAGCTACAAGGTACAATAGATACACAGCTTTAAGGTATGATCTGATGCAAGCAGAACAGACACCTCAGTTAGGTCTCATAATGGTTTATACCCATTTAAATAATGTAGGTTGAATATGGTTATTAATTCATCCATCATGTTTATTTATAATTTACACTTTCAATGTATAAAGCATTTTGTAATAGAACTAAGGACTTTTAAGATCTGCATTTTTCTTCATGCAAATATTTTCTATCATGAGCAGAAGATTATTATTTGTTATCAATGTGCAGTTTTTACTCACAGACAATAACTTCCATATTAAGGATTTTGTGCAGTTCTCCAGAGCCCTTTCGAGATCAGGTTGATAGTTCGTAAAAACTCAAGAAAAATGTCTCAGATCCTCTTTTCAGGTTGTTAGATTGCCCACCTTTGCTATAATCTTGTCAGTTCTAAGTATTCTTTGAAATGTATCTCTGATTTGAGTGAACAAACAGTCGATATTTCCAGACTTCCATATCCGATCATGCAGAGGTTAGTTTGGATGCAGTTCATACGTTCATGAGGATAGGAAAAACCTAATTAAATGATGCATCTTGAATTTTATGAAATGCTGCTTGAATATCGATCGGGCCATAATATACTGGCAGATAATATAGTGCCATTATATAGAAAAGTAGTGCAGTGCTCAATGTTATTTTTAATCTGTCTGGCATCAATGGATTTGGTTT
>TRINITY_DN167542_c0_g1_i1:0-263
CCAACTCAAACCCAGTCCTCCATTTTCATCAAGATTCCCGCCTTCGAGAAAGAATTGAAAGACCAAATGGAAGCAGAAATAGGGCGCGCTCGCCAGGACTACTACGAACGGGGGGTCGCGGGTTCGATTCCTAACAGAATCCAGGAATGCAGATCCTTTCCTCTCTACGCCTTCGCGAGATCGCAGCTCGGCCCCCCGCTCCTTTCCGGCGCTCGGGTAACTTCTCCGGGCGAATATATTGAAAAGGTTTACACCGGAATCCG
>TRINITY_DN167594_c1_g1_i1:0-220
AGTGCATGATGCACCGGTCTGGCGGGTTGGTTTGCATGCCCCCTGGTAGGTTTCAATTCCTGTGGAGGCTGCGCGAGCTGCAGCGTATGGCGATTGATTGCGACTCCGATGATGGTAGTTATAGTTTCAATGTGACAGCTGTCAGCCTTGCTGACACGCATATGTACCATATGTATATGTGATAAAAGAGGGCCCATATCGCTTCTAAAGAGAACTAGCC
>TRINITY_DN167606_c0_g1_i1:0-594
AAATAGAATTGCATGACGTATACAAAGTATGGTGTCGCCTTGTATTTTCTATATCTTTGCAGGACAAATAGGGGTTATATATGTGACGGAAAAGGTGCGTGGACCCGAAATTGACTGAATCTGGTCTGTGGGGCCTTATTTTGAAGGAATAGAGGCAGCAGATTCGTGGCTTTATTGGGGCTTTTCCAAAGGGAGTTCGGGTTTGAGGAAGGATGGGATCATGGATGTTTAAGTAATTTCTATTTCTGGAATCTCGGCTTCACCGTATAAATCCAGGAGCTGGTTGGGCTATTTCAGAAAGCTATTATTGGGTTTAAATTTTGCACCCGGCATTTTCTGCTGGTGTTTGTTGCGGTTCTCCAGTCCGCGGGTCTGATTGATTAATTAAAGAGCAAGAGTGACGAAAGGAGTCTGGGGAATGGCGAGAGGAAAGACCCAGATGAAGAAGATTGAGAACAGGACCAGCAGACAGGTCACATTTTCTAAGCGAAGAAATGGGTTGCTGAAGAAAGCTTTCGAGCTCTCGGTGCTCTGCGATGCAGAAGTGGGACTTATTGTATTCTCCCCAAGAGGGAAGCTCTGTGAATTTTCGCG
>TRINITY_DN167611_c0_g1_i1:0-220
AATCGCCCTCTGTTCTGAGCTTGTGCTTGTTTCTTTTTACAAGTATGGGCAGGACTTGGAGAGCAATGGGGATGAGTTTCTTGGTGTTGGTATTGATTGGTCTGATTGCCTGTGTTTCATGCCAGTCCGACGGTGATGATTCATCTCCCAAGGGTTTTGATGATAATTTTCAGATATTGTGGGCTCAGGATCACTTCAGGACCACTGAAAATGGTCAAGT
>TRINITY_DN167614_c0_g1_i1:0-792
CAAGGCCTGGGCAAATGGTTGGTGAGAGTGGGCCTGAGCCTTCCATAAAGGATAGGGTGGGGCCTTTAGTAGAGGTATGGTTCTAGAATTGTCTATGTTGTTTTAGAATTTATGAATACACAGAGGACATAGGACTCAATACATCATTGATTAAAATACACTACTAGGAAGCTTAAGAAAACTTAAATAGAAATACTGCATTGGTTTTAACTGAAACACAGCTGATTGCTGGTGAAATACCTCCCACCTCCCATCTTATGTTGCATTCTTTTGACATGCTATATAAATTATGACGATGCACATCGAAAAGAATTTGTGAGCTATTCTTTTGCCATGTTGATTTCATATGTCTCTTAGTGGTGGGAATGCTTTATGACTCTTGATGGTTATAAATTTACCATGCATGGCAGTTGAGTTCATTGCCATTTATATGTCTGTAGTATGCCACAGCATATTTATGGTTGGGATGTGGAGTGAAATACGTACTTGTTTTTGCTTGCAATTTTGTGGTTCTCTGTAATTTATTTGGTCTGAGAGATGAAAGGTGCAATACCAAGAGAGTTCTTGCTTGCAAGTCACTGTCTTTTTTGTCTGTTATTTTTTTTCTTCGTTTCCTGTGAGCTAAAAAAATTGTTATGTATGTGAACCCTTGTTAAAACTTGTATATGTATTTGCACTTGTAACTAGACTTTGTCACACAATGCTGGACAGGAAAATGAGAGACGACATATTGGCTTAAGAATGGAAGGTAGGACCATGGATTTGAGATATCTTGAAGAAGGAGCTGTACAT
>TRINITY_DN167623_c0_g1_i2:0-1377
ATGAAATTGCCCTTCAACAAGGAAGGTGGCAGAACCCGCCTCAAGAAGAAGAACAAAGAGGAAAGCGAGGACGATGAGGTAAATTTGATCTCAGAGTTCTATCATTTTTTTCAGTTTTCTCTTTCTCGAGCATTAATGTTTGTAGTATTTGCAGGTCCATTTCGAATAGAATGCGATGTTTTCTGGCTTAGGAGTTAAAATGTGAGAGATATTATGGTTGTTACACTGTTTCTTACATGAATTATTTTTTCATCTTGTGCTTTGGCATCCATGTTAGTGATGTTTCATTTTACTCTGTGAATCTCATATGCAATCCCGTTTTTCTTAGGTGCTCTAGTTGTGGAGACTTTTTTTCTTTCAATCTTTTGGATATTGGAAGGCAATAACACATTTTATGGGTTTAATAGCAGTTTTCCTGACTGTGCAAAGAGTCATTGTTACAAATATATTCATGTGACCATGCCTCCATCCAATCTTCTTTTTAAAATCCGTATTGAAATTTTTGCACTGGTTTTTGAAACTCCCAGTGCCTGCTTTCTATGGTCACGTTCCCCCACCATTAGAATTAAATGTCATATTTGACTGTGACGTCTTTTTCCGTATTTTGCTTATATTGAAACGGTTATCTTCTATTTCTCTTGTTGTGTATCTAACTGTCACAGGCATTTTTTCAGCCCCATTGTGATTGAACAGTGAATTTTAGTTCACAGAGCTCGCAGTCTAGGCAGGTTGTGAATTAGATAGACTGTCTTCTTGTGTTTAGTGCATTCTCTGCTTGCCCGCTAATATGATTGCAGAGTCTCAAAAGGAGCCCCTTTTCAGCATTGACTGTGCCTTCTTGTGTGGTGCATTCCCTGCTTATCATGCTAATATGATAGCAGACTCTGTGATTTTCACTGGGTTTTAACTCAGTTGCTGTGTGATTTCATCAGTGTTTAGTTTTTCCATTTGACTGAGCCACGCGAGAACTTTAATGAATTTAATTGCGAAAGATTGAGTATCGTATATGATTGAATTTGATAGAGGAAATGTCTTGCTGAAAGAGTTAACAAAATAGTAATTCGCACATATTAGTAGTAAGTTGTCAAATGATCATTTTGGAGTCAGAAATCGGATATGATTAAAATTGATAAATGGAATGTCTTGTTGGAACTGGAAGGTTTGCAAAGTAGTAATTGCCACACATTAGAAAGCTGTCAAATGAACAGCGCGAGTTTTTCAATTTTAAAGATTTCTTATTTCGATTCGACAACTGACTATATTCAACCGGTGTTTCTGTTGTTTTGTGCAGTATTGAGTAAACTCCTTTGGAATGCTGTAACAAGATAGATAGGACTATACTTAGCTCGGACAACTGCAGTATTTTGCACTGTTTCA
>TRINITY_DN167653_c0_g1:0-419
TTTGCGCGTTTTCTGTGTCGTCCTCTGGAGCACGTTGTGTGCTTCACAAGTCCTGCATCTTGAGGGATGGCGATGTACAGTATGAATGTCAGGTGAGGTTACATCATTCGAATTTATAAATTCTACGTGAAGTACTGCATGCATTTCTATTTTCTACTCACTCTGTTCCTCTGAATTGATTGGGTAATGGATGGTGTACAGGCATCGGAGGCTATGGCAGAGAGCAGGAAGGAATTGTTAGAAACAGAAGAATGCGTGAAGGCTTGTGGGGTTGAGAGGATGACAGTGGGGATGTCTGCAGAATCATTAGCGGAAGGTGGGTTTACAGAGAAGTTGTGCTCTCCGCGCTGCTACAACAACTGCCCCAACATCATCGATCTCTACTTCAATCTTGCTGCAGGGAAAGGTATCTACCTGCC
>TRINITY_DN167669_c0_g1:0-426
ATTGAATTCTTTAGCTGACATTTTATTGATTCAAAGTTGCACTCCACGGCCAGCCTTTATTTTCCACGTTCCACTCGGCAATTATTTTTTTGTGAAATATGGACAAACAAGGAATCTATACTATGCTATGTGACACACCTTGGTCCTTCTAAATATGTAGGCCTATCAAGACCTATATTGTGATGTGCTGAGAGTATTCTATGCCATTTCCTAGGCCCGCGATTGAATTCTTTAGCTGACATTTTATTAATTCAAAGTTGCAAGATGACAGATCTCAAGAACTCTGCTCCTAATATGGTGGTGATGAATAGGGTTTTGATAATAGGGGGCACTGGATACATTGGGAAATACATGGCAAAAGCCAGCGTTTCACAGGGCTATCCAACCTACGTTCTTGTCCGTCCTGCTACAGCAGCTGACACTGAT
>TRINITY_DN167693_c0_g1_i1:0-1014
GTAATAGTTCTCCTTATGGGAGGTACAGATCAACATCATCATCATCTTCTTGCAGTGGGGATGGAGATGAAGAAAACACAGATAGAATTCTACATGCATGATGTTGTGAAATCCTTGAAGAATGCCACAGCAGTGAAGGTGACTGATGGCCCTCCTGGATTTGGAATGATCAGGGTCATAGATGATCCTCTCACAGAGGGACCCCAAAGCAATTCAAGGGAGTTGGGTAGAGGCAGAGGAATGTATGTGCAGGACTCTCTCAGTGGGGTTAATCTGTTATTGGTATTCACTGTTGTTTTTAAAGCAGGAGAACACAATGGAAGCACTCTTTCCTTGCAGGGGCAGGACGATACAAATGATAAGCTGAGGGAGATATCAATAGTGGGGGGAACTGGACATTTTCGTCATGCCACAGGGCATGCCATACTTGAAACACAGTTGACAATGGGAGCCAATGCTATTCTCAAGTTTAATGCCACTGTTCTTCACTGATCAGATCTTGCAGAATCACTACTTCCTGTATTGATTTTGCTCTCTCAAGCCTTACAGGAGCCAGGCAGATTAATTAAAACTAGAGTTCATGTATATATGTGAACTCAGAGAAAGTATATAATACTATTCTCGCAGAGAGTATATTTGTAGATTTGGTATTTATTACTCAGCGCTCTGGGTAAGACAGTAAAGTTTAAGCTACTTATGCATTCCTTCAGCTACAAAGACAGGCAAGTCTTGTATGTTATTTATGGTACTGTTATGTATTTTGATTGAGATTTTGTGGGTTCATGTGTGTATTATACAGTCTACACAGTGATTAATGAAACTGGGAATACTTTTTATTTGTATGGTAAATGATTCTAGTGGATGAGATCAGGGGATTGTGTATAAATTTTTTGATTTTTTAATGTTCAGTTTTGTAATGCAGGTTAGTTGCAGAATGGCAAAACAGGTTTTGAATTAAACAGATAAAGATCTTGACTTTCAGCATTGAGCTATTACTTAGCTTAAAAATATCAG
>TRINITY_DN167702_c0_g1_i2:0-286
AGGACATGCCCCATTCTTACTGCTCTTAGTAACTGTTCCAATCTACAACTTTTAGACTTATCTGAGAATAACTTCACTGGGCAATTGCCGTTTTCTATAGGCCACCTCTCTACAAAACTCGACGTCTTAGACTTGGGTATCAACGAATTCGCTGGGGAAATACCTCCGGCTATTGGAAATTTAAGTAGCTTAACATTCCTTAGTTTAAAAGGTAATTCTTTTACGGGGCCAATCCCTTCTTCAGTTAGTATGCTTCAGAAGTTGGAGAGGTTATATATGGAATCTA
>TRINITY_DN167717_c0_g1_i1:0-2189
AGTGGATTCGTGCATTCTTCAGAGTCTAGTAAGTGGAAGACGGCGTCTCACGCTTCAAGGGGCTTTGAGGTTTTTGATAATACGAATCCATTTCAAGCACTCGTACCATCAGATTGTTTTCAAAACAAAATAGCGGAAATCCAGTTACAGGGCCAATTTACTCCTTCGATACGCAACTTCAAGGATTACTCCTTCCTGGCAAGCTCCACTGAAGGCCATATTCGGATAGTATGGTGAGCAATAGTTCCGATGATTTGGAGGCTTGTTTCACAAGCATTAAGAATAGAGAGCCCGAAGTGCAAATACACAGCAGAGATCTCGCGGACTTTTCAGAATCCATCAGGATGAGTCGCTTGCAAGAAGACTATGCGAACGGTCGTCGAAAGTGTAATAATAATGAACTACAAGTCAAGGGCAAGGGTTTGAAGCGCAAGGTCTGGGCAACGGGGAGAAATGCTGTTTCTGCTGAGCCACGGACAATGAGGAAGGTCGAGCAGGAAGGGAAAATGGTGAGCTTTTCTCGGCTGGCTGGAGGAACAGATCGTCACAGTAAAGTCGTCACAGCAAAAGGACTTCGTCACAGAAGGGTTAGGCTCTCTGTTCCTACGGCAATTCAATTGTATGACCTGCAAGAAAGGCTAGGCCTTGAGCACCCCAATATGGCGGTAGACTGGTTAATTAATGCTGCAAAATTAGCTATAGATGAGCTCCCCGTCAGAGAAGCAGAAAAGGCTTCTGCTTATGAAGGTCACATGGCTCAACGAACTTCCTCAAACTGTTCCATTGTAGAGCATTTTATTGGATCATCAAGACAGAGGGAAACTGCAGCTACTGGATCGGCCATTACAGCATTTACAGTTGGCCTCGGCTCTGAGACAGCCAAAGGGGCGAATTCTTTTATGGATATTAATACAAGGGCTATAACTATTACGAATATGAAGGGACCGGAGTTGGGAAGCGGCGGCAGCAGTATTTCAGATGCAAGCATAAAGAGATCAGCCGAACGTACATCTAGTTGTTCAATGTCAGACCTGAGTTCCGAGATGGAGGCAATATTAAAAGGTCGTGAACTGGGGACGAAGAAATCTGCCGTTGCAAAAAATGATTTTGGATCTCAACCAGTTTTCCCCTGCACAGCGCTTCCATTTGAGTCTCAGTGCAGCAATGATGTTAACCCATTCGGGATTCATACTCGGTCCTTGTCCGGGGCAGTTAATGTGCAACAGCAGTTGGATTATACTAATTTACAGTCCTACACAGACATGTTATACAGCCATGATTCTCATCTGCTCCAAAACCTGGATTCTTCTTCGCCAGCGCCACTCCAAAAGTCCTTTCTGCCAGTGCCGAGTACCCCAGAGATTATTGAGGCTTCCATTGGAAGCTTTTGTCTTGACAGCTACGAAATGGCTGACTCCCCTATTTCTGGTTTTGATCATTACTTGGGATGCAAGTTAGAGCAAGGTCAGGCAAATTTATCCTACTCCAGTGTTCCAAATATGATTCTGAGAAGCGTTGAGCAACAGCGACAGAAACAAGCACAGATCAACTTTCAGCGTTATGCTTCGACTTTTCTTTCAACATTGTCTAACGATATAGATTTATCGACGTCAAGTCTATTCAATATGGGACCTCTGCAATCGATTTTCTCTTCTATCACAAGTATACCTTCTCTCTCCCGCACTCATAAGAATAACTATGGCGACGACCCTGCAAACGCAGCGCATGATTTCGTTCCATTCCAAGATTACGAGGCGCGTCTACTTGAGAAATTTCACGAGCGTAGGACAACGTAAGGCATGAGCAGAATTATCCACGATTATTGGTTCAATTCACCACAAAGTACTCCATTGTAGTAATTGAATCTTCAGTGTTATTATGCTCCTACAACATCTTCACAATAACTGAGCTCAACTTTCACTAGACATTCCCAATAGCTCCGATTTTTTCGTGCGGAATAGCTCCGAATGAAATCCAGAATGGGTGTTGCTAAAGTTCTAAAATCATTCAATCCCTTGAGGACAGCATATTGAATTCCCGTAAGAGCAGCAGTTAGTGACAGCACTTACTATTTAAAATCATGCAGCATGAAGCTCGAGACACCACAACCATGGATATCAATTGTATATTAGAAGTCACATAAGTCTGCTGGTACCATGACCAGCTTTTCTAATGTAAGGGATCGCACT
>TRINITY_DN167744_c0_g1_i1:0-248
TGACAACAACCTTCTAAGGGAGGTGGAAGGAGATGAATTTGAAGAAAACAATGTATTCAATTGCATATCTTCTCTTATACAAGTTGGTTTGGTTTGTTCAAAAGATTCACCCAATGAACGACCAACTATGAGAGATGTGGTAATGGTATTGGAGAACCTTAAAAATGATTTGGGGGAAAATGCAATTGCTTCTAGGAGATTAAGGCAAAGCATATCTAATTTGCTTAGCAATACACATGCAACAAGGC
>TRINITY_DN167744_c0_g3_i1:0-353
GACTCTGGTGATTCACTTAGTTCAACACTTGCTTTGAAAGGATCTATGGGTTACATTGCTCCAGAGTATGGATTGGGTGAGAGAGTTTCTATTAAAGGAGATGTTTACAGCTATGGCATTCTACTATTGGAAATGCTTACCAGGAAAAAACCAACCAACCACATGTTTATTGGAGACCTAGACTTGCACAAGTGGGTGAGCTTGGCATTTCCAGACAGAGTGAAGGAGCTGATTGACAACAATATGTTTAGTGTGCAGGATGGAGGTGATTTTGAAGAAAATAATATACACACTTGTCTACTTTCTTTCCTACAAGTTGGTTTGGTTTGTTCAAAATATTCACCTGATGAACG
>TRINITY_DN167750_c0_g1:0-1685
TTCTGAATAGATGCTACAATCTGTGTGAACTTCCTCAGAGCATTGGAAATCTTTCAAAGCTAAGAATTCTAGAAATGGAAGAAAACTATAGTTTATCAGTGCTTCCACCTAGTTTTTCTAGACTTACTTCATTGGAGCATCTAAAATCAGGTGGGTGTTGCCTTCCACAGGATATTGGAGATTTTTCATCATTAGAAGTTCTATGCCTGAAATCATACAAATTTTCCTCCCTGCCTGCAAGTTTTAGCAGTCTTCCTCGATTAAATAAACTTTACCTGCAGCACTGCACAGAACTCATAGAATTATCAACTTTTCCAAAAGAACTGCTTGAACTATTTATTGAAGATAACTTGGGATTAAGGAAAATATCGAGTTGGTCACATATGAAGAGATTGAAGCTACTAAGAATACACAACTGCAGAGAACTTGTTGAATTGCCTGATTTTGCATCCCAGCAATCCTTGCAAAACCTTTCAATTTCAAAATGTGAAAATGTTACACATATCGCAGGTTTGGAAGGGCTGAGATCATTGAGAAAATTGCACGTGGCTGGTTGCGGATTGCATGTGGCACGTAACAGCAATTCTATATTGAGACCTTTCCAGTTAATCAAGGTATCATTCATCATCATCTTCTGAGGACTACTATTAAGTATATTATTTGGCATATCATTCAGTGGTGTAATGACAAAAAATAGATAAAAATGAAAGGCTTCGTGACAGCGGATTCTAATTACAGCGAGCCTAGTTTTGGATACCATTCTCAAAATATTACAATGAGTTAAATCAAACCTGTTGTATTTACTTTGTTTTTCAAAATTTTCACTGAAATCTAAATTTTAAGCAAGATCTCTGTACATTTACATAGCAGTAAGTACAATTACCTCGTGGACATTTTTCAAATTTCTAAGAAATGATAACACTGACCATTATTCACACTGATTTAAACTACAGGAAACACATTGTCTAGAGTTATTCAGCTTTTCTGCAAATGAGGTTCCAGAGAGCTTACAACACAAAATGCAGACCAGTGGAGATGATTTGCTGAATGTTATATTGGAGATCAATGAGCCATGTACAGGAGTTATATTATGCTTTATGGTGAATTTTGACGGTAGCATAACTTCGTTGAGTATAAAGATAAGTATTGGGAGAGATGCCAAGGAGATTTTCAACACCAAGCTTCTCAACCACTCAAAAAATATTGTGGGAGATCAGATTTTTGTGCATATTTTAAGAAAAAATCATCCTTTAGTAATGATGATGCAGAGTGGAGATGTGATCAATGTCAAGGTAGAAGAAGATGTGGAAAGAAATCTTATCAGAAGTGGTGGGATGCAACTCTTCTCTGAAGGAGAAGATGGCACAAAAGAAGATTTAATACTAGGGAGACTGGGGAAGGATTTGACTTTTATAATGGAAAAGTATAATGAAGATGAAGAACATATTTGAGGAATATATTGATTCTTTGTAACCGTCTGGTTCAGTAAAATAATTCTGTACTATTCACATTGATTTATTCTTTCCATAGGAATTCATATCTGTATAAAGTTTAGCTAAGACTTTATACTTCATATTTGTTTATTTGAGAAAGTTATACTCCATATTTGTTTACTTGAGGATTTTATGTAACTGTTGTGTATAGTCAAATAATTCTGCACTTTCTTGATATTTGTCAAAAAAAAA
>TRINITY_DN167811_c0_g1_i1:0-1531
GGAAAAGAGACAAAATTATATATATCAGAGGTCTCTGTTCAAGAATGTTTGAACAAAATTCCAATATAGACACAACCAATAAGTGCACTTCGATTCATTTCTTTACTTGTGTGGTTACCAAAATACATGATTAAGAAAAAGAAGCCGTGTCCTATTAGTTTTGCAGCTATCCTCCTCTAACTCAGATGCTCTCCTGTGTGATTATAAGCCCATTTGCAAGTGGTCTTTATGACGGTCATGATGACCATCCAAAGCATTGTCTTCTTGTTAGTTACACTGATGAAATCCCCACTAACTGAGATGGATTCTCCATGGCTCTCTGCTATATAAAAAGACCCAGATGCCATGAATCCACCTTGGTTTAACCATGAAGCAATAGAATATATTCTAGAGGATTTGATAGATTTCAGACCCTCAATCTCCAAAACACATCATCTACATTTGCATTCAACAGAGATTTGGCTTCTGCAGGAGAAAATTACTGATACCTTGGTTTTGAAGCTATTTTCCTAAGTGGGCTCTGAAGATCTTTTGAGCAGGATGAATTCAAGTTGTGTTGCAGGGTGCCTAGATGCACAGGCACCTATCAGGGCTAGTTTCAGGAGCATACACAGGTGGCCTGATTCAGAAGCAGAGTTTGTGAGGATAATGAGCTTCAGAGAGAATGAGGGCCCACGGGAACACAAGGAATTCGATGGTTATACCAGCAGACAGATGTTTCTCAGAAGCTACACCTTCTCCAGAAAAGAGACTGTGCCTCAGAAAACCAAGAAGTGTTTTGGTAAAGTTAAGGAGAAAATGTCCAGCATGGTTGTCCCAAAGAAGAAGATTAAGACTAAGAAAAACGCTTCAGTTATAATAAAGATCAGAGACAAAATTATGGACAGTTATTATGCTGCCATGGCTGCCATCTTCCACCGCCTGTTAGCCTGCACTACTAGTGTGGATGTCAGGGATCAGTCATTGACTGAAAACTGATAGATACCATTAATCTGTCTGGTTTCTTTGTCCATGGAATTTGGATTTTCTTTTATACAGCAGAGGTTTTCATATGCTGTAAAGAAGGGCTTGGTATGGATGGCGTTTGCTTTTTCAATTGACTATGGAATCTCTTCAGAGTTTTCCATGGATGTTTCCATAGATTAACACCTCAAAATATGGTATGTTTCTCTGTCTCTATTGTATGCATGCCCTTTGGTGGGGAGATCTTCATGTGTGAAGCATTTATCTTACAAGAACTATAAATATATTAGCATTGGTAAATCTGATATAAATTTCCATATTTAGTCACTTATTCATGGATGGTATCACAAGTACTTGGACTTTTCTTTGGTGGATATGGTTTGGCATTGAATAGGCTGGAAGCTTGGTAGAAACCATGCATTTGCATCCCACATAAAGAAAGAAGGAAAATGATTCCCTAGAGGGTATTTGAAACTCTGTTTATCTTTGATTTTGTCACTGTAATTTTCTGCAATCATAGGTCTCTAATTTGGCTAGTTGAGCTGTTCAGTGTTTATTGCATTTGATT
>TRINITY_DN167853_c0_g1_i1:0-982
TAGGTGGTCTAGCCAGGAAGCAACTATGGTGGCCAAGGCGCTCGCTATCTTTCAATTCAACTGGTATCTGGCAACAATTCTTGTATTCACAGTCATCTTGTATGCTAGAACGGTTGGACTTTATGCCGATGAAGCCGCTTATCAGCCGCTGCAGCGCAAGGCTGCGATCGAGGGCGACAAGAAGGGCGACGCGGCTGTCGAGCTGGGCACCCATGGAGTCGAGGGACAGTACTTTCGCGACGGTTCTCCTTAGGCTATAAATGCAAATAGCTCCTATTTTCCATTGGCGTTAATTCTCCAAGCTTTCTTCTTGGCTTTTTTATTCTTGGGATGTAATTCTAGGTGAAGCCTCCCATGTATGATCAATCTACAGTACTAGAAATAGTTCCACATAAGATACTTTGCCTCCTGTATTGCCAACAATCGCTGGACTTATGATCACTTTTCTTGCAACAAAACATATTCTGCCATATGCTTTTGGTTTGTCATGGTGATTGTTAGCTGGGTCCCCCCGGAGTTTGAATAAATTTGTATAACGGAATAATCTCTTTGTTATTCTCTCCAAGCCTCTACAATTTGTATATTTGAGTGGCTTTTTGCACACTCTTTTTCTAGTCTCCTTTTCCTACATGGGAATGGCTTGTTTTATGATTCCTCTTAATTTGAAAAAGGTGGTTTGAGCTAAGCTTTTGCTAGCTTCTTGTCCACTTAATTTTATGGCTTCTTACTTGAACCTCTATTAAGCTACAATGAACTTAGGATCTATTAGCCATCTTTGGTAGCCTTTGGATATCATATCTCATTTTCCTTGTGGGCCTGAAATCAATGATTCTAATGGAATTTTCAAAGTCACTAAAGGTCTCTTAATGAAGGATCTTGGAAGGTGAGTTTATCATGCTTAACTTTGCCATGGTGCTAGCTTCTACAATGACAACATGTTAAACCTCACACTATTTGGAATAAGAGAATCATTTGAATGTTG
>TRINITY_DN167867_c0_g1:0-544
AAAAAATTTCAGCAAGTCTCACCCGCAATTCTGCTCTACTTTTCACCATAAAATCCAAGGGGTTGGACATCTGGTTTTGTGTGCAGATACATAGAATTGAGCTCCGTGGTTGGAATTAATGGCAACCCCTTCAGAGAGAGGTCCCACTCCGAATTCCCCGCCTGCTCGTCAACTTTGTCTTTGTGCTCCGACGTCCCACCCTGGTTCGTTTCGTTGCCGGCTTCACAGAGGGGTACCGCCTAAAATTACAGTACAGAGCGAAAGCGGCCATGGATGTACAGAAGTCCATTCTGCGTCGGCATCGAAAGTGCCAATGCCTGTAACGCCTACTGCTGCGAGACAATAATATAATATCTTTAGGTTGCAGATAGGATGCATATTTTCTGCACTAAGAGCGCCACTCTCTGTTCCGTGTCACTGTTGTACCAGAAACATCTATCAGAGTAAATTTTCTTTGTAACAAAATGTTTTTCAAATATAATTGTTGGTTTTTTTTCGACTAAGGAAATTTTGTTTGGAGCGGTGAGACAATTTAACATATGGG
>TRINITY_DN167871_c1_g1_i1:0-454
CAAACTCTTTCATACTTTCATCGCAGTCCCCTAACCCTTCAACGGGTTCCCAACTATCCTCACTCTCATCATAACCTTTCCAATGCACCTTGAATTGTAGTCCAGATTCATCGCTTTTTGTTGGCTGCTTGTAACGAATTCCAATTAAACTTTCCACTTCAAATTCTTCTTCTGAAATCTCAGAATCATCATCTTCTTCCTTCTGATTTTATGTCTCTGCTCCCTTAGTATTACCTATTGCACCGTCCGATCCACAGTATTCTTTGCAGAGCCTCTTCCAGTTCTTGAGCAATTCCAAGAAATCATCTGCAAATTCATTGCGAACCTCTGTTTCCGGATGATTGTGCTTCAAGCTCTTACAGGCAAATTCATTCAGATCCACTGATTCGGGATGATTCAGCTTCAAGCTCTTACAGGGAAATTCATTCAGATCCACTGCCCAAATAGTAAGAAG
>TRINITY_DN167872_c0_g1:0-344
CGGAGATCCAAAACAATACAGAAATGGCCGTTTGCTGCGAGGTTTCTTTTGATGATCTCAGGCCTCATTTCAGTTATAAGTCTGCAAGTTGTTTACGGTACATACAATTGATTTCATTTTAGGTTGGCTTGCTCGTAGAGATTCTGTAATGGTTTCGTTGGTTAACGTTTTTCTGATCAGCAGATCACAGTAAGTGTTAATGGAGTGAACAATCTTTTAATTTATGGAGTACGCCTTACTATTGAATTCATTCAACATCAGGTGCAGGGATTGTATGTGAGAAGCTGCCCGCGGAGATTTGCGCGTTTTCTGTGTCGTCCTCTGGAGCACGTTGTGTGCTTCAC
>TRINITY_DN167876_c0_g1_i1:0-543
TGGAATTCAATCTCTGGGCCTATTTATAAATGTGGAGGTTCCATGGGTATATGAGCTTATAAAGTGGTTAATTGAGTGCAGTGCAGTGAGCAGAGCAAAGACAAGCAATGGCGGAAACAGCATCAGTGGGCAGATTGCATTTGGGGCGTCAAGGATTTGAAGTGTCAGCTCAGGGATTGGGATGCATGGGTATGTCATTCGGTTATGGACCTCCGAAACCGGAGGAAGAGATGATATCTTTAATCCGCCATGCCGTCTCCAAAGGAATTACTTTTCTCGACACTGCGGAGTTTTACGGCCCTTTCACCAATGAGGTCCTGGTTGGAAAGGCCATTAAAGGTGTTAGAAGGGACAAAGTCCAAATAGCCACAAAGTTTGGATTTAGAATCGTTGATGGAAAACCACAGCTTCGAGGAGATCCTGCGAATGTTCGCGCTGCCTGCGAGGGAAGCTTGAAGAGACTCGATGTGGATTGCATTGATCTTTATTATCAACATCGGGTAGACACTAAAGTCGCCATTGACGCCACGATTGGAGAACTGA
>TRINITY_DN167879_c0_g1_i1:0-324
GGTCTCAAGGATATTGTTTGGGCATGGGACGGCGACTGTCAACCTAAGGAATCGTAGATATTCACTGTATATACATCGTCATCTGATTATCCGATATAGTGTTTCTTTTTAATTTATAGGAAAGAAAGAGGCCTGCCCTGGCCTCATGTGTGAAGGGTTCTGTAAATATTTTAATGGAAAAGTGTTGATTTCTCATTTCTCTGGTCGTCTGGTGTCATTAATGTTCGGTACCGACGGGGGTCTGGGTGGCGGTTGTTGATGTATTTGGTCTCATCTCTTAAAAGTATAAATAAATAGAGTTCGATGTGAAATATTAAAAAAAAA
>TRINITY_DN167890_c0_g1_i1:0-728
GCCTCGCGGGTTGGAGGCTTTTCTCCGTCTCTCTGATCCAGCCTCTCCTCCTTCCACGTTTTCATGGCGATTCTGGTTTTCTCTGTATGGTTTCGGCTCTCCGTCCTTGGCGTCTGCTTGGCTCCTTCGTCAGAATTGAAGGATAACATGGCACCTAAAGCAATGAAGTCAACTTAAGCACATGAATACGTGGAAAAATGTTCCAATATGGTGATCCACCTATCTAGCACAACAAAGAAACCATTGGATGATCATGATGGCATGGTCAAACCTCCAATCAACTTATCGCATGGAATAAAGAACAAAGCCAGATTAAACTAGGATTATTATCTAGTTATGGAACCGACTTCAAGCGAGCGAGTTATTTTCTTCAAATCCAACAAACTAAGGAATAACACAAGGATTATTATGTGTCCATAACATGTATTCATGAGTATTCGCCGAGTCATCAACAAATCATAGGAATTAAGTTTTAAATTTATAACTGGAAACTTAATTATCATCAATTTTCTAATATCTATCAACATTATTTTGAGTTCAGTTGTTTTTTAAAACATTATAAATTAACTCGTTTGACAAGCGAGGGATATACAAAGATAAGCAATGTAAAATTCAAATATGTTATATGTGCATTGTAATTTTCTATTTAATATCAGATATTGATCCTTTTGCTGCCACTACAAATTGATGAATAACTTGTATTCATTATAGTAGAGTTTTAAAAAAAA
>TRINITY_DN167899_c0_g1:0-546
GATGTTGATTGAAGCAAGGAATGAATCACTGTCAGGGCATAATTGAGTTGCACAACTATTGCACAAGTGTTTATGAAGAGGGTGCTCGATCAGCATTGATCGCTATGTTGCAGGCAGTAAATCATGCCAAACATGGTGTAGATATTGTTTCGGGCACCAGGGTAAGTCAATCACATTACAACATTCAAGATTTACATGTTCATGTGAATGAAGAATTTTTGTCAATGCTTATGGGAATTTGATTCAATTAATCTACACAGGTTTGCACACACTTTGCCAAGCCTAATTGGAGAAACGTCTTCAAGAGTATTGCTCTCAAGCACAAAGACTACAGAGTGGGTATGATTTTCTCCAACCTAACCTTGTGTCAATGATCTGATGGCTGTTCTGTGACAGATTGTCAACTAATCCTTTGAAACCTCACTTCTTTCGCTACTTGATATGCTCTCAGGGGTTTTCTACTGTGGTCCTGCTGCTCTTATTGACGATTTGAGGCTGCTTTCACTGGATTTCACACGCAAAACTTCCACCAGATTTGACTTTCAC
>TRINITY_DN167906_c0_g1_i1:0-1470
TATTGATCAACCTACCCGAAAAAACAACCTGATCAGCCCTGCTAATCTTGCTTATAAATCTCTTATCCACTGTTCAATCATTCAGGTTTCTTCCCACTTTCAAGCAACGGCGCCCGGATTGGCCGTGTTCTTAGATTTTTAGAACTCGGGCTGCGTCCAACTGTGGGAACGAACCAGCACAAGGGCTTGCAGCTTTTGCTGTGCTGTTGTGCCCATTGCTTTTCGACTGGTAATAGTAGTTGCAGCTTTGTTTTGCATACGCTGTGAGGATCTGTGCGCGGAAATTTTGTGTACAAATCATGGGTCGTGGGAAGATTGAGATAAAGAGGATTGAAAATACTACGAACCGACAGGTCACTTTCTGCAAGCGTCGAAATGGTTTATTGAAGAAGGCGTATGAATTATCAGTTCTTTGTGATGCAGAAGTGGCCCTCATCGTCTTCTCCAGCAGAGGGAGACTTTATGAATTTGCCAACCACAGCGTGAAGAGGACGATTGAGAGGTACAAGAAGACTTGCGTTGACAACAACCATGGGGGGGCGATTTCAGAGTCCAATTCTCAGTATTGGCAACAGGAGGCTGGTAAACTCAGACAACAGATTGAAATTTTGCAAAATGCAAATAGGCATTTGATGGGTGACGGGCTTACAGCTTTGAACATCAAGGAACTCAAGCAACTTGAGGTTCGACTTGAAAAAGGAATCAGCCGAGTACGATCCAAAAAGAACGAGATGTTGCTTGAAGAGATCGACATCATGCAGAGAAGGGAACACATACTTATCCAGGAGAATGAGATTCTTCGCAGCAAGATAGCCGAGTGTCAGAATAGCCACAACACGAACATGTTATCAGCTCCCGAATATGATGCATTGCCAGCATTCGACTCTCGAAATTTCCTACATGCAAATCTAATCGATGCGGCCCATCACTATGCACATCAGGAACAAACAACGCTTCAGCTTGGCTGAACGGTGAAGCGGTGGACGCTTAAAACTCAATCAAGGCACCCGAAAAATATGTCAGTAACCTTGAATGAGATTCAGAGTCCAAATATTGCGAGGCAAGAGCACAATGGAAGAGATAGCTCCTAGTATGAATATGGATTTATGATATTAACATATGGTTTGTCAGCTTTAAATATAGCTGTTTGAAACAAAGAATACAACATATTAGCTAGTATTTTTTTGGCGCATGTTATCTTTCTGTTGAATATAATCGACGAAGCTTTACTTCTACATAGTTCCTTTTTTATGCCTATGCTGCGGTCAATTTAATCTTTGTCTCTCCTTATTTCGAAACACCAGTAGTATTTGATATTCCAAGAACATTGAAATCAGTCCCCACTGGCAGAGAAAGGCAAGGGAATTAAGAGTCCGTTCCTGCAAGAAATTTGTACACGTATGTTTCGATTGTTAGCTTGTTGTAACCATGTAAATTTGCACACTTATGTTTCAATTGATAGCTTGGTGC
>TRINITY_DN167915_c0_g1:0-1781
AGAAGTCGGATCGCTTTACACCAATTTACTAACGATTTTCACTTTGCACAAGTCTGGTCGGCACAGATCTTACAAATTGCAACTATTGTATTTGTATTAGAGGTCAGTTATCTTCTTATATAAATTTTTTGTGATTAATGTGGTATGTATATTTTTGTGGGTTTTCAGCTAAGTAATTGTAAAACTCTGATTTTTTTGTTTTGTTTTTGCCATTTCTTTCTTCTTTTTGACTTGAATAATTGGGTTTTTATTTTTGTTTTTTTGTTATTGCTTTCTTCTTTGTGATTGTGAATAATTGGGTTTTTATTTTTTGAATTACACAGAGTAATGGTTTCTTTCGTTTTCCCTATCTCTCTCTTTTTCTCTTTATGGGTTAATGCTACTGATCCATGTCAGGTTTGTCTTAGCTGATACTGGAACCTATGCATATGCATTGGTAAATATTTTTTTGTTTGATGTACACATGGATTTCAGGTGAGGAAGATTGAAGATATATTGGAACTTTTTTATTCTGTAATGGGATTTTCTCTATGTTAAGGATTAGGGATTGATGGCATACCAGATGAAAGGTAATCTCTTTTGCGGAATGTGGGTTCTTAAGCTTGAAAAATGATTTATATTTGCATATATCTTTGAAGGGTAATTTTTTGCGTATTGTAAAGATAAGCTTGATTAGGAGATGATTAAAGAAAGTGGGAGTTAGAAGATCAGCCATCCGTTTTATTTCAAGACATTTGTTCTGAATTTGAAATTTGTGCCCTTTGAGCTTTTAGATGATACTATCGCTACAGTTTTACTCTTTAGCTACCTGGTTCCCTTTTCTAGATGTTTTCGCAACTTTTTGACCTTTATGCACAGGGTTATGTTATTTCACTTTTCCTTACCTAACTATTCTACAGTATTGTTCTTGTCAGGTTGGTTTTTCCTCTAATTGACCTTTGTTTTGTTTTATTCATGTTGAATCATTCTGAAAACCGATGTTTTTATCTGTGTGAAAAATATCCAGAATATAATTTTCAACTCGGAAGTACTAAATAATGCTTTGTTTGAAAAGTTAAAGAAGGAATCCAGGTACCGTATTTAGCTGATAAGTGTTTGGATTTCTTACTTGTATGAAGGCCTCCCCTGCATATTAATGTCTACAATGTATCAATTTTTCAGGAGTCTCAAACTTGTTTTAAACATAAACACATTCTTCATTCTTTCCTTATGTGAGATGTATTGGATTTTAAATTGCATCTTACTGTATATTAAGTTGAAACAAACAGTAAAATTTTCCGTCTGCTAGTGACCGCCCTAGCATTTTCGAAGACAAGGTTTTTATTGCCAGGTGCTTTTTTGATAGTGTACTTGCTTAAGATTTTCAACATGCACACAAGAATATGCATATTGTACTTTTGTTCGATCAGGTCCAAACACTGGTTGAATATAGCCTGTTTTAAGTCTCGGGTAGGGCATTGCACCGGCATTGCATGTTGGTGCAATAGCAGGTATTGGTGAGCATCAAGAAAACTTAAAAAAATGGAGTGATCACTACCTTTTTTTTCGAGTTGATAGTCATTTGTTAATGTTTATTAAATATTTTAACTGTGTTTTGATGATATTGAACTCGAAGCATTAGACTTCTAATGGCATGGGAATGTTCAAGTTTTTAACCTATAATACTAACAATAGCCTTTCTGCTCTGACTGTACAGTTAAGGATTAGGGATTGATGGCAAACCAGATGAAAGGAAAAACACAGCCTGTAAATTGGTCTTATGCACCAAGGCAGCCTCATCT
>TRINITY_DN167923_c0_g1_i1:0-879
GCACACCAGGATTCTTGCAGCTTTGTTCCTTTCCCAGATTACCATGATAGGGTACTTCTCAATCAAGAAATTCTCTTACTCGACCTTACTCATCCCACTTCTTTTTGTATCTGTAGCATTTGGCTATGTTTGTAGAAAATGCTTTTATACTTCCTGTTGTATCACTTCGTTAGAGGTGGCATGCAAAGGTGTAAAAGAAGTTCCAAGCTTGTCCTCACTTGTCGATGCTTTTACCCCTCCTTGCCTGCTCGTGGATGCTGAGTTCAATGATGTTGAGCAATATGAGGATGCTCATTCAGCCATATTGTCAAGGTCAACCTCCACTGATACATCCAAAACTTGATTAACCTTATCTAATTCAATTTCTCCAATTCATTATATCGAAAAAAGAAGGGATGGAATGTTAGGAGAGTACTGTTGCTTTTTCCACTGTTACAGAGGATTGTATCATACTGTTTTTATATCTCCAGACAAGCATTCCAAGATCCCCACGACGAATACATGTACAGTTTACTGCTGTAACATAGTTTACGACAAATGGTAGGGCTAGAGAAGCATGATCATCTGTTCATCTTCCAGTTACCCTGCTTTTTGTTCATTCTATTTTGTATATTGCAAATGATTATGATATTAGAAGTTAGAACAGTTGTAAGCTATTTTCAAGTGTTTGGTCAGGTGAACATGAAACATCTGTTTGTGGTTATTGGATAAGCTTGAAATTATGCACCATCTTAAGATAGGGCATATTTATGCCCTTTTTTCTGAAATGCTTCTGTAGGTTAACTCGAAGTTGATCTGTTGTGAGCTTTAGACATTGTTTCTTGCTTGGTCAGAGAAATAAGGTTAAATCTTTTTATGTGTTTAAAAAAAAAAAAAAAA
>TRINITY_DN167980_c0_g1_i1:0-628
GTATAACATGATTTTGACCAGCCGTGGATTAAAATTCTTAATCCATTTGTTGGAGAATAGTTGTGGCAAGTAATTAAAAGTTTCTTATTCAAATGCCAAATATTATTATTTATGATAGGGTTGAAGTTGCTTTTGGTAGAGATATATTTATTTAGAAGACGAGTTCATTGATTCCAGTGTCAAAATTCTTCAAAAAAAAGTGGTTTAATATCACTGGTTGAAGTTGAGATTAGAGGGGCCAAATTATCTTTTGAAAGGTTAATTTCTGAAGAAGATTCTCATGACTAAAGATTCATTTGAAAGATCATTTTCCTTGGAGGGACGAGACTGGGATTACTATTCAATCGAGAACAGCTATAATCTGCAATTTTTTGGAGAATTCAATTGGTTTTGCTGAAGTGGTTCGAGTAGCTTTCTGGTGGACCAAGATGAAGATTACATCTCTGATCTTGAGGGGCGAATTGGACCAGGCCACTACTGGGAAGTAGTTCCAGGTTTCAGATTAAATTGGCTTTGTAAAATATCCCAAAAAAAAAATTAAATAAATTATAAGTTTTGCCCCTATATCTTCTCGTTCAGTATTTGCTTTCCAAGCTTTTGACGAAAGTTTAAATAATTTGTTCTTTAC
>TRINITY_DN168019_c0_g1_i1:0-206
CAATAATGGTCTTATTTATTTCTATTAATGCTTTATATCTAAATAATAATAAAATAGATGAATTAGGGTTCGAGACTTTGGAGATTGTAATGTATTGACAGTCTCCACCTCTATATGAACATGTGGGGTTTTTAACATTCAGTTGTATGAGTGTTGGATCCATGTTCTCATGTTTAACTTGTCATTGTGTCTGGATATGAATGTTT
>TRINITY_DN168019_c1_g1_i1:0-213
CAACAGTCATACAACTGAATGTAAAAAACCCCACATGTTCATATAGAGGTGGAGACTGTCAATACATTACAATCTCCAAAGACTCGAACCCTAATTCATCTATTTTATTATTATTTAGATATAAAGCATTAATAGAAATAAATAAGACCATTATTGCAATCCGAAAGACAACACAAACGCTAGGCAAGCCACAGAAGCCCTGCTCAATTGATC
>TRINITY_DN168035_c0_g1:0-553
CTATTTACTGCAATCCAAAGCGAAAGGCATTCTTAGGGTGCGCTCCTAATAACTTGATTGATACATTAATTCAACAGAAGAGGTGGGCTGTCGGCTTCCTTGAATTCCTCGTCAGTAAGTTTTGCCCTTATGTGCATGGGATTCGGCGAACACAAATAGCCCAGCGAATGTGCTATGGTTTCTACTGCCTAGGGTCTCTCTCTTCCCTGTATATGTTATGCTATGGTTTAATTCCTGCTCTTTGCATGGTCCATGGTCTATCATTATTTCCAAAGGTATTTTTTATCAAATGCATAAACTTCCGAAACCCTCTTTTTTTAGAATCGTTCCACATTGATTTTTTGTTCTGTATTTCGTTACTGATTATTTGTTTGCTTATCCACAGGCATCAAGTTCATGTTTCTTTATCTTTTCGTCCTTAGCAGTATCCGGATATGGGTACAGTCTGATTGAGTTCATATGGATCGGGGGCTCGTTTAAAAGTTGGTGGAATGAACAGAGAATGTGGTTGATTAAAGGCGTGTCAGCCTATCTCTTTGCTTTAATCGAAGTC
>TRINITY_DN168080_c0_g1:0-1871
CGTATATTACGTCCTTCCAAGTTCCCATAGATTATTTTGCGCGCTGTGACAATTCCAAGAGCTTGGGTTTTCAATTTGTCTCAGGCAGCTCTGAATTTTCAATTTGCTAACCTCTCTCATGCTTTTCTGCAGAATGTTTCCTGCCCCAAATTTCTTCTTGCAGGTCCAAAAATTCCTCCTGTTTTGTTACACCACAGCTTTGATTTTGTCACTAAATCTATATGCTGCTGAAGTTGGTGGATTCAACAACAGTTCCATGGATGAAGAAGAGATTGCAGGATTGTTTGATGTAATGGAAGCCATTTTGGATGATCCAACCTGGAGATCAACTCACCAGCATCCCTGCACAGATGATCCATGGCCTGGAATTGGGTGTGAAGCAAGTCCTGATGGCCTTCTCCATGTAACAAAGCTGCACATTGGTCTGGACAGCACAGAGAGTTGCAGACAGAATTCTCTTCCCAGATTCTCTTCTTCTATTTTCAAACTCCGGTGCCTCAAGAGCCTTTTCATCTTCAACTGCTTCCAGGTATCCCATGCTACAATCCCTCCTGAGATTGTTAAATTATCCCCATCTCTGGAAGTGTTAGTATTCAAATCCAATAGTGCTCTGTTTGGCTCAATACCCAGAGAGTTTGCAGGCCTGACTAAATTGAAAGTTCTGAGTTTGTCTCAGAATGGCCTGAATGGCAATATCCCACCAGAGCTTGGAAAGCTGGGAAAATTACAACACTTGGATCTCAGTTACAACAAGCTGACTGGAACAATTCCGGATGAGTTTGGAGGCCTTAAAAGTCTCTCCATTCTTGATCTCAGTGAAAATAAGTTGCAGGGGCCTCTGCCTCCATCTATTGGGAACTTGTTGCTGCTGCAGAAAATAGATTTGAGCTCCAATAATCTTTCTGGAAGAATCCCTCCAGTGCTTGGGAAGTTGCAGAACTTGTCTCTTTTAGCTCTAAGCAGAAACCACTTTAATGGCCCCCTGCCTGATACCTTAAAGTCCTTGAAAAATCTTCAATACTTAATGGTTGAATCCAATCCCATGAACTCTGCTTTGCCAGAATTTTTAGGATCTCTGCCCAGATTATCTGAGCTGAGTCTTTCTTCTGCGGGATTTGAGGGCTGTATACCCAAATCTTTGTCCAGTCTCAGCAATCTGAGTGCTCTGGCACTGGATAATAACAGGCTCAATGGGTCCATTCCTTCAGATTTGGGAGAACTGCAGTTTTTGTTTCAGATGAATTTGAGTGCAAATTTTCTGAGTGGAGAGGTACCATTCTCTGTTGATTTTGTGAAAAGGCTTGGGAACAAATTGGACCTGAAGGGGAACCAGGATTTGTGTGCCAGCAAAAGATTGTCTCAGGCTTCCACTGTTACTGATCTTCGTCCTTGTTCAGATGAAGAGCGTGGCAAAGTTTCCTCTGCTCGCATGACCAGCAGTTTCAATGAGCCCAGCCAGCAAGCAGGATCTGGCTTTTCTGGAACCGTTTCTGTCCAGAGATTGAGAAGTTGTGTATGGATAGTTTTGTCTGTATATATATTTATGTTGTGAAGTAACTAAACTGTTTCACGGCATTATTATCACGTCGTTCTTGTACTTAGATGGTTTGTAGCTTGTTACTCAAGCTGTGTATATTATACTGTGTATAGTATACAAGGGTTTTGTGTCAAATTTTAAAGAGTTGTTGGCCCCCAAGAGGTAGATCCATACATAATTTTTTGTTGATACTGGCAGAGCAATCAATCTGTTTCTAATGAACTTTCTTACATTTAGAATTGTTAGTTTAAATGAAGACATGTATATTTGAAAATGAAAATGGAGACATGTATATTTGAAAATGAAAATGGGATTCAAAAAAATTGATTGACAG
>TRINITY_DN168161_c0_g1:0-1928
AATACAGCCAGTGTTGCCGGTGGTGGATTCAGCTTTAATATAGAATTTGCCAGAAGGAGCGACCTTTCAGTCATGGCCAGGTCGCTGATCTCTGCACTCTGAAGCAGAGTACTGTGATTTCAGATTTCTTCAGCATTATTAGAAGTTGATGAAATTGTTATCAGACTTATCACTGTTCACTTGCTTCAATTAGTTTGTTTTGAGAAATTAAAGATCAATGGCAAACTTTTCTGGTCATTATGAGGCTTCTATTACTGACTCCGTTGGGATTAGAGGCCAGATCTCTGATTTTCAGGATCAAAAATCTCATCAGTACGATATTAGTAAGTATCTTGCTGATCGGCAATATATCGAGTTTTCTCTCGACGATGGGTTGATCGGCTCTGACTATTGCCCAAGTATAACAACCCAGGCTACTAACCTGAACCCTCCTGTTCTTAATACTACTCATGCTGCTTACAATGGGCTACTGCATTGGCATGAGTCAAGCGTCCAGTCCATAGGGTTGCAGCAGATCATCGATCCCGTTATAATCAACGAGGAGCACATAGCTCCAGCATTCTATGGTTCATCTGTTGCCGAAAGGGCGGTGTATACTGAGACTAAAAGCATTGTGAGCGAAGAAAGAGAGGATTATGAGGCCAGTCATCTGCATAAACTTACGCTAGGTAATGTGGAGAATGACGATGTACTGACAGATAAAGATATGTGTGCTGGTAAACCCTTAACGTATAGAGGCCAAGGGCATACAGCCCCTGCAAAGATGAAGAAAAGAAAAACCGATCAATATGCCTATGGAAGTGTTATGGAGACATATGTTCAGGTTTCAGCTCAGAAGGGACCCCTCAATTTTATATAACATGCCAGGTCAATGTCTTGAGTAATCATATTAATATTTGGGGTGACTTAGTTTTTTAAGTTGGTAAAATTTTTGGTTTGTGGGTTGGTTTGGGGAATATGATTTGTCCATTTTACAATTTTGAAAGGGAAACCGAGAGGATTCCTTTAAAATATTAACATGCTGCTGGACAGGATTGAACTGGGAAGAATAACAACTCAAAACCAGCTAAATCACAAATATATCCCTTTTTCAGTTTATGATAAATGATAAATATTATTCTAATGTGATTTGATATGTGGTTTCAGAAATCGAAAGGGCATAAACACAAATCTTCGCAAAGATCAGGCATTTCCAAAGATCATGAACAGAATGCAAACCCTAAGTCAGATGTTATTAGAGGTGACCCTCCTGAATTACTTACCAATAATGTCATGGACAAACCAAAGGATGAGCCTCAAAAGGATTACATCCACCTTAGAACAAGAAGAGGTCAGGCTACAGACAGTCATAGCCTCGCAGAAAGGGTAAATACATGGATAGACTGGTAATAACTTAGTCCAATACCAATGTAATAGATTTCCTCTATTAAATCTTTATCAAATGCAGGTCAGAAGGGAGAAGATAAGTGAGCGAATGAGAGTTTTACAGGACCTTGTTCCAGGCTGCAACAAGGTTACAGGCAAAGCACTTGTGCTGGAGACAATCATCAACTATGTGCAGTCCTTGCAGAATCAAGTGGAGATTCTTTCAGGGAAGCTCACTTCTGTTCTTTCTCGCTGTCATTTTGACCTTCCTGTCAATGGTCACCCAGCTAAAGAGGTTGAGGACATTCATGGCAGCTTGATGTACTACAAACAGGATATATTGAAAGGGTGCCAGTGACTGAAAATTATAGTTGAAATTTCTCTAATGATTTCAACCTTGAGGTGAACTATAATACTTCTTTGCAAGGCGTTCTGTTTAATATGTTCAAGATTTTAATCTCAGTATGTTCCAGCTTTGACTTATTGTTTTGACACAACATTATATTATATGCTATTTTTGCAAATTTAATTCATGGACATTTCATTGACTTCAAAAAAAAAAA
>TRINITY_DN168201_c0_g1_i1:0-764
GGAATTAAACTTAAACCCTAATCTCGAGTGTTTCAAAACCTAATTAGCAGCATTTTTTTCCTTCAAAATAATTGTGATCAAGTGTCCGCTACCTCCCTTTCTGGCTTGGTCATTTCATTTAATGTGGCAGTATATACGTTTCAAAATTGCTTTTCAGATTCGTTGATTACATTACCGACTGTGCTACCCATTCTCTAAAGTCGTTCATTGAGATGGTCCATGGCATAGGCTTCATTAAACATTTCTGTGATTTTGTAATCTGAATCGATAAGGTTTTTTAATCTACTTAACATAAACAGCATATTTTGAATCATGAGATTGAGCAAGAACTACTTCAACGCATGAAGAACATGGTCTTGGAGTTTTTCCACCTTCCGCTAAAGGAGAAGAAAGAGAAGTGCCCAATGGAGCAAGGTACAATCCACGGGATGGTTTTGTTTTCTTTGCGGATCAGAAACTGGAATGTGATATGATGGCATTGGGAACAGAGCCCAAGGCTATCAAAATGGAAAACCTTGGACAAATAGAAGTGAATCAGTGTGGAACTTTCAATATTCTCGATTGCTCTTAATTGATTGATATATGTTTATTACTTTGTATTAAAAAAATTAGAAACTAATCATTTTACCTTTGCAAGTGATTACATTACCGATTGTACTACCTATTCTTTGAAATACTTTGGGATGGTCCATATGATGTGTTTTTTAATCTGTTTTTCAATTTGTTTATCATTAATGGATGGTGATGTGTTTTTTAAAAAAAAA
>TRINITY_DN168244_c8_g1_i1:0-1266
AGCGAGCAGGTGAGTTGATTTGACGTTTTTGGAGGAGAGGCCGTCAGAATGGCGTCACGTCCACGCGGTCGGTGTCTTTGTATGGGCCACTCTTGTTCCCCCTCCTCTCCGTCTTTCTTATGGCCACAGCCTCCCTTCTCCCCCCTACCCATTATTTTCTCTCTCCGGCATTGCGTTTTTTCATTTCAATTTCTTCCATTGCCCAAGTGATCTCGTTTTTTTCCCTTCGGGTGATTCGATCCCTCGGTTTTTGCCCATAAAATCAATCATTCTCCTCGTGTTTTTCTTTCCAGATCCGTTTATCCCTGCAGCCCAATTCGCATTACTCGAATTTACCCTGCGAGGTATTCCAGTTTTCTCTCTTTTTTTTCCGAGAGCAGAATTTGAACAGGCAGCTGTTGAATTCCTTTTGTTGAATTCTGTTGGATCTCTGACAGACTCTACCCCACTTACAATTGCATGGTGTCACTCTCCAATCCGGATCTTGTGCAGGCCCCTTGCTTCTTTGCTGGATTCATTTCTGTTTATCTGGTCAAACTAATGTAGTTCTCCAGAGTGGGTAGTATTCCAGAGAGTTTGTTGACATGGATTTCAAGTAGGTGGCTGCTGGCGGTGGTTGGATTTGTTGCACTGTGTGTGGTGTTTTGGATAAGGTGAATGACACAGATTGAGGGTTGGCTGAGAACTGATTAGGGACTTTTTGAGTTTGTATATGAACTTTTTTTGCTAAGGTCTGAGTATATAGTTTTCCTATGAATTCAGAAGGTTTAGTCAATTTTAATGGTGATGGGTCACTAGTGCAAGGATCATCATCATCCAATGGAAGAGAATCCAGGGAGCCCTCTACTGTTCCCAGTCGTTATGAGTCCCAGAAGAGGAGAGACTGGAACACATTTGGTCAGTATTTGAAGAACCACAGGCCCCCCTTGGCTTTGTCTAGATGCAGTGGGGCTCATGTTCTGGAGTTTCTGCGTTATCTTGATCAGTTTGGGAAGACCAAAGTCCACAACCCACCCTGCCCGTTTTTCGGCCATCCACACCCTCCTGCTCCCTGCCCTTGCCCGCTCAAGCAGGCCTGGGGCAGTCTTGATGCCCTAATAGGTCGACTCCGTGCAGCCTACGAGGAACATGGTGGGCAGCCTGAATCCAACCCCTTTGGAGCCCGGGCAGTGAGGCTTTATCTGAGGGAAGTCAGAGAAATGCAGGCCAAGGCTAGAGGAATTGCCTATGAGAAGAAAAAGCGCAAGCGCCCTCCTCCTCAGCAAC
>TRINITY_DN168244_c8_g2_i1:0-225
TGATGGCAATAACGAGCCTGGTGTGTTTGTCATCATACCCTTTCTATCATACTATAAACGTACTGTCTATGTGGATGTAGGGCTGGATAGAGCTCATAATTGGCTAGTTCCATTATATAAATACTAGCACGTAGGTGATCAAATCCCTGATCAGTGTAAACCCTTGAGGTAAATAAACCCTCTTGGTTGCAAAATCCTGGATTGATTAAGATTAGACTAGTCCTT
>TRINITY_DN168244_c8_g3_i1:0-592
GGTGTCTCAGGGACTTCTGTTTTCGTTTCAAACAACAGAAGGCCCTCATAGCTAGAGCAGTAACTATGCAGAAAACTAATAATCTTACGTGGGCATAATATATACCTCGACAATCTTCTAATACATAACACGACGTTGAACTCAATATTCACGATGTACACAATCTAACTTCTATGCTAATATTGCAGCCTAACACGGGTACTGAGCTATATACTAAGCTATATACTAGGTTCATACAGGACCAACATAAGTACTAACTAATAATGACTAAATGCAGTGATATAGAGGTAATTACTAACTAATAAGGACTAGTCTAATCTTAATCAATCCAGGATTTTGCAACCAAGAGGGTTTATTTACCTCAAGGGTTTACACTGATCAGGGATTTGATCACCTACGTGCTAGTATATATATAATGGAACTAGCCAATTATGAGCTCTATCCAGCCCTACATCCACATAGACAGTACGTTTATAGTATGATAGAAAGGGTATGATGACAAACACACCAGGCTCGTTATTGCCATCAGTTGTGAACAGACAAGGGTATCATCGGATTGCTAGAGCCAGGATCTCCATTGATGCCATTGGAA
>TRINITY_DN168244_c8_g4_i1:0-355
ATTAAGATTAGACTAGTCCTTATTAGTTAGTAATTACCTCTATATCACTGCATTTAGTCATTATTAGTTAGTACTTATGTTGGTCCTGTATGAACCTAGTATATAGCTTAGTATATAGCTCAGTACCCGTGTTAGGCTGCAATATTAGCATAGAAGTTAGATTGTGTACATCGTGAATATTGAGTTCAACGTCGTGTTATGTATTAGAAGATTGTCGAGGTTTATATTATGCCCACGTAAGATTATTAGTTTTCTGCATAGTTACTGCTCTAGCTATGAGGGCCTTCTGTTGTTTGAAACGAAAACAGAAGTCCCTGAGACACCACTGGCTGGATTACATAATCTAATGTTGGTA
>TRINITY_DN168244_c9_g1_i1:0-219
CCTTTCTATCATACTATAAACGTTCTGTCTATGTGGATGTAGGGCTTGATAGAGCTCATAATTGGCTAGTTACATTATATATATACTAGCACGTAGTTGATCAAATCCCTGATCAGTGTAACCCCTTGAGGTAAATAAACCCTCGTGGTTGCAAAATCCTGGATTGATTTAGATTAGACTAGTCCTTATTAGTTTGTAATTACCTCTATATCACTGCAT
>TRINITY_DN168244_c16_g1_i1:0-221
TTCACAACTGATGGCAATAACGATCCTGGTGTGTTTGTCATCATACCCGTTCTATCATACTATAAACGTACTGACTATGTGGATGTAGGGCTGGATAGCGCTCATAATTGGCTAGTTCCATTAAATATATACTAGCACGTAGGTGAACAAATCCCTGATCAGTGTAAACCCGTGAGGTAAATAAACCCTCTTGGTTTCAAAATCCTGGATTGATTAAGATT
>TRINITY_DN168244_c22_g1_i1:0-223
AATTGCCTATGAGAAGAAAAAGCTCAAGCGCCCTCCTCCTCAGCAACACCAGCAGCTTCAGCAGCACCATGAACTACAGCAACAGCAAATTGTTCAACACACACCTAATTCCAATGGCATCAAAGGAGATCCTGGCTCTAGCAATCCGCTGATACCCTTGTCTGTTCACAACTCATGGCAATAACGAGCCTGGTGTGTGTGTCATCATACCCTTTCTATCATA
>TRINITY_DN168260_c0_g1_i1:0-571
ATAAATATACACAGATGAACGATTTTGAAGAAATCTGCAACAACGTTGACGAGGAAGAAGAATGTTTGACGAGACGCACACTAGCTGCTCATGTGGACTACATCTACACTCAAGAGCACAACCCATGAGGCTCAAATAACACTAACCTCTATCCTAATCTGCTAAACAATACTCGCAGTTTGGATGGAACAGTAGTGTATTGGAGCAGTTCAATATGTCGAAGCTACAGGAAACCCGCTAATTTCCTCTTTCATGTTCAGATACTGGGATTGCAATTTAGGTAACATGTATAAGTAGAGCTAGACCAGCACAGATATCACAGAACCTTCCATTTCGCAAATTTGTTCGCTGGGACGTTTGCGATCATCGCCTGTACCTTGTTAGTGCTAAGCGGAATGCTCTTGTCATTATCAGTACTTACTGATTGGTTGCTGATTAATATAAAAATTTAGATGATGTTAGAGAAAGTGCGATATTGTGATCGCAGGGTTTTGATACCGCGATCATTTTATTTTGTTATGCTTGAACCTCAATTTTTGTTAACGTAGTACATTAAACATATACATTTAAG
>TRINITY_DN168348_c0_g1_i2:0-245
GGTTCAGATTTAGTAGTCGTTGTTCGTGTTGGTTTAGGTCGATCATCTTGTAGGGTTATTAGGGTCTTTTGGGGGTGTATATTCAGGTGTGTCGTTTCTTCTGAGTTATTGGATTATAGAGCGGGTTCGGGTTCAGATTTGGTTGTCGTTGTTCGTGTTGGTTTAGGTCGATGATCTGCTAGGGCTATCAGGGTCTTTTGGGTTTGATTATTCAGGGGGGTTGTTTCTGTGTTATTGGATTATAG
>TRINITY_DN168370_c0_g1:0-2250
GGGAAGTTTGCGTGTCCTCTCGTGGTGAGGCCACCATATTCTCCCAGGATCACCCCCTCTCTATATATATGTTGAGATTGCGTGCTCATGCCTACAAATTCCGAGATTTTGTCTTTGGTTTTTGCAATTTCGGACTGGTATATACATGTATGCGAGAGATTGGAAGAATGGGCTGCAAATCAGGACCAAACTCTGAGCAGATCAATCTGCCCCCAGGTTTCAGGTTCTACCCTACGGACGAGGAGTTGATGGTGCACTACTTGTGTAAAAGAGTGGCTTCACAGCCCTTTCCAATTCCTATTATTGCAGAGATTGATTTGTACAAGTTTGATCCATGGCAGCTACCTGGTATACAGTAATATTCATATAATAACTCCATTGCTTTTTTGTATATTAAATTCTATTCTATGTTTTCTGATGGGGGAATTGGGATTCTTGTGCAGAGAAGGCATTATTTGGGGAGAAAGAATGGTACTTCTTCAGTCCACGAGACAGAAAATACCCAAATGGATCCCGTCCCAACCGAGCTGCAGGATCTGGGTATTGGAAAGCTACTGGGACAGACAAACCTGTTACAGCTGGGGCTAACAAGATTAAGGTTGGGGTGAAAAAGGCTCTGGTGTTTTACAAGGGGAAGGCTCCTAGAGGTGTCAAGACCAATTGGATAATGCATGAATATCGTCTGGCCGATAGTGCCAGTAGGGCTGCAAAGAGAAAAGGAAGTATAAGGGTAAGTAGATTGATTCTTAATATTCAAAGTTTCAAATATATCATGATCTTTATTTTCGATATTATTTTGAAGGATACTTTTCAAATGAATGAATGAAGTAATTATAAGTTTTCATATAAAATAAAATGATTTTTTTGGTATGATTATGTAATTTAGTCCATATACCAAATTAATTTATGAATTTTTTTATAAATTTTAATTTATCTATTAACAATGAAATATTAAAAAACAATTTAAATTATAAAAAAAACCCAATTATAAAATTAATAACCCAAATCTCTAACCAAATTAAGTTCAAGCTACATAAGTTAATACATCTTTTTTTCTTTATTTTTAACTTAACTCAAATCTATAGCCAAATTAAGTTCAAGCTATATGAATTAATACATCTTTTTTCTTTATTTTTATTTTAATGCATAAATAAATTCTCCATCATTTATCTCTAGTTGATGTTGAGAAAATGCTGGAATCAAACAAACTGAAAGCGAAATCACAGTTTTTTCCCTCATTTCATTACTTCCCATTTAAATCCAAAATATTCCCAAAATCGACACTATCTTTTTATATTGAAACATTTTGAAATAACTTTTAACCAGGAAATTTCCCTGGCCATCGCTTTGTTTTTACCACTAAATTTTCCCCCTACATTGATGTTGAAATTCTTGGACTTGTTGCAGCTGGATGACTGGGTACTGTGTCGAATATATGAAAAGCACTACGCCGCCCAGAAGAACGGGCCTAAAGAAAGCAATGAGTTATCATCCTGTGTGGATCAAGAAGAAGATCAATATATGGTGGCCGCTGCATCCACATCCCCTGCAGACATGGACGACAGCAAGTTGCTCATCAATCTGCCGCGAATCAATTCCCTGAACAGAATAAACTCTCTTCTGAAATTCCCCACCAGGGAGGTCATGAAGATGCCAGACCCCAATTATAACCAGAGAGAGCAACAATATTCCGGAGGAGAAACAGATGCTGGTTCTAATTCCGGATGCCACGCGATAGAGTATGATCAGAATTCACCATACTGGAGAAACCAGCAATTCGGATACAACTATGATCAGATGGTGCAGAACCCGTTTCCTAATCAGTTAGAGAATGTTACATCCTTCGGAGGCAATTCTAGTGTTTATTTTGCAAACCTGGCTGCAGAGCTCCTTTAGTATTCATTCTGCTCTTCTTTGAATTACCCATGGAGCTTCCGCCTTTGGCAACGCAAACTACCTAACAGTGGCGATTCTAACTCGATTTAATCTCTTCCTTCCCTGCAATAACTTAACCTGCACGGGCCATGGTTTCCGGCTGCTTAAATTTTATATTTCCGATCCTTTTGTCTACATTTTGTAAGCTTGTTACTTATTGTATTCTCCAATGGCATGAGATTCTTGGCTTTGTATTATACACCTAAAATTATTTTTGAAGGTATTCCTTAAATACCTCCTTTATTTAGCAGACATGAACTTTTGTCCTTGCCTTTCTATATTTTGAGATATAAAAAATTTGCCTTTCTAAAAAAA
>TRINITY_DN168400_c0_g1:0-932
ATTCAATGTTTATTTATCGCGAATCCCTAATCCCTTATCTATATGTATCACAAACCACTCAAATTTGGAGCAGTCGTGTGTTTGAATCCCGCTCCCCAAGGTTAACAAAAAATATGAGGTCGCTGGCACACATGGCTGGAGCAGCCGTATCTGGCCGCACTTTGATTTTGGTTGCTGCTTTGTTATCTGTCTGCTGTTGCTCTTTAATTCAGCCATTTGAGTCGGAGGAGACGGCTTACGAGGTACTGGAGGAATATGGTTTCCCCATTGGACTTCTGCCCTCCAATGTGGAGAGTTACACACTGGATACCTCGGACGGAAGCTTCAAAGTGTATTTGAGCTCATCCTGCAGTTTCACCGTGGATTCGTACAAACTGAAATACAAAAAGAAAATCACGGGGAAGATCAGCACCGACACCCTCAAGGATCTCAGTGGCGTTAGCGTCAAGTTGTGGATTTTCTCTTTCAGCATCACTAAAGTCATCCGGAAGGGCTCGAAGTTGAAGTTCTACGTGGGCTCAATCAGCAAATCTTTTCCTGTAACTAATTTCTATACATGCTACGACTGCGGCTCTGGTTTTGAAATCTTCTCTTAGTTTCTGCAATCCGCCTAGGGTTCTGGCCCTTTTTTTCTCCCGTGAATTAAAGTTCGTGTAGTTTAGTATTTCTTTTCAGAGTTAGCAGATATGGCAGGTCTGTATTTTGTTCGGACTAATGCTCCGCGGCGGAATTCCCCTTATCGCCATTAAATAGAGGCAGTTATAATTTCACAGCCATTTACCAGAACTTGTATATCTGTACATTAACACTGATCACTGATCAGGGCACGGGCCATTGCAGTGGACGTCGTTGTTTGAAACTGCTCACTTTTATTATTAATATGATTAATACCCAAGACTATGGTACGGTGGTGAATTTTACTTTAAAAAAAA
>TRINITY_DN168414_c0_g1_i1:0-1298
TATTGCCGTGGACTATGCAGATTGAGAAGTTAAGTGATAGACAGTGTCAACCTGTTTCACAACTGAAATTCGTTACTGAAGCATGGTTACAGGTATCTGTACAATTCGGGAAAACATTGTTAACGATATTTAATATTTTATTAATTATTTCAATTATATTGTTTCAGATGGAAATTGAGAAACCTTTAGCTACATGTCAGACTTGACATTTTTCCCTAACTGTTTAGGGTGGTTTTGTGGTCTCTAATTCGAATTTGGTGTTCATTTGTAATATTGGAAAGTGAAACTATACTATCATGGCATATGCATACTTTTTTTTTCACTCTACATGTTTTGATTTCAATGAGCTAGATATGGCTGCCTTTAGGGCAATGTGGAGACTCTGCTTTGTTAGAAATGGTATGACATATTAAGCTCAAGTCACTAATAATAATTTCTAAGAAAGATAACCCAGTACATGACTTTATTTATGGGTAAAATAAATGCGGTAATTTAATATCAATAATGTTGTATTTTCTCAAGTGAGACAAGTACAAATGAGGCTAAGGTTCCTTTGTAAATAGGTCTTAGGGTTACTCATGATGTGGATGCTAATTTGAGGTGTGTACCCCTGGGGGTTACCACTAACACCAATGTGCTTCACATCTGACCAGTAAGATGTACAACGAATGACTATGAAGATAATGTCAGTTTGTTGTGCAAATAGTGGAGAAAACTTCCCATGCCTTTGAATTGATTAGAATAATTTTAAAATAATTGTAAGACTTTTAGTATGGACAGTTTGAAAGAGAGAAAGAAAGTAATCATAACTAATGTCAACAGGTACAAAATTAGGTTAATGGGATTTGAAACACATCAAGCAATAATGTTAATGTTTAGGGGTGCCAAAGGCATCTTTAGGAGATTAGAACTAATTAAAGATACCGAGTAAAACCGATGGAGACCTTGATGTGTAAGATGAGAAGTCTTATCTGCAGCAGAATTAGAAAACCACTCTGATGTAATCAGTGCAAATCTCGAGGATGTCATAAATCTGCCATTCTCTGCTTTTTCTTAATCTGCTTTCTGAAATACGTTGGTTGTAAAATGGTTACTCAAGTTATGAATTGGTTAAAACATATCATTCAACAGCATTACTTGGTTATTTATCTTGGTTGTTTATTTGCTTTTTGAGATGAACAGATGCTTATTTGTTCTCTTTATTATTTGTGATTACAGATAGTTGAATGTAGACGTGTTTTGAAGTGGACATATGCATACGGTTATTATCTTCCAGAACATGAGCACGCTAAAAGACA
>TRINITY_DN168422_c0_g1:0-426
GGACATCCATCTGTGTATAAGCAGGACATAAAGGAGGAGGAGCGCAGCAATCCGAACAAGATTGGAGATTGCAGTCACTGGTGTTTACCCGGTTTACCTGATATTTGGAATGAGTTATTGTATGGGAGCTTGGTCTTGGAAGGCGCAACTTCTCCATGATCGCCTGGTGACATTTTACCCGCTTCCAATATGCTATTCATCCCATTCCATTTTGCAAAATTGCAAGTAAAATGGGTGTATTCATTCCATTGCTTTTTGAAAATTTCGAAGAAAACGATTGTTCCTTTCCTTTGGATGCACATCCATGTAATTGATCGCAATCACTAAGTTGTTGTATGATCTTCTGCAATAAGATTTTTGAGAAGTTTTCAAATTTTCTTGTTTCTCGTTAATCGCAATCACTAAGTTGTTGTTTGCTAGGAATGT
>TRINITY_DN168440_c0_g1_i1:0-638
AATAAAGTTTGGACGGACCCAAGATGCCTTTTCCGGCCGGTGGGTGGATGTGGAGCCTTCGATTCATGCCCGTGGCGTTAGATCACATTGACCACAGTCCTGCTTGTGTGTGGTCTGTGGAAGGTTCATTTCTTGGGGATGCGAACAGTATTCTGGACTAGATTTCCATGGCCTTGAACATTCTGATGAATTCTGCATTACAAGAGTGGGAGCCAATTGCGCAGATCGTGAACTTGCGAGAATCAAGGTATTCCAATGGACCGAGATGGGATAAAAATGGCTGCGGCCATAACAGTCTCAGATCCAAGACTTACTATCAACACACCACAGGCACGCATTCTATGCTTGCATCCAGCAGCAACAAGAAACCCTTGATTTGTGAAATAAATTACTTCATTTTATTGGTTCATCCGTGTTGTGATATATTCTATCAAACCCTTGATCTAGGGTTGCCGGAAGAAGAATTATAGAGAAACGGGTGATATATTCCATCAAACCCTCGGCCTAGGGTTACTGGAAGAAGAATTATAGAGGAAAAAATGACTAATTTTTATGGATGGTTGCTTTTTTTGGGGTCAGAATTGGGCAAAAAAAATTACAGGTGGTTATTTAAATTGGAAAAAATGACTAATTTTTAT
>TRINITY_DN168458_c0_g1_i1:0-1863
GGACAAGGAAATTGGGATGGAAAAAGATAAAGGCGCCGACAGTTGAAAGGTCTCTTCAGCTCTCTGCCCAAATTTCGAGGGCCCGGCTTCCAATTGCTTTAATCACCAGAGAGAGAGGAAGGAGAAGGCATGAATGTTATATGGGAGTTGAAAAAGCTGCACAGACACACACTAGCCTCGGGTTTCCGATGCAAACCATACAGTCAAAAGATCATTCGACGTTGCTACCTATCATTTGGCTCTTGAAATTAAATTTTTGCAACAGTCGCTTGTAGTAACTGAGATACTGAGCCTTGTCCAGAATGTGTGGTAGCAGGGTACGCATACCAACCTGGAGCAGCGAGTTGTGCTGACATCGTACTTGAGCTGAAACTTAAATACCCAGTTTCATTTCAATTACAAAATATAAAACTTTTTTATTTAAGCAGGTCACCCAGGACCCGGAACGGCAACCAGCAATAACTACAACGGTCTGTCCTCGGAATAGCAATAAGTAAAGAGAAGCCTGCTTCACTGAAGAAGCATTAATAGACCGAAACGGGAAGAAATTTGGTCCAGAGTTATAACTCCCTGTCTGTGGCGTACCCCTACCAATTACTGCAACAACAAGATGGGGCAGAGGAAAGGTCCATGGACACCTGAAGAAGATTTTTTATTGACACATTATATTCAAACTCACGGCGAAGGGCAGTGGCGAACTTTACCAAAGAAAGCAGGTTTGCAACGTTGTGGGAAGGGCTGTAGATTGAGGTGGATGAACTACCTGCGTCCCAATGTAAAACGTGGCAACATATCCACAGAAGAAGAGGAGCTCATAATCAGATTGCATAAGCTTCTTGGTAACAGATGGTCGTTGATTGCAGGAAGAGTGCCGGGGAGAACTGATAATGAAATAAAGAACTACTGTAATACTCGTTTGAGCAAGAAACTTGGCTGCAAAGCCTCTATGAATAAAACGACGAATGTATCTGAGCGCGCAAATGCCACAGGTGTGTGGAAAACAGACATCTCCAATGCAGGCGTTAATATAGATTGCATGAGTGAGAAACATATATATTCTGTGGCAGAAGATCTCACAACCAGCAGCGTTTTCAATGGAGCAGATTTTATTGTATATGATAATCTGCAAGCACCGTATAGTACTGTAAATTATAATGAGTACATGGACATGACCGGCCATAGTACTGTAAATTATAATGAGTACATGGACATGACCGGCCATGTGTTTGCAGGGAAGTTTATATACAATGAAATGGATGCTTTAAATAAAACTTTGTTGGGAGATTCTGCTCACATCCACCACCTTCCATCTGCAAATCATGAAGAGGCTTTTTGGGCGGGAGATTTGACAGCTTCACAGCACATGTGCTTTGGCAACGGATCAGATTCATCAACGCCATTATTACAACAGCAGAGTCAAGGCATTGAATATGAACCACATTTGGTATCTACCTGCATTTTTGATGAATCCAATGATACAACCAATTCACTGCTCAATTGTCAGGGCATCATCGCATACGAAGAAACCCCGAAACCAAATGCACTGATAGAACGTCAAAGCAATTGTTTCAATCACTTCTTGGACTATGGTAAATTAAATTAAATCCTGCTTTGGTCGACTTCTCAATCCCAAACTGTAGATCAAGGAAAAGAAAAATATTCATTCTGGAAGTTCATTGCCTGAAAATATGAATCGCTTATTTGTCTGATAGCTCTGGTATACTTCAATCGTACGACGGCAGTATATCTTATATTTCTCTACCATGAATCCCTATCTTCTTGTACGTGCAAAAATTCCGTGGACACTATTCTCTTGTATTGTGCTTTGATACGATGTAACATGTATGAACATCACCATTACGT
>TRINITY_DN168502_c0_g1_i2:0-909
AAATGGAGGTGCTACAACAATATCTACATCATCTTCAAGTTTCGAACCATTCAATTAAGTAACAGGCTTTGAAATGGAATCGTTTGTACCCTTACATTTCCAGTTGCCCCCAGTGAAGACCTTCGCTGTGCCCGCCAAAGTGATAACTCCACCATCATAGCAATTGTCGAAGGCTTGAACATTCATCAGCACTTTTGAGCAAATAAGCAATGCCCGGGGCCCTTATCAAACATGGGATCCAAGCTTTGCGATCCAGCAAACTTAGATCGAACGACGACAATGCATTGGGGACGAAAACAGACTTCATGCGACCAATGTGGATTGTCGCAGAGCTGGATCCGATTGCCATGGAGCCATTATTTGGATCCTCACCGCCCAGGGTTCCTTTTACTACTTCTCTGTCTACAAGGTTTTAATGAAAAATAGAAGATAGAAGGTAGCTTTAATAACAGATTTCAAGCAAACACTCCTTAACTACTCTCGGCTGAGATTGACGAAGAAGTGAGGAGGTTTGGACAAGAGTATGGAAATGGGCACAAATGTTTCGGAGTGCATAGAAACGGTAGGAGAGACACAAGAGACAAGTGCGAGCCGATTGAGCATGGAAACAGGCACGAGGGTTTTTCACTGAGAATCTTTTCTAAACAGAGTTAACAGAGTCCGAGAAAATGGCAGAGTAATGCACAGAATGGCTGAGTGGAGTCTGGACAGATCTGAGTGCCCAGGCCGAGGAGAATGATCTCTACGAGGAAGATGTGCCCACGTTAGGGGCCACAAACTTGTGGCTCTGATACAAATGTTAAATCATACATGAATTTGAGGTAGAGTGGAATGCATATTATTAATATGACATACATACAATTACATTGTCTGTGACCATTAGATTCATCTTTCAAGAAATCTATTTAT
>TRINITY_DN168530_c0_g1_i1:0-253
CGGGTATCAAGGGTCCAATAATTTCCACAGCCACCAAGATGAGGAAGGCTAATGTTTCTATCTTTGCATTTCTTGTGCTACTCATCATCGCAGTCCAGGAATGGCAGGTTGTTCTGAGCACAGACCATGGGATTAATGAAAGTGGAAATACTTTGGTTTATCAAAAGCCACCTCTGATAGATTGCAAGAAAGAGTGTGATCGGAGATGTTCGGTGACCCCGAAAAGAAATGGATGTTTCAGATTCTGTGGTAT
>TRINITY_DN168538_c0_g1:0-910
GTGTTTCTATTTCTTATTTCTCTATATCACGATTGGCTTAGCTTCCAATTTTGTGAAGAGAGGTTTTGAATTTTGTTGCAGAATGAAGGGTGTTTTATGTTGCAAAATTGCTTCCTTTTCTTTGATTATGGTCATATATTTTTTTCTCCGTTCCTTGTACTTCATTGAAGCTCGAGAGTTCAGAATCCAGGTGATCCATCGTCCAGGAGTAGGACCTGTGATTTTGTCTCCAGAAAAGAAGCCAAACAAGGATATTATTCACGAGCTAAAAGTCGATGATCTGATTGCTGAAACCTATGGTCCAACTCTGAGAAAATCTCCTCCTCCAAAAGTTGGTGTTAACATTATTGTCAGAAGTATGAAGGAAATGTCAGTATTGCTAGATGGTCCGATGGATCATAGCCCAGGTATAGGACACGGGCAGCCCCCTGCTTCGCCCCACTAAATATGATGCTGAGAGAAATCTATGATAAATCCATGGATGGTTTTTCAAGTAGGATATATTTACTTAAGTAAACATGTGTATTCCTTCGAATATTTCAGGACATCACATTTATATTTTCTATGTCAATGCTGAGAGAAATCTATAACAAATCCATGGATTTTTCGCGTAGGATATATTTACAGAAGTAGACATGTGTATTCCTTCGTATATTTCAGGAAAGCAACATAAATGTTGCCACATCAGATTTAGATTTTCTATGTCAATGCCCTATGTAAGGAGAGAAAGAATTGCGCTTAAAGACTTCATTATCGATACGGTCTCTGGAACCAATATTCAGCGATGAGGGTGTTACCGGATAACGGACCAGAGATGTTCCATGTAATGTCTCACACATCTCCATAATGTATGCTTTCGATAGGCTTAAATCTACGATTATTGAAATAAAAAGAAAGATTACTTCAGGTG
>TRINITY_DN168549_c1_g1_i1:0-655
TGTCTTTTCATGCCGTACAATTTCACACTTTGATTCTTGGCTTCCTGTGCAATCTACAGAGCATCTTGATCCTCTACGATTCCACTTCCTTCCAAATCCATAGGATTGTATGTCCTGTACCGGCAAGTCCTTTATATGAAAGAGCCCATGACTCTGGTTTCTTCATGTTGCATACGCTTGACGCTGCAAATTCTGCACTTCCAGTCCTGTTGGTCTTCTGGCATCAATATCAACCAACATGTCGACGAGTACTTCCAGCGAAATGTTGATGATGTCAAAGTTAATGCTGGGAGATTTGGATGAAGAGGAAGATGCACCAGAGGTCATGGTCCCACACAACATGTTGCCGCAACAACCCCCAAACTACGACCTCATGGAAGTCGTGCAAGAGACCCCAAGCTGCATTGCCATTGACGTCTCATACAAACAAGAAATCCGTCCACTGCTGGACGTTGTCGACAGGCTGCGCAATCTTGACATTACCAGGGAAGGCATCCAGCTCCCGAGCATAGTGGTGGTCGGAGATCAATCCAGTGGCAAGTCAAGCGTGCTTGAATCGCTCGCAGGCATAAGGCTTCCCAGAGGCCAAGGTATTTGTACGCGAGTTCCGCTCATTATGCGCCTCAAAAGCTGCAAAGACGAAGCAGAAGCCTCA
>TRINITY_DN168553_c0_g1_i1:0-1702
TGGACTTTTCATAAACATTTAACATAGATAACTTTTGAAAATTGGGTGAATTTTGAATTTCATAGCATTGAAAACACCAAAAAGTTCAATGTTTTATAATTAATCCAGGCAGTCATTATTATGATTTTGAGTGGGATGTGTCTGTGTTATTTGACCAATACAAATCTTTCCTTTTCATACTGGCCTTACTGTTATGCTTAAAGTGTCTTATCTGGCTTAGAAAAATGTATGGAGGTGTATGTCTACCAAAACCAATTTCTACTGGGTATTTGTTAGCAGAATTATGACAGAAAAGAGGATTGGCGAGGGAGGGAGAGTGTGCGTGGGGCTCCAGGGAGAGGACGTTTCCATGTATTTTTGAGGCTGGACGCGAATGTTGCAGGGATCCCAACAGTTGATTCATGTTCTGCAACGCTAGATTCATGAGTTTTGGCAACAGATCTTGAAGCCCTGGCAGCTGCCATTAGAATTAGGCGGATTTTATGATTACAGGCACGCAGGAGAAATGAGAATGAAGGACGGGCCTCCAAACGGATCCAGCAACTTTGCATCTTGTGTGGTGGGCGCAATATTTGTGGTGTTTATTGTCATCATAATGCTCATTCTCTTCTTTTCTCTGTTCAAGGCAAAGGATCCCAACATCATTATCAATGCTGTGCAACTGCCCAACTTCCATGTCTCTGTTTCCTCTGCCACTGGTTTGAATCCGAATGCCGAGGAATCTACAGTGAATTTCACCATTTCTGTGTATTTGACTGTGAAGAATCCCAACAGGGGGGCCTTCAACTTTTACGACAGCAATCTGGATTTGAATTACCGCGGTGACCAAATTGGATTCATGGTCCTTCCTGCAGGGAAGGTGATGCCCCAGAGCTCGAGATTCATGGCTGTAACGCTCTCTGTTCAGCCCTTCCTGGCTGCTGCTGCTGTGGGTTCTGCCAGAAATCCAGATACAGTTGGGTTTCTGCCCATCAATATCAAACTCAAGATGGCAGGACGTGTTCGAGTTCTGCATTTCTTCACTCACCATGCTCAGGCCTCTGCAGATTGTGAGATTCGCATAGAATCCGATGATGGCTCAGTTAGGAGTTTTCACTGTAATGGACCTTAGATTTAAGGGCTGACCCATACATATATCATTGTGCAAATTTCATGTTTTCATAATACAATTTTATTATTGGGAGAGACTTGAAATGCCAGATCTACTATCTTTTTTGGATCTTGGATTGAATTATAGTGTGTTTGAGAGTGTAAGTTTTCACAGTTTGAAATTTGTGAGGTTGTTTTTTAAAAAAATTGTAGAATGCTTTGTGAGATTTTTATAAGCATTCACGGTTTTTCTAGAAACAACAATACAAAATATATGGTGTGTTTTAGTGGTTGCATTAAATGCAAGCACTGTAAACATCTCCAGCAAATAGAAAATTTTGGATGTGTGTTTGAGAGTGTAGGTTTTCACAGTTCGAAATTTGTGAGGTTGTTTTTTGAAAAAAATTGTAAAATGTTTTGTGAAATTTTCACAAACATTTATAGTTTTTCCAGAAACAACACTACAAAATAAAATAGATATTGTGTGTTTTAATGGGTTTCATTAAATGCACAGCACTGTAAACAACATCTCCAGCAAATGGGAAATTTGATGATAAATTTTCTTGTACATGTTCATGGTTGGGAAATCTATTTTATTACTTGCAAAAAAAAA
>TRINITY_DN168569_c0_g1_i1:0-308
GGCATCTTTCTTCAATTATTGCTCAGAATTGCTTGTGATCCAGCAGAATTGCTCAGATCTGCTTGTGATCTACCAGAATTGCCATGGGAAGCCCAAAGCCTCATCTGGTCATCTTCCCCAGCGCGGGCATAGGCCATCTCATCCCCCTTGTAGAGCTCGCGAAACGTCTCTCGGAAGGGCATGGACTGTCCGTGACCTTCATGACATGCCAATGGATGTTCCCCTCTCATCTCATCGCTGCTTTCTCCGACGGCATGGCAGCCGCGTCACTGGACATCACCTTTGTCCAGCTGCCGCCGGCCGAGGTG
>TRINITY_DN168583_c0_g1_i1:0-843
ACGGAGAGACCATTTCTTTGGGTTGTTCGCTCCGATCTGCTAGAAGGCAGAGAGGTTGCCTTCCCTCCAGGGTTCGTGGAGCGCATCGAACAGAGCCAACGAGGGTGTTTGGTGTCATGGTGCCCCCAGTTGAGGGTTCTTTCTCATCCTTCCATTGCTTGTTTTCTCACACATTGTGGGTGGAATTCAGCCTTGGAGAGCATCACGATGGGGGTGCCCATGTTATGTTGGCCTCACTTTGCAGATCAATTTGTGAACCAATGTTATATAGTCCATTTCTGGAAAATCGGCTTGTCTTTGGTCAAGGAAAGCAGTACGTGTACTGCGGATGAAACATCAGTAATCGACATGGCTGAGATTAGGAACGCTGTGGAGAGAGTGCTGACGGGCGAGGAAGGTGCGGAGATGAAGACGAGAGTGATGAAATTAAGAGAGTGTGCGATTGATGCGGTTAAGGAAGGTGGCTCATCTTACATAAATTTCCGGAACTTCGCCAATGCAATGAAAACCGTAGAAAGGTAATCGATCGACACTGCTGAGACCTGGTAGCAATCTAGTGCTGGAAACAAGTGCGACCCTACTAAATTAGTTGATTTGCGCAGTCACTACTAAATTAGTTGTGTGGTATATAAGATAATCCACTTTGTCCATTATCTTGAAAGGTGGACATTATAGTCTGGTTTTTTAGGAGTAACGAGAAAGATATTGGATGTAAGGGTCGGTATTTGTAATTATTGAAATTAAATATAATATATAGTTATCGAGGTGTTTGTGTTTTGATATAATTTAAAGTTTTTCATTAATAAATAGATTTTTTTGTTATTTTGAAATTCAAAAAAAAAA
>TRINITY_DN168602_c0_g1_i1:0-1783
GTTGTCTTGCAGCTGATTCCCAGCAATGAAGGTAAGTCTGCTCATTTAGAAAAGCACAAATCTTATGAAATGATTGAGTCAGTTGCAGCATACTATGAAGCCTATGTCCATGTTTTGAGATGCCTTCAACGGTCTGAAATGGAAGAGCTTCCTTTCTCGGAACACTTGCTATCGTTAGAACCCCAAGTTGGGCATCCGGGTTATTTGAAAGAATTGCAAATGAAGGATGTATATGATTTAAAATGTGCATTTCCGAAGATTCAAGACTGTTTGGGTAACTGTAAAAGTACACTCCATATCTTGCAACCATGGCCTCGGTGGGATTCTTCCTTCGATGACAGCCAGATGGAAGCCGTGAAGCAGGGCTTGACAAAGAGGCTGGCTATTATTCAGGGCCCTCCAGGAACTGGGAAAACCTATGTTGGCTTGACAATTGCAAGGATCCTACTATCTAATGTCAATACTGGTCCTATTCTGGTCATCTGTTACACAAACCACGCACTGGATCAGTTCTTGGAATCCATTTATTCTGTCGAGGAAAATATTGTTCGACTTGGTGGCAGATGTGCAAACGAAAACATGTCGAAACGAAGCTTGAAAGAGCTCAAACAGATTGTTAGAATGTCTGGAACAGTTTCTTCCACACATCGAGAACTGTTGTCTGCTAAAAGGGATTTGAAAGAGCAGATACAGAGAAATACATTTTGTTTGGGAGCAAGGCTAATCTCTAAGTGGATGCTTTGGGATATTGCCTCCGAACAGCATATTGAATCCCTCTACAGTAAATATGGAATTAATGGTGAGAACATAGAAGAGGTATGGTTGGAAGCGAAGGATGAATTAGCAGCTGATAAACAAGTTTGGAAAAGTAGATGGAAGAAGGAAGTGTTGTCCACCGTGCCAGTAACAACATTCAATAGATTCTCTCCACTGCCGGAGTTTGAACATGATGGTAACTTTCATGGCTTTCCTGGAACTGCAGATGAAGTAGTTGTTACAAAGCCAGCTCATCAATCTTCTATATCGTTGGACGAGATACTAGTTTCCCAAGATTTATGGCTCTTACCTAAAAAATCTAGAGCCATCCTTCACAAACATTGGCTTGATAAAGCCAGAGAAAGAGCCGAGGATGAACTGCATCGTTTATCTCAGACATACAAAGAGATATGTGCTCAGTTACTTGAATTTGATAGTATGATTTGCCTTCAAATTCTAAGCAAAGCAAAAGTCGTGGGAATGACAACCACTGCAGCAGCTAGAAACTATGACCTTCTTCAGGGACTTAGTGCAGAAATAGTGGTGATAGAAGAGGCTGCGGAGGTTTTAGAAGCTCATGTTTTACCATGCATTGGTTACTTCACCGAACATCTCATTCTCCTTGGGGATCACTTGCAGCTGCGTCCTTCAGTGGCAGAATATGAGTTAGCCACAAAGCACAATTTGGAGATCTCGCTCTTTGAGCGATTGATAAGCGCAGGGATTGAGCATGTCACTCTCAGATGCCAAAGAAGAATGAGGCCCGAAATTTCAAGGTTAATATCAGATATCTATCCTTCCTTGCAGGACCACTTTAGCGTCACCCAGTATGAAAACGTAAAAGGAATTAAAAACAATGTGTTTTTCTTAGATCATAGAGCCATGGAATCCCAGGCAACCGATGCCAACAGCAAAGTTAACACTAAGGAAGCGCGACTTGCTGTGGAACTTTGTGTTTATCTTCTGAAACAAGGTTATAAGAACAACGACATTACAATTCTGACAATGTATAAAGGCCAGATGAGTG
>TRINITY_DN168641_c0_g1:0-867
CAGTGGAACTCAATCGCCGAAAGCAAATGAATGAGCACCTCTCTGTTCTTCGTTCTCTCATGCCAGGATCCTATATTCAAAGAGTACGAATCTCCATCCCCTTGATTATATTGATAACATATTCATTTTTAAATGAAGTAGTGTTTTCTTCATTGAGTGGAGAATTCTGGAAGTTGAAATTTCATTTTTCTGCAATGTTGAAATTTCATTTTTCTGCAATGTTGAATTTTCATTTTTCTGCAATATTGAATGTTTCTAGTAAACATTTCACTCATCTTCAATTACAATTTGAAGATGATGACAAATTGAAGATAAAAACAAGTGACATATTCGACATTCCGAACCTCACTCAGGTGAATCATCATCAAAATTGAATGAATCTTCAAAGGTCATTAGGGTTCATCTTCAAGATTGGACCCATATCGGAATTCACCAGCTTTAAAATGAATCAAGTCATGTATTACATTTTCAGAATGAGCATAAGTGACACATTGACCTTTTCTATAGTTACTTGGGTTAATCAGGATTGAATGAATGTTCCAGCCTCATTCAGGTTCATCTCCATGATTGAATGGATTTTCTTTTCATTCAATTCAATTATCCAGTGAAATTCTAAAGGTTTAATATGGAAAATTTCAATGTCTATCAGAGTTAGAGTGTTAGTTCTAAAGCAATATTGTTTTACAATTATTTCGCAATACTGTTATACAATTGTTCAGATACTGTTAGTCAAAACTGGAAGTCTCAAATTTCATCACATTATTGTGTGCAGGGAGATCAAGCTTCTATCATTGGAGGGGCCATCGATTTCGTTAAGGAGCTAGAACAGCTCTTGCAGTCGCTTCAAGCACAGAAACGCAAACGAGA
>TRINITY_DN168645_c2_g1_i1:0-244
CTTTAGAGTACATAACTCCAACGGTGTATCAAGCATGTGCATATGTAAACACAATTTTCCTACAGAAAATGAATTGCTTTTCTAGAAAAGGGTACGATATCTCCAAATACAAGCAACTACAAAGAAAGGCACAGGATCAGAGAGCTCCTTTCTCTACACTATAGTGCAACCCTGCAGTTCCACATGTATGATATGCTTCTAGTGCCCAACCTGTGGCTCAAACTCAGCATAATCCATAGAACCG
>TRINITY_DN168666_c0_g1_i8:0-464
GTAGCGATCTCTTGGCCAAGCCTGTTTCAAGTGTCAATATCGAGACGGGCAACTATGAGCATGCTTCAAGTGTCAATATCGAGACGGGCTACTTTGAGCGAACGCCAGAGCAAGACTCGAAGACCAACCGTGAGGCATTGATCAGGTCATTTTAGTTCTTATTGAATACGTCAATTTCAATGAAAATTGCTAAATCAAGTTTGATGACAGCAATGGTTCATGTGAATTGGTTTCACTGTTAATATTGTATTGATTTGGCAGGTTTGCGCAGCTACTTTCAGATGAAAGAAAGTCACGACCAACTGCTGCTCCTACGAAGACTTAGAGTCCTGAAACTTTATGAATGTTAGTTTTCCTCACTTTATGAATGTTAGTTTTCACTTATGAATGTTGTACTTTGTTCGAAGATGATGTTAACTTCGATATGTAATGTAACTTTGATATCCAATTTGAAAATTGAGGCG
>TRINITY_DN168706_c0_g1_i1:0-769
CTTCTTTGCAAACTTCGGTCCAAACTCCACCACCTTCATTGTGCCCGCGGAAATCTTCCCTGCGAGGCTTCGTTCCACATGCCACGGCATTTCGGCGGCAGTGGGTAAATCTGGAGCCATCATCGGAGTTTTCGGTTTTATCTACGCTTCTCAGAGCACTCAAGCTGCCCTAGTGGACAAAGGCTACCAGCCGGGTATTGGCATGAGAAATTCTCTGATTCTCGTAGGAGTATCAGACGCCCTGGGTTTCCTTTTCACTTTCCTTGTCCCTGAACCAAAAGGCAAATCCCTAGAGGAGCTCTCCGGCGAGAACGATGAAGAGCAAGCAAACTAGCTCGAACTTTCTCAATCTGCAAGCAGAACTGCACCAATAGCATAGCTGGAAATCTGAATTTGCTGGAACAAAGTTCGCGATAAATAATTTTAATAGCGACTACAATAAGCTAATCTAGTCTTTTATAGCACGATTGTAATTTATATCCTTATTTGAACATCTACTTGTGCTAATATAATTCATATGCTTATTTGGACTTATACTGTCCATATAGAACTACTAGATGAGCATTTCAGCTTTTTGTGTGTCATAATTTCCAGTTCCGGTCCGTATTATGTGCGTTATTTTACAGGTTATATGTAAGTGTGATTGTTCCATAAGGTTATTCACTTTGTTAGGCGCGCAAATAATTCCTTGTGTGGGAATAATAAGCTCATCTGATTGTTTTATGTTTGGTGATTTGTACTCCAGCATAACTCATAAAATTAAGGGTCT
>TRINITY_DN168734_c1_g1_i2:0-1541
CTTGGATCTTTGTTTCTTGAAATAGAGTTCCACGATTTCTTCTGCACGATTATTTGCTCCCATTTGTTTGTTTTGAGAAGTATAAGATCCATGGAACGGTTTCCTAACCAATATCAGGCTTTTCTGGAGTCCGTCGGGATTGGCCACATGATCTCTGATTTTCAGGATAAAAAATCGCAGTACAATGTTATTGACCATCTTGATGATCAAGTTATCGAGTTTGTTCCAGAGGATGGAGTGATAAGCTCTGCTTCCTGTGCTCAAATAACGACGCCGGCTATTAACCTGAGGCCAGTTTTGAACACGCGTCCCATCTCCAGTACCCATGATGCTGGGAATGCATTACTCCATTTGTATGGCCCAAATATGAAACCCTTGGGATGGCAGGAGAACATGAATCTCATGATGATCAAGCAGGAGAAAGTAGTTGAAGGACTGTATGTTCCACCTGTTGGTGAATGTGAAGTCAATAGCTTGCATGCATTTAATTCAGGCGACCCGGTGAATCACCAAACAATTATTGATAAAAATAATTGCATTGGTAGACCCTCAGGGTTTAGAGTTATGAATGATCACTTCTGTCCTGATTCTAATACTGAAGTACTCCCTGCTAAAGCGTATACAGCTTATGGAAAGATGAAGCAAAAGCAAACTGTTCAGTGTGTAAGAGAGAGTGATGTCGAGGCATATGCTCAGCTTTCATATCAGAAGCAACCCCTCAAGAAATCCAAAACGCTCCTCTGCAAATCTTCGCTGTGCTCAAACCGCTCCAAAGATCATGAAGAGTATTCCAACCCTAAATGCGATATGCGAAGGATTGAACCTGCTGAATTGCTGCACACTATCGTCCAGGAGAAAGCTAAGCCCGAGTCTCAAAATGATTATATTTACGTGAGAGCAAGAAGAGGTCAGGCTACTGACAGCCATAACCTCGCCGAAAGGGCCAGAAGAGACAAAATCAGAAAGCGCATCAAATTTTTACAGGAGCTTGTTCCAGGTTGCAACGAGATAACAGGCCAGGCACGTGTACTGGAGGAAATCATAAACTATGTTCAGCACTTGCAAAAGCAAGTCGAGATTCTTTCCATGATGCTCGCCACTGGTGTTCCTGTCTGCGATTGTAATTTCAAATAAACGGATATCCTTCTGAAAAGTTGTGGAATCGGAGGCATATTGAGGACATTCATATGCCATGGCGTTGTACTACAAACATTGTGAACATGATGATCAATTGTCGCTGCAACTTAAGGCAGGGAAATGAGAAGGTTTACGGAGCGGGCATTTTTTATATAATGATTGACCAGTGCCGCAACACTTTGGTGGTACTAGATCCACCTTACGTCATTTTAACTCTTTTTTTTTGCATTATATTGATGGATTAGGGTATCCATGTGTTACATGATTTTTAATTGAATAGTTTTATTGTGTTTAAACCTCTACTCACCATTTCTATTTATTTGAATAGTTTCATTCCGTTCAAATCTCCAGTTGCGTACCATGCGTATCTGCATATTGATTTGCTGGTTAAGCATAAATGCGCA
>TRINITY_DN168734_c1_g2_i1:0-928
GCTACATGCTGTCTATTATGCCTAATCCTACTGGTTGATTAAGTTTTAATTTAATTCTAGCGTTACTTCATATGTACCTAATATACTGATCCGAATAGTTGATCATTTTTTTAAGATTTAATTCTAAGCTTACTTGATATGTGGTTTTACAGAAATCCAGGAGGGTCATCAGCAAATCTTCGTTACACGAGAATGGTTCGAAACATCATGAGGAGAACTCAAACCCTATATTCCAAGTTTCAAGGGGCAACGCAGCAGAATTCGTGCCCAATATTCTCGTGGAGGAACCTAATGTCGAGTCTCAGAAAGATTACATTCACCTGAGAGCAAGAAGAGGTCAGGCTACTGACAAGCATAGCCTCGCCGAAAGGGCGAGAAGAGAGAGAATCAGCAAGCGGATGAAAATTTTACAGGACCTTATTCCAGGTTGCGACAAGATTAGCGGCCAGGCACTCGTGATGGAGCAAATCATCAACTATGTTCAGTCGTTGCAGAGGCAAGTTGAGGTTAAAAAAATACGAAGCTAAAATTGGCCTGAACAACGCAATATTCGAGTACGTAGCTTGATTATATGGATTTTCAGATTCTCTCAGCGATGGTCGCCTCCGTTGTTCCTAGTTGTGATTGAACATCAAATAAATTATTTCTTTCGGAAGAGGTAACTGTAATCATGTGCAGTTTCAAATAATTTCAGTAAAATCTGATATCATAAATATAATTCAGCAATTCCCATTAGTGATCGAATTTGATGCAGATTGAGGACTTTCAGATGGAATAATGATATACTGTCAAGGCTACCAACATTTTGTCAGATGCTCATCCCGACGCTGGCTATGGATTCCATGATTGATTCTGAATTGCTGGAAATAATGAAGTAAAGGTGTTAAATCCAAAGAGTGAAATAAATATTCTCATGTAACTGACATAA
>TRINITY_DN168751_c0_g1:0-978
AAAAAGGAAAGGTAATATGTTCCCTTTGATGTTCATGTGGCTTTTACCAAATCCAGCCAATCTTACTCTATCAAAGTGCATGTCAGCATTGCATTAGTTTGCCTATCTTTATCTCTCAGTCAGTCCTCCTAATAAATATTCCAACCCATCTACCATTCTTTTACTCGTGACATCGTCTGCCTTTTACTGCAACAAAAGTTCTGTACTAGTATTAGGGTTTTCTTCCTTGTTTTACAGATCCATAGCATTATTATATCATGGGTCGTGGTGTTAGCAGCGGTGGTGGGCAGAGCTCTTTGGGTTACCTTTTTGGCTCACCTCAGCCCCCAAAAACACAGCTAACCGAAGCAAACCCTATAGATACACAACCTCCTCCCCCCAAGGACTTATCCGCGACAAATCCAGAGCCTTCATCGTCATCAAGCGTGAGGAAAAGTTCCAATAATTACCACCGGGCTGATGGCCAAAACAGTGGGAATTTCATTACAGGGCGTCCTTCAACAAAAGTGCAATCTGTGCCAGGAGGAGGATCATCACTAGGGTATCTATTTGGAGAGAAAAACAAAAAATAGTACTTATGGTTTTTTGTGCATTTTTTTTCAATAAATGGTTATAAAAGTCTTCCATTCTAGATCTTCAATAGCCAGAAGAAATACCTGAAATACCTCTATTGTAAACTATCAGATCAAATAACGAAAAACGCGAGCACTGCGTTTAATAAGAGATTACCTAGATCATGATCATTGTAATAGGAAAAGGTCGTCTATCGAGATCCCATACGCAACTGGGATGTTTGTTGTAGAGTTCTGTGTAATCTAAATCTTGTGTAAAGGTTGTTTGGATTGGTTTGAACAATAAAATGGATGAAAGTGCCATGTGTGCCAGCAGAATGTAAAAGTTGTTTGGATTGGTTTGTACAATAAAATGGCTGTATTCTGTTTGCAGAGAGAGAATGAAAAATGGTGTTTATCGTTTCAA
>TRINITY_DN168766_c0_g1:0-647
CCCACCTACAGACTGTTAGCTGCCTGCAAAATCTGCTCCTCCTTTTAAATTAGAATCGAATTTATGCAAAACACAGGCCCGTTCATCACAGAAATCCATGAAACAGAGCCACCATATTTGGGAAGATCTACTTATAAGAGTTAATCCCGATCAAGTACAATAAAGTCCCGGGATTCAGAGGCAGTGGTTCATTAATTTTGTCAGCATTGGAGTGCTCTCTCTGACTGTTTCTGCGCCAGTAAATTTCCATGTCCGACTAATTAAGAGATAGATTTCAAGATCCATATGGAGCTGCTTTGCTGCAGGAATCCTTGGGTATAATGGTAGCTGGTTGTGCGGGGATTGGTTGTGCGGGGATTCACCTTGACAGAAGAATATTGTAACATCCTAGTGCTGGAAGGGACTGTAACTGCAGACGAGTAGATATGGAGAATGAATCTGCTCAGACTCCTCTTCTTGCAGAGGCATCCTCAAGCAGCAGAAAAGATGAAGAAGAGGAACAGATATCTCCATGGACTGCAGAGGGGGAAGGGCTGAAAGCCAGTGAAAGTGAAGAAGAGCAAAGGCTTCTTCCTGTCAAAGAAGATTCAGCAGAGGACGAGGATGACCAATCTCCTATCGTGGAGGTGGCTCTCACTGTTCCTACG
>TRINITY_DN168825_c0_g1_i1:0-783
TTACAATTCACATTACATTAGACCCATATATGTATGACTGGTTCGCTAAGGCAAAGAGAGGGTGTACATAATCCTCAGTCCCACAAATATTTGTTTTGTAATGCATTTGATCTCAGGGGAGGGCCGCATTTTTAAAGAATCAAGATAAAGAGAAGGGTGCATGTTTGGGGACCCCATTACTTTCATGCAAATCTAATATGCTTCAACATTAGAAGCAAGCAAGGGATGGGGTGTACTTCTATGGGCCTCGCAAAGTGTGGCTTCAATGCGTATTACAGCAAAGAAAATAAGGATATCATCTCATTGGGGCTCACCAAAATGATAAACACGAGTACAACCTTGAGAGGGGTGCAGCTGATTCTAAATATGATAATGGTTGAAACGTGGATCCCGCTTATAGAAGAAGCTAAGCGCCTCCCCTCTACATGAAAACTTAGCCGTGGCTTGTTGGCTTCTTACAGGCTATTTTGGTAACACTCTTGATCTAAAGGCTGCTGAAGAAACTAATACTAGAGCTCTGCAATTGCTCTTCTGACTTTATGAAAACTTCAGAGGTGTAAAGGTTGAAGTACACCCTTCTTTTGTGCAAGCCCTTCAGGGATCCCTTCATTAAATGAGTACTTCTACTTTCGATTCTCTTTTCACACAAAAAATTGTCAATTGAAATGTTCACTTGATTGTAACTCTCTCAAATTCTGGCAGCATACATTTAAAAGGTCTTTCATGACATTTTTCAGCAATAATACATATGCATTTTATCTACAGCTGTAAGATGTGTTAACG
>TRINITY_DN168842_c0_g1:0-1137
TTGAAATAAGAGTTTGCTACCTTGCTTGACACAGAGTAAATGAATAAATTAAAGGTAAACGTGTCTCTTAGTTGTTCTCAAATCGTGGTTTTTCAATTCTATATGTAGGCGGCGGTGTTGGTGAGACAAACCAACCTGCGCCAAAATGCATTTGAAAGAAATAGCACGGAGTTTGAGTTTTCGCAGGTCCTCCTCGTTAACGACCAGAAATGTTGAAAGTTCGATCCTGGCAGAGAGTATATCTTCCGAGAGTATGCGATTCACCAAATATGACAATCTCAGAAAATCTATGAGATTGGACGAAGGCTATGTGATTGAGACTGAATCTCAATGTTACGAGGATTTTCCAGGAAGAGTCCAGAGGTCGGCATCATTCAGTTCTTGGAGCCGAAGCAAATTGAAGTCCATATCAGTGATTAAGGGAAGACTCAATGTAGGAAAGTTTAACAGTAATATTGCTGCTGGTGAATTTGCAGACAAACATAAGAAGAAGCCCACTGAACCTGAATCTCGTGAAACGAAGGAACCCAAATTGAAAGTCAAAGTTAAGAAGAGGAGCTCCTGGTTGCCCGACCGATCTTGTCGATGGCCTGTTCAAGGATGGTGAAAAACAGAGGCGTCATTGTTCATTGTTAAGTTTATACGCTTGTGGTTGGTCTTGTTGTGGCCGAGGAGCTCCACAAATAACAAGCAGCCAAAGCAGATTATTTTGAATGTAATGGTAAACATTAATTAGGGGGAAGTGAGTCAATGCATTAGTTTATCGGAAAGAAATAATGTGAAATTTAATGAAAGAAATAATGTAAAATTCAATAGGTGAGATTTCTTAGCACATATTTCTATGGCTTTTCTGGATATATATAAGCATCCTAGGAAGCGTTTTCCAAATTCCCTTCTGTATAAAAGTGGTAATTATTTCTTCATTGTAATGAAGTAATACTTGAACTCCTCTCTACAAGTGGCAATTATTGTTTGATTGGATTGTACTAATAAACGAAAAGTCCCATGTGAAAATGTCAATTATATTGTTTTGAGTGGAATGAAATAAACGAAAAGTCCTATATGAGATTGTCAATTATATTGTTTTGAATGTACTGTTATGTTATGAAAATGTCAATTGTATTGTTTTGAATGTAA
>TRINITY_DN168868_c0_g1_i1:0-757
CCCATAAGAATTTAATCTCTAGGAAAAAATTACAAGCAGATAGCAACAAAAGGAGAAAAAACAAAGGCAGCCAACCAATAAATTTGTGGGTTGAGTACAATCGTACAAATCGTAAATCCATCACAACAGTGGCGCAACAAAGTTATACAGGTCACTGGAAGTTGTACAGGCTGCAGGCAGTTTTGTACAGGGCGCAAGCAACCATGCATGCCGCAAACAGGGTCGTACAAACCGCAGGCAACTATACAAAGTGTGGGAAAGGTCATACAGGTCACGAGAAGACTAGAAAAGTCACAAGCGGCCCATGCAAGCCATACTAGCAGCTACAGTGGGGGTTTCTAAGCAACTACACAGAGTGTGGGCAAGATCATACAGGTCACGAGAAGATGGGAAAAGTCACAGGCAGCCCATGCAAGCCATATTGGCAGCTACAGTAGGGGTTTCTCCGGAGAGATTCACCGTGTTTTTGTTGTAGTTTGTATTTTCCTTAGTGGGCCATTTCCTAGTGAGAGATCCCTTGTATGCTTTGAAGAAATTTAATTGAAAGCATATTTGAATGACAAATAATTTGTTGTTTTGTGGAAATTGGTTTTAATTTTGATTTGTTACCAATTAAAAACCCTAGTAGTGTACCTTATTAAGGAAGTTGTAATTTAAACTAATTTTCAGCAAGAAAATTACTATGAAGTAATTTGTCAATTTGCTGGAATTAGGAAATTTAAGAGAATGAATCATTATGAGATATTCTAGCAAAAAA
>TRINITY_DN168891_c1_g1:0-455
GGGGTGCAAATTGGTGTTTGAATAGTGGCCCTTTAGAAGCTAGAATTTCCGCTCTCTATTCGCTTGCAGTCTCTTTCAACTGGAAGAACTCTCACTGCAAATAACGTTATTCCACAGAATTGGCAACCCAGTGCTACATACAGATCACTTGTCAACTATGACTAATTGTCTCTATCCATGCAGCTTATCATCTGTGGCATTTGTGCAAATTTGTTATGTGCTTATACGTATAGTATTATACTAGGCATTGAAGTTTTACAATGGTTAATGCCGTATACTTATAAGTTATGGCAGTAGGTCTCTATAGGTCCACTATACGTAGACATTATGTGTTTTCTTAAAATTAATTAAGATAATGCATCAAATTGTTTCGACGGTGGTTCAATTCGAGAATCTGTGTTTATGATTTGCTTATTTTTCGTTACTATTAATACCAGCTGCAGCTGTATCGTTTT
>TRINITY_DN168892_c0_g1_i1:0-268
AAGAGGCTTTTCCCGAGAGGTGACAAGGTGGCCATCAAGGAGCCCTATTTCAAGATCGCGAGTGATGGTGGCCTTCTCATACGCGTCGACAACCCCGCCAATGTTTTGAAATTTGCTATTGAAAAGGGGAAACGGACGGAGCTTCATGTGGATGTGGACGACCTGAGAAAAGAGGGCAATAGATGCTTCAGAGAACAAAAGTGGGACGCAGCAACCGAGAATTATACGAAGTGCATCGACGCCTCTCTACTTCAGCTCAAGAAGTCCT
>TRINITY_DN168899_c1_g1_i3:0-606
GTAGAATATGGCAGGTGTTGAGGTACATCAGTGATTTTCTGCATGTTGGCATGCATTCCCATTATATGTTATGTTTGGTATCAATTTTATTTTCATAGTTTTATTTTGATTGCATAATCCGTAGAGAGATCTATGGATCTCAATTTCTATTTAACTTTGCACAGATCTTTGCTTCTACAAACTCACTACGGGGGTAATCCCGTGATGTATTGTTTGTTTATGCAGGCTGCTGCAGCGCCAGCTGGATTGATTGCAAGCGAAGAACAGTTGAAAACCGGAGTGGATGCTGTGAAGGTCACCGAGATCGAACCCGCGACCGAAAAGACTACTGAAGCAGAAGTACTTGTTTCCAGTCCTGCTGAAGAGGTTCCCGTGCTAGAAAAAGCAATCGATCAAAACCCCGCCGCCGTTGAGAAATCTCCAGAGGAATTGGGTGTAATGCCACATGCCTCGGAGCCCGAAGCAGCCTCGGCCCAGCTGGAATCCAGGGAAGCGGAAAACGCAACCCAAGTAGTTCAACCTCCCACCGAAGCCGCAGCTGTTGAAGAAAAAGCTGAAGAACCACCTGTTAAGGAAGAAGTTCATGAAGCAGAAGAAAAGGCTGAA
>TRINITY_DN168922_c0_g1_i1:0-257
TTCAAGAAAGCAGCAGCATTATTAACAACAGTACAAGAGGAGGAGAGGAGCTGAGCGTGTTGTCATGTGCAACGGGTAATCCCATCGATGACTGTTGGCGGTGCGACGCCAATTGGGAGCAAAACAGAAAACGGCTGGCAGACTGCGGCATTGGATTTGGCAAGAATGCCATCGGAGGCAAAAACGGCAAGTTTTATGTCGTTACGGATGGCGGTGATGATGCCATGAATCCATCCCATGGCACGCTGCGTCATGCC
>TRINITY_DN168925_c1_g1_i1:0-468
CATCGACTTTCCACTGTTCAGGGAGCTCATAAGAGTGCGGTAATGCAAAAAGGTGAAGTCATTGAATTTGGTGCACACCATGAACTGATTTGTAAACCAGATGGGGCATATACAGCTTTACTGCAACTCCAGCAGAAGGCACCCTCCCATGATACTAGCGCTCTAAACTTTGCATCAAACTCTTCAATGTCATTGGAAATAACAAAATCCCCAGCTACTTCAACCAGATCACCAGCTACTTCAAATGAATTCGATAATTGCATATCCGGAATGGAACAAGAAGAAGATCTAAAAGTTAGGGGAAAGTCCAGAGCATCATTTCTCAGGTTGCTTGCATTGAACGCTCCAGAATGGAAACAAACTCTCATGGGTTGTGTAGGAGCCTTTGGATATGCAGCAACTCAAATAGCTTATTCCGTCACTGTGGCCAGCATGATTTCTGCGCTCTTTCTCAAAGACAATGACGAG
>TRINITY_DN168995_c0_g1_i1:0-691
CGGCCATCGAAAAAATGCAATAACTCACCCAACGATCTGGACCACGACCTGCAACTTCCCCATCTTCCGCCTTGTCTCTGGCACTGCAATACGCCGCCACGATTCTTAAGCCTCCCGGACAAGCTGTGGTCGCAACCCAACGAGTCTAATCAGTTTGAAAGTGGTCTAAAGTGGACAGTTTGATCACAAAATTGCTAATTTTTTGATGCAGATTGATAGCGAAAAAGCTAAACTGCGCATTTTTTGATCAAGATTCATAGCAAAATAGACTAAACTTTTGATCAAAATTTATATCAAAGAGCTATTTTGATCAAGATTTATAACACAGAGCTATTTTAGAGGGAAAGGACTTCATTAAAATATATCGTATCATAATTATCTGGAAGAAAAAAACAGAGCTTCAGAGCTTAATAATCATGGCGGGATTGGGTACTCTGGACAATGGGAGGGAGCGCGGCCGCGGGGACGGGGACGGGGAGCCTTTGTATTTATATAGATCCAAGCTTCCCGATATTGAAATCTCCAGCCATCTTCCTCTGCACGATTATTGCTTCGAGAAATTGGGGGAATTTGAAGAGAGGCCATGCATTGTACAGGGATCCAATGGGAAAGTGTATTCCTATGGCGAAGTTGATTTGATTTCTCGCAGGGTCGGCTCTGGTTTGGCCAAGCTCGGCATCGGGCATGGAGA
>TRINITY_DN169007_c0_g1_i1:0-494
GAATATGTCTAAGTAACAATTTTGCAGAGGTTGCATGGCAATTAGACCAGTCAAATCAAAGGGATCAGAGTTCATTTCCACTAGAAAATTTATTAAGAAATTTGCAGAGACCAATCTCTGGGAGAGTCTCTAAGGTGTTAAATAGATCATCAAACACCTTAAATGAGAAGCAGTATCTGGTGCTAGTACCGTTTCAGTAAGATTCTTCTAAGGTTGTGCATTTCGTAGTAGTTTTAGATTGTGCAAGAAGGAATAAGGTTCAGCTAATAGGGAAGAGATCGAAGAGCATGTCAAAATCAACAGCCCACCAGTTATTAAAGACTAAGGCCAAAAATAGGGTTGATGACTTGCAGGGAATGTTCACTGACTTGCAGCAGGCCAGGAAAGAGAGCCGAGTCAGCGATGCAGTAGTTTTGGAGGAGCAGGTTCATCAATTGCTGCGGGAATGGAAAGTCGAGCTACATGAAGCATCGCCTGCTACATCTCTGCTGAGG
>TRINITY_DN169019_c0_g1_i1:0-1168
AGCTGTTGCAACATGTATATATATGGGGTATGCAATATTGTTAAACTAAGAAAGCATCCAGGGTGTGAATGTCATTTATGGCCTCAGCAGAAAGGCAGTCTCTGGTTTCTGCTGCTGAATCCCCTTCCTCAAACACCAAAGAAGAAACAGAAGCCCATAATATTCCCCCCTGCTTTTCTGTTAATTCTTCTGTTGCAGAATTTTCATGGCGTACCAAGTGGGTCATAAAGTCCTCACAGATTTTCACTTTCCCATTGCATTTAGCTTACAGAAAGATCAGCCCTCTTCATAGTGCAGGGGGGCGGTTCAGCAACTGGAAGCCAATGCAGTTGCTTCATGGTTTTACAGGTAAGAATGATTATGATCAGATCATTGGTAATGGCAAGAGACAGCTCCATATGCTGCAGCATGACTTACAGTTGTTAGGGATCCTTCGGCTCCCATGCATGATATTTGCTCCTGTTCCAAGTTTTTCATATACTGAGAAGCTCCCGGCTGCAACAAGTTTTCTGGATTTCTGCTACCTATGCAAACGAAGCATAAAGCAAGGGAGTGATATCTTCATTTACAGGTAAGGGAATTATACTCTTGATATATGGAGCGTTCTTCTTCTTCAATTGCTGTAAATAATTAATTGTGATGAGGTTTGGTTTTCTTTTCTTTTTTGTTTTTTGTTTTTTTATATAGAAAATAGGAAAGATAGAATTATTTTATAAATGTTATAAATTAATGAGATATAATTATTTTATAAAAATACGAAGTTTTGGATAGATTAGATATTTTGTTAAGGTATTTTTCGATGTGAAGTTATAGTTTTTGACTTGAGAGGTATTCTTTAATGTGAAGTTAGGGATTTCTGATCAGAAAAATATTCTTTCATGTGAAATCATAGAGATTTTTTATTTGAAAAACATTTATTAATGTGAAGTCATTGGAATCTCTGATTTGAAAAGCATTCTTTGATGTAAAGTCACGGGTCCCATTTAAATATTAAAAACAAATTGTTTACTAAACTATTTCAGTTAAAATCCTTTATCTTTTAATGCGAGTTATAAACAATAACCCTGATTATAAATATAATGATATGCACAATGCCAGTTATAAACAATAACCCTGATTATAAATATAATGATATGCACAATGCCAGTTATAAACAATAACCCTGATT
>TRINITY_DN169030_c0_g1_i1:0-366
AAATGGGGGGAGCATTCAGAGGGGAAGCTTAAATTTACAATCATAAAGTTTCTTGATTGTTGGATGCTCTGGAATTCGATAGAAATTGCGATGGAGTTCAAACATGTGCTTCTTGTTGTGGGTTTGAGTGTGATGTTTGTTGTGGGAGAGGTCAGCAGTGGCACAAGCGCGGATGTTGCTGAACAAATTGCCAAATCTGATTTATTCAATGTTGGAGGTATTGTAGGTGGTGGCGATGCTGGAAGAGGCTTTGGCGGCGGAATCGGGAAAAGGTACCGTCGTGGACAAGGAGCTGGTGGAGGTTTTGGCGGAGGAGTTGGACGGGGCCTGGCTGGTGGTATAGGAGGAGGAGTCGGTGGTGGTGGG
>TRINITY_DN169069_c0_g1_i1:0-1212
CTTTTTTTAATTTAAACCTCCATTACGCTGCAATGAAGCATTGAATGTGACGTTTGTGAATATATCGATCTATTTAGGCTTTATTGCAATTTATTCCAGATATCCACTACATTGGGTTCCACCAGTTAAATTAACGTGGCCTGTCATTGCTGCAAGTGAAAGCAAAAATTGTGCAGTTCATTAGTCTTGTGTCTGTATGCATTAGTTCGAATTCTGGTGCAGTAGCAGTAGATTCCTTGTCTATCAAGAGGGTGCACAAGGATTGTTTTTAAGAACACAGACAGGCAGACAGACAGAGACGTGATCATGGGGCGAGGGAAGATTGAAATAAAGAAAATAGATGATGTAACGAGCAGACAGGTAACTTTCTCAAAGCGCAAGGCAGGAATATTCAAGAAAGCCCACGAGCTCTCTGTTTTATGCGATGCAGAGGTGGCTGTTCTCATCTTTTCAAACACAGGAAGGCTCTACGATTTTGCTAGTTCAAGGTGTATGGAACGAACTATTGAGAGATATGAAAAATGTACCAAAGCAATTAACTGCCCAACATCAGATCCCATTGTCGAGAATAAGAGCCCAATTCAAGAAGGCATTGAAGTATTGAGGCAGAAACTTCGCGCATTACAAAGATTGCAAAGAAATATGATGGGAGAGGAATTGGCTCTATTAAAAGTAGGGGAGCTCCATGATTTGGAGCACAACATTGAATGTGCTATTCTTAAAGTAAGAGCAAGACAGAATCAAATTCAACTTGAGAAAATAGCAAATCTTCGTTTCAAGGAACAACTCTTAATTGGGGAGAATGAACAACTACAAAAAATGCTCCTAGAGGAAGCTCAACGGTCTCTAGGCTTGAGGCCTACCAGCCTTATCCAAACCGATATTATAACATCACCGACCATAATTATGAATCCTTATGAAGGATTTCTCTAGTGAGCATTTGCATGTAAGGAAGAAGACAGATCTTTGTGTTTCAATTGAGAATCAACAAATTACTTTGTTTTCTTTCATAAAAATCATTTTATCATAGTATGAAGATATACATTTAATATAATGAGTTTAGTACTTTTGAATATGTAGAGTTGGGTACTTTTGTAGCATATATGAAATTAAAGATTTAAATTATGTAAACATTTTTATTAGTTTTATTATTTCACTGAAATAGTTATTATATTATTTTTTAAATATAATTTGAAATTTATTAAAAAAAAA
>TRINITY_DN169080_c0_g1_i2:0-531
CCATTTAAATCTCATCGTCGCTCGACTGGTTCAGGAATTCGCGTGGGAATGCAAGCCGGGGGAGACGGTAGATCTGTCTGAGACGCAGGAATTCACTACGGTTATGAAATGCCCTCTGCAAGCGATCATAAAGGAGAGGGGGGAGGAAGGTAATTAGAGTACGGGAAGCTTGCGTAACGGGTTCGATCTCATCAGTGCATTGGACAGTATAAATAAAATATGGGAAGCAATTGCCATGACAATGATAATGAAAGTTTATGTGAAAAATAATTAGTTGAGCGTGAGTAGTTAACCCCAAGAGCCAGCCATACATAGCTATGAGAGTGATATACCGAATAGAAGGAATATAGTCAAAGTTGAAAATATTCGGTATAAATGTAATAACATAGATCTAATTTCTATGGCCGTGAATAGGTTTTGTTTTTAAGGATGTCAATTAGATTAATTTTGCAATTTGCAATGTAGTTTGGAAAATGCTTATTAAAGTTGTTTTTTATAAATAATTAAAAATGTTATTCTCTTGCAAAAAAA
>TRINITY_DN169113_c0_g1_i1:0-2573
[truncated: 13,178,585 more chars]
