# Supplementary material for: Optimising Exome Captures in Species With Large Genomes Using Species‐Specific Repetitive DNA Blocker
Source: Mol Ecol Resour. 2024 Dec 18;25(3):e14053. doi: 10.1111/1755-0998.14053 (PMC11887611; doi:10.1111/1755-0998.14053)
Supplement: Supplementary file 4 — FILE S4. Counts for the identified tandem repeats from all treatments and WGS data. [file MEN-25-e14053-s001.xlsx]

## Sheet: 60K_A
repeat motif	counts
G	31534
AT	21342
TA	16033
A	15998
T	4855
GTTCACATGGAAATTCCTCACCAGAAATC	2649
ACGATTTCTGGTGAGGAATTTCCATGTGA	2112
TCTTAAGATTAAGTAAAAAATTATG	1919
CCGAGT	1695
C	1470
CAACAGCGGCAACAAAAC	1455
GATGATTTGATTGTTGTAA	1434
ACCACGTCACTTGT	1356
TTTAAAATTATG	1305
AAACATAATTTTAAAGATTTT	1255
TTGTAAGGCTTGCAATGAATAATGA	1249
ACTCGG	1156
AGCGGAAAGAATTTTTGTTGCAGGTCTTAACCGGTGCAGAAAG	1134
CTCTTTCTGCACCGGTTAAGACCTGCAACAAAAATTCTTTCCG	1117
GAGTCTGAATTTGCATGATT	1103
TGTGTGATGGGCTCTCCACAGGAA	1062
CCATGAAGCACACTGTTCTAG	1048
ATTGAGGCAGCGCATGTT	1028
GCTGCGGGATCACTAAATG	1025
GAGAAATTATCTCAACCAAAG	1019
AGCTAATCTAAGTGCATGTACACCAACAC	1015
AAT	951
AAGCTTTTGCAAGGA	876
GTCAGATTAATGAAATGTCTGT	834
ATT	834
TAA	822
TGTTGTTGCCGCTGTTGA	805
GTTGCCGCTGTTGATGGC	794
AGAAGGATGGCGTTTTCATCAAAGGC	730
TAGTCTGGCGGTGA	714
TTA	711
CATTCCTGTGGAAAGCCCATCACA	703
TTACCACCATCCA	702
GCGACTTAGTGTG	698
GAAGAGTCTCATCGCCAGCA	687
AGTCTACAGCTAGTCTA	668
CTGCTGGCGATGAGACTCTT	664
CAAGTGACGTGGTA	662
CATGCATTGCTAACTTCTAAGTTTTCTG	661
GTTCACATTGAAATTCCTCACCAGAAATC	640
AACGCTGCTTGGAGACACTTGATTC	634
TTTGTTGTGATCCATGAGTAAAT	623
TAAACCC	612
TC	608
TCTTAAGACAAAAATTTTCACTTAA	598
ATA	597
ACAAAGACATTTCATTAATCTG	596
CAAGGCTGCACTTGAAGCACTTCAGGCAAACGACCC	590
TAT	589
TAGACTAGCCGTAGACT	585
ACGATTTCTGGTGAGGAATTTCAATGTGA	567
AGAGATACAAATAATTGGACC	564
ATTAAAGC	564
GAGACAGTTTGATAAGTCGTACCTTTGGTAAATTCAATTT	558
AAATTGAATTTACCAAAGGTACGACTTATCAAACTCTCTC	557
CCTATCACAAAATGGGGGTAGAAAAGG	547
GTGTTGGTGTACATGCACCTAGACTAGCT	536
AAATTGAATTTACCAAACGTACAACTTATCAAACTCTCTC	532
ATTCATTATTCAAAATAGG	524
AAAGAAGGCCAACAATAAGGCAGGTTTTGAAGATGATTGAGGAGGTC	523
GATTTCACTAGAATTGGGCTTCTTT	523
AATTTACAATTTCTTTCATCC	511
TTAGGGT	506
GAGTAAAGAAATAAGGGTT	506
AG	503
CTTCACAGTATATTTTGCTTCCT	500
TTCTTTGACCTCCTCAATCATCCTCAAAACCTGCCTCATTGTTGGCC	499
AAGTCATGCTTACGAGGTCCCTCCTCCCAAACC	498
CACTAAGTCGCCA	496
TATATATGAACAAT	485
GAGGAGGCAATTACCGCCGAAATCTTTAAA	477
TTGCAAATCTACAGACTC	474
CTTCCCATACCGTACCGTAC	473
AAATGAGAGTTCGCCAATCT	472
TAAGAATGAGGGTCGAGGCATACAAGCACAACAGCC	461
TTCTGCCTTCTGTGATCCAATATGGAGGAA	446
ATCACTTCAATAT	444
TATCAATGAATTGCTCATAT	443
AAATCTAACTGAACAAAAAACTT	443
TTACATCATAACCAAAAGTAAAAAGGCTTTTACTAATAGATTCA	441
TCCCTCTTTTGCTCATTGCAACATCGCCC	440
TGTTGGTGTACATGCACCTAGACTAGCTG	438
TCCTGAG	435
TCAATCATGCAAATTCAGAC	427
GGAGGAGGGACCTCGTAAGCATGACTTGATTTG	421
GTTCTTACCACT	421
TCCTTGCAAAAGCTT	421
CATATGTCTAAAAATAGA	417
GAGAGAGTTTGATAAGTCGTACCTTTGGTAAATTCAATTT	416
AGAACAGTGTGCTTCATGGCT	413
TG	411
CTTTAATAATCAACGTACACATACAC	406
GA	405
ACAACAGCGGCAACAACAACAACGTCGACCGCAGGC	405
GAGAGAATGTAGTAGAGCTGGGC	404
CAAAGAAGCCCAATTCCAGTGAAAT	400
CATCATTACTTTAATATGGAATTA	394
GCCGCTGCACCAGCA	394
AAAGCATT	394
AATCTATATATACACTCAATAAC	391
AACCCAACCTCAAAAACAAGCTAGGAATCTTAAGGTAGC	384
ATG	383
TTCTGATAGGCCTTTTCTACCCCCATT	383
TAGATTGGCGAACTCTCATT	381
ATAT	376
ACGGAAATCCCATCAACGGCAACAACA	376
CT	370
CCTATCAAAAAATGGGGGTAGAAAAGG	367
ATCCCGCAGCCATTTAGCG	367
AAAT	366
AAAAGAAATTCTGGAAA	364
ACCACGTCACCTGT	364
CAACCGCCAGAAGCACAGCCA	363
CAATGTTCGTATCTCACCAAATCGGCGAAAGG	363
GGGGTCGATTGCCTGAAGTACTTCAAATGCAGCCTT	360
CCATCATGGGTA	357
TTCACATGGAAATTCCTCACCAGAAATCT	356
TGCTTCTATTGATACCCATTTGCAAAAAACTTACATTTAAATTGTT	356
CGTTGTTGCTGCCGCCAA	354
ATACATAATACATAAGGGAGATTAAAGATGGA	352
TTCAGTTCTGGTCATTACTGAAT	351
AAATTCTGGACGATATAAGAACATGGAAATACTGCAAATTCATCCCTAC	351
CGATTTGGAG	351
TCCGAG	346
GATTTCTGGTGAGGAATTTCCATGTGAAA	344
ATAACATGCGCTGCCTCA	344
CCATAACATATAACACATAAA	339
TGTGGCTGTGCTGCTGGCGGT	337
TAATGGACGGTGG	332
TGATAGGCCTTTTCTACCCCCATTTTG	331
CGTCAAAATATTGTT	330
TCTTCTG	323
CATTAAGAAGAGAAAAGA	319
GGTAATCTGCTTTATCATATGTGT	318
TAAATGTTAAAAAGAATAAATGATT	318
ACGATTTCTGGCGAGGAATTTCCATGTGA	315
TCGTTCGGGCGGG	315
CTTACTACTATGA	313
TATA	313
CCAACTGCTCTAAGAATTTAGTAAAATGTCAATCAACAC	311
AGGTATTCTAATCCATTTACAACACATTGAGACAGGTTT	310
AGATGTTCATTCCGATTCCGA	308
TCATTATTCAAAATAGGAC	307
AATGAATCTATTAGTAAAAGCCTTTTTACTTTTGGTTATGATGT	307
TGCCTTTCGCCGACTTGGTGAGATACGAACAT	307
AATCCGGGTGCCCTCGGGACTTTAT	303
TACTAAGCTATA	302
TTGCAACCAGAACCGCAT	302
CTCCAAGTGGAAGCAAGAAC	302
AC	301
AATGAAGAACGCTCAAGAACAAT	301
TTTTACGCAATCTTAAGACACAAAT	300
TGCTTTAA	299
AGAAGAC	297
CAAATATTACCAGAACATTG	297
TATCACCGCCAAAC	296
TGCAGTTCTAATTTCGT	295
GGCTTCCTGATAAATCTACACA	295
TGA	293
CTTTTGATGCAGCTTCTCATGCT	291
TTATTATTTGTCTTTGGGAG	291
CAATGAGTCGCAAAGTTG	291
ATTTCATTCAAGACC	290
AAAAAT	290
ATGTGCCATACAAGTTC	290
ATC	289
GGGGCTTCGGCTT	288
CAAAGAGTCTGTAA	288
AAAAAAT	288
AAAGATCCCATT	286
GTTCACATGGAAATTCCTCACCAAAAATC	285
AACATTCATAACGAGGAAAACT	284
TTGTCATTAC	278
TAATGGGATCTT	277
GAAGATGATGAA	277
TGATATATTGAAG	274
TTACAGACTCTTTG	273
AGCAATGGGGGAGAG	271
ACATTATCCAACAATAA	270
TAACATACACCCTTATATAA	268
ATATAAACCTTAAT	268
CAAGCCGAAGCCC	267
ACTATGAGGATGACGAGG	267
TGCGGCTCTGGCTGCAAA	267
CTGGTTACTGGCAATATTGGCTCCATATACACACAGACATGTCA	266
CCACCATACCTCGCTA	265
TCATTACAACTTTGCAAC	265
CACGAACTCGGCCCCTATAAATC	265
CTACGAAATTTT	264
GTTCGTATTCGGTTCT	262
AAAAG	262
CAATTTAAATGTAAGTTTTCTGCAAATGGGTATCAATAAAAGCAAA	261
AAGTCGCCACACT	258
CTCAATCAACAGTACGAGACATAAAAGCCTGCAG	258
TTACTACAATCCTGAAATAAA	256
TCCTATTTTGAATAATGAA	255
TTTAAATCACATGAGCAGTACTCTGCATGGAAAGTCTTATTCCT	255
TTCTTGACCTTGTAAGACCTT	253
GACCATGTAAGAAGAGGATAAT	249
GGA	249
ATAAAGTCCCGAAGGCACCCGGATT	248
AAGGCTCTATAC	248
AGGCTGTTGTGCTTCTATGCCTCGACCCTCATTCTT	247
ATGGATGTGATGG	247
AATCTTCTGGTAATATTTGC	246
TGGATGAAAGAAATTGTAAAT	246
ATAATATAATTAGAATAAA	245
GAGTTTGCATAAC	245
ATTTCAAGCCCGCCCAT	244
GGCTGAGTTCACACCATAAAGA	244
TCATGGAGGATTCA	244
GACTAAATAATAAAAAT	243
ACGAAATTAGAACTGCA	243
CAGCGATCACAGATTGATTCATGCGAAGAATTTCTCAGGGAGTCATTTCAG	242
GGGTAAGGATAAGAATAAATGAAT	241
TGCGACCTAAAGATTCCCAGCTTGCTTTTGAAGTTCGGT	240
GCCTTTGATGAAAACGCCATCCTTCT	240
AACGGA	240
ATACAGAAAATGCTAGAA	240
CTCTGCTGC	239
CGGACT	238
GTTTCC	237
TAGTATATAGCT	237
AGTTTTCCTTTGTTCAAATCTGG	237
TAACTGTTCATATA	237
TGGTAGCGAGGTATGG	237
TCTTAAGACACAAATTTTCACTTAA	236
AAATTTAAATGT	235
TTTA	235
TACATTTTCGGTGAACAAATTTGCACTACTATCCTACTTT	234
TTTGGTTGAGATAATTTCTCC	234
GCTTTAAT	232
CAAACTCACAAA	229
GTCCTGAGAGCTACTCA	229
TGAGCACTCGGCTATGCTC	229
GGAAATGACTAATCCTTTTAAC	227
TTTATAAGGGCCGAATTCGTGGA	225
TGAATCAAGTGTCTCCAAGCAGCGT	224
GCAGCATATCACCC	224
GCCAGTAACCAGCGACATATCTCTGCGTATATCAAGCCAATATT	224
CTGTTATAATTTTATTTATAT	224
GAAAATTTCGTA	223
GCTGCGGAAACGCGGGATTG	222
CAGGACT	222
ATTAAGTAAAAAATTATGTCTTAAG	222
ATTGAACACTGCATATATATATATCGACCAGCAT	222
CAT	219
AATCATCTATACTTTTTAACATTTA	219
GAAACCCTTGGAGGCTCTCATGGCGGA	219
ATTATCCTCTTCTTACATGGTC	218
ATTTCTGGTGAGGA	218
CAGAACCGAAAACGAA	218
ATATCCTTGTGGAGG	217
TCCTGT	217
TCCATGGTGTTAAA	217
CCGCCAAGGGAAATCTGGGAG	215
AGTCCTAGACGTGATAGGAGCCGCAGTAGA	215
TTTGGGTTTGTTTGCTGTTCT	214
AATTCGCAGTAGTTATTATGTTGC	214
AAATTGAATTTACCAAAGGTACGACTTATCAAACTGTCTC	214
GGGCTTGGCCCCTCCT	213
GAAAACTTAGAAGTCAGCAACGCATGCA	213
TCA	213
TCTTGCTTTTCC	213
TTTGTTTGCAGG	212
ATTTATTTATGCTAAAACCCTACTCTCA	212
ACAATATTTTAACGA	212
AAACCTGTCTCAATGTGTTGTAAATGGATTAGAATACCT	211
TTAAAAAATTTCAAAACATAGCA	209
TGGATTAATAAATGGGCAATTGTATC	209
TTTTTCATAATTGCAGTTGTTATAATTGATCTTTTCTAACACATTCTACT	209
ATTGTAAATATATAGAGAA	209
AAAAT	209
AAG	209
TTTTTA	208
TTATATAAGGGTGTATGTTA	208
GCATCCCATTTTGGTTCT	208
CAAAATCTCTACAAGAAACTGCTC	205
GTTCTTGAGTCCACTTGGAG	204
ACCCTCACCAAATTATTCCAGAGTCCAATCTTTTCA	203
TGGACGGCCTTGAAATA	202
AATAATA	201
AAAATAATCCTGATTTCAAAAT	201
CAATTCTATCCTCACTGAAATAA	198
AGAAATATTGAGTGGCA	198
AAAATATATTCATAATATA	198
GGAGAA	197
CCTTTGGTTGAGATAATTTCT	197
TGCTGGAGGCAGAAATTTCT	194
TAAATGTTGTTCAGGTACACTTGC	194
GCAACCAACCGATTTAATCAAAATTTGGATAGGTTATTACTTGTATAATGGCTCTGCA	194
ACCAGTCATCGATCAACCAC	194
CTTACCCAAAAGCAAGAAGCATAACTCTGTAAAA	193
GGGCCTGGCCCCTCCT	193
AGAATCACAATCCAT	193
ACTAGTTGGATCTGGTCTGGG	193
TTGCATCTATAGTTTTCCATCGACAAATGTACTTAAGATTG	192
CTGAATCCTGTCTTTAGT	192
ACAACAGCGGCAACAACA	192
CAGCTTCTGATG	191
CAA	191
ACTCAGCTTCGATATCTAAT	191
GTGGAAGATATGAAAGCAGTA	190
AAGTCCACATTCATACATCCCCAAA	190
TGGTCCAAAGTCTTCTGCACAATATGCTC	190
TCGATCTAAGGAAGCTAATTAGTCATCACCACC	190
ATTGGCTGCGGAAACACTGT	190
CAG	189
ACCTATGCT	189
TGTTGTTGTTGCCGC	188
AATTGCAACATAATAACTACTGCG	188
GGAAGT	187
TTCATCTAGGGTTCCTGTA	187
ATACAACCGAAAGACAT	187
CTTGTATAGAGC	187
AATAATTATTAATCTAAAATATTAAATT	187
TCCATCACATCCA	187
TTACAACTGAACCCTAA	186
AGGTATGGTGGTGACGCTCCTTCCAAGCTGAC	186
AATATCAAATCCCTTGAGATTGAGATACTAGGCTGATGCT	185
GTCTATTTTTAGACATAT	185
CGTTCACTGTCCATAAA	184
TTGCCCCTGTTTTT	184
CAATCATACCAACGATTTTTGATAAAGAAA	184
CGTCTTAAACCCAAAACCCTGACTGTT	184
GATATGATTTCCTCCACAACCTGCTCA	183
TTGATACTTACCTA	183
AGAAATGTAGTCAGTTCTC	183
AAGTTAGGCAATTACATGAA	182
AACAATCTTAAGTACATTTGTCGATGGAAAAATATAGATGC	182
GTGAAATGGAG	182
CTCTCAAGGGCAGCAACAACAGAGTACAA	182
TGAGCAGATTGTGGAGCAAATCATATC	182
CAGCTTGTGATG	182
TAAAAAA	181
GGGGCAAAAAAACA	181
AATGTTAATAGCTCTTTTGGCAGAGAT	181
GAACCAAAATGGGATGCA	180
ATCACTTCAACATAT	180
CAACCTCTCGCATTTAAAAACCAACAC	180
AATCATAATTAACTGGGAATGTTGAA	179
ATCACAACAAAATTTACTCAAGG	179
CTGGAAAATTGATG	178
TAACAAATAATTAAA	178
ATCATACTACGGCTGTACATTAAGAAGAGACCT	178
TGGTA	177
TCCTATTTTGAATAATGAG	176
TTTATCGGAATTGAAGTT	176
AAGGAGTAAATC	176
TTAGTACTTAAAATGTGGTCCAATAAT	175
CTAAGTGGCTAAAACTTAGGG	175
GATCTGTAAACAT	175
AAATTGAATTTACCAAACGTACGACTTATCAAACTCTCTC	175
AATGGTAATGGA	175
GCAATTGGACCAGCTCACTTTTCACATGCCTTAAACCAAAGGAGCC	174
TTGTATTAAAATCAAAGAGAAGTGGAACATTAC	174
ATTCCGCAGCTAAACTCCA	174
CTCTTTCTGCACCAGTTAAGACCTGCAACAAAAATTCTTTCCG	173
ATGCCTCACCAGAGCT	173
TTCACTATTGCCC	173
TTCACATGTTTCACCCTTCAAGGTGAGAAAGAGGGCAACGATGA	173
TCACCCAACGCTCTCACCGTTCTC	173
ATCACCATTTCTTTAT	172
AGC	172
ATATAT	172
ATACCTGAATGTATCGGTT	172
TTAGTTATGAGTGGTTGAACAGAA	170
TAACTATGTTCATGAATACATAACTAAATAACAACCAG	170
GATCATTTGATTGTTGTAATTCATTTTCAGCTTT	170
AGAACAAGGAAATAAGAGC	169
GAAGAATCTCATCGCCAGCA	169
TCCACTACCCAACACCCAATA	169
ATATAATCACAGAGAG	168
TGTAGCTGAGACTGCGGCTGT	168
TGC	167
TAATACAAGTAATGCTCCACTTCTCTTTGATAT	167
ATAAAAAAAA	167
ACAAAGTATTGGAGAGCC	166
CATCGCCACCACCGC	166
CGTTATGCAAACT	166
GGATGAATTTGAAGTAATGCCATGTACTTATATCGTCAAGAATTTGTAG	166
AAATAAATGTCATAT	166
AAAGACCAACAGAAGCTGCATCA	166
AATGAAGAACACTCAAGAACAAT	166
CCATTGCCATTA	165
AGTGACACGCTCGCCTGAAAG	165
AGTTAAATGACATTTCAGATTATGGG	165
TATGTATTTCGGTTGTA	165
CTTTT	164
GTT	164
ATTTAGATATGAAACTTCTAGGGTTTCTG	164
GAATTGGATTATGG	163
TGCACTTTACAGATATT	163
GAACAGTCAGGGTTTTGGGTTTAAGAC	163
AAAGGAAGCCAGACAGGAG	163
CAATCATACCCATTAATTTTGATAAAGAAA	163
ATGTACAGTAAATTAATGGAATGACGAGGGTTT	163
GAAATACAAAACCAGTGAAA	163
ACTTAAAGTTGCAAATTTATTGAAAC	163
AAAATA	162
TCTTGCTTATTTTGTC	162
TCTTTCCTCATCTGAATG	162
GATTTCTGGTGAGGAATTTCCATGTGAAC	162
TTTTTTA	162
GCCGGAGGAGCCATC	162
TGTATTGAGGTAAC	162
TGTTTGTAGGAGGGCATTCT	161
AACAGTGGTAAG	161
TTGACAGTAATGCTTGCTGAAG	161
ACTACGGCTGTACATTAAGAGACCTATCAT	161
CTTACAAAACAACACAGAT	161
AAATTATAAAAATTGTTCTTG	161
TTTAAATGCGAGAGGTTGGTGTTGGTT	160
ATATTAGCATCAGCCTAGTATCTCAATCTCAAGGGATTTA	160
CCGCTGCCTATG	160
GATGGCATGCTTGATGAG	160
GAGTGGAGAGCACC	159
CTT	159
GTTGACATTTGATTTGAGAAAACCATAAAAT	159
AAAATCCACAGTAGTAACAT	159
TGCTTTAAACTGGTT	159
CCT	159
TCTGCCCCATCGAAGC	159
TGGCAAACCCTTGCACTCCAT	158
ACCCCATGGTTTACCAGAT	158
TTTAGGG	158
TTTTTG	158
GGGGATTCCAAGAAACAC	158
TCTTAAGATTAAGTAAAAAATTACG	158
AGCAGAAAGAATTTTTGTTGCAGGTCTTAACCGGTGCAGAAAG	157
CTGGGAGTTTCTGCCAGTCGAGACATTAACCACCAATAAT	157
AGG	157
TGGATGTTATTTAATTATGTAGTCAAGAACATAATTAC	157
GGAATTTAAGATCAACTACTG	157
CATAC	157
TTCAGGTAAGTTTTGATAAGGACTCTTCTAAGAAGGCCACAAT	156
TCCATAAATTCTCTCCCTTTCTGCCTTTCTTCTCACAGGTCTC	156
CA	156
TCAACAAGATTACAACAGACC	156
CTCTGTCCTGAGCGCTC	156
TTTTCTGGAGGAACAGCTGTGGAA	155
TTGGGAACTTCACCGGC	155
ATGGTTACAGTTCCAAGTTG	154
ATAACCATCACCTGCACC	154
CTGCTAACGTGCTTGTTCTTTCG	154
GAGCATATTGTGCAGAAGACTTTGGACCA	154
AAATTTTGGA	154
GTAGGGATGGTGAAAGGAGTCGTG	154
GATACAAGTGCCCATTTATTAATCCA	154
TGGAAACCCCAAATTTTGGGCGCCGCA	154
AATA	153
GTGAGACTCCATCGCTATCC	153
ATATTA	153
CTCTGTCCTGAGCGCTG	153
TTTCCGCAGCCAATACAGCG	153
GAGTCG	153
AGTCCCCGTCTTCCACTTCC	152
AATCGTTATGTAAACCAAACC	152
GAATTTCTTTTCCA	152
TGAGGATTA	152
CTCAGGACAGAGCAGCG	151
CAAAAAAAGAGAGTAAACAAA	151
GACCTGGGACATGGGCCAAGGGT	151
AGGAGGTAGGGTCAAGAGT	151
TGTCTGTTTTCCCTATTG	151
AGTGTCATAAGACCAATTGCGC	150
AAAGAGGGAGGGCGATGTCGCAATAAGCA	150
AATCGGAGATGTTCGGTGGCCCCGAGACA	150
GAG	150
AGTCGCCACACTG	149
CTCTTGGATCACGTGCTTTTT	149
TTCCACCTCCCAGGA	149
AAACTACACATGCTACAT	148
CAGGTTGAGACTTACCTTTT	148
TATGACACTGAGGGT	148
GATCTCGCCAAATTCAAGCCGTCCTG	148
GCCTCT	148
CATATCTCTTGGAAAGGCTAAGATTTCTCTGTGG	147
TTGCCA	147
TATT	147
AATCTTGTATGACATGGTTTCCTCTGGAGCACATCAATTGTAGGCT	147
GAAAAAGCACCCCATCCAAGA	147
ATGAATACAGGAACCCTAG	147
GAGGAAGACAAATTTAGTTTTGT	147
ATAATATAGATCAAAAGACAAAACACAGA	147
TTCTCGTTAAAAGCTC	147
AAAATTCAATACCGATAA	147
GAGGAAGGAATAACAGTTGAA	147
CTGAGGCAGTGG	147
TGT	147
CTTTACTTTTATTCTATCATTCTCCATATCAGTTCGAGTCC	147
TAAATGTTAAAAAGTATAAATGATT	147
TAATCTAGTCTACAAATTACACAATG	146
GATTGCAGTGCAATCCTAAT	146
TGATATATATTGAAG	146
ACATTATCCCACAATAA	146
CCAGAACCAAATGAAGGAGTGCTG	146
TCACCAGAAATCGT	146
AGACTAAAGACAAGATTC	146
GAGCTTCGATGGGGCA	145
TTTGGGCATGTATGAATGTAGACTT	145
TTTTGTCTTAAAATAT	145
AGA	145
CAGGCATTCCACCTG	145
AGTCTCATCGCCAGCAGGC	145
TTTGGTCTTGGGA	144
CTGTTTCCATTATCGTGTTT	144
GGTCTTACAAGGTCAAGAAAA	144
TGTGTCCAACCTGCA	144
CATAGCTGGAGGCGCAAAAAC	144
ATGACAACAACA	144
GCTCACAGTATCACACTAGCT	143
CACTAATAAAAAGATCTCTTT	143
AAAACCTGGGTTTATGGGCAACTATACGTGTTTTGGAAATGCCA	143
AAAAAAAG	143
AACATTAGCAAGTGTAAATGAAC	143
TAAAAAAAAACCATTTTTAACAATAAACA	143
CTTCATCATCTT	143
GAATCCCCTCCTACAAACAA	143
CCACCTGACGGGGCAGC	143
GGAGGC	143
GCGACTCAGTGTG	142
ATGAA	142
GCATCACAAGCT	142
AAAAACATGACATAGTCTAGAACT	142
AAATAA	142
CACTGGACAAATTCGGCTTCCACG	142
TCATCGTTGCCCCCGTTCTCACCTTGAAGGGTGAAACATGTGAA	142
AATTACATCCTTACT	142
AAGAATGTGAAATAC	141
ATAAATATTTCAAATAAAACCACACACCAT	141
AAAATAA	141
TGGGCTGCCCCGTCAGG	141
GACTG	141
CAGTTACCTCAACA	141
ACACACATGAACCCAGTCATGTTG	140
CTCTTC	140
TCTTAAGATTAAGTAAAAAAATATG	140
TGGTTTGGTTTACATAACGAT	140
CAATTTCTCTGACTAGAAT	140
CATGCTCATGCTCTGC	140
GGTAATCTGCTTTATCATCATAGTGT	140
GGAAGTGGAAGACAGGGACT	140
AATTTAGAAGCTTTG	140
AA	140
AAGTTTTTGTGGTCAAGCCATC	140
TGCATAAGGTGTTTGTTAATCAC	139
ATGGGA	139
GCCAACAAATTGCCCCGTTCCT	139
CATAAGGAGTAACTTAAATAAGTAATTACAGCCACATCACTCCATTC	139
CAAGCTGGGCATTAAGGGAATTTTAGGAC	139
CATACTAGACCCTCCTGTCGTTGTCGTGGACAGAGTTCAAC	139
AACCTAAAAACATATTTTAAGAAA	139
GTATTTCACACTCTT	139
ACTTCCACAAACCCAGCGTAAACCCG	138
CAGCGG	138
AGCTTCTGGATC	138
ATATAATTTAAAAACATTG	138
ATTTTT	138
TTGCAACTCAATATTTC	138
TTGTATGTTGAAGTACTTGGGA	138
TTCAGGAGAAGATCACGCCAG	138
TTCCTTAGGCGTTGTGCAATT	138
GACCAGGCTCAGGTGGCA	138
CCCAAGACCAAAT	138
AATTTTTTCTCAAATTAA	138
GACGTGGTACAGGT	138
TTGTTTGTCTACTCCCTCTTTT	138
GTGGCTCTATCTCTTACCC	138
CTCTTTCTGCACCGGATAAGACCTGCAACAAAAATTCTTTCCG	137
CTGCATCGAGCTCCCCAGCTTTTT	137
AATGCAAAACTTCTCAGG	137
GCTCACAGTATCAAACTAGCT	137
AGAGCTGTGTTGTTTTGTA	137
TGTTAATGGTGATAGTATGTGTGTAGAT	137
CCTCTCTGCACATGAATACA	137
CCAACTGCTCTAAGAATTTAGTAAAATGCCAATCAACAC	137
ACGTTTTTCTGAGTTT	137
CCACAGAATCCACCTATTCTC	137
AGAATTAGTTATGAAGCAGTTGAAC	137
CAATGTTGAAAGAAAAATAAAATCTCT	137
ATCCATGATGTATTAAAGCC	136
AGTCAAGTCC	136
TTTGCACCAACACTAAAGCCACGC	136
TCCGATTCAAAGCT	136
AAAAACAACAATTTTTAACAATAAACAT	136
TTGGGGTAGTAGGGGTTGTGA	136
TTCCTTATCAAACCCTGAGAGACAAAA	135
CTGACATGAAAGGAA	135
AAAAAAAT	135
AAAAAAATAGG	135
CTTAACCACCCAAGGTAGC	135
GCATTAGGAGAATGGCCGCT	134
GTGCTCTCCACTCG	134
TACAATGCTGCTTCTTTGGG	134
TATAAACCACCAGGGCAGTCAGTATTTGAGTG	134
AACCTACTCACTAAAAAACAAAGCGA	134
GTTAATTGGATTGCTGAAGGG	134
GAATTTGCAGAATTCAGAAGTTAAACAATTGCGTTTCA	134
TTACAACAATCAAATCATC	134
ACCGGTGCTCTGACT	133
GACAAACCCCTGACA	133
CCATTGGCTCAAATTTTCCA	133
AAGAAAAAG	133
AAACGGCACAATAC	133
AACCACTCACAACTAATTCTGTTC	133
TTGGATGTTTAGGTGGACTGAAT	133
CAACCTTTCATTCTTT	133
ATCCTCCTCTAATTGACG	133
ACAAGAATAACTATAAATA	133
CTTAAATGTCCATATTGAATAAGGAGACCTTGCCA	133
AGGGATTGGCAATGG	133
ATGAATTGGGTGTCGGACACTCACCAATTTTC	132
CACAAAGACACGGGTGCAGGGCATG	132
CATTCCTGTCGAAAGCCCATCACA	132
TTTTCCCTCATGTGGCGCAGATAC	132
TAGGC	132
CCTCCACAAGGATAT	132
AAGTATCAGACATCCCTAC	132
ATTTGAATGAGTGAGG	131
CAAAACTCGACCCATTCGACGAAATCCCCT	131
TTATACATTCCAGTCAACTAGCTTCT	131
TCTCCCAATGCAGCAGCCAT	131
CTCAACAATGTAGACTTCACT	131
ATATGTACTTA	131
CATGGATGTGCCCATTTC	131
TTAGGGTTCAGTTGTAA	131
AAGTGGTTCACCCACTGCACACAGA	131
CCTCAACAAACATGCCAT	131
TGTGAGCCACCTGTTTC	131
CTCATTGTGCTT	131
GAGCAGCGCTCAGGACT	130
TGATATGAATGTTC	130
GTTCACATTGAAATTCCTCACCAAAAATC	130
AGTCCTCAGGAAG	130
CTATACCACTTCTAGGAGTTG	130
ATTT	130
GGCGTTCATGCATTGAGATTGAGACAACAGACT	130
CGCTGCCCCTCTCTG	130
TGGAGGCAGGTCTTT	129
CTCGCGTGCTTGTCGAGT	129
CTATAAAATTTCCGAAATCTACACTACAGAGTTATTCATATATT	129
AAAATACAGCTAACAGTTATAACACACAAGTAATTCCCA	129
AGATTTGAGTGGCATTCTAT	129
GCATCCATGTTAACGAG	129
TTACATCATAAACAAAAGTAAAAAGGCTTTTACTAATAGATTCA	129
TAATAT	129
AACCACTCATAACTAATTCAGTTC	128
GTGTATGTGCACGTTGATTATCAAAG	128
GCTTTTCAGCAACAAATTGCTGCT	128
GAACTATAACCATCAACTTG	128
AAGCCCGTGAAGTTCCC	128
ATAGCATGGCCAACAAAAAAG	128
TATGGATCTATGTTCACCACTTAT	128
GGATGGAAATGG	128
GCAATAGACGAGGAAGCCCT	128
GTATCAAGTTTACAG	127
GTGATATAAAGAAATG	127
GCATCAGAAGCT	127
TTGAGTTTAGATTGGTGTTTTCTTGTCAAACAAAG	127
TTATCCGTCTCGCTTTTGCACAAGCTTTAAAG	127
TCTTCTTCTAAA	127
TTTAAATTACATGAGCAGTACTCTGCATGGAAAGTCGTAGTCCT	127
TAAATCATAAAACCCAAAAAAGCCCCAT	127
TTCCGCAGCCAATACACAGA	127
CCAAATAATGGAGTGCTAGCAGAA	127
TTTTTCTGAGTCAAAAACAAAGTA	127
ATCACTTCAATATATCAATAT	127
TTCATTTTATCCAAAG	127
TGGTCTAGTATGTCTGCGAGATTGGTTGTCTCTGTGTGGTAGGGTGTT	127
GGAATCCTGGGAGGT	127
AGAAAACTTTGA	126
AGAACAAAAGCAAGCCAACTAAAGAACAA	126
AATCAGAAATTGCGG	126
TTTGTGAGTG	126
CACCTGTACCAACCTCTGAG	126
CCTCCTTCTCAATCCTGGAAAAACAAAGCAAATACCAAACAAT	126
ATAAAA	126
TCAAGAGCTATACA	125
TTGTAACTAGCTAA	125
TTTCATGCCCTTCATT	125
CTGACCAAATCCTTGAAATATTTCCAAAATCTGGAATGATTAGAATAGCCAACAATATT	125
TTTTGATAAAGAAACAATCATACCCATTATT	125
AAACCGTAAAACG	125
ACAATCAATCAAAAATTCCAACACAAAACACACTACACAAACCTCAGCCAAAACAT	125
AAACATGTTTCTGGAGGTGCTTTATGTAGTGAAAC	125
AAAAACGAGGTTAATA	125
CAAATTATTACAGTATAACTGGA	125
CAGCAACAACAACAG	125
TGCGGCCGACCACGTTCTTGTCGCCGCTGATGTGCC	125
ATTGAAGAAGATGAA	125
GTCACCAGAGCTACTTGTGGAGGG	125
GCGAGATTGAGAC	124
AGGACTTAGAACGTAGATAGATTGGAA	124
AGCAGCAAC	124
CGAAGAAGCCGAACG	124
CTAAATTTAAATAATGTAATGGTA	124
TTCACATGGAAATTCCTCACCAGAAATCA	124
ACTCTTCGCAGTGACTGAACCGAA	124
CACCAGAACCATTATTATCAG	124
GCGCCAGTACAGAAA	124
TGAGCGTTGATGCGTTT	124
GTGTTGAGGTATACATTTGTATGCC	124
GGTATTTAGTTGCAGCTGGAAAGGACCATCT	124
TCTTAAAATTAAGTAAAAAATTATG	124
TTTCTGGTGAGGAA	124
GATGGTTGTTAGAAGAAACCTGTCCTTTACA	123
GCCGAAAAAGGGTTTGAACTAAAACACAACT	123
AGCCCCTTTTCAATCACATAACATACCA	123
TCGGAATCGGAATGAACATCT	123
CCAACTTGGTACTAAAATTCCCTCAATGC	123
GCTGCAGGTGCAGCG	123
GTAGTCTTACTGAATGTGAGACAA	123
TGTTAAGCTTACTCCAATGGCTG	123
GTTTAATAGTATCACATATA	123
TTCAAATA	123
TTATTTCCAAAATT	123
CCATATTATAAAACTATAACT	123
CAAAACAAAGCACAGAGAAATCTGATTCTGGTTTA	122
GTAGATTTGCAGTACCTGTA	122
TAAAAA	122
CCTTGTCCTAATTGTGATCCTGTTGCCAGT	122
CTTTGTTTCGCATGAGAA	122
CATTGTTGTTGT	122
ATTATATGTCATCT	122
CATGGGTAGAGCA	122
ATAAT	122
AGGTTGCAGTTAAACGACTGTATATT	122
CTCCATTGCTCCCACTC	122
AGAATTATACGTAGAAAAGGGTAA	122
TGTCATACTCTACTGAT	122
CTCTTAACCCTACCTCCTA	121
TCCCCATTTCCA	121
TTCACCTTCTACCTCC	121
TCGTACTGATTAGTTATTATTATACG	121
TGTTCCCATATAAACAATGATTTTGTTC	121
CATCTTCTTCAATTC	121
ATGATTTACCTATAAGAATACA	121
CTATGCCTTCTCCTG	121
TCGAAT	121
AGGAACCTTATCGGTGAAAT	121
AGCTAGTCTAAGTGCATGTACACCAACAC	121
AAGCATTATTTTTAAAAAGTACAA	121
CATTCACTTGAGG	121
GAGGAGGCTGTCGTGGTT	120
AGAGAAGAGCTCAGAG	120
TCAGCTACAAGAGACTGGCAAGTTTA	120
AAACCCCAATTGAGA	120
TGTTGTTGCTCTTCATGG	120
CTACACCTGTATG	120
CAATGGTGGAAAAATTGAGC	120
AAAACAGAAAACATAAAAGAG	120
TGCTGAAATAACTCCCTGACAAATTATTCACAGGAATCAATCCCCGATCGC	120
CTGCCTAGAGACGAGTATGCTTCTAAAATTGTAAC	120
ACGATTTCTGGGGAGGAATTTCAATGTGA	120
TTCATTATTAGAGCACAT	120
TATTCCTCCTCTCCCCAG	120
CCATAGAAGACCTCTACTTACATAAGTCAGCATGATGT	120
ACAATCAATCAAAAATTCCAACACAAAACACACTACACAAACCTCAGCCAAAATAT	120
AATGGTCTTGAATAA	119
TGTGACTGTTTGCGTCAT	119
ATATTAAT	119
GATTGTTATTGGGATAATTAATCATCATGAATA	119
CAATTC	119
AAAAGGGAAAACTCAACCTG	119
TCGGAG	119
AAAACACCCATCACTTCACTACCCA	119
AAAATATTTAAAATTATGTTT	119
AAACATAATTTTAAATAGTTT	118
TGGCGTCACTGCATGTTA	118
TTTCTGGTGTAACTGCCAGAATT	118
ATCAGAACACTCAT	118
GATTGAACCCAGCAACAAAACACTAAAGCA	118
ATTTTTT	118
CCAAAACATCCTTGAAATCTGG	118
GCAAGAACTGTGAGCAAGTGTAAGAA	118
GGGCCGAGTTCGTGAATTTATAA	118
TCCTCCATATTGGATCACAGAAGGCAGAAT	118
TACATTTGACACTTCAGCTTTACCCAT	118
CAACGCTAATTAATGAGCTGAATGCCAA	118
GAAACATCAAAGTTTCACTACATAAAACACCTCCA	117
ACATTTCATTTGCATTT	117
AGCTCCATGGCTGAC	117
CAGAACGGATTCAAGTTGGCGAGATC	117
CAGGGCAGCCTACAAAGTT	117
TATATA	117
AATATACGATGAAAAT	117
AAGCAGAAGAAGAGCTACTGTA	117
AGAACACTCTCATTGAATTTGTCGTAGGAGAAG	117
TTATTAGACCACATTTTAA	117
ATTGTTGAGAGTGAAGTCTAC	117
TAATCTAGTCTACAAATTACACAACG	117
GCCAAGTGCCGAGGCGGAG	117
ATCCTGTAAAAACCTAACAAGCA	117
TTTCAAGAATTATT	117
GAATTT	117
CTGCAATTTTATTCTTTG	117
GAAACTTAACTAAATCCTATTTAATG	116
GATTTCTGGTGAGGAATTTCCATGTGAAT	116
CAATTCTACCCATTTCATAT	116
GGAAAGTTTTGATATTCTTCG	116
AAGGTTTTATGTTATTCTAT	116
AATAACTCCCAAACACAAAT	116
TTATGAATGTTAGTTTTCCTCA	116
ATCTGCGCCACAGGAGAGAAAAGT	116
CTCATGGGCAAACAGTAT	116
TCCTAAGAAATTCTGCAT	116
AGTGTGGAAAAGGAGATG	116
CTTTGTTCTTCAGTTGGCTTGCTTTTGTT	116
TCAAAGCTTATAAAT	116
AAAAGAAAAAGAGAGGCAAGG	116
TCCACTCCGCTAATTCTCCTCCACCATTAGCCACTCCTA	116
CCAAGTAACAAAGTTCCCATT	116
AAAAATA	115
AGTATAATATCTAT	115
TGCTGTTGCGGT	115
AAATTATTCTTCGAT	115
TGACATTTATCTGGTTTA	115
TGATCATGTCCTT	115
CAAAGAAGCAGCACTGTACC	115
TAGCATAAG	115
GGTGGCTGCCA	115
TCGTTTTGTAAAACTTTTCATAAGTTCAGGGATTTTGGG	114
GCGACTCAATGTG	114
CTGCAATATACTCATAAACCATAAATAAATTA	114
TCTGCCACCTGAACCTGG	114
AATCAACAGTATGGATTTCTAAGA	114
CACCACTATGCATTTGAATGCCACTT	114
GGGCTA	114
GAATGCGGCGACGGGGGC	114
AATCACAAGGACAGGTTGGTGTCG	114
AACTATCAAATAAA	114
AAACCTATCTCAATGTGTTGTAAATGGATTAGAATACCT	114
CCATATTATAAAACTGCAACT	114
ACCTATAAAATTGAT	114
TTCTTTGGAGTTCC	114
TTCCTCCACATGCCTAAGTGGAAACTAAATCGC	114
AATTAGAACTTGG	113
ATATTGAAACTGTTCTGTTC	113
TATTACTATTTACTCACG	113
ACCTTGACACTCCAAC	113
AGTAAGGATGTAATT	113
AGAAACCAAACCCTAAAACACACA	113
TATTATTGATCA	113
GTCTCAGCGTTAATTTCCTTCCAAGTTGCAA	113
AAAATGATTAATGTGACAGATACC	113
CAAAGATATTTCACAGAG	113
CTCGTCCCCAGTTCCAAAAGG	113
GTAGAATGTATTAGAAAAGATCAAGTATAACAACTGCAATTATGAAAAAA	113
CTGGG	113
AAGTTGTAAAGAGTTATGCGTCTTGCTTTTGGGT	113
TGACAAGTAA	113
TAGATAATTCAATAGAACATAGTG	113
TCTAACCAAAGACATGCAACTAGAAGTATAGAA	112
TAGAGGATTTTATAACAC	112
GCTTCT	112
TCTACAAACTCATTTCATTAAA	112
ATGAAGATATATTCA	112
ATATTCAACAGTATGGATTTCTAAGAAATCACAATCTACATCT	112
TGTTGTTGCTGTTCATGG	112
TTCTTTCTCAACCCGTTCACG	112
GTTCACATGGAAATTCATCACCAGAAATC	112
AAATCAATAGCTGCAAAAAT	112
GGGGTCGTGGAAGAGGCA	112
CCAACTTCGTG	112
CCACGATCTGCT	112
GCTCTTTGGCCAAATGGGTAGAATTCCCAG	112
TGGGACAGGTGGTGTGGGTGCTTGTGTGATAATCAATGGGGAT	112
AGCAG	111
GCAGAAGTTAAAGCA	111
GAAAGGAGAGGGTGAGGCGAGCGGA	111
CACTGCCTCAGC	111
TTTGAAGACATT	111
TTCTACTAATTTTCAGGTATTTACATAACAC	111
CCGCCAAGGCATCGTC	111
TTGCTGCAATATTGGAGTTC	111
GTTTAGG	111
AATTTCGTGTTAGCTC	111
TCACTCGACAAACAATATATTGGAGTT	111
AGTGATAGTGGA	111
TTTTTCC	111
AAAGACATGCCTCACCAAT	111
GGACCCTCGGCGTAT	111
TTAACATATCCAAACGCAAATTTCAAATATATAATAATTGATA	111
AAATCTAAACCTAATTAG	111
TGAAATTGGTCTTGAGACT	111
TGTTGAAACACAAGTGGTCTG	111
GAGCTATCGGTTTAATTTCTGAGGTA	111
TCTTTTGCCCTTTTCTTTTTC	111
CATCCAAATGTGGCATATACCTTGT	110
TGCAGTCGGTCTAT	110
CATAATCTGAAATGCCATTCAACTCC	110
CCGTGGTTATGATGACCGTCCCCATGGTGG	110
TGTTATGGAGAGTTCTTCATTAT	110
CTGCAGGCTTTTAAGTCTAGTACTGTTGATTGAG	110
AACCCTA	110
TTTCATTTCAATGCAATG	110
TGTACTGGCCATCATTGAGCCCA	110
TCAGATTTCTCTGTGCTTTGTTTTGTAAACCAGAA	110
CTTTTGACAGAGAATCCTGAGATGGATG	110
TCATCATCAACG	110
TTC	110
ATTCGCTCACAGAAAAACCAAATCCCT	110
CAATTAAACTATGAACAAAA	110
TTGGATAGTAAACTGATGGATGTTT	110
AGCCCAGGAGGGGCCA	110
CTTGCTTGCCTG	110
CACAGCCACAAC	109
GAATCTGTCATT	109
GTGAGAGTGATAGTTTATAAATTGTGTGCATTCTGCTCCTTCA	109
ACAGACACATAAGTGTATACGACTGATCGGAGGAAATCCGACATA	109
ATCATTGTTCTCGAATTCAGTACCATTTTCTCCCAAATCCACCCCGTT	109
GCGACTTAATGTG	109
AGTGAAGGGCAAT	109
CTGCTTCCAACATTACGTCTCTA	109
AAATCAACCAAATATCCAGTTT	109
GGAGA	109
GTACTATGACGAGAATCAGCC	109
TCCAAGTATAAGCATTGGTTTACACCTGG	109
ATACCAAATCCAACTCACTCCAACT	109
GGGTTTGTATACTTGCGCACAAAGA	109
ATTGATTATCACACAAGCACCCACACCACCAGTCCCAATCCCA	109
CTTTTGTCAAGG	109
TTGATTACCCTGGCCAAAATTGGG	109
TGAGTGGAATGTCGACCC	109
CATTAAAATCAACAATATTCCAAAAATATAC	109
ATCATTCATTTGTATTAGAACC	109
TTAACATGTTATACATAC	109
GCAAAGAATAAAATTGCA	109
TCATGTTTTAGACTCATGAATGTTCATTCAAATGAAATTT	109
TATTAGCATACTCTTTCTTGCTGAT	108
GAAGCTTTGAACCG	108
GCATTCAAACGTTAATAATGCAAG	108
GAAAGAATCAAACGTT	108
TTGGCACGAAG	108
TGTGTTGATCACTAACGTGTGTGGGATATGATTTAGG	108
ACCACGTCACATGT	108
ATGCTGAGACTAAGTTC	108
TCCAACTAAAATT	108
TATATATGAACAGT	108
AAGGCCGAGGAG	108
ATCACGAAGAAAATAAGC	108
GAAGAAGATCAAAACTTTCCC	108
GAT	108
CTTAGCAGGGGTATCTATTCTGCCAATCACCCAGGA	108
TGTGGTGTGACATAA	108
GAAACGCTAAAGTAGGGATGAGGAAAGGGGTGTAG	108
TCATCTCCTTTTCCACAC	108
TAATCAGCAAGAAAGAGTATGCTAA	108
AAATAAATAAAAAAACA	108
AGGAAAGGGGCAATTTGTTGGC	108
GGGTGATATGCTGC	108
CTGCAAACATACAAGAATAACTATAAATAAACAAAAGCAATATA	107
TAGATTCTACAACTGCAGTAG	107
ACTTCTACTGCGACTCCGAACACGTCTAGG	107
ATTCTCTGCGCCTCTTTGA	107
AACCCCAGTGCCACCTGCA	107
TTCATTCTCTAGGGTTTCATT	107
GCAGCATCTTCGTACCTCAGT	107
TCATAGATAGTTATAGCTGGGTGGA	107
AGTGCATTAGTTAGTACCTCTGTCTGCAGCCGCGTGCAGAAACATGATGCTC	107
ATACAGGTGTAGC	107
ACA	107
TTATGGTCGATCTATTATATG	107
TAGCTCTGGTGACGCA	107
AGCCAACCACCGCTGAAATGGTGCAAGTGG	107
GTCTGTGGTCCCAACCCCAATCCATGAACGCCA	107
GAAAATTCATCGTGTGTATGTATGGGTGA	106
ATCATTATTCATTGCAAGCCTTACA	106
TTTTTTCAAATGTGGAGGAG	106
GCGAAGGAGGGAGAAG	106
TATCCTCAACCAAACTAAAC	106
AATGGGTAAAGCTGAAGTGTCAAATGT	106
GTGCCA	106
GTTGGACAATTTGATTG	106
TTATTT	106
AGCGAATGCGTGGCAGAGGAAAAC	106
TCCAATTATACTGTAATAATTTG	106
TCCTGTCTGTCCGAGACAAGCAATCAA	106
TAATAATAATATTAAAAA	106
GGAGTTACAGTTTTATAATAT	106
CACAGC	106
CCGCCT	106
GAACTCGGCCCTTGAAAAACCCAC	106
TCAATCTCACTAAATAC	106
GCAGGCAAGCAA	106
CCCAATTTTGGCAAGGGTAATCAA	106
TCGTCACCGTGA	106
AATTGCTTATAGAAGTTG	106
CCGCTG	106
TACTGCTGTAAAACTATTTTTACACA	106
GTTCTTGATTCCACTTGGAG	106
AATCTGATACGAATTCGATTATTGAT	106
AATAAATAACATCAAAAAACA	106
TTTGAGGGGATTTCATCAAATGGGTCGAGT	106
TGCCCTACACCCGTGTCTTTGTGCA	106
TGTGCTCTACCCA	106
CTGCTGTAATATTTTGTAGCTGGGTTCAAT	106
CTCCACCACATGGACCTGT	105
TACTGCACATGTTTATCA	105
TAACAACAAAACCC	105
CGTGTTTCTTGGAATCCC	105
TATTAATA	105
GAGCAAACCTTCGAACTCAATCCCTGAATTGGTAACTC	105
GGCACGGGAGGGAGAGACCGTCGTGCCCGGT	105
AAAATGATTAATGTCACAGATACC	105
AGAAGCACAATG	105
ATCTTCGGAATCGGAATGAAC	105
AGGAAC	105
TCAATGACAGAT	105
AATTCCAGTTGTTAAACT	105
CTGTAAAGCACAGCTCTCTCCCAACAACCAT	105
TATCAAATGCTTTTCTC	105
AAAAAATA	105
GGCCGGCTATGATCTCGACTCAA	105
AATAGTGTTACAA	105
AAAATCTTTAAAATTATGTTT	105
AAGAAGAAAAAAGCGCA	105
AGAACTCAAATATTGCAGCA	105
GAGTTCTGAAGTTGCCTGAT	105
TCCTCACATCCCCCCATATCC	104
GGAAGATTCCAAAAGC	104
AAACCCTCATCAATCCATTAATTTACTGTACAT	104
ATAATAGAGGATTATTCGA	104
AGGATC	104
TTCTGTGGCACTGTATTCTCTGGTTCAAGCGAGCTTC	104
ATATGTGCACCCTACTGACACATCACTTGGTCAAGTGGTATGGTCTTTGTGTAGTG	104
ACTCGGCTTCGGGCCCGACATCCCTGGAGA	104
AGCCGAAGTCGAAGCTACAAC	104
GAGTCTGAAACCGGAGAAAGGA	104
AGGAGTGGCAGAAACGG	104
AGTGGTGGTTTTCGC	104
TCTTTGTCTCTT	104
CTGGAATTTCAGGTGGTA	104
GAA	104
ACACACGTTAGTGATCA	104
CTTCTTACACTTGCTCACAGTTCTTG	104
TCAACAGCACTGGGCTCATATGTG	103
AAATGCTTTTATATATTTTTGAAAGTGTAAAATATCACAAAGA	103
AAACCCT	103
GGTGTTTCAGCAAC	103
TCCCCAATAACCCCTCACCCAGGTTGAGTCTTGAAC	103
CAAGCACGCAGATCTCCAC	103
ACTTAGTTAAAATTGATTAGGATGGCGATCC	103
TTTCTTTCCAATTCTACCCATTCCATG	103
AGCTGCGGAAAGTTGGGCT	103
TAAA	103
TGTTGGTGTACATGCACCTAGATTAGCTCCAGT	103
AACACAAAATTGGAA	103
ACACAGAGACAGCCAACCCCAAAGACATATT	103
TATTATT	103
TTGTTTCTGGATCAGAGGACATGA	103
AGGGAGGCCCTTGTGCGTGTAGCAGCGTACAAAACC	103
GCATTTAAGCGTTCTTTGAATCAGAATCAAATGAGGATCAG	103
ATCAAAGGACATG	103
TGAATCGCAATTAATGAAAAAT	102
TGCAGATTACACTTTAATTTCCTTGTTC	102
TGGGAA	102
ATGAGGTCTGAGTTTTCCAATTTTGTGTT	102
ACTCTTTGTGTGAAGG	102
TTAATTCAGAAAATAAGTCAACATAGACAG	102
TAAATTTTTAA	102
TTCGTAATCAGAAT	102
GACAATGCCTTCGCGG	102
TGCTGGCGATGAGACTCTTC	102
GCTTAACCAAGTTTGGAAGATATCCTCTAAATGTCCG	102
TGTTGGAGTGTCAAGG	102
GAAGCAACCAAT	102
GAGATGACATGACAA	102
ATGTCACTCTGCTGCAACTCTA	102
TCCTCT	102
GTCAGAAACCTTTGTTATTT	102
TAAAATCATTATTAAATTAA	102
CCTTGAGTTTCCTAACAAATACCA	102
TTTGAAGCGAGGATGCCTGT	102
CGAACTATTTAAAGCCTATACA	102
TGTATGTGCACGTTGATTATCAAAGG	102
CACACATTTTCGATT	102
GTGGACAGGAGTGGCTAATGGTGGAGGAGAATTAGCGGA	102
GAAGAG	102
GTCAAACTTTATCGCAGGT	101
TATTTGTGAAGTTGGCAACTGCATC	101
CTTTCTGTACGGGCG	101
GACTCTTTGCCAAATATGCCTGCTATATGATGCTATGG	101
GAGATATTTTCA	101
AAATAAAGTACTCAGTCATATCAG	101
TCGTCTCTAGGCAGGTTACAATTTTAGAAGCATAC	101
ACAAGATGAAATGTCCACATCAGCATCATGAAGT	101
AATCAAAATTGCAAATTTTGG	101
ACATACACTATTACATATCAGTCATATACAGCATA	101
CGCTCC	101
AAAAGAAATTCTGGAAAA	101
AAGTATCTAAAGATCTACATTTG	101
GTCTGAAACCGGAGAAAGGATT	101
CTGTTCCTCCAGAAAATCCCACAC	101
GATTGGGTTCTCAACTCAAAG	100
AGATAGAAAGACAGAT	100
AGTTCCCGTTTAAAGTTTAT	100
CAATTAAACTATAAACAAAA	100
CTCTTTCTGCACCGGTTAAAACCTGCAACAAAAATTCTTTCCG	100
TGCCGTTGCTGCTAC	100
TAATATTGGTAAGTT	100
GAAAAAGAAAAG	100
AGAAGG	100
ATTTATAATGGTAAAGTAAGACCAGAGAGCCCCCAC	100
GATCAAGAATATGGA	100
GCGGGGAGGAGTATGGT	100
AGTTCACCATCATTGCATCGGTT	100
AATCACTTCTTTTCTAGGGTTC	100
ATGGCAGCATGTGATTAGGGTTGA	100
AGCCATTAAAGTAAGCTTAACAC	100
TTGATATCTGTCAAACTAATCAATT	100
GTTTCTGGTTCACAGTTAGCAAGCCCTCCATGCCG	99
CGAAACCTAATATTTCCTGACAAAGGAGCCCTT	99
TCATATAGTGTTTTGGGAGAATCT	99
CCATTTCCTACAATTTCC	99
TGGCAATAGGTATGTTA	99
CTGTACATCCCACCTATGAGTAGACCACAAT	99
AAAACTATATATAAAAGCCGATCACC	99
TTTAAGACAAAAATAT	99
GTCTTCAAGGTCACATGTTT	99
AGTGCTACTTCTTCAAGACCAGGGGACCTACATTATCGCCA	99
CGTGGCTTCAATGGTGGTACAAAG	99
AGGAAATTTCAAGAGTAATTCCTTCTATATTTTTGC	99
TCAGCATCAACTTAATC	99
AGTTGTCAAGAGGCGTACCAAGTTCGG	99
TTTTATT	99
TTAAATAAAAATATATC	99
AGAGAAGTAATGCTGGAAGCAGT	99
AGAATTAGTTGTGAGTGGTTGAAC	99
ACAATGACACAAACAGTC	99
CATTGGTGTCATGATGGATG	99
TGATGATTGATGTTGCAG	99
CAACAGTCTAATTTGA	99
AACCTGCAAACA	99
CTTTGTGGCTGAAGTGC	98
TACACATATATAAAGTGA	98
TGAATCAATCTTCATA	98
CATTATCCTGTT	98
CTCGCGCTCTTC	98
TTTCGCAGCGCCAGAATTCTGTTTAGCAG	98
GAAATTTCAGAGAGTAATTCCTTCTATATTTTTGCAG	98
ATCCGTCTTTATATCT	98
CAAGTTCTAATTC	98
ACGATTTCTGGTGAAGAATTTCCATGTGA	98
TCTTCATTGAAAAACAACAAATAAAT	98
ATATATATAAAGTGCAA	98
TAAATATATATGTAATAGGG	98
TACCACCTGAAATTCCAG	98
ATTATGTAATTTATGCTCCAGCTCTGG	98
GAAGTGAAGTGAACTGA	98
TATTATTCAAATAATCCGC	98
CACAATACCAACGCGAGTTTCGAC	98
AAGAGACAAAGA	98
ACACCCAATTCATGAAAATTGCCGAGTCTCCG	98
ACAAGTATATT	98
AGAAGAATTGCAGGTCGGTTTAATCTC	98
GCTCTATACAGGCCACCA	98
CAAATTGACAACCAGCAA	98
ATGTAAAAGTAGAATACTAGGGCAAATTTGATCACCGAAA	98
GCCCTTTTGCACAGACATATACCACAGAACTTCG	97
CATCGCTCTCTCCCC	97
ATAGAATGCCACTCAAATCT	97
TAACAGCGATTTGGAGCGAG	97
GCATCGCTAAACTGCCAAAAAA	97
GGGTGGACGGATTGG	97
TCTCTTCTCCTACGACAAATTCAATGAGAGTGG	97
ATCTCATGTCACTTAACCCTCACACTTTTCCACCAA	97
AGAACAAAACCAAGCCAACTAAAGAACAA	97
GTTGAAAAGATTGGACTCAGGAATAACTTGGCGAGG	97
CCTCAGTGCCATATTTACCTTTGTAAC	97
AATAAAATGATATTGAAT	97
TCCGCCATGGATGGGATTCGTGGTGGT	97
GGGGTTTTCTGAATT	97
TCAACCATGG	97
TACCAAACACAGTTTTGT	97
CTGATTCTACACATGTCAATGGGG	97
ATCAGAAACCCTAAAAGGTTCATATCTAA	97
AAAAGTTAATCACCCTTATAA	97
TGTAATTCCATATTAAAGTAACGA	97
GATACACTTTTTAATATATTTTTCAGGGGAGAAAAAAACCGA	97
TCTGATGATGGTT	96
GCAATAGTCACAGAACAA	96
CTCACTGATTATGAAGAGAAGACTCATC	96
TTTCCTATTCTTACAAT	96
GTACCCATGATG	96
ATACCAAAAAGCTTATTTATAAAATAC	96
TTTCA	96
TGAGGAGTGGGTATTAGATAACCACATTTGTCTTCCCTT	96
GCGATAGATGGACTGCA	96
TAACTCTACTAGCACTTTTATTATTGC	96
TTTTAT	96
TGGGCAAATGAGAGTATTT	96
TTTTCGCTTGAATTTGCAACAGCAACCACTCTAAGGAAGAA	96
TCTTTTGCTCATTGCAACATCGCCCTACC	96
TAATTAGAAACCAAAATA	96
TGAAACCCTAGATCCCC	96
ACTCCG	96
AGATGTACATAACTTACAGGATTAGAACTGGT	96
ACATTTTGACTGCTGAATTCTGGTATTCCACTCTAATCTGATGG	96
CAACTTCAGCAAGCATTACTGC	96
GGGAGC	96
ACAAATTATAATAACATACCAAAT	96
TCCTCCGCTGCCAAGTAT	96
ATTATAAACCCTACAAATTTGCATAC	96
ATAGTTATTATCAGGGAGGG	96
ATCGACACCATACCTACCTAACCCACTG	96
TTACATCATAACCAAAAGTAAAAAGGATTTTACTAATAGATTCA	95
TTTTGGACACCATTCTATTTAATTTCTAAACGAGGGTTTTAT	95
ACTACGGCTGTACATTAAGAGAACCTATCAT	95
AACCCAACAGCAAT	95
GACTACATCAAACTAGGAAACTACTGCT	95
TCCTTCCTCAGACTTCAGACAA	95
TCTTTCCGGTTCCTTTCACTGTCTTTCCGGCCGTAA	95
GTATCAAATTTACAG	95
CCAACTGGTCTAAGAATTTAGTAAAATGTCAATCAACAC	95
ATATATATAATTCA	95
AATATTCTATCCCACCCCA	95
TGGGCTGGGATAGAATATT	95
TCATTCGTCTCCTCCTTCACCAATAA	95
CATAATATAGCTTACTACCATGAA	95
CTACTACAGGTGGAGAACCTA	95
ATCCTACTTCACACAATTATGAAGTCT	95
GTGATTGAAGAAGGCTTGGGATGTTAT	95
GTGTTGGTGTACATGCACTTAGACTAGCT	95
GCCAGACTCAATATTGTA	95
TTTATTTGATAGTT	95
ACTTCTACTACGACTCCGAACACGTCTAGG	94
TTAGCCTACAATTGATGCAGCCCAAAGGAAACAATGTCAAACAAAA	94
TATTTT	94
TAAGATGGATCTACGCAAGTAA	94
AGTGATTTCTTCAACAACATGATCCTCAACAACATG	94
GAAGAGTCTCATCACCAGCA	94
CTCTTTGTGCACAAGTATACAAACC	94
AATACACGGCAATCGACCTGGATATTCTGA	94
GGGTTACGAACTCTGAGCATGGGCGTAT	94
ATTAATAT	94
AACTGGAGCTAATCTAGGTGCATGTACACCAAC	94
ACTGCGCCCTCAGACCATGAGT	94
CTCAAGACTCAAACCTTTACCAACACCGAGTG	94
TATAATAATAACGAATCAATACGACG	94
TATATTCACCGTATATACGTCGTGATGGTTGCTCAGTATTAAATGGT	94
CTTTGGTTGAGATAATTTCTC	94
TATATATATATT	94
GCGAAAGAACAAGCAAGTTAGCA	94
ATCAATAATCGAATTCGTATCAGATT	94
AATTAAAAGACAAATACTTTTATTTTGTTTGCATCAC	94
TAATATAT	94
AACTTAGTTCGCCCATTCAAT	93
ATGTCCCAACTTCCA	93
TCAGATTTCTCTGGGATTTGTTTTGAAAACCCAGAA	93
TATCTTTTTTGTTGGCCATGC	93
ATCTACAATAGACATAAAAAT	93
TTAT	93
AACACGACATACAAATGTATACCTC	93
TCTGCTGGCGATGAGACTCT	93
CTTGTTAGGTTTTCACAAGATTG	93
CTATGCTGATTATGTTACAGCCCATCT	93
ACGATTTCTGGTGAGGAATTCCATGTGA	93
TTTTCTATATTTATATTAGTTGGAGTTCGCT	93
TAAGGAGCTACCTTTCCCTTT	93
GGTTCT	93
TAGCACACAATATCAAGGAGACAACATCTCTTATATA	93
TGAGTTTGAACTTCATAAGAGT	93
CTTTTAAAAATCTAAGAAATG	93
TCTCGCACAACAATT	93
CGAGATCCTCGGCTATTCTCTG	93
TTTTTTGGCAGTTTAGCGATGC	93
CCAAACTGAGGAGTGGTGCTCAAC	93
TGCGGAAATATACAGAAAAGCAGCCGGACAATGGAAGACGG	93
GTCTGTAAGGGATTT	93
GCTTGCACTGACCAGTCCGCAAA	93
AAACAACACACCCTAATC	93
TTTGATGGAAAAGTGGGAGGGTGAAGTAACATGAGA	93
TTTTA	93
AGGAATGCTCTTAATCCTCCA	93
TCTGTCCCTACTGT	93
AATCATAGGAAGAGAGAGAAA	93
GCTTTACAGACTGGTCAATGAAA	93
CAATGTATTCATAAACCATAAATCAATCATTT	93
TTTGCTTCAACTTTCTTACATTTCATCACCAG	93
AAAATAACTTAAAATTA	93
CCTGGGCTTGTTCTAGGGTTTGATTCC	93
TCCTCGCTTAAATCTCC	92
CTAATCTTGTATGACATGGTTTCCTCTGGAGCACATCAATTGTAGG	92
GAAGATAAATGTTTGTCTTTTTGCAGGGTCTCGGCTTAGT	92
CATGTTTAGTGATTA	92
CTACTGTAGCAGACCGTGGAGAAGAGAA	92
ATACATAACAAAAAAATAGTGTATT	92
AACGACCCGCCCG	92
TTTCATAACCCTGCCAATATGAAAATCCCC	92
ATTCCCGTAAGATAAACT	92
TGATCATATATATGCTTATCAGGGTTTCGATTCGTTTCATGCGATGTGAATAATAATATAATC	92
TAACATACATATTCCCA	92
TATAAAGAACAGTGG	92
AAACAGAAAAGTACA	92
AGGC	92
CAGATGCAGAGGAAACAGGTCAA	92
AATCCCAAGTACTTCAACATAC	92
TTGTAAGGCTTGCAATGAATAACGA	92
CCCATT	92
TACCTAACTCTA	92
ACTAGC	92
GGATTCGGTCACTC	92
TGATATTAATACATTAATCGCACAAATCTAACAACTTAGTACTGGA	92
TACAAATACTTTTCAAATATTC	92
TGTCACTAAGGTTAAA	92
AAGCGGAGAACACAAATCCATAAT	92
AGTGAT	92
GCTGCATGCAATGAACGTA	91
CAATAGAGGTGTACCCAAA	91
TTGTTTCTTTGTTCC	91
TTTAAATTACATGAGCAGTACTCTACATGGAAAGTCTTAGTCCT	91
GAGGTGAAAACTG	91
AGCAGCAGAGATAATTTAGTTGC	91
TTTTCGTTGCCGTGAAGACAACAGTCTGGAAGAATTAACAAATGTGCTTGTA	91
TTGTTGTTGCTCTTCAGG	91
TCAGAGTTTCTCAAACATGTAAAT	91
AAC	91
ATGAAT	91
AGGAACAATGCCAGGTGA	91
GGAGAGAGAGGGT	91
ATGGTGAGGGTAA	91
TAATTCAAAACCAAACCAGTTTTAATATAAAA	91
ACCTTAAACCACTAC	91
CATCAATTTTCCAG	91
TTTGTACGCTGCTACACCCACAAGAGCCTCCCTGGT	91
GTTTGAATTATGTTAAGTAATAATTAAATTCTCA	91
GCTCGAGTTACCAATTCAAGAATCGAGTTCGAAGGGTT	91
CTTAAAATATGCTTTT	91
TGGAAACCCCAAATTTTGGGCGCCGGG	91
ACATTTCTGTCTATTC	91
GAAAGTTCCGAGTTGTTT	90
AACCATCATT	90
GATTGGTGGGTTTTTGACAGCACAGGGCATTGGTAGACTTTTA	90
AGTGAGTCAAATTGCCAAGGGCTACAGGGATGCTACC	90
TCTGATCTGTAACTGCCTTCTGTACATTGT	90
CCAGCA	90
TTACTGCTGTAAAACAAATTTTTACA	90
TGTGGAAAGCGGAAGAAGAATG	90
GATGATGACGTG	90
CCAGAGATTTGGCGGAAGAGACACCCATGTAAGCATCCGTATT	90
AGCCTTTGTATTGTAGCAAATACTCTACCACTGG	90
TTAGTTATGAGTGGTTAAACAGAA	90
TTGGTATACGTGTTGTTAGTG	90
ATAA	90
CTTCCCATG	90
GTAATGAACATATCTGTG	90
CACCCTTGGCCCATGTCCCAGGT	90
TTAACATCTAAAAGACTAC	90
ATATGAAGTTAAATTTATATATAGGGATTGAGGGTA	90
ACATAATGCAAGCAC	90
CTAATCTTGTATGACATGGTTTCCTCTGGGCTACATCAATTGTAGG	90
AATTCA	90
ACACAGTTCAACCT	90
TGAAACACTTAAATTATACAGATTCT	90
AAAGAGAAACTGAACGGTTAATG	90
TTATTTA	90
TGCTGCTGCTGGTGGTGGTGAAGT	90
TCCAAATATTTGTACCTCTGG	90
CATCTCTATAATCTCTGTA	89
GAGCTCGATGAAAAAGCTGGG	89
TCTTAAGATTAAGTGAAAATTTATG	89
ATGTGCTCTAATAATGAA	89
TGGACC	89
ACGATTTCTAGTGAGGAATTTCCATGTGA	89
CCCTTCAACAACCCAATGAAC	89
ATGTATTAG	89
TCAAACAACTCGGAACCT	89
AAACACGATAACGGAAACAG	89
AGAAGCTCGCATGAACACAGAAAAATGCCACAGA	89
CTGCCACTGCCTCTGTCCTGAGCG	89
TTAAATTCTCTATCTTACATGTTA	89
AATTCCATCAAATTCCACCCCGAGACTCGATCA	89
GTCAATTAGAGGAGGATC	89
TATATATAATAATATATG	89
CAGCAAGAAATTTCGGCCTC	89
CAACTCATTCCATC	89
CTGC	89
ACAACTTTCAATTGAGTG	89
TTTATT	89
GCAACATTGACCCAACTC	89
CCAAATTGGGCAATAAGGGGAGTGCAGAATTCATCTC	89
AATAAAGTTTAACATGAGGTCAAAAGAGTAACT	89
TCATGTGAAGAGAAGTTT	89
TGGCGGAGGAGGCGA	89
GTGGGCGAATTAGA	89
GCTACCAGATTTCCCTTGGCG	89
GAGGTCTGTTGTAATCTT	88
GGTGGAATG	88
CAGAAAATCCAAGTCGATTGCCATATATTT	88
AAACCGGCATCAAGGGCTGGCCAACCATAAACCAG	88
AAAGAGCGAGGGCGATGTTGCAATGAGCA	88
AAATGATGAACTCGGCCCTTGAA	88
TGAATAGACAGAAATG	88
ATATGCATTTAATT	88
TATACTGCGTAAGGCCAC	88
GGCAATTTTGGTGGTCAC	88
ATATGTTTCTCCAATTTG	88
TGCTCCTGCCCCACCAGTGCG	88
CGATGGCTCCTCCGG	88
AATT	88
GGAACTCCAAAGAA	88
ATAAATTAAAATGAAACCT	88
CACTGGCAAAGACTG	88
CTGGTTATAAGATTGTTAATTGGGTTC	87
TAAACCATCATCACTGTAA	87
TATAGTTACTCCTCAGGCCCCGACACCTAGGTCAAAGAAG	87
CGCTACCCCTCTCTG	87
GCTCTCCATTGTGCAGACCATCGTCGCCATACTC	87
ATGGATATCATTGT	87
AAGGAGAGAAAAATAATG	87
GGGCCGAGTTCGTGAGATTTACAA	87
AATGATGAAGAAAGGAGGAGAAA	87
GATCTAATCTTAAAGCATTA	87
GTGCATGCATGGGTGATGGGTAG	87
AAAATAAAGAGAACCATTAATAT	87
TATAGAATAACATAAAACCT	87
TTCTGGTGCTGATAATAATGG	87
ATGTTTAGTGTGAGATA	87
CAAGCTGCAAGCTGGCCCTGCAGGACTG	87
AGAACAATGTGCTTCATGGCT	87
ATTGGCTGCGGAAACGCTGT	87
CCAAGGCAGTGAATAAAACAC	87
TTTCCATTTCCAGTGATATTGACAG	87
AGGAAAAGAAAGACACTGAAG	87
TGACTGAATGCCTTCGAATGGAGGATTGTACAC	87
CCATTTTTGATAGGCCTTTTCTACCC	87
ACTTTATTTTACT	87
GCAGCTAGTGTGACACGGTGA	87
GACCCAATTCCCTT	87
GGAGATGCAGAGGGACAATGAACGGC	87
TGCCCTGCACCCGTGTCTTTGTGCA	87
GTTTGTTACACTCTACAT	87
TACATAACTAATGGCCATTCAATACAAAAGCCCTC	87
GCTGCGGAATTGGACAACA	87
AATATGAGTGCAGAGTTTTCATTAC	87
ATACATGATAGATGAAACTGTCATAATTTTAGAACACTATCTGTTG	86
TACGGATGCTTACATGGGTATCTCTTCCGCCAAATCTCTGGAA	86
TGGACCTGGATATTGTTTGT	86
ATATACATAAAAGATATACAGTG	86
TACACTAGCTCTGCTTCTGCTT	86
TTCTTCAACTGCTCCAAACACAAT	86
ACAAATCTGCTGAAATTTCCACTTGTTTG	86
AACTCCTAGGAATCCAAATGCTCTAACCACTTCC	86
TTCCTGCCTCTGCCACAACCT	86
TGATAACTGTTCAATATT	86
CAGGGG	86
GGAAGTTGAGGACGAAACTC	86
GCTTGTGGAACCTTCC	86
GCCACA	86
CCTCGGCCTTCT	86
TTCTACTGTCCAGCTTCCT	86
CATCTGAATGCTAATTATGTG	86
AACAATAAAATAGTAGGGCAC	86
CATGGTTGATCT	86
TTTCGACAGGTGAAAT	86
GGACCAAGAAGGTAGATGGAAAGAACA	86
AAATGGAAAACGGAAGCAACCA	86
GCATGTTAAGGCAAAGGAGAAGCG	86
ACCACGTCACCTAT	86
TAAATGCATTAGGGTAAGAATTACGTTAAGA	86
AGGGAGGCTCTTGTGACGTGTAGCAGCGTACAAAACC	86
AAAGATCCTCACAGC	86
TGGTGT	86
TACAATGATATCCA	86
ATACAACCAAATACTGACTACCCCCGTGGTTT	86
CTCAGAGCATAGCCGAGTG	86
AAGTGAAGATCCCTAACGCAGTATTTGTTGCAGAA	86
TAGGGACATTGAGTGAGGCACTCAACAGAGGCAGCCAACCCATGG	86
CCTCCG	85
AAGAAATTTAGCAAAAGAAACAAAAGA	85
CAGGGCTCTTTCCACAACAGTAGAAGAATTG	85
GGGCACAATAATAACAATAGTGGGCCTACATG	85
ATATTAAATTTACAATATTACAAATACCCTACCATAT	85
AAAACCCAATAAAAAGAA	85
GGCTTGGCCCCTCCTA	85
CAACAGCAAACC	85
AGAGAAAAAAAAC	85
GTCTCACATTCAGTAAGACTACTT	85
TAAATTATAAAACCCAAAAAAGCCCCAT	85
TCTTCTTCCTGT	85
AACATACTTAAGACACACACCTAGTAACAGT	85
GAATTACACTGCAACTTGATTT	85
ATATATCCGTGAAGC	85
AAATATGTGCTTAAGAATGGTAAT	85
GTAGAATGTATTAGAAAAGATCAAGTATAACAACTACAATTATGAAAAAA	85
TATTACTACCCAATGCAATTAACGTTTATTCTGCGTCCTCTGCTTTTCTTTGATC	85
AATTCAGGCTATGGTTCTATGACAAACTAC	85
TTTGGTTTACATAACGATTGG	85
AGGAATTGGGTTAGTTGT	85
TGGCTTTAATACATCATGGA	85
GAATGGAATATGTTTGGTTTAGGCTGAGGGGC	85
TTTGTCTCGGGGCCACCGAACATCTCCGA	85
AATAAA	85
GATATCTTTATGTCGACTGCA	85
AGCAAATGTGCC	85
CACCAAATTCAAATCTCAA	85
GCGTTGAAGATCAG	85
CTAATAGAAGAGGA	85
TTGCCCATACCCAGGCTGAGAGGATAAATT	85
ACCACGGTGCCAACCAACAACCCACAACTATGAAGCATGCCGCTCC	85
GTTCACATGGAAATTCCTCAACAGAAATC	85
CATAATCCT	85
AATAACGAGTTCCAACGTGACGCATT	85
AGGTTGTATCGATCTGGTTGGTATTCAGAGTACTGGGTCTC	85
TTATTAT	85
TGAAATAACTCCCTGACAAATTATTCACAGGAATCAATCCCCGATCGCTGC	85
TTATTTT	85
CATTCATGTGGAAAGCCCATCACA	84
ACGAATTC	84
ACAAAATGTATCTGCATTAGTTGCTAACACAGTTTG	84
GCCGAGTGCCGAGGCGGAG	84
ACCATAACCATGAACACC	84
AGGAAATACATTGCTGTTATTGACCA	84
CTGCTGTTG	84
ATAGGTAGC	84
AGACTCTGCCAATCTCCTTATAAA	84
GTTCTTCTTAATTCTGTCTTGA	84
GCTTCA	84
AACAAAAATACAGAAACTACC	84
TTAA	84
AGCGCAGTGTTAAGCATAACA	84
CATGGTATTGACC	84
GAAACCCTAGATATGCAC	84
CTCCTT	84
ATGTAAAAATAGAATACTAGGGCAAATTTGATCACCGAAA	84
AGTTACGAG	84
TAGCATCAGCCTAGTATCTCAATCTCAAGGGATTTAATAT	84
CAAAAGACCTGCCTC	84
GGAATTACTGATGGGTTATAACTGTTAGCTGTATTTTTG	84
CTGCAACTACCAATCAACCGTTCTCACCAGAGC	84
ACACTTGGAGAAATGAGCAATGCCAAAAAGC	84
TCCAGGTTTTGCTGTCTTATCTG	84
TGCATGAAGGGATGAGATATACAGTGAATATTG	84
CAATTTATTTATGCTAAAACCCTACTCT	84
ATTCATGAGCGAAAGT	84
GCTGTTGTTGTTGCTCTT	84
GAATCGAAAAGGTGT	84
TATAAAAATGATAA	84
ACTACAGTTGATTTCCAAAAATTAAGGAAATT	84
ACAACTATTCTGAGAAA	84
AACTCCACATTTGAACAAAGGAA	84
GATGGGCCTTTCCAGCTACAACTAAATACCA	84
ATCAGAAAATGGTG	84
GTAGCAATAGTTTTGTCAATGCCA	84
CTTTACCCCTTTACA	84
TGCGGGATCACTAAATGGC	84
CGACTC	84
AGAGAAGAGTAAACA	84
CTTTCTGTACTGGCG	84
ATAAACAAAATTATTCC	84
TATATGTTATCTTACATCCAAATAAAACTGGTC	84
TATGAACGCAGTTCTT	84
CCATCAGATTAGAGCGGAATACCAGAATTCAGCAGTCAAAATGT	83
GACACTTATTTTTTCTTTAATTT	83
ACTCAGAGAGACGAACAGTT	83
AATATTGAACAGTCATCA	83
GAACAATGCACAAAAGGCAGTTACAGATAA	83
GAGTCTGTAGATTTGCAA	83
TTGTTCAGAAGTCCTGGGAAGGCCA	83
AACTAATTCAT	83
CTCCTTCCTCAGACTTCAGACT	83
CAGTAAGTCTATAAGTCTTCTCGTTG	83
AAGCAAAATTAAAAC	83
TGGAAAATTGATGA	83
AATTCCAACACTACTACCCACACT	83
ACAAAAATTAGGGTTCCGTAACATTCTCTAAAGAA	83
GCTCCCCATTTTCTATATGACCCAATCATATAGGGG	83
ATTACCAATAAAATTACATTGG	83
CGTAGGCGGAAATACGATGACAGC	83
GAACACTTCTGCTACCA	83
AAGATTACGGCCGGAAAGACAGTGAAAGGAACCGGA	83
GTATCTCCAGAAACATTTCTTGGGGACGGATAC	83
AAAATAATAATGAACACA	83
AATTTCAAGAACAATTTTTAT	83
CTTGATAATTTTGTATCTAAGAATATGTGTAGAAT	83
TTTCACCTGTCGAAAA	83
AATCCATTTTCAGTGCTC	83
TGGATATGGGCAAAATGTATCCACCAAGCC	83
TAACTCGCCCACTC	83
TAATAGCAATTTAGGATTTCGAACCTACTGGCCAATACGATAC	83
TGTGAATAGTTTATTGATGTTTAGTTT	83
CTGTGGAAGAGGGCTGAAGTTCTGTGGTACATAT	83
CACTCAGTGTTCGTAAAGGTTTGAGCCTTGAG	83
TTTATATGTATTTACTTATATGTAAAGTG	83
AGTTCAAATCCCTAAAAGGAACCTGAACAAGATACCACTAAAC	82
TTCAAAATATGG	82
AATCAAATTGTCCAACC	82
TATTTTTCAA	82
TGGCAAACCCTTGCACTCCTT	82
ATTTTGCTTGTTTTA	82
CCGAGTCGGAGT	82
ATGAAATGGGTAGAACTGGAAAGAAAC	82
AAAATAAATAAAAAATA	82
TTG	82
ACCATAGGAGCTAGCA	82
AAAGACCTTT	82
AGTCTACAACTAGTCTA	82
AAAAC	82
AGACTGCTGCGTGTGTTGCAGCGTCC	82
AAAAAC	82
TGATTTACTCCTTCATTAACTCCT	82
AAGAACAAAAGATATG	82
GTGTTAAGCTGCAGCTGTCC	82
TTACCAATAAAATTACATTGGG	82
AAATAAAAGGATTCAAACAA	82
AGGTAGAGGAAGAGGCAGGAA	82
ATTTATTTATGAAAATTTTCC	82
ATTTTTTCAG	82
TTAACAATCTACACACATACTATCACCA	82
TGGTCCCATGATATAGACGT	82
ATTTCATCAAAAAGCA	82
AGAGTTACGGCCATGGACTTTCCTC	82
GGATTATGAAATATTCCAAAACCCTTT	82
TAAAAGGGAAAACTTCAACCA	82
ATTCGACAATCTCAATCTGTGAAATAAAACAAATCTAATGAAATCCC	82
TACGTGAATGTCATTCACTCAAGACCAATT	82
CAGGGATGTCGGGCCCGAAGCCGAGTCCCC	82
TCTTGAGTCTGCAAGGGCTTGGTT	82
AAACGCAGTCAACCATT	82
ATATCTTCATTGAAT	82
TGGCATTTCCAAAACACGTACAATTACCCAGAAAACCAGGTTTT	81
TAGACACTCCACACTTTGCTGAACCCAATGCCATATACGGAT	81
CACGACCCCTTTCACCATCCCTAC	81
AACCATTTAAAACAAAGCAAACACCACGACGTATATACAGTGAACAT	81
AGGTTTCACAACTCTTTAGACACCTCAAGACTT	81
ATCTAGTAAACCATGGGGT	81
GACGATTTCTGGTGAGGAATTCCATGTGAACGATTTCTGGT	81
CATTCTCAATCC	81
TTCAATCAACCACATCTCAATCT	81
GTATAATATACACA	81
TTCAGAGCAGCAGAGTTCTGGTTGGAG	81
AGAAATGCTAAAAAT	81
CTAAACC	81
TTCCCGTTAGACTG	81
ATTAAATATA	81
GCCTTACGCAGTATAGTG	81
TTTATCAACGATATTAAT	81
GAATAATAATAC	81
GTGCATCTCTTGACAGCAAGGTATGATCCTTGATTGATT	81
CCAATTCCTACAACTAAC	81
GAATTTTTATCC	81
TAGGCAGTGTCATCCATCTGACCT	81
TTGAGTACGGAGAATAGAAGGG	81
GGAAGGCAATGAAGTTGTTGGGCACA	81
GAAATGGGCATCACCATTCAA	81
AATAAAACGAAGCACAAAAGTCATTCATAAGA	81
CAATGAAAACCCAAACTC	81
CTCCCGGTGTACTTTTTCA	81
CCGCCAGAAGCACAGCCACAT	81
TATGATTTTATCACCAAATAG	80
AAGCCTGATTTCTATGGTGATAGGCCTGC	80
TTCCGCAATATCTGA	80
TGTGGCTCGCCAATACTT	80
TTATGATAACCAAATCAT	80
ATATTTTTTGTGTG	80
AAATAAA	80
TATAAAGATAGATTGGTTCAGTTCCTACAAGTTTTATGGTTTAA	80
GACTCAGTGTGGC	80
TCTTTTGTTTATATGCAGAATTT	80
TCAGTCACAAGAACAAGAATGGAGAGAAAGGCA	80
TTTTTTCTTTGCTCGAACAATCTG	80
AAACCAAACTAAAATTCATAACGGAG	80
AAAAAATAA	80
GTTTTATGAAACCCTAATT	80
AAGATCGTCATCTGTG	80
TGGATGGAATGAGT	80
AATAGTGATGTG	80
GCACCATTGGTGGCATATAAATATCAATCAGTGA	80
TTTATATTTCC	80
GCAATTCAAAATTATCTTT	80
GTCAGCCATGGAGCT	80
CATTTGATATATATTATA	80
GAATTATAGGCTGATGA	80
TAGCAACCTACATGCAC	80
TTCACATGGAAATTCATCACCAGAAATCT	80
TACGTCACCAAAAAGCGGTGATAATTGGCATCACC	80
TAGCAGTTCAGGTGCTCAGAGTATGAG	80
TTAGGCAGGTTTGCCTGTCTCA	80
TTCACGTAAGTGCCCAACTT	80
AAAAATAAATAAAT	80
CAGTGGTAAGAA	80
CTGCCTGCTTGAATCTCATCA	80
TTTAGCATCAAATTTAC	80
AAAGAACTGATTGATCAACG	80
TTGATTGAATGCGATTATCTACC	80
GACCATGGTT	80
CCTTTG	80
CTGATCCAGAAG	80
GTTAATTGATCTTCTTT	80
ATGCCAATGTTGTAACGATGAACAAAAGAGAAGC	80
GAAACAGGTGGCTCACA	80
TAACCAATGAAATAACAGTGAAC	80
GAGATTATCATCTAGATTCGAA	80
GCCTGCAATACCATGGGAGTGTTA	79
ACTTTGGCCTCCAGTTGTAGATCTGGTTGTATATTTGGTGTA	79
AGCGGAAAGAATTTTTGTTGCAGGTCTTAACCAGTGCAGAAAG	79
AAAAAAAAT	79
TGACACAGTATAGGAA	79
CTAGCC	79
CAATCTCATCTAAACAACTTCAC	79
CAGGTAACGGAGATTTTGCAATTTTTATG	79
GATAGCTATGAAAATGCCAAAT	79
AGAAAAGCAGGCGCTTCAGAACCTGGGCATCATCAA	79
CCTCTGTCCTGAGCGCT	79
ACCCTAA	79
AAACCATCATCAG	79
GAACAATGCACAAAAGGCAGTTACAAATAA	79
AACGTTGGCGGCAGCAAC	79
TCTTGCATTTATTCTTTGGTTTGTCCACTG	79
AGGGCTTCCTCGCTCATTGC	79
TCATAGTAGTAAG	79
TACCAATCAAAAGTTAACATTGTTGATGATAGTGACAGCACAC	79
TAACTCTACATTTGTAATAT	79
AACAACAGAAACAGAAAC	79
ACTTGCAGGGATGTCTGAT	79
AACCCAATTAACAATCTTATAACCAGG	79
TAGATATATGTCATTTCTAAAGC	79
TTCATCTCGCTGTGC	79
AAAG	79
TGTGTTAAATCATTTCAGAACCCAGAATACTGTAATCTATCCCC	79
GAGAAACCAGATCACAGGGACCCA	79
TTTTGCACCTCCAGCAATGGT	79
AGAATATAATTCTTCAAATCGACAAAGAAT	79
TATATTAA	79
ATTTT	79
CATGATATTATGC	79
CGCCACTTAACGGATATCACAAT	79
TATAAGATATAGTGTAACTATATA	79
TGAATTCG	79
TTACTGGTACCAAATATAAATGATAA	79
TTTAAACACGGCTCTTC	79
TTGGAGAATTGTATGTGGGTGCTCAACAAACCATG	79
ACGGTACAGGACGGGAAGGT	79
GCAGGCTCTGGTGAGAACGGTTGATTGGTAGGT	78
GCTTCTACTCCTGCTTTT	78
AAATTCATTCCTGAGAGTGCCCATAAATGCAAAAG	78
TAAAGCCCAGGATAACATCTAAACCA	78
TTTGTTCAATAGAAGTAAAAGAG	78
AACCCATACGCCCATGCTCAGAGTTCCT	78
ATCATGTTTCTGCACCCGGCTGCAGACAGAGCCACTAACTAATGCACTGAGC	78
AGTGAAAAAGATAATGAGAGA	78
AATGGAATCCAACAGACTAAAGATAAAGATTTGAGAACAAGCTGAGTC	78
CTTTATCAAGGGATCTGAAAG	78
AGCAACTAGACACTAATTACAAGTTCACAGA	78
TAAGATTTGTATTCCATTTATCACTT	78
AGCAGTAGTTTCCTAGTTTGATGTAGTC	78
CATTCGCCCCCACCCCCG	78
TCTACGATCTATGGAT	78
GACTGCCTGCTGGCGATGA	78
AAACTCATAAGTGGCACTTTCGAAGC	78
TGTTGTTGTTGCCGCTGT	78
TGATGG	78
CATTCCTGCCGAAAGCCCATCACA	78
TGTTACAATAAAGTCAGACTGCATTAA	78
CTGGTGCTGTTGGC	78
TTCTCCTTCACACGATCCCTGAGATCC	78
CAACAACAACAGCAACAG	78
CACAACATTATTCTTTACCACATGG	78
GAAAAGGCAGATCAAA	78
CGGCGGCAAGTGTTCAGCATGCAGG	78
TTGTTTTTCATTTAAAAGTGAA	78
AACAGTAGGGACAG	78
CCCTCAAGCCCTATAGATAAATTTAACTTCATATTA	78
CATTAAACTTAAACTTA	78
TGCCGAAAGTTGTCTGCAATACTATGTCACTGCTCAAGGTATCAGTTCAGT	78
AGCACAAATCTCCACCCA	78
AGAGAAGTAATGATGGAAGCAGT	78
TTGCTCACTTCAAGGCAT	78
ACAAAGAAATTTCATTAATCTG	78
TGACATAGCTGAAACTTTTTAT	78
TAGCCC	78
TCTTTTTTGCTGCGATCTGTCTCCTCAGCAAATTTCCGATTTTGT	78
AAAAAAAATG	78
TCAAGTACAAAGCATT	78
GTTTCTCATACCATTTTTACA	78
AGCTTGAAATTACAGACATCAAAG	78
TTGATTCCTTGGAATAGAAGTAAATGTTGTATTTACAGAA	78
TTCCTTGACCTCCTCAATCATCCTCAAAACCTGCCTCATTGTTGGCC	78
GGATTTCAGTTACAAGAACTCTATGATCAGTGGTT	78
TGTAAGTAATTC	77
TTGCCAGAGGCGTTGGAGGAT	77
TGGGC	77
GAACTTGTATGGCACAT	77
CAACACCAGAGCTCAAATT	77
TAATGAAGCACAGAGGAAAA	77
ACTACAAACTAACACAA	77
TTGTGGGTTGTG	77
TGCCTTAACTTCTGC	77
CTATAGCCTATTTCACA	77
GGTTTAG	77
TTTTTTCGTTTGCAGTTTTTTGGCCG	77
AATTAAAGTAAACATAATT	77
CTCTTTCAAGCGAGCGTGTCA	77
TGGCGATAACGTAGGGCCCCTGCTCCTGAAGAAATAGAACT	77
CTGGTTTGGAT	77
TATATATCCAGCGGTAAATATG	77
CTCTGATCCAGAAACAATCATCTC	77
AGGTGAGCAAGTGGAGACATAGTGCACTCGGAAGTCCTGCA	77
AAATTAAAGAAAAAATAAGTGTC	77
ACATCAGAACAATTACCTGCAA	77
TTTCGTACCTTCTACAGGAAG	77
AACTCCAGGCTCTTTGGAAAAACCTTGCAA	77
CAAAAAAATTGTAGCAAAGAAGTTCAGAGGGGTTTGAAAGCTCTGG	77
AGATGACAGTGACCTTGCTCTAATA	77
CACCAA	77
AACACCAAAATATAG	77
CGCTCCAAAT	77
AACCAACTGATTTCCTTTTGTCCAATTCA	77
GAGTCC	77
TTCAACAAAGACACT	77
AAATATTAACTAATTTCATAAAAGACATTTA	76
GACTCC	76
AGCTAATATCAACAAGAG	76
CAAAAC	76
TTATTTTTATTAATTAACTTCA	76
ATATCAAAAAACAAAATCCTT	76
AGTATTAGATATCGAAACTG	76
CAAGAGATATAACAACCTAAA	76
AGGACAGATAGAGA	76
CCAGCCCAAATT	76
ACCGAAAATGGGACAGAAACATGTTATCATA	76
AACCTCTTTCACCTTTCTTT	76
ATGTATGTTTCTTGAAAATAATGAGTT	76
CCTATTAAAATGATAATATAAATA	76
TCCCCCTCGGCCTCACCG	76
TCCTCTGGGGCATCCAAGCTGGAGAACTGA	76
TGTC	76
GGCAGTGATGAAATTCAAGAA	76
CCATAACATGCAGTGACG	76
CAAGTCGATAGACTTCTTATTGAGCTTAATT	76
AGAGATGAT	76
TTTTTTTA	76
TTGCAGGCCTATCACCATAGAAAGCAAGC	76
TTTGGTTCAAATACATCTCCTTCA	76
CAGTAGTTCTATTCTCCACAGTCTGCTA	76
TAAATATTAAAAAGAATAAATGATT	76
AATTCTGAAACCCAATTGTTTAACCTTCGAATTCTGCA	76
CCAGAGTTCCGACAAATAAAACATAGAAA	76
TCATCCTCTCTGTACTCTTCATCACCATC	76
GGAGGT	76
AAATTTCTTAGTAATTCTA	76
ACTACAACCTGTTAAACTCAAAT	76
TGAATGTAGTCACCAGCAACATTCAAATGTAGT	76
AATGGAAAATGAA	76
AAATATATTTAATATTAA	76
TCT	76
AATAAAAA	76
TTCACGTAAGTGCCGAACTT	76
TAATTTTTAA	76
AGTGTGGCGACTC	76
CTTCTCCTTTGCCCTAAAATGCCG	76
GCGAGATGAAGCACA	76
CATACTATTTGGTCACAAAATA	76
CTTATCTTACTCC	76
TGTTATCTGTTTCAATTCAAG	76
CCATACGCCGAGGGT	76
ATTTGATTGTTGTAATTC	76
AGCAAGTGG	76
CATTTCAGGGATG	76
TCTAGTGAATACATATTT	76
AATAAAAATAAAATGTGAAGGA	76
AAATATAAACCTAATTAG	76
GATTAATTGCTTGTCTCAGACAGACAG	76
ATGCATGGTAGGATGGGGG	76
AACCTCGGAGTCGGCCGATCG	76
TGCATTTTGCCCAACTAATCAAGGAGCAG	76
ATAGCTTGAAGTTCAGTTCCAAATACCTGAG	75
TTTGGCATTTCCAAAACACGTACAATTACCCAGAAAACCAGGTT	75
GTACGAATGCTTTACGCATCCATGCATGAGTGA	75
GAAGATTCTCCCAAAACACTACAT	75
GCCGCAATCACAGCCACTCGAGATACCTAGAGACTA	75
AATATTATAATATAAAATGTTATTACCATC	75
AGCTTTCAACGAGAAG	75
ATAAAACATTAAACCAGTTAGGCCATCCACAGG	75
TCTCTCTTTGCTACAGGATCCCATGTCTTGAATCTCCCTGTTACT	75
TCACACTAAACAATACATATCTACAATCTCCATATATTCTG	75
TAACTCAGAAAATGACT	75
CTTAAAGAAAAAAACATAATG	75
AAACCAGAAACTCAAAAA	75
TCTCGC	75
AAACACCATACCACACAGAGAAACCAACCTCGCAGACATAATAAACC	75
TAAAGCCCTTTAAACAAGGTGTTACCCG	75
AATAAAAAA	75
ATCAGCCCCATTAACACGTGGAGA	75
TTAACCCCTATTAAATACACAT	75
CAGAACGGCTTCAAGTTGGCGAGATC	75
ATATATATAC	75
ATAAAGTCCCGAAGCCACCAGGATT	75
TCCCTACCATATTAAAGTA	75
TGGTTGGTTCAGATTTGGGTTTGTT	75
TCAAACCATAATAGCTCGTTGGCCTTGGTGAAACCGATCCC	75
TTATTGATTAATGTTAATCTAA	75
TTCTTTGACAGTGGTAGTTCAGATCCTCTTGATTGT	75
TTGTTGCCTCAATCTCAATCACAATCAATCTGCCTTAAAAC	75
TTAAAATATGGTCCAATAA	75
CAAGCATCTGATATATCTT	75
GACAAGACGTCCCAATCCACCAACCATTGG	75
TTTATTT	75
ATAAAAAA	75
AGCCATTTGCTAAATATTCAATTTGAAATATAAGGAGTCCC	75
GTTCAGGAGAAGATCACGCCA	75
TATAATTTGACCCCG	75
TAAAA	75
GGAAATGGGAAAATCCAT	75
ACTCCAATTCAATGAACA	75
ACCTCTTCCAAAAGACTTTGATCT	75
TAAGTAGTCACACCTTCAAACCTATA	75
AGAATTAGTTATGAGCAGTTGAACA	75
TTTGAAGGCAAATCGACTGTGATGGAGAATGAGGCAACAAG	75
CATGATTC	75
TTTTGGCACAAGAAGCGGTC	75
GGACTGGCAACAGGATCACAATTAGGACAA	75
ATTAGCGACGTCGTTCAGCAGAGTTTCCCCATCTATTTCAGT	74
TGTTAAATAATAGTATTAAAGTTGTCAATCAAAATTA	74
CAAACTCTTTTACTCCCATTGAA	74
CAGATGGTTCAAGCAAAGAAAAAA	74
AGTGCTCATCATTTGGTGGAAGC	74
AACCCTTCTGCTCCTTCTTCAGTGGGGC	74
CGTATCCTGCCATTTCGAATGTAGAATCTATGTTCT	74
ACCGACCAGTTTTCATCACAGTGGGA	74
TCTTAAGACATAAATTTTCACTTAA	74
CTAAAAACAAGCATACCAACA	74
CTCATTAACATGGATGC	74
TATG	74
GTAGATCAAAGTCTTTTGGAAGAG	74
GACATTTAATGTAAACCTTG	74
CGGACCGATATTTCTTCCTGATGCT	74
GTATAGAGTTAG	74
CTACCTTGGGTGGTTAAGG	74
CACCCACACATACACACAATGAATTTTCT	74
TCTAGAAAGTTCCTGTTCACATTTAACCACATAAGTGG	74
TAATAAATAATTTAGTTCTTTA	74
ACATCAAATAGCA	74
TTTCTGCAGATATTTCCGCACTCAGACGTTA	74
ATCGAATATCTGGGGAACCAGCC	74
TTGGGAGATGAATTCTGCACTCCCCTTATTGCCCAAT	74
ATTTTTTTTTAAT	74
CCTGAATCTGTCTGTGAAGATGGCCGAAGATGAAGCTCCA	74
TGAACTCCAACCAGAACTCTGCTGCTC	74
CGTTAAATTTTTAAGCCGACACATGACTCTTTATTTTGG	74
AAATAAATTGA	74
AAAAATAA	74
CAAGGTGTACATTAAATGTC	74
GTGTTCAACACTAAATGCACCACATGTCTAG	74
AAACTAAATTAAGCAT	74
TGGATATATTTATTGCGGAGAACTAG	74
GATTGTTATTGGGATAATTAATTATCATGAATA	74
CATGAATGATGATGC	73
GAATTATCAAATATCAATCAATCAAA	73
ATCATTCACATTTGGTACAAGTAATT	73
GAGAGAAAATAACCCC	73
TTCCAATTCTACCCATTCCA	73
AAAAAGTTCAAAGTGCTAAAACAGTG	73
GTCCTACAGGGCCAACTTGAAACTTGCA	73
GTGCTTTCTTGACTTTCC	73
TGCTACACTAACTACTCCAAATCTTGAAAA	73
AAACTTGATGGCTAAACCACAA	73
CTTGACTGCACCTCTTCCATTG	73
CTGCCT	73
CAACATTTTATGGTTTTCTCAAATCAAATGT	73
GACGATCTTCACAGAT	73
AAGCCATAGCAGTTGTCG	73
GAATTAGAAGAA	73
CTCTACTGC	73
GATGTTTAGTGAAATGGGCGTTTTTCAAAAACAAAATCATC	73
CAAAGAATGACAGTAAAAAATATCT	73
TCTGCTGAAAAAAAACT	73
GATTTCAATATTAAATAGAATTATAATG	73
ACCACTTTTCAAATATGACAGTACATCTCATACATTCTGCA	73
CAGGAAGATTCGAACATGGTGTA	73
CATAAATAGCTTACTACCATGAA	73
AACACATACTCAGTGCGTATAT	73
TGGAGAAGCAGGACTGTAACT	73
CGTTGCTGCAACACCACGAACAG	73
GGTCGTAAATTTTCGTTTTGACGT	73
TTTGGAGCAGAAATTGCAATTGGGTTCATGCATTTGCAAGC	73
GGGTATTGATTTTGCCTCATGGCTTTCACATGGGCAGCACTT	73
ACAATTTAAGAGTTGACCACTTTCAAAGA	73
TGATTCGTCCTTCATTGA	73
ATCTCTACTTCCAGTCTATATATTCAATTCAGTGGATTGCTC	73
CAGGGGAACCAAAACCGAGAACAACCC	73
AAAAATAAAAT	73
ACTTCTTTGACCTAGGTGTCGGGGCCTGAGGAGTAACAAT	73
ATTCATTCACACTCTACGGGTTATGAGAGCGA	73
AAAAGAAAGAAAG	73
GCTAGCTCCTATGGTT	73
ACAGAGGAAACAATATAC	73
AAACGGAGGACG	73
ATGTGGGTCAGGCACCTTCCTACCGCGAACGT	73
CATTGAAAGAAGC	73
CAAGATTTAAGAAATGACACACCTTG	73
CTTTCCAATCTATCTACGTTCTAAGTC	73
[truncated: 469,574+ more rows]

## Sheet: 60K_B
repeat motif	counts
AT	21426
TA	16425
G	14832
A	14722
T	4949
GTTCACATGGAAATTCCTCACCAGAAATC	2647
ACGATTTCTGGTGAGGAATTTCCATGTGA	2040
TCTTAAGATTAAGTAAAAAATTATG	1920
CAACAGCGGCAACAAAAC	1482
C	1444
CCGAGT	1387
ACCACGTCACTTGT	1375
GATGATTTGATTGTTGTAA	1295
TTGTAAGGCTTGCAATGAATAATGA	1248
TTTAAAATTATG	1140
GAGTCTGAATTTGCATGATT	1132
AGCGGAAAGAATTTTTGTTGCAGGTCTTAACCGGTGCAGAAAG	1084
GCTGCGGGATCACTAAATG	1075
CCATGAAGCACACTGTTCTAG	1044
CTCTTTCTGCACCGGTTAAGACCTGCAACAAAAATTCTTTCCG	1024
AAACATAATTTTAAAGATTTT	997
ATTGAGGCAGCGCATGTT	978
AAT	959
ACTCGG	935
GTCAGATTAATGAAATGTCTGT	887
TGTGTGATGGGCTCTCCACAGGAA	870
TGTTGTTGCCGCTGTTGA	863
GTTGCCGCTGTTGATGGC	811
TAGTCTGGCGGTGA	777
ATT	771
AGCTAATCTAAGTGCATGTACACCAACAC	768
GAGAAATTATCTCAACCAAAG	758
TAA	726
CATGCATTGCTAACTTCTAAGTTTTCTG	715
CAAGTGACGTGGTA	705
AAGCTTTTGCAAGGA	702
AGAAGGATGGCGTTTTCATCAAAGGC	694
CTGCTGGCGATGAGACTCTT	690
TTTGTTGTGATCCATGAGTAAAT	690
TTACCACCATCCA	672
TCTTAAGACAAAAATTTTCACTTAA	664
CATTCCTGTGGAAAGCCCATCACA	662
TTA	656
GAAGAGTCTCATCGCCAGCA	618
GTTCACATTGAAATTCCTCACCAGAAATC	610
AACGCTGCTTGGAGACACTTGATTC	585
ACAAAGACATTTCATTAATCTG	583
TC	581
AAATTGAATTTACCAAAGGTACGACTTATCAAACTCTCTC	578
AGAGATACAAATAATTGGACC	569
AAAGAAGGCCAACAATAAGGCAGGTTTTGAAGATGATTGAGGAGGTC	566
CAAGGCTGCACTTGAAGCACTTCAGGCAAACGACCC	562
GAGACAGTTTGATAAGTCGTACCTTTGGTAAATTCAATTT	555
AAATTGAATTTACCAAACGTACAACTTATCAAACTCTCTC	550
AATTTACAATTTCTTTCATCC	533
GATTTCACTAGAATTGGGCTTCTTT	527
CTTCACAGTATATTTTGCTTCCT	526
AGTCTACAGCTAGTCTA	524
TATATATGAACAAT	521
GCGACTTAGTGTG	513
ACGATTTCTGGTGAGGAATTTCAATGTGA	506
TAAGAATGAGGGTCGAGGCATACAAGCACAACAGCC	506
TTCTGCCTTCTGTGATCCAATATGGAGGAA	505
TAT	503
GAGGAGGCAATTACCGCCGAAATCTTTAAA	500
GTTCTTACCACT	498
AAATGAGAGTTCGCCAATCT	495
ATTCATTATTCAAAATAGG	492
GAGTAAAGAAATAAGGGTT	486
AAGTCATGCTTACGAGGTCCCTCCTCCCAAACC	485
TAGACTAGCCGTAGACT	482
TTCTTTGACCTCCTCAATCATCCTCAAAACCTGCCTCATTGTTGGCC	482
ATTAAAGC	477
ATA	477
TTGCAAATCTACAGACTC	464
CCTATCACAAAATGGGGGTAGAAAAGG	464
AGAACAGTGTGCTTCATGGCT	461
TATCAATGAATTGCTCATAT	460
AG	455
CATCATTACTTTAATATGGAATTA	449
GAGAGAGTTTGATAAGTCGTACCTTTGGTAAATTCAATTT	437
ACAACAGCGGCAACAACAACAACGTCGACCGCAGGC	434
CTTCCCATACCGTACCGTAC	430
GAGAGAATGTAGTAGAGCTGGGC	428
TCCTTGCAAAAGCTT	427
AATCTATATATACACTCAATAAC	425
AAATCTAACTGAACAAAAAACTT	423
TCCTGAG	422
TCCCTCTTTTGCTCATTGCAACATCGCCC	422
TTACATCATAACCAAAAGTAAAAAGGCTTTTACTAATAGATTCA	421
TAAACCC	420
TCAATCATGCAAATTCAGAC	419
TAAATGTTAAAAAGAATAAATGATT	400
TG	399
ACGGAAATCCCATCAACGGCAACAACA	396
ACGATTTCTGGCGAGGAATTTCCATGTGA	392
CAAAGAAGCCCAATTCCAGTGAAAT	392
TGCTTCTATTGATACCCATTTGCAAAAAACTTACATTTAAATTGTT	392
TAGATTGGCGAACTCTCATT	392
GCCGCTGCACCAGCA	390
GGAGGAGGGACCTCGTAAGCATGACTTGATTTG	383
CTTTAATAATCAACGTACACATACAC	376
GA	376
CATATGTCTAAAAATAGA	374
CAATGTTCGTATCTCACCAAATCGGCGAAAGG	368
AACCCAACCTCAAAAACAAGCTAGGAATCTTAAGGTAGC	368
ATAT	367
TTAGGGT	366
ATACATAATACATAAGGGAGATTAAAGATGGA	362
CGTTGTTGCTGCCGCCAA	362
AAAAGAAATTCTGGAAA	360
CCTATCAAAAAATGGGGGTAGAAAAGG	359
TAATGGACGGTGG	355
CT	352
GTGTTGGTGTACATGCACCTAGACTAGCT	351
CGATTTGGAG	349
AATGAATCTATTAGTAAAAGCCTTTTTACTTTTGGTTATGATGT	349
CAAATATTACCAGAACATTG	348
TTCTGATAGGCCTTTTCTACCCCCATT	346
AGGCTGTTGTGCTTCTATGCCTCGACCCTCATTCTT	345
ATAACATGCGCTGCCTCA	344
AAAAAT	344
TTCAGTTCTGGTCATTACTGAAT	343
TCATTACAACTTTGCAAC	343
ATCACTTCAATAT	342
CAACCGCCAGAAGCACAGCCA	342
GGGGTCGATTGCCTGAAGTACTTCAAATGCAGCCTT	342
AAAGCATT	342
TCGTTCGGGCGGG	341
CACTAAGTCGCCA	337
TATCACCGCCAAAC	335
GGTAATCTGCTTTATCATATGTGT	333
AAAT	332
AGATGTTCATTCCGATTCCGA	330
ATG	327
ACCACGTCACCTGT	326
AC	325
GATTTCTGGTGAGGAATTTCCATGTGAAA	322
CCATAACATATAACACATAAA	322
TTGTCATTAC	322
AAAAAAT	322
AGGTATTCTAATCCATTTACAACACATTGAGACAGGTTT	320
AATCCGGGTGCCCTCGGGACTTTAT	319
CAATGAGTCGCAAAGTTG	318
CCATCATGGGTA	313
TGCCTTTCGCCGACTTGGTGAGATACGAACAT	313
CTTACTACTATGA	313
AAAGATCCCATT	312
CGTCAAAATATTGTT	312
TTTTACGCAATCTTAAGACACAAAT	312
CTTTTGATGCAGCTTCTCATGCT	311
TGTGGCTGTGCTGCTGGCGGT	308
AAATTCTGGACGATATAAGAACATGGAAATACTGCAAATTCATCCCTAC	307
TGTTGGTGTACATGCACCTAGACTAGCTG	300
TGCAGTTCTAATTTCGT	299
TTCACATGGAAATTCCTCACCAGAAATCT	297
ACGAAATTAGAACTGCA	297
AATGAAGAACGCTCAAGAACAAT	297
AGAAGAC	294
ATTTCATTCAAGACC	292
CAAAGAGTCTGTAA	292
TCATTATTCAAAATAGGAC	292
CTACGAAATTTT	290
TGCGGCTCTGGCTGCAAA	288
CCAACTGCTCTAAGAATTTAGTAAAATGTCAATCAACAC	288
TCTTAAGACACAAATTTTCACTTAA	286
TCCGAG	286
ATGTGCCATACAAGTTC	285
TGATAGGCCTTTTCTACCCCCATTTTG	285
ATCCCGCAGCCATTTAGCG	283
TTATTATTTGTCTTTGGGAG	282
TTGCAACCAGAACCGCAT	280
AATCTTCTGGTAATATTTGC	280
GGCTTCCTGATAAATCTACACA	280
AAGGCTCTATAC	279
ACATTATCCAACAATAA	277
AGCAATGGGGGAGAG	277
TATA	277
TCTTCTG	277
AACATTCATAACGAGGAAAACT	276
CATTAAGAAGAGAAAAGA	276
TCCTATTTTGAATAATGAA	275
TGGATGAAAGAAATTGTAAAT	274
TTCTTGACCTTGTAAGACCTT	273
TACTAAGCTATA	272
ACTATGAGGATGACGAGG	270
TGA	269
ATCACAACAAAATTTACTCAAGG	266
ATAATATAATTAGAATAAA	264
GACCATGTAAGAAGAGGATAAT	262
TAATGGGATCTT	261
GAAGATGATGAA	260
GCCTTTGATGAAAACGCCATCCTTCT	259
AAATTTAAATGT	258
GTTCACATGGAAATTCCTCACCAAAAATC	258
ATC	258
CTCAATCAACAGTACGAGACATAAAAGCCTGCAG	256
TTACAGACTCTTTG	256
CAATTTAAATGTAAGTTTTCTGCAAATGGGTATCAATAAAAGCAAA	254
GTTCGTATTCGGTTCT	252
TGCTTTAA	252
GTTTCC	251
CTCTGCTGC	250
ATTTATTTATGCTAAAACCCTACTCTCA	250
CAAGCCGAAGCCC	248
ATTTCAAGCCCGCCCAT	248
TAACATACACCCTTATATAA	244
GGGTAAGGATAAGAATAAATGAAT	244
TTTATAAGGGCCGAATTCGTGGA	243
TTTGTTTGCAGG	242
TTTA	242
TCATGGAGGATTCA	240
GAGTTTGCATAAC	240
TAACTGTTCATATA	240
TTACTACAATCCTGAAATAAA	239
ATACAGAAAATGCTAGAA	238
ATAAAGTCCCGAAGGCACCCGGATT	237
GGGGCTTCGGCTT	236
TTATATAAGGGTGTATGTTA	236
CAGCGATCACAGATTGATTCATGCGAAGAATTTCTCAGGGAGTCATTTCAG	235
ATATAAACCTTAAT	235
ATTTCTGGTGAGGA	234
AGTTTTCCTTTGTTCAAATCTGG	233
TCTTGCTTTTCC	232
ACTCAGCTTCGATATCTAAT	231
TTTGGGTTTGTTTGCTGTTCT	231
AAAAT	231
TACATTTTCGGTGAACAAATTTGCACTACTATCCTACTTT	230
CAATTCTATCCTCACTGAAATAA	230
CTGGTTACTGGCAATATTGGCTCCATATACACACAGACATGTCA	230
AACGGA	230
GGAAATGACTAATCCTTTTAAC	229
TCCATGGTGTTAAA	229
TCGATCTAAGGAAGCTAATTAGTCATCACCACC	228
CAGAACCGAAAACGAA	227
AATCATCTATACTTTTTAACATTTA	226
AATTCGCAGTAGTTATTATGTTGC	226
GCTGCGGAAACGCGGGATTG	226
CCACCATACCTCGCTA	226
GACTAAATAATAAAAAT	225
TGAATCAAGTGTCTCCAAGCAGCGT	224
CACGAACTCGGCCCCTATAAATC	224
ATTGTAAATATATAGAGAA	223
ATTGAACACTGCATATATATATATCGACCAGCAT	223
GAAAATTTCGTA	222
GCCAGTAACCAGCGACATATCTCTGCGTATATCAAGCCAATATT	221
GCAACCAACCGATTTAATCAAAATTTGGATAGGTTATTACTTGTATAATGGCTCTGCA	220
ATTATCCTCTTCTTACATGGTC	220
ACCCTCACCAAATTATTCCAGAGTCCAATCTTTTCA	219
GCATCCCATTTTGGTTCT	218
CAGCTTCTGATG	216
CAGCTTGTGATG	214
AGTCCTAGACGTGATAGGAGCCGCAGTAGA	213
GAAAACTTAGAAGTCAGCAACGCATGCA	213
TGGATTAATAAATGGGCAATTGTATC	213
TGCGACCTAAAGATTCCCAGCTTGCTTTTGAAGTTCGGT	212
AAAAG	210
GTGGAAGATATGAAAGCAGTA	210
GGC	209
GCAGCATATCACCC	209
TTAAAAAATTTCAAAACATAGCA	209
TTTTTCATAATTGCAGTTGTTATAATTGATCTTTTCTAACACATTCTACT	208
TGGACGGCCTTGAAATA	208
CTCCAAGTGGAAGCAAGAAC	207
AGAATCACAATCCAT	206
CAG	206
CAATCATACCAACGATTTTTGATAAAGAAA	206
ACAATATTTTAACGA	205
AACAATCTTAAGTACATTTGTCGATGGAAAAATATAGATGC	205
AACCTAAAAACATATTTTAAGAAA	204
ATATAATTTAAAAACATTG	203
AAACCTGTCTCAATGTGTTGTAAATGGATTAGAATACCT	203
ACAACAGCGGCAACAACA	203
TGAGCACTCGGCTATGCTC	202
CAGGACT	200
GGCTGAGTTCACACCATAAAGA	200
TCA	200
AATATCAAATCCCTTGAGATTGAGATACTAGGCTGATGCT	199
TTTAAATCACATGAGCAGTACTCTGCATGGAAAGTCTTATTCCT	199
TTTTTA	198
CAAACTCACAAA	198
AAATTGAATTTACCAAAGGTACGACTTATCAAACTGTCTC	196
GGA	196
TGGATGTTATTTAATTATGTAGTCAAGAACATAATTAC	196
CGGACT	196
CTCTCAAGGGCAGCAACAACAGAGTACAA	195
CTGAATCCTGTCTTTAGT	194
TAACTATGTTCATGAATACATAACTAAATAACAACCAG	194
CTGTTATAATTTTATTTATAT	194
TGGTAGCGAGGTATGG	193
GATACAAGTGCCCATTTATTAATCCA	193
AGAAATATTGAGTGGCA	192
GGTAATCTGCTTTATCATCATAGTGT	191
ACCAGTCATCGATCAACCAC	191
ATATTAGCATCAGCCTAGTATCTCAATCTCAAGGGATTTA	190
AAAATAATCCTGATTTCAAAAT	190
GGTCTTACAAGGTCAAGAAAA	189
ATATAT	188
TCCTGT	188
GATTTCTGGTGAGGAATTTCCATGTGAAC	188
CTGGAAAATTGATG	188
ACTACGGCTGTACATTAAGAGACCTATCAT	188
TCACCCAACGCTCTCACCGTTCTC	188
AGAACAAGGAAATAAGAGC	187
ACTAGTTGGATCTGGTCTGGG	187
ATTAAGTAAAAAATTATGTCTTAAG	186
AGAAATGTAGTCAGTTCTC	186
CACTAATAAAAAGATCTCTTT	186
TGGTCCAAAGTCTTCTGCACAATATGCTC	185
AAAGACCAACAGAAGCTGCATCA	184
GGGCTTGGCCCCTCCT	184
GAAACCCTTGGAGGCTCTCATGGCGGA	184
TTGCATCTATAGTTTTCCATCGACAAATGTACTTAAGATTG	183
AATCGTTATGTAAACCAAACC	183
TAGTATATAGCT	183
AAG	182
AATCATAATTAACTGGGAATGTTGAA	181
CCGCCAAGGGAAATCTGGGAG	181
TAAAAAA	180
AGGTATGGTGGTGACGCTCCTTCCAAGCTGAC	180
AGTCCCCGTCTTCCACTTCC	180
GAAATACAAAACCAGTGAAA	179
AGGAGGTAGGGTCAAGAGT	179
TGCTGGAGGCAGAAATTTCT	179
TGAGCAGATTGTGGAGCAAATCATATC	179
AGTGACACGCTCGCCTGAAAG	178
GTTAATTGGATTGCTGAAGGG	178
CTTGTATAGAGC	178
ATACAACCGAAAGACAT	176
AGCAGAAAGAATTTTTGTTGCAGGTCTTAACCGGTGCAGAAAG	176
TGC	176
TGTTGTTGTTGCCGC	176
CCATTGGCTCAAATTTTCCA	176
TAAATGTTGTTCAGGTACACTTGC	175
AAATTGAATTTACCAAACGTACGACTTATCAAACTCTCTC	175
TCCTATTTTGAATAATGAG	175
GTCCTGAGAGCTACTCA	175
CAA	174
TTCACATGTTTCACCCTTCAAGGTGAGAAAGAGGGCAACGATGA	173
CTGTTTCCATTATCGTGTTT	173
AAGGTTTTATGTTATTCTAT	173
TAACAAATAATTAAA	173
TTTTTTA	173
TGCGGCCGACCACGTTCTTGTCGCCGCTGATGTGCC	172
CGTCTTAAACCCAAAACCCTGACTGTT	172
TTCATCTAGGGTTCCTGTA	172
GATCTGTAAACAT	172
GGGGCAAAAAAACA	170
ACCTATGCT	170
CAATCATACCCATTAATTTTGATAAAGAAA	170
CATCGCCACCACCGC	170
CGTTATGCAAACT	169
GATCTCGCCAAATTCAAGCCGTCCTG	169
CATAC	169
AAGTCGCCACACT	169
TGTCATACTCTACTGAT	169
TAATACAAGTAATGCTCCACTTCTCTTTGATAT	169
TGGTA	168
AAAATATATTCATAATATA	168
CTTACCCAAAAGCAAGAAGCATAACTCTGTAAAA	168
GAATTGGATTATGG	168
AATGTTAATAGCTCTTTTGGCAGAGAT	168
TTAGTACTTAAAATGTGGTCCAATAAT	168
GTAGGGATGGTGAAAGGAGTCGTG	167
TAAATGTTAAAAAGTATAAATGATT	167
AATTGCAACATAATAACTACTGCG	167
TTCAGGTAAGTTTTGATAAGGACTCTTCTAAGAAGGCCACAAT	167
ATACCTGAATGTATCGGTT	166
AAGTCCACATTCATACATCCCCAAA	166
CCAGAACCAAATGAAGGAGTGCTG	166
GTCTATTTTTAGACATAT	165
TTTGGGCATGTATGAATGTAGACTT	165
GAAGAATCTCATCGCCAGCA	165
CAAAATCTCTACAAGAAACTGCTC	165
TTAGGGTTCAGTTGTAA	164
GATCATTTGATTGTTGTAATTCATTTTCAGCTTT	163
AAAATCCACAGTAGTAACAT	162
GTTCTTGAGTCCACTTGGAG	162
TTGATACTTACCTA	162
TTGCCCCTGTTTTT	162
GCAATTGGACCAGCTCACTTTTCACATGCCTTAAACCAAAGGAGCC	162
AACCTACTCACTAAAAAACAAAGCGA	161
AGACTAAAGACAAGATTC	161
ATGCCTCACCAGAGCT	161
CA	160
CTTTT	160
TTACAACTGAACCCTAA	160
AAGTTAGGCAATTACATGAA	160
ATGGATGTGATGG	160
ATAACCATCACCTGCACC	159
AATTTTTTCTCAAATTAA	159
AAATTATAAAAATTGTTCTTG	159
GGAATTTAAGATCAACTACTG	158
GCATCACAAGCT	158
TATCAAATGCTTTTCTC	157
ACAAGAATAACTATAAATA	157
CTTTACTTTTATTCTATCATTCTCCATATCAGTTCGAGTCC	157
CAT	157
CAATGTTGAAAGAAAAATAAAATCTCT	157
GCTTTAAT	157
TCTTGCTTATTTTGTC	156
TTTATCGGAATTGAAGTT	156
TGCACTTTACAGATATT	156
TGATATATTGAAG	156
GAATTTCTTTTCCA	156
TTGTAACTAGCTAA	156
TTACATCATAAACAAAAGTAAAAAGGCTTTTACTAATAGATTCA	156
TATGTATTTCGGTTGTA	156
GGATGAATTTGAAGTAATGCCATGTACTTATATCGTCAAGAATTTGTAG	156
CCATTGCCATTA	155
CCAACTGCTCTAAGAATTTAGTAAAATGCCAATCAACAC	155
CTCAACAATGTAGACTTCACT	155
AAACGGCACAATAC	155
GATTGCAGTGCAATCCTAAT	155
CCCAAGACCAAAT	155
TTTGGTCTTGGGA	155
GTCACCAGAGCTACTTGTGGAGGG	155
GTT	155
TAATCTAGTCTACAAATTACACAATG	154
CCG	154
ATCATACTACGGCTGTACATTAAGAAGAGACCT	154
CCGCTGCCTATG	153
ATTGGCTGCGGAAACACTGT	153
AAACTACACATGCTACAT	153
AATTACATCCTTACT	153
AATGAAGAACACTCAAGAACAAT	153
TATT	152
CAACCTTTCATTCTTT	152
AATAATA	151
TTTAAATGCGAGAGGTTGGTGTTGGTT	151
TGAGGATTA	151
GAGCATATTGTGCAGAAGACTTTGGACCA	151
AACAGTGGTAAG	151
TGTTTGTAGGAGGGCATTCT	151
ACTTCCACAAACCCAGCGTAAACCCG	151
GAACCAAAATGGGATGCA	150
TTACAACAATCAAATCATC	150
GTGAAATGGAG	150
GGAGAA	150
GCTCACAGTATCAAACTAGCT	150
CTTTGTTCTTCAGTTGGCTTGCTTTTGTT	150
AGTTAAATGACATTTCAGATTATGGG	150
TCCCCATTTCCA	149
AGCTTCTGGATC	149
TTTTGTCTTAAAATAT	149
ATCACTTCAACATAT	149
TTATTAGACCACATTTTAA	149
GAACAGTCAGGGTTTTGGGTTTAAGAC	149
TGGTCTAGTATGTCTGCGAGATTGGTTGTCTCTGTGTGGTAGGGTGTT	148
GATATGATTTCCTCCACAACCTGCTCA	148
AAAATTCAATACCGATAA	147
TCTGCCCCATCGAAGC	147
TGTAGCTGAGACTGCGGCTGT	147
TCCTCCATATTGGATCACAGAAGGCAGAAT	147
TATATATGAACAGT	147
CAGAACGGATTCAAGTTGGCGAGATC	147
CAAGCTGGGCATTAAGGGAATTTTAGGAC	146
ATTATATGTCATCT	146
TTCATTTTATCCAAAG	146
GGGCCTGGCCCCTCCT	146
GAACTCGGCCCTTGAAAAACCCAC	146
TCTTAAGATTAAGTAAAAAATTACG	145
TTGACAGTAATGCTTGCTGAAG	145
TCTTTCCTCATCTGAATG	145
AAAGGAAGCCAGACAGGAG	145
ATGTACAGTAAATTAATGGAATGACGAGGGTTT	145
AGAGCTGTGTTGTTTTGTA	145
GAGTCG	144
CTAAATTTAAATAATGTAATGGTA	144
TTGCAACTCAATATTTC	144
CCAAATAATGGAGTGCTAGCAGAA	144
AAAATAA	144
ATTTAGATATGAAACTTCTAGGGTTTCTG	143
CAATTTCTCTGACTAGAAT	143
GGAAGTGGAAGACAGGGACT	143
GTGTATGTGCACGTTGATTATCAAAG	143
TGGCAAACCCTTGCACTCCAT	143
CATTCCTGTCGAAAGCCCATCACA	143
GACCTGGGACATGGGCCAAGGGT	143
CCTTTGGTTGAGATAATTTCT	143
ATATCCTTGTGGAGG	142
TCTTAAGATTAAGTAAAAAAATATG	142
CACTGGACAAATTCGGCTTCCACG	142
TGCTTTAAACTGGTT	142
TTTGGTTGAGATAATTTCTCC	142
AATAATTATTAATCTAAAATATTAAATT	142
CTAAGTGGCTAAAACTTAGGG	142
AATCTGATACGAATTCGATTATTGAT	141
GAACTATAACCATCAACTTG	141
TCTCGCACAACAATT	141
TATGACACTGAGGGT	141
GGAGTTACAGTTTTATAATAT	141
AAGTGGTTCACCCACTGCACACAGA	141
GAGTGGAGAGCACC	141
GGAAGT	141
CAGCAACAACAACAG	141
CTATACCACTTCTAGGAGTTG	141
AGAACAAAAGCAAGCCAACTAAAGAACAA	141
CTGCAATATACTCATAAACCATAAATAAATTA	141
GACGTGGTACAGGT	141
CTCTTTCTGCACCGGATAAGACCTGCAACAAAAATTCTTTCCG	141
AATCGGAGATGTTCGGTGGCCCCGAGACA	141
GCATTAGGAGAATGGCCGCT	140
TTATGAATGTTAGTTTTCCTCA	140
TGAATCGCAATTAATGAAAAAT	140
GAGCTATCGGTTTAATTTCTGAGGTA	140
GGCGTTCATGCATTGAGATTGAGACAACAGACT	140
CAAATTATTACAGTATAACTGGA	140
TTTCTGGTGAGGAA	140
CCTCTCTGCACATGAATACA	139
CTGGGAGTTTCTGCCAGTCGAGACATTAACCACCAATAAT	139
TATAAACCACCAGGGCAGTCAGTATTTGAGTG	139
AAAAATA	139
TGATATGAATGTTC	139
TAAAAAAAAACCATTTTTAACAATAAACA	138
AAAAACAACAATTTTTAACAATAAACAT	138
ACCGGTGCTCTGACT	138
ATAATATAGATCAAAAGACAAAACACAGA	138
TCACCAGAAATCGT	137
CTGACATGAAAGGAA	137
CGTTCACTGTCCATAAA	137
AGGTTGCAGTTAAACGACTGTATATT	137
TTTTCTGGAGGAACAGCTGTGGAA	136
TATGAACGCAGTTCTT	136
AATGGTAATGGA	136
TCCACTACCCAACACCCAATA	136
AAAAAAATAGG	136
AAGTTTTTGTGGTCAAGCCATC	136
AAATAAATGTCATAT	136
TTCCTTAGGCGTTGTGCAATT	136
TTCTACTAATTTTCAGGTATTTACATAACAC	136
TTGTATTAAAATCAAAGAGAAGTGGAACATTAC	136
AAAACCTGGGTTTATGGGCAACTATACGTGTTTTGGAAATGCCA	135
TTCATTATTAGAGCACAT	135
TTACATCATAACCAAAAGTAAAAAGGATTTTACTAATAGATTCA	135
AGCCCCTTTTCAATCACATAACATACCA	135
CGCTGCCCCTCTCTG	135
GAAGTGAAGTGAACTGA	135
AGATTTGAGTGGCATTCTAT	135
CTCTGTCCTGAGCGCTC	135
TTCACATGGAAATTCCTCACCAGAAATCA	134
GCAAAGAATAAAATTGCA	134
TTCTCGTTAAAAGCTC	134
TCAAGAGCTATACA	134
TTTTTG	134
AAAAAAAG	134
TGTCTGTTTTCCCTATTG	134
AATGCAAAACTTCTCAGG	133
ATAAATATTTCAAATAAAACCACACACCAT	133
TCCATAAATTCTCTCCCTTTCTGCCTTTCTTCTCACAGGTCTC	133
ACACACATGAACCCAGTCATGTTG	133
ATGAATTGGGTGTCGGACACTCACCAATTTTC	133
CTGACCAAATCCTTGAAATATTTCCAAAATCTGGAATGATTAGAATAGCCAACAATATT	132
AAATAA	132
TATATA	132
TGGAGGCAGGTCTTT	132
TGTGTCCAACCTGCA	132
CTT	132
TGTTATGGAGAGTTCTTCATTAT	132
GATTTCTGGTGAGGAATTTCCATGTGAAT	132
CCT	132
ACAAAGTATTGGAGAGCC	132
CAAGCACGCAGATCTCCAC	132
AGTGATAGTGGA	132
CAGTTACCTCAACA	132
AATCAACAGTATGGATTTCTAAGA	132
TGGCGTCACTGCATGTTA	131
AAAATA	131
AAACCGTAAAACG	131
GATGGCATGCTTGATGAG	131
GCTCACAGTATCACACTAGCT	130
GCCTCT	130
CTTAAAATATGCTTTT	130
AATAACTCCCAAACACAAAT	130
CATCTTCTTCAATTC	130
AGAACACTCTCATTGAATTTGTCGTAGGAGAAG	130
TGTATTGAGGTAAC	130
TGGTTTGGTTTACATAACGAT	130
TTCACTATTGCCC	129
TCAACAAGATTACAACAGACC	129
TTC	129
TTCTGTGGCACTGTATTCTCTGGTTCAAGCGAGCTTC	129
GCCGAAAAAGGGTTTGAACTAAAACACAACT	129
CAGTGGTAAGAA	129
ATACCAAATCCAACTCACTCCAACT	129
CTGCTAACGTGCTTGTTCTTTCG	129
TGT	129
GCTGCAGGTGCAGCG	129
AACCCTA	128
AGTGTGGAAAAGGAGATG	128
TTGGATGTTTAGGTGGACTGAAT	128
CATATCTCTTGGAAAGGCTAAGATTTCTCTGTGG	128
AATCAGAAATTGCGG	128
ATAGCATGGCCAACAAAAAAG	128
CCTCCTTCTCAATCCTGGAAAAACAAAGCAAATACCAAACAAT	128
ATATTA	128
CTGAGGCAGTGG	128
GACAAACCCCTGACA	128
GTGGCTCTATCTCTTACCC	127
AAAAAAAT	127
TTGAGTTTAGATTGGTGTTTTCTTGTCAAACAAAG	127
GAGGAAGACAAATTTAGTTTTGT	127
AGTGAAGGGCAAT	127
CAAAAAAAGAGAGTAAACAAA	127
GTATTTCACACTCTT	127
CACCAGAACCATTATTATCAG	127
GTGAGACTCCATCGCTATCC	127
TATGGATCTATGTTCACCACTTAT	126
CAATCTCATCTAAACAACTTCAC	126
GGAGGC	126
GTATCAAGTTTACAG	126
TTTCCGCAGCCAATACAGCG	126
ACGTTTTTCTGAGTTT	126
TTCCACCTCCCAGGA	126
TCATCGTTGCCCCCGTTCTCACCTTGAAGGGTGAAACATGTGAA	126
ATGAATACAGGAACCCTAG	125
TGTTAATGGTGATAGTATGTGTGTAGAT	125
CTGCAGGCTTTTAAGTCTAGTACTGTTGATTGAG	125
GAGCAAACCTTCGAACTCAATCCCTGAATTGGTAACTC	125
AAAAGAAAAAGAGAGGCAAGG	125
TGTTGTTGCTGTTCATGG	125
TCGGAATCGGAATGAACATCT	125
CTTCATCATCTT	125
TCCATCACATCCA	125
GAG	125
AGC	124
GAGGAGGCTGTCGTGGTT	124
CATAGCTGGAGGCGCAAAAAC	124
TTTAGGG	124
ATTGAAGAAGATGAA	124
TTCCTTATCAAACCCTGAGAGACAAAA	124
GCTCTATACAGGCCACCA	124
GCATTCAAACGTTAATAATGCAAG	124
ATGACAACAACA	123
CTACACCTGTATG	123
CAAAGATATTTCACAGAG	123
AATA	123
TTCATTCTCTAGGGTTTCATT	123
AATCTTGTATGACATGGTTTCCTCTGGAGCACATCAATTGTAGGCT	123
ATGGGA	123
ACATTTCATTTGCATTT	123
ATCTTCGGAATCGGAATGAAC	123
AAGTATCAGACATCCCTAC	123
AAAAACATGACATAGTCTAGAACT	123
AGA	123
TCGAAT	122
GGGGATTCCAAGAAACAC	122
CTTGTTAGGTTTTCACAAGATTG	122
TACAATGCTGCTTCTTTGGG	122
GCATCCATGTTAACGAG	122
GCATCAGAAGCT	122
GATGATGACGTG	122
AAGCAGAAGAAGAGCTACTGTA	121
GCCGGAGGAGCCATC	121
TGTTGTTGCTCTTCATGG	121
CCACAGAATCCACCTATTCTC	121
ATAAAA	121
CCAACTTGGTACTAAAATTCCCTCAATGC	121
CTTACAAAACAACACAGAT	121
ACATTATCCCACAATAA	121
TTATGGTCGATCTATTATATG	121
ATTT	121
AGCGAATGCGTGGCAGAGGAAAAC	121
CCTCAACAAACATGCCAT	121
ATCCTACTTCACACAATTATGAAGTCT	121
ACAATCAATCAAAAATTCCAACACAAAACACACTACACAAACCTCAGCCAAAATAT	120
CATGCTCATGCTCTGC	120
AGGGATTGGCAATGG	120
TGGGCTGCCCCGTCAGG	120
TGTTCCCATATAAACAATGATTTTGTTC	120
GCTTCT	120
TCTACAAACTCATTTCATTAAA	120
TTGATATCTGTCAAACTAATCAATT	120
CTTTTGACAGAGAATCCTGAGATGGATG	120
TTTTGATAAAGAAACAATCATACCCATTATT	120
CTCTTAACCCTACCTCCTA	120
GAT	120
TTGCCA	120
TTGGATAGTAAACTGATGGATGTTT	120
TCTGATCTGTAACTGCCTTCTGTACATTGT	119
CAATGGTGGAAAAATTGAGC	119
TTCAAATA	119
TTTCATGCCCTTCATT	119
TGATCATGTCCTT	119
ATCCTGTAAAAACCTAACAAGCA	119
TAGCAACCTACATGCAC	119
AGGAAAGGGGCAATTTGTTGGC	119
CTATGCCTTCTCCTG	119
ATGGTTACAGTTCCAAGTTG	119
GGGCCGAGTTCGTGAATTTATAA	119
TAGAGGATTTTATAACAC	119
ACGATTTCTGGTGAAGAATTTCCATGTGA	119
AGTATAATATCTAT	119
TTTGCACCAACACTAAAGCCACGC	119
TAAAAA	119
TTATTTCCAAAATT	119
AAAGAGGGAGGGCGATGTCGCAATAAGCA	119
GACTG	118
AATTTAGAAGCTTTG	118
ATCACCATTTCTTTAT	118
CCACCTGACGGGGCAGC	118
CTGGAATTTCAGGTGGTA	118
ATAAAAAAAA	118
ACCCCATGGTTTACCAGAT	118
CATTCACTTGAGG	118
AATCAAAATTGCAAATTTTGG	118
AGAGAAGAGCTCAGAG	118
ACAATGACACAAACAGTC	118
ATCCATGATGTATTAAAGCC	117
AAGGAGTAAATC	117
CCACGATCTGCT	117
GGCCGGCTATGATCTCGACTCAA	117
CTCATGGGCAAACAGTAT	117
GCAATAGACGAGGAAGCCCT	117
GAAAGAATCAAACGTT	117
AAATTTTGGA	117
CATTGTTGTTGT	117
CAACCTCTCGCATTTAAAAACCAACAC	117
GTTCACATGGAAATTCATCACCAGAAATC	117
TTGGGAACTTCACCGGC	117
AGCCATTAAAGTAAGCTTAACAC	117
TCCTGTCTGTCCGAGACAAGCAATCAA	117
ATCATTGTTCTCGAATTCAGTACCATTTTCTCCCAAATCCACCCCGTT	117
TGAGCGTTGATGCGTTT	116
ATCATTATTCATTGCAAGCCTTACA	116
GCCAACAAATTGCCCCGTTCCT	116
CCATAGAAGACCTCTACTTACATAAGTCAGCATGATGT	116
AAGAAAAAG	116
AGG	116
AAATCAATAGCTGCAAAAAT	116
CTATAAAATTTCCGAAATCTACACTACAGAGTTATTCATATATT	116
GGAATCCTGGGAGGT	116
AACTAACCAAATAAACT	116
AAGTGAAGATCCCTAACGCAGTATTTGTTGCAGAA	116
CATGATATTATGC	116
ATGAA	116
AACGACCCGCCCG	116
ATTATGTAATTTATGCTCCAGCTCTGG	115
TATTAGCATACTCTTTCTTGCTGAT	115
TTTCTGGTGTAACTGCCAGAATT	115
GAGCTTCGATGGGGCA	115
ATTCCGCAGCTAAACTCCA	115
AACCCCAGTGCCACCTGCA	115
CCGCTG	115
CTTAAATGTCCATATTGAATAAGGAGACCTTGCCA	115
AACTATCAAATAAA	115
CAAAACAAAGCACAGAGAAATCTGATTCTGGTTTA	114
ACATTTTGACTGCTGAATTCTGGTATTCCACTCTAATCTGATGG	114
AAACACGATAACGGAAACAG	114
TGCATAAGGTGTTTGTTAATCAC	114
CAAATTGACAACCAGCAA	114
GAAACATCAAAGTTTCACTACATAAAACACCTCCA	114
TTCCTCCACATGCCTAAGTGGAAACTAAATCGC	114
TTTGAGGGGATTTCATCAAATGGGTCGAGT	114
TATCTTTTTTGTTGGCCATGC	114
ATCATTCACATTTGGTACAAGTAATT	114
GTAGAATGTATTAGAAAAGATCAAGTATAACAACTGCAATTATGAAAAAA	114
CACAGC	114
ATATGTACTTA	114
ATCCTCCTCTAATTGACG	114
AAAATGATTAATGTGACAGATACC	114
ATGGATATCATTGT	114
CTCTTTCTGCACCAGTTAAGACCTGCAACAAAAATTCTTTCCG	114
TCTCCCAATGCAGCAGCCAT	113
CTCTGTCCTGAGCGCTG	113
TTCTTTGGAGTTCC	113
TTTGTGAGTG	113
CTTCCCATG	113
ATTCGCTCACAGAAAAACCAAATCCCT	113
AAGAATGTGAAATAC	113
AAAATACAGCTAACAGTTATAACACACAAGTAATTCCCA	113
AGTCTCATCGCCAGCAGGC	113
TTGGGGTAGTAGGGGTTGTGA	113
TGATGATTGATGTTGCAG	113
ACACACGTTAGTGATCA	113
CTGCATCGAGCTCCCCAGCTTTTT	113
CTGCAAACATACAAGAATAACTATAAATAAACAAAAGCAATATA	113
ACGATTTCTGGGGAGGAATTTCAATGTGA	113
TCAACAGCACTGGGCTCATATGTG	113
TAATTAGAAACCAAAATA	113
TGTGCTCTACCCA	113
TGTACTGGCCATCATTGAGCCCA	113
ATAAT	112
TGGAAACCCCAAATTTTGGGCGCCGCA	112
AGTTGTCAAGAGGCGTACCAAGTTCGG	112
GGGTTTGTATACTTGCGCACAAAGA	112
TGTTAAGCTTACTCCAATGGCTG	112
AGTCCTCAGGAAG	112
GCGAGATTGAGAC	112
CGAAGAAGCCGAACG	112
AGCAGCAAC	112
CATGGATGTGCCCATTTC	112
ATTTTT	112
ATTCTCTGCGCCTCTTTGA	111
GAATCCCCTCCTACAAACAA	111
AAATTATTCTTCGAT	111
TAACAACAAAACCC	111
AGTTCCCGTTTAAAGTTTAT	111
TGCTGAAATAACTCCCTGACAAATTATTCACAGGAATCAATCCCCGATCGC	111
TCATCTCCTTTTCCACAC	111
GACCAGGCTCAGGTGGCA	111
ATCCGTCTTTATATCT	111
GCGATAGATGGACTGCA	111
AGTGTCATAAGACCAATTGCGC	111
TCCGATTCAAAGCT	111
AAGAGACAAAGA	111
ATTTGAATGAGTGAGG	111
CTTTCTGTACGGGCG	111
TACTGCACATGTTTATCA	110
GAATGCGGCGACGGGGGC	110
ATATTGAAACTGTTCTGTTC	110
TAAAATCATTATTAAATTAA	110
TTAGCCTACAATTGATGCAGCCCAAAGGAAACAATGTCAAACAAAA	110
AATATTGAACAGTCATCA	110
TTATTTT	110
AGGACTTAGAACGTAGATAGATTGGAA	110
GGATTCGGTCACTC	110
GCAGAAGTTAAAGCA	110
TAATCTAGTCTACAAATTACACAACG	109
AACATACTTAAGACACACACCTAGTAACAGT	109
TGTGTTGATCACTAACGTGTGTGGGATATGATTTAGG	109
TTAAATAAAAATATATC	109
CTCCATTGCTCCCACTC	109
TCCTTCCTCAGACTTCAGACAA	109
GTATCAAATTTACAG	109
TCCAAGTATAAGCATTGGTTTACACCTGG	109
ATTGTTGAGAGTGAAGTCTAC	109
AAATAAAGTACTCAGTCATATCAG	109
ACACCCAATTCATGAAAATTGCCGAGTCTCCG	109
CTCGCGTGCTTGTCGAGT	109
CTGTACATCCCACCTATGAGTAGACCACAAT	109
ATATAATCACAGAGAG	109
GTTGACATTTGATTTGAGAAAACCATAAAAT	109
TTGGTATACGTGTTGTTAGTG	109
AAACATGTTTCTGGAGGTGCTTTATGTAGTGAAAC	109
TAATAT	109
CCCAATTTTGGCAAGGGTAATCAA	109
TGCGGGATCACTAAATGGC	108
TTTTTTCAAATGTGGAGGAG	108
CCTTGAGTTTCCTAACAAATACCA	108
TTGTATGTTGAAGTACTTGGGA	108
AACCATCATT	108
TTGTTGTTGCTCTTCAGG	108
GGAACTCCAAAGAA	108
AGAATTAGTTATGAAGCAGTTGAAC	108
TTCACCTTCTACCTCC	108
CATCCAAATGTGGCATATACCTTGT	108
AGTCGCCACACTG	108
CCTCCACAAGGATAT	108
AGCCAACCACCGCTGAAATGGTGCAAGTGG	108
AATGGTCTTGAATAA	108
GAAGAAGATCAAAACTTTCCC	108
TTGTTTCTTTGTTCC	108
AAACCCCAATTGAGA	108
TTCAGGAGAAGATCACGCCAG	108
AGTTCACCATCATTGCATCGGTT	108
TATTACTATTTACTCACG	107
TTTCTTTCCAATTCTACCCATTCCATG	107
GACGATTTCTGGTGAGGAATTCCATGTGAACGATTTCTGGT	107
CTTCTTACACTTGCTCACAGTTCTTG	107
AA	107
GTCAGAAACCTTTGTTATTT	107
TTAGTTATGAGTGGTTGAACAGAA	107
CACAGCCACAAC	107
GAATCTGTCATT	107
AACATTAGCAAGTGTAAATGAAC	107
ATCAGAACACTCAT	107
AAAAACGAGGTTAATA	107
TGCCCTACACCCGTGTCTTTGTGCA	107
AGGAAATTTCAAGAGTAATTCCTTCTATATTTTTGC	107
AACACAAAATTGGAA	107
CTAATCTTGTATGACATGGTTTCCTCTGGGCTACATCAATTGTAGG	107
AGTAAGGATGTAATT	107
TAATAATAATATTAAAAA	107
TGTTGGAGTGTCAAGG	107
TGCCGTTGCTGCTAC	107
GACTACATCAAACTAGGAAACTACTGCT	107
ATATATATAATTCA	107
TGTAATTCCATATTAAAGTAACGA	107
TACATTTGACACTTCAGCTTTACCCAT	107
TATACTGCGTAAGGCCAC	106
AAATAAATAAAAAAACA	106
GCATGTTAAGGCAAAGGAGAAGCG	106
ACAATCAATCAAAAATTCCAACACAAAACACACTACACAAACCTCAGCCAAAACAT	106
TGAAATTGGTCTTGAGACT	106
GTTTAATAGTATCACATATA	106
AATAAAATGATATTGAAT	106
CGTGTTTCTTGGAATCCC	106
ATCACTTCAATATATCAATAT	106
TCCACTCCGCTAATTCTCCTCCACCATTAGCCACTCCTA	106
TAGATTCTACAACTGCAGTAG	106
CAATTAAACTATAAACAAAA	106
CATACTAGACCCTCCTGTCGTTGTCGTGGACAGAGTTCAAC	106
TAACTCTACTAGCACTTTTATTATTGC	106
TATAGAATAACATAAAACCT	106
GAAACGCTAAAGTAGGGATGAGGAAAGGGGTGTAG	105
ATATTAAT	105
TCGTACTGATTAGTTATTATTATACG	105
CTATGCTGATTATGTTACAGCCCATCT	105
CATGGGTAGAGCA	105
CTGTTCCTCCAGAAAATCCCACAC	105
CTCTTC	105
TTGGCACGAAG	105
TAACAGCGATTTGGAGCGAG	105
TGATATATATTGAAG	105
TTGTTTGTCTACTCCCTCTTTT	105
AAAACAGAAAACATAAAAGAG	105
CTACTGTAGCAGACCGTGGAGAAGAGAA	105
GCGCCAGTACAGAAA	105
TTTCAAGAATTATT	105
TGGGACAGGTGGTGTGGGTGCTTGTGTGATAATCAATGGGGAT	105
ATAATAGAGGATTATTCGA	105
CAACAGTCTAATTTGA	104
TTTCGACAGGTGAAAT	104
GAATTATAGGCTGATGA	104
GAATTT	104
TAAATCATAAAACCCAAAAAAGCCCCAT	104
ACTTCTACTGCGACTCCGAACACGTCTAGG	104
CACACATTTTCGATT	104
AGTGCATTAGTTAGTACCTCTGTCTGCAGCCGCGTGCAGAAACATGATGCTC	104
GCCAAGTGCCGAGGCGGAG	104
AATAAATAACATCAAAAAACA	104
TGCCTTAACTTCTGC	104
TTGCTGCAATATTGGAGTTC	104
AGGAGTGGCAGAAACGG	104
TCCAACTAAAATT	103
TGAATTCG	103
ATTTTTT	103
GTTGAAAAGATTGGACTCAGGAATAACTTGGCGAGG	103
AGAATTATACGTAGAAAAGGGTAA	103
TCTTAAAATTAAGTAAAAAATTATG	103
GAATGGAATATGTTTGGTTTAGGCTGAGGGGC	103
TAGGC	103
ACGATTTCTGGTGAGGAATTCCATGTGA	103
ACAGACACATAAGTGTATACGACTGATCGGAGGAAATCCGACATA	103
TCTTCTTCTAAA	103
AAAAAATA	103
ATAAACAAAATTATTCC	103
TTCACGTAAGTGCCCAACTT	103
GGTATTTAGTTGCAGCTGGAAAGGACCATCT	103
AATAGTGATGTG	103
TTTTCCCTCATGTGGCGCAGATAC	103
GTGCTCTCCACTCG	103
ATGCTGAGACTAAGTTC	103
TTATCCGTCTCGCTTTTGCACAAGCTTTAAAG	103
ACCACGTCACCTAT	102
CACTACTTTATTTTTCAACTAAACC	102
AAAACTATATATAAAAGCCGATCACC	102
CCATAACATGCAGTGACG	102
AACCTGCAAACA	102
AATGGGTAAAGCTGAAGTGTCAAATGT	102
GCTGTTGTTGTTGCTCTT	102
TTAACATGTTATACATAC	102
TCATCATCAACG	102
CAATTCTACCCATTTCATAT	102
CATCTCTATAATCTCTGTA	102
GCTTTACAGACTGGTCAATGAAA	102
TTCCTGCCTCTGCCACAACCT	102
ACCTTGACACTCCAAC	102
ACCACGTCACATGT	102
TTCTGGTGCTGATAATAATGG	102
ACTTTATTTTACT	102
ACACAGAGACAGCCAACCCCAAAGACATATT	102
TAGCATAAG	102
TTATACATTCCAGTCAACTAGCTTCT	101
CAAAGAAGCAGCACTGTACC	101
TATTCCTCCTCTCCCCAG	101
TCCTCGCTTAAATCTCC	101
TGTGAGCCACCTGTTTC	101
TCTTTTGCCCTTTTCTTTTTC	101
GTCTGTGGTCCCAACCCCAATCCATGAACGCCA	101
TAGCTCTGGTGACGCA	101
CCGTGGTTATGATGACCGTCCCCATGGTGG	101
AGAAAACTTTGA	101
TAATATTGGTAAGTT	101
TCAGCTACAAGAGACTGGCAAGTTTA	101
AGAAACCAAACCCTAAAACACACA	101
CACCACTATGCATTTGAATGCCACTT	101
TCAGCATCAACTTAATC	101
CATCAATTTTCCAG	101
GCAGCATCTTCGTACCTCAGT	101
TCCTCCGCTGCCAAGTAT	101
TGCAGATTACACTTTAATTTCCTTGTTC	100
AAACAACACACCCTAATC	100
TAAA	100
GAAATTTCAGAGAGTAATTCCTTCTATATTTTTGCAG	100
TTTGTGGATTTATAAGGGCCGAG	100
ACTTAGTTAAAATTGATTAGGATGGCGATCC	100
ACCTATAAAATTGAT	100
CAAGATTTAAGAAATGACACACCTTG	100
ATTCCCGTAAGATAAACT	100
ACTTAAAGTTGCAAATTTATTGAAAC	100
TTGATTACCCTGGCCAAAATTGGG	100
TGACAAGTAA	100
AGCTCCATGGCTGAC	100
AGGAACCTTATCGGTGAAAT	100
TGTGAATAGTTTATTGATGTTTAGTTT	99
GCATTTAAGCGTTCTTTGAATCAGAATCAAATGAGGATCAG	99
CTCACTGATTATGAAGAGAAGACTCATC	99
TTCAAAATATGG	99
GCCCTTTTGCACAGACATATACCACAGAACTTCG	99
AATTAGAACTTGG	99
TCCTAAGAAATTCTGCAT	99
TGTGGTGTGACATAA	99
TATCCTCAACCAAACTAAAC	99
AAGCCCGTGAAGTTCCC	99
GAAAAAGCACCCCATCCAAGA	99
TCAAAGCTTATAAAT	99
GGACCCTCGGCGTAT	99
AAGAAATTTAGCAAAAGAAACAAAAGA	99
CGAACTATTTAAAGCCTATACA	99
GAGGAAGGAATAACAGTTGAA	99
GAAACTTAACTAAATCCTATTTAATG	99
CCGCCAAGGCATCGTC	99
CTTAACCACCCAAGGTAGC	99
TTTAAATTACATGAGCAGTACTCTGCATGGAAAGTCGTAGTCCT	98
TGGCAATAGGTATGTTA	98
CAAGCTGCAAGCTGGCCCTGCAGGACTG	98
TTGGGAGATGAATTCTGCACTCCCCTTATTGCCCAAT	98
TTTTAT	98
TCGTTTTGTAAAACTTTTCATAAGTTCAGGGATTTTGGG	98
TAGCACACAATATCAAGGAGACAACATCTCTTATATA	98
CAAAACTCGACCCATTCGACGAAATCCCCT	98
ATATGCATTTAATT	98
TGTGACTGTTTGCGTCAT	98
ACATTTCTGTCTATTC	98
TAACATACATATTCCCA	98
CACCAAATTCAAATCTCAA	98
GATCAAGAATATGGA	98
AAATAAATTGA	98
TCAGAGTTTCTCAAACATGTAAAT	98
GTACTATGACGAGAATCAGCC	98
AAATGATGAACTCGGCCCTTGAA	98
AAATTAAAGAAAAAATAAGTGTC	98
GAAGAGGAAGATGATAGTGAT	97
GAGATTATCATCTAGATTCGAA	97
TAGATAATTCAATAGAACATAGTG	97
TAAAA	97
CTCCTT	97
TTAT	97
CCTTGTCCTAATTGTGATCCTGTTGCCAGT	97
CCTCAGTGCCATATTTACCTTTGTAAC	97
CTGCAATTTTATTCTTTG	97
CTCTTTGTGCACAAGTATACAAACC	97
TTCTTTCTCAACCCGTTCACG	97
TCCAATTATACTGTAATAATTTG	97
TGCATGAAGGGATGAGATATACAGTGAATATTG	97
GGAGA	97
GACTCTTTGCCAAATATGCCTGCTATATGATGCTATGG	97
CATGGTTGATCT	97
ATCAGAAAATGGTG	97
GATTTCACTAGAATTGGGCTACTTT	97
GTTCACATGGAAATTCCTCAACAGAAATC	97
GATTGTTATTGGGATAATTAATCATCATGAATA	97
CAATTC	97
ACACAGTTCAACCT	97
TTTTGGCACAAGAAGCGGTC	97
GATAGCTATGAAAATGCCAAAT	97
TTTTCTATATTTATATTAGTTGGAGTTCGCT	97
GAATTTGCAGAATTCAGAAGTTAAACAATTGCGTTTCA	97
TCCTCACATCCCCCCATATCC	97
TGGGAA	97
CGTGGCTTCAATGGTGGTACAAAG	97
GAAAATTCATCGTGTGTATGTATGGGTGA	97
CAATTAAACTATGAACAAAA	97
TGATGG	97
TATAATAATAACGAATCAATACGACG	97
AATAAAGTTTAACATGAGGTCAAAAGAGTAACT	97
GGGTGATATGCTGC	96
TAGCATCAGCCTAGTATCTCAATCTCAAGGGATTTAATAT	96
ATGATTTACCTATAAGAATACA	96
AGTCAAGTCC	96
CTCGTCCCCAGTTCCAAAAGG	96
TTGCTAACTTCTAAGTTTTCAGCAAGCA	96
TGGAAGCTGACATAGCTGAAA	96
GGGCTA	96
CGTAGGCGGAAATACGATGACAGC	96
CCCTCAAGCCCTATAGATAAATTTAACTTCATATTA	96
AGGGAGGCCCTTGTGCGTGTAGCAGCGTACAAAACC	96
GAAAGGAGAGGGTGAGGCGAGCGGA	96
GAAGAG	96
AAATATTAACTAATTTCATAAAAGACATTTA	96
CCATTTCCTACAATTTCC	96
TTTCACCTGTCGAAAA	96
AGCACAAATCTCCACCCA	96
ATATTCAACAGTATGGATTTCTAAGAAATCACAATCTACATCT	96
TCTTAAGACATAAATTTTCACTTAA	96
AAATCAACCAAATATCCAGTTT	96
CACAAACTCGGCCCTTATAAATC	95
TCTTTTGCTCATTGCAACATCGCCCTACC	95
TACACATATATAAAGTGA	95
CAACACGGCTGGTCCAT	95
GCGACTTAATGTG	95
TCCGCCATGGATGGGATTCGTGGTGGT	95
CTGTAAAGCACAGCTCTCTCCCAACAACCAT	95
TTCACGTAAGTGCCGAACTT	95
AAATAAA	95
AGAACTCAAATATTGCAGCA	95
TGCCCTGCACCCGTGTCTTTGTGCA	95
TGAGTGGAATGTCGACCC	95
TCCAAATATTTGTACCTCTGG	95
GCAAGAACTGTGAGCAAGTGTAAGAA	95
AACTTAGTTCGCCCATTCAAT	95
TTTTTTCGTTTGCAGTTTTTTGGCCG	95
ATTGATTATCACACAAGCACCCACACCACCAGTCCCAATCCCA	95
CAGCAAGAAATTTCGGCCTC	95
AAAATATTTAAAATTATGTTT	95
ACTACAGTTGATTTCCAAAAATTAAGGAAATT	95
TTGTTTCTGGATCAGAGGACATGA	94
TTTATT	94
CACTGCCTCAGC	94
TTTTATT	94
TGGCATTTCCAAAACACGTACAATTACCCAGAAAACCAGGTTTT	94
AATTGCTTATAGAAGTTG	94
CAGGGCAGCCTACAAAGTT	94
GATTGAACCCAGCAACAAAACACTAAAGCA	94
ATCAGAAACCCTAAAAGGTTCATATCTAA	94
TCAGATTTCTCTGTGCTTTGTTTTGTAAACCAGAA	94
CTTTTAAAAATCTAAGAAATG	94
CTGGG	94
TTCTCCTTCACACGATCCCTGAGATCC	94
TGACATTTATCTGGTTTA	94
CCTCCG	94
CATAAGGAGTAACTTAAATAAGTAATTACAGCCACATCACTCCATTC	94
TAAATTTTTAA	94
AGCACCCGGTACATAACTAAAAATA	94
GGGGTTTTCTGAATT	94
AAC	94
ATTACGTACTCGAAT	94
CTCAGAGCATAGCCGAGTG	94
ATGTGCTCTAATAATGAA	94
TGCAGTCGGTCTAT	94
GAGTCTGAAACCGGAGAAAGGA	93
AAAATAACTTAAAATTA	93
ATACATGATAGATGAAACTGTCATAATTTTAGAACACTATCTGTTG	93
TTTTTCTGAGTCAAAAACAAAGTA	93
TGAGTTTGAACTTCATAAGAGT	93
CAACATTTTATGGTTTTCTCAAATCAAATGT	93
TTG	93
TCGTCACCGTGA	93
GCGGGGAGGAGTATGGT	93
CTGCTTCCAACATTACGTCTCTA	93
TGTGGAAAGCGGAAGAAGAATG	93
TCTTAAGATTAAGTGAAAATTTATG	93
AAAGAGCGAGGGCGATGTTGCAATGAGCA	93
GGGTGGACGGATTGG	93
TAATATAT	93
AGCAACTAGACACTAATTACAAGTTCACAGA	93
CTATAGCCTATTTCACA	93
AACAACAGAAACAGAAAC	93
TATTTT	93
ACATAATGCAAGCAC	93
TGCTGTTGCGGT	93
ACTGCGCCCTCAGACCATGAGT	93
TCAGATTTCTCTGGGATTTGTTTTGAAAACCCAGAA	93
TCTGTCCCTACTGT	93
TACCAAACACAGTTTTGT	93
TCTCTTCTCCTACGACAAATTCAATGAGAGTGG	93
ATCTGCGCCACAGGAGAGAAAAGT	93
CACAAAGACACGGGTGCAGGGCATG	92
AAACCTATCTCAATGTGTTGTAAATGGATTAGAATACCT	92
AATACACGGCAATCGACCTGGATATTCTGA	92
TCTTCTTCCTGT	92
CAAGGTGTACATTAAATGTC	92
CAACAACAACAGCAACAG	92
TTCTCAGTTCACTTCAC	92
TGTGGCTCGCCAATACTT	92
GAGCAGCGCTCAGGACT	92
CTTTCCAATCTATCTACGTTCTAAGTC	92
CTTTGTTTCGCATGAGAA	92
TCCAGGTTTTGCTGTCTTATCTG	92
CCAAGTAACAAAGTTCCCATT	92
ATTTTATTCTAATTAAATT	92
GTGAGAGTGATAGTTTATAAATTGTGTGCATTCTGCTCCTTCA	92
GTTCACATTGAAATTCCTCACCAAAAATC	92
ATCTCATGTCACTTAACCCTCACACTTTTCCACCAA	92
TATAAGATATAGTGTAACTATATA	92
GTCTGAAACCGGAGAAAGGATT	92
AATAAA	92
GACCCAATTCCCTT	92
TACACTAGCTCTGCTTCTGCTT	92
AGAAGAATTGCAGGTCGGTTTAATCTC	92
GTCAAACTTTATCGCAGGT	92
ATAA	91
CAACCCTTCTATTCTCCCTACT	91
TGTTGGTAGTCTTTGTTATTTATCAATAAGT	91
GCTGCATGCAATGAACGTA	91
GCGACTCAATGTG	91
GTGCCA	91
ACTCAGAGAGACGAACAGTT	91
ATGAAT	91
TGTATT	91
AGTTACGAG	91
TGTC	91
TACAATGATATCCA	91
CCATCAGATTAGAGCGGAATACCAGAATTCAGCAGTCAAAATGT	91
AATCACAAGGACAGGTTGGTGTCG	91
AAAGACATGCCTCACCAAT	91
ACAAGTATATT	91
AAGAAGAAAAAAGCGCA	91
GGCATTCATCTTGTACTACTT	91
GATATCTTTATGTCGACTGCA	91
GCTACCAGATTTCCCTTGGCG	91
ACTGTTCAGATCATGC	91
CTTAGCAGGGGTATCTATTCTGCCAATCACCCAGGA	91
CCAGCA	91
AAAGAGAAACTGAACGGTTAATG	91
TCTGATGATGGTT	91
TTTATTTGATAGTT	91
ATATGAAGTTAAATTTATATATAGGGATTGAGGGTA	90
ATGAAATGGGTAGAACTGGAAAGAAAC	90
ATTAATAT	90
TATTATT	90
TACAAATACTTTTCAAATATTC	90
GCTTAACCAAGTTTGGAAGATATCCTCTAAATGTCCG	90
AAAACACCCATCACTTCACTACCCA	90
CAGAACGGCTTCAAGTTGGCGAGATC	90
AAAATAAATAAAAAATA	90
AAGTTGTAAAGAGTTATGCGTCTTGCTTTTGGGT	90
CATTCTCAATCC	90
TGTTCGAGAGATTCGGAGAAACAA	90
CACTGCT	90
TGGATTAATAAATGGGCAATTGTACC	90
TCTGCTGGCGATGAGACTCT	90
CACTGGCAAAGACTG	90
CATTAAAATCAACAATATTCCAAAAATATAC	90
AGTGGTGGTTTTCGC	90
GCGACTCAGTGTG	90
AAGTGACATTCAAATGCATAGTGGTG	90
TTTGATGGAAAAGTGGGAGGGTGAAGTAACATGAGA	90
ACCATAACCATGAACACC	90
TAATTCAAAACCAAACCAGTTTTAATATAAAA	90
CCCTTCAACAACCCAATGAAC	90
GGCAATTTTGGTGGTCAC	90
ACTCTTTGTGTGAAGG	90
TGTATGTGCACGTTGATTATCAAAGG	90
CAGATGGTTCAAGCAAAGAAAAAA	90
CAATGAAAACCCAAACTC	90
GCTCATGTATTTCCT	90
TAGAACAATCACAACGAACTACAAAGGTTTTTCTATTGACGAATTG	90
CAAAAAAACAAAA	90
TGTTGAAACACAAGTGGTCTG	89
CAACGCTAATTAATGAGCTGAATGCCAA	89
AAACCCT	89
ATGAGGTCTGAGTTTTCCAATTTTGTGTT	89
CTGCCT	89
AATTCCAGTTGTTAAACT	89
CTGCTGTAATATTTTGTAGCTGGGTTCAAT	89
TATTATTCAAATAATCCGC	89
ATGTCTATTGCGGGATA	89
AGTTACAGTTTTATAATATGG	89
TTCCGCAATATCTGA	89
GTACCCATGATG	89
TGAAACACTTAAATTATACAGATTCT	89
TACATTTTCGCTGAACAAATTTGCACTACTATCCTACTTT	89
TCGTCTCTAGGCAGGTTACAATTTTAGAAGCATAC	89
TGAAATAACTCCCTGACAAATTATTCACAGGAATCAATCCCCGATCGCTGC	89
TAATTTTTAA	89
TAGGCAGTGTCATCCATCTGACCT	89
TTTGAAGACATT	89
AGGATC	89
ATGGATTATGATTCT	89
CAAAATAAAGAACTC	89
TATTTTTCAA	89
CTCTTGGATCACGTGCTTTTT	89
ATAGTTATTATCAGGGAGGG	89
GGATGGAAATGG	89
TCAAACAACTCGGAACCT	89
CTCAGGACAGAGCAGCG	89
AGGAAC	88
AAATAAATGGATAAAAAACAGGGTGATATTGCATATGA	88
TGCTGGCGATGAGACTCTTC	88
TCGGAG	88
ATGTTTAGTGTGAGATA	88
TTGTTCAGAAGTCCTGGGAAGGCCA	88
CTGGTGCTGTTGGC	88
TTGTGGGTTGTG	88
GGAGATGCAGAGGGACAATGAACGGC	88
TATTACTACCCAATGCAATTAACGTTTATTCTGCGTCCTCTGCTTTTCTTTGATC	88
TGTTGTTGTTGCCGCTGT	88
ACAAATTATAATAACATACCAAAT	88
GGAATTACTGATGGGTTATAACTGTTAGCTGTATTTTTG	88
TCTTTGTCTCTT	88
AGCAG	88
TCCAGTGGCAGAGTATTTGCTACAAGACAAAGGC	88
CAGGCATTCCACCTG	88
CAGGGCTCTTTCCACAACAGTAGAAGAATTG	88
CTTCACAATATATTTTGCTTCCT	88
AAACCCTCATCAATCCATTAATTTACTGTACAT	88
TGG	88
CAAGCATCTGATATATCTT	88
AGGGCTTCCTCGCTCATTGC	88
AAAATAAAGAGAACCATTAATAT	88
AATCATAGGAAGAGAGAGAAA	88
AGAGAAGAGTAAACA	88
AGCGGAAAGAATTTTTGTTGCAGGTCTTAACCAGTGCAGAAAG	88
GCTTGTGGAACCTTCC	88
CCATGAAACACACTGTTCTAG	88
TTTTTTGGCAGTTTAGCGATGC	88
AGATAGAAAGACAGAT	88
TAGCCC	88
ATGGCAGCATGTGATTAGGGTTGA	88
ACAAAATGTATCTGCATTAGTTGCTAACACAGTTTG	88
GCAGGCAAGCAA	87
AAATCTAAACCTAATTAG	87
ACAAAGACATTTCATTAATATG	87
GTAGATTTGCAGTACCTGTA	87
TGGTGT	87
AAGTATCTAAAGATCTACATTTG	87
TTTTTCC	87
AGATGACAGTGACCTTGCTCTAATA	87
GTGTTAAGCTGCAGCTGTCC	87
GATGGGCCTTTCCAGCTACAACTAAATACCA	87
GGAAGGCAATGAAGTTGTTGGGCACA	87
TCATAGATAGTTATAGCTGGGTGGA	87
GGCTATCATCGTATTCCCACCTAC	87
TCACTCGACAAACAATATATTGGAGTT	87
AAGCCATAGCAGTTGTCG	87
TCTTCATTGAAAAACAACAAATAAAT	87
AGCCGAAGTCGAAGCTACAAC	87
ACGGTACAGGACGGGAAGGT	87
TGGGCAAATGAGAGTATTT	87
AAACAGAAAAGTACA	87
CTCAGGCAGCCACTTTTCTGGCTTTCCACCTT	87
AATT	87
TCTAACCAAAGACATGCAACTAGAAGTATAGAA	87
TATATGTTATCTTACATCCAAATAAAACTGGTC	87
ATACAGGTGTAGC	87
GTCTCAGCGTTAATTTCCTTCCAAGTTGCAA	87
TCATATAGTGTTTTGGGAGAATCT	87
GAAGAGTCTCATCACCAGCA	87
CCAACTGGTCTAAGAATTTAGTAAAATGTCAATCAACAC	87
TAACCAATGAAATAACAGTGAAC	87
TCAAACCATAATAGCTCGTTGGCCTTGGTGAAACCGATCCC	87
ATATATATAC	86
AAGATTACGGCCGGAAAGACAGTGAAAGGAACCGGA	86
TATTAATA	86
AATTTCGTGTTAGCTC	86
CATCTGTGTGTAGGAGCTGCTGGTGATCCA	86
TAATGAAGAATTTACCTATAAGCAGAACC	86
GTGTTGAGGTATACATTTGTATGCC	86
TAAATGCATTAGGGTAAGAATTACGTTAAGA	86
AATTGAAATCTGG	86
AACCACTCACAACTAATTCTGTTC	86
CAGATGCAGAGGAAACAGGTCAA	86
CATCGCTCTCTCCCC	86
GCGAAAGAACAAGCAAGTTAGCA	86
CTCCACCACATGGACCTGT	86
GGAAAGTTTTGATATTCTTCG	86
CCAAATTGGGCAATAAGGGGAGTGCAGAATTCATCTC	86
CACCGCCTTGTCAGGGATGGGGTTCATTCTTTG	86
AACTCCAGGCTCTTTGGAAAAACCTTGCAA	86
GTAATGAACATATCTGTG	86
TCAAGTACAAAGCATT	86
ATTTATAATGGTAAAGTAAGACCAGAGAGCCCCCAC	86
AAAATAATAATGAACACA	86
AATACACAAGCT	86
TGGGAATTATGGGATTGGATACCGGAT	85
AAAAATAA	85
TACATAACTAATGGCCATTCAATACAAAAGCCCTC	85
TTTGAAGCGAGGATGCCTGT	85
TTCCCGTTAGACTG	85
TAATCAGCAAGAAAGAGTATGCTAA	85
CATAATTCAACAAACCACAATAAAAAAACTTCACAATA	85
TATTTGTGAAGTTGGCAACTGCATC	85
GAAGCTTTGAACCG	85
AAGTCTTAATCTCTACATACAGTCTTCCAAAAAGCAAAATG	85
TGATCATATATATGCTTATCAGGGTTTCGATTCGTTTCATGCGATGTGAATAATAATATAATC	85
CTGCCTGCTTGAATCTCATCA	85
TGAGCTCCGAGGGTCTCAGCCTGCATGCT	85
CAGAAAATCCAAGTCGATTGCCATATATTT	85
TTTTCGTTGCCGTGAAGACAACAGTCTGGAAGAATTAACAAATGTGCTTGTA	85
CCAGGGGAGGAGGCGATGGAGATCGTT	85
TATAAAAATGATAA	85
AGAGATGAT	85
CATGAATGATGATGC	85
ACCGACCAGTTTTCATCACAGTGGGA	85
ACGTGAACGGGTTGAGAAAGA	85
ATCAAAGGACATG	85
GTTTTTTTTCACGTCCTG	85
TACCAATCAAAAGTTAACATTGTTGATGATAGTGACAGCACAC	84
GCATCGCTAAACTGCCAAAAAA	84
CAGCGG	84
ATCATTCATTTGTATTAGAACC	84
AATCACTTCTTTTCTAGGGTTC	84
GGAAGTTGAGGACGAAACTC	84
ATTGGCTGCGGAAACGCTGT	84
CTCTTTCTGCACCGGTTAAAACCTGCAACAAAAATTCTTTCCG	84
AAGCAAAATTAAAAC	84
TCATAGTAGTAAG	84
TTATTGGACCACATTTTAA	84
GTATAATATACACA	84
AACTCTGAACTTGTACAATATATACATGTAAATT	84
ATTCAGGTGGAGCTTCATCTTCGGCCATCTTCACAGAAAG	84
GTTCGTATTGGTTCT	84
TATAGTTACTCCTCAGGCCCCGACACCTAGGTCAAAGAAG	84
GATGGTTGTTAGAAGAAACCTGTCCTTTACA	84
TGGCGGAGGAGGCGA	84
AAGGCCGAGGAG	84
TGTCACTAAGGTTAAA	84
AGGGCCACATGGCTCACCTCCTTCTCCGTGGGATAGC	84
GATACACTTTTTAATATATTTTTCAGGGGAGAAAAAAACCGA	84
TTTGGTTCAAATACCTCTCCTTCA	84
AATAAAACGAAGCACAAAAGTCATTCATAAGA	84
TCACACTAAACAATACATATCTACAATCTCCATATATTCTG	84
GAAAGTTCCGAGTTGTTT	84
GGTGGCTGCCA	84
GTGGACAGGAGTGGCTAATGGTGGAGGAGAATTAGCGGA	84
TGGCGATAACGTAGGGCCCCTGCTCCTGAAGAAATAGAACT	84
TTTTA	84
AATTGTTCTAAAGTGTGTTTTCTG	84
AATAGTGTTACAA	84
AACCCATACGCCCATGCTCAGAGTTCCT	84
ACTCTTCGCAGTGACTGAACCGAA	84
AAAACCCAATAAAAAGAA	84
GGAAGATTCCAAAAGC	84
AACTGGAGCTAATCTAGGTGCATGTACACCAAC	84
AAGCATTATTTTTAAAAAGTACAA	84
TCCTCT	83
AAAAACATATTTTAAG	83
TCATGTTTTAGACTCATGAATGTTCATTCAAATGAAATTT	83
ACATCAAATAGCA	83
TCAATGACAGAT	83
AAACGCAGTCAACCATT	83
CAACTTCAGCAAGCATTACTGC	83
CTCGTTATTCTCATTCTCATCAATCAGTTCGAACAAGTACG	83
CATTATCCTGTT	83
ACCTCTTCCAAAAGACTTTGATCT	83
TACTCATACTCTGAGCACCTGAACTGC	83
GCTCCCCATTTTCTATATGACCCAATCATATAGGGG	83
ACTTCTTTGACCTAGGTGTCGGGGCCTGAGGAGTAACAAT	83
CCGCCT	83
GACACTTATTTTTTCTTTAATTT	83
TCATGTGAAGAGAAGTTT	83
AAGCCTGATTTCTATGGTGATAGGCCTGC	83
GAAACCCTAGATATGCAC	83
GCAGGCTCTGGTGAGAACGGTTGATTGGTAGGT	83
CACTTAATAAATGACACAT	83
GTTCATGGT	83
GGTGGAATG	83
ATAGGTAGC	83
GTGATTGAAGAAGGCTTGGGATGTTAT	83
CCATACGCCGAGGGT	83
TTCTCACACGAAACAAAG	83
AATATACGATGAAAAT	83
GATTGGTGGGTTTTTGACAGCACAGGGCATTGGTAGACTTTTA	83
TTTCAAAGAAACAATAATTTGTCATAACTGA	83
GAGAAACCAGATCACAGGGACCCA	83
TAAAGCCCTTTAAACAAGGTGTTACCCG	83
TTTATAAATTTGTTAACTCTAAT	83
AAAGGAAATAT	83
AAAGATCCTCACAGC	83
ACACTTGGAGAAATGAGCAATGCCAAAAAGC	82
TATTTCACCGATAAGATTCC	82
ATTCTCTGCACCTCATTGA	82
GAAGAGTCTCATCGCCAACA	82
TTATTT	82
TATATTCACCGTATATACGTCGTGATGGTTGCTCAGTATTAAATGGT	82
CCTATCAAAAATGGGGGTAGAAAAGG	82
TACGGATGCTTACATGGGTATCTCTTCCGCCAAATCTCTGGAA	82
TGGTTGGTTCAGATTTGGGTTTGTT	82
ATTTTGCTTGTTTTA	82
TTCAACAAAGACACT	82
CATAATCTGAAATGCCATTCAACTCC	82
AGGGAGGCTCTTGTGACGTGTAGCAGCGTACAAAACC	82
GAGCAAG	82
TCAATAAAAAACGCAG	82
GTTAATTGATCTTCTTT	82
CATAATCCT	82
AGTGAT	82
GAAGATTCTCCCAAAACACTACAT	82
TATTCCTAAGCCAA	82
CAATTTATTTATGCTAAAACCCTACTCT	82
TAACGACCAACAACACTTTCTTGCAACAATTAAAAA	82
GGCACGGGAGGGAGAGACCGTCGTGCCCGGT	82
AACGTTGGCGGCAGCAAC	82
GTAGTCTTACTGAATGTGAGACAA	82
ATTTT	82
GCTATTATTTCATTTTTGG	82
CACTAAGTTCAATTGAATTATCTA	82
GTGCATCTCTTGACAGCAAGGTATGATCCTTGATTGATT	82
TCTGCCACCTGAACCTGG	82
CTGGTTATAAGATTGTTAATTGGGTTC	82
CAAAAAAATTGTAGCAAAGAAGTTCAGAGGGGTTTGAAAGCTCTGG	82
ATAGCTTGAAGTTCAGTTCCAAATACCTGAG	82
CAGTTAATACCTACACAGAACACTG	82
CATGTTTAGTGATTA	82
CCATATTATAAAACTGCAACT	82
ATAAAAAA	81
TATATATCCAGCGGTAAATATG	81
GGACCAAGAAGGTAGATGGAAAGAACA	81
ATATGGGGCAATGGCAGGAGG	81
AATTCTGAAACCCAATTGTTTAACCTTCGAATTCTGCA	81
TGACTGAATGCCTTCGAATGGAGGATTGTACAC	81
AACCCAACAGCAAT	81
GACAATGCCTTCGCGG	81
AGAGAAGTAATGCTGGAAGCAGT	81
AAACGGAGGACG	81
TTGCAGGCCTATCACCATAGAAAGCAAGC	81
CATAATATAGCTTACTACCATGAA	81
CAAGTCGATAGACTTCTTATTGAGCTTAATT	81
TCAGTCACAAGAACAAGAATGGAGAGAAAGGCA	81
TCCACTTGC	81
TTCCAATTCTACCCATTCCA	81
GGGTATTGATTTTGCCTCATGGCTTTCACATGGGCAGCACTT	81
CTTAAAGAAAAAAACATAATG	81
ACTCGGCTTCGGGCCCGACATCCCTGGAGA	81
CAAGAAATTTCGGCCTCCAA	81
TATTATTGATCA	81
CCTTTG	81
ATAAAGTCCCGAAGCCACCAGGATT	81
GGGTTACGAACTCTGAGCATGGGCGTAT	81
TTTACTAAAATTAGACCTGAACCAATACATATGC	81
TTCCGCAGCCAATACACAGA	81
GAGACTGGAAATATT	81
TAATGAAGCACAGAGGAAAA	81
TTAATTTGTCTTTGCTCTCAG	81
CATTTGATATATATTATA	81
GTACGAATGCTTTACGCATCCATGCATGAGTGA	81
TGGACC	81
CCCATTACAAATTTTTG	81
CCAAACTGAGGAGTGGTGCTCAAC	81
TCAAAGAGACACACCATCTAAAA	81
ATATTAAATTTACAATATTACAAATACCCTACCATAT	81
AGAGAAAAAAAAC	80
AGCTGCGGAAAGTTGGGCT	80
CTAATAGAAGAGGA	80
TAAGTTTTGAAATGTCTAAAAGGTTGTGTAACCTCCATAATTCAAGTGTGGAGATGTC	80
AAAAGAAATTCTGGAAAA	80
GTAGAATGTATTAGAAAAGATCAAGTATAACAACTACAATTATGAAAAAA	80
GAC	80
GCTTCTACTCCTGCTTTT	80
CAAATTCTCTCATACTCAAC	80
ATAGAATGCCACTCAAATCT	80
CTACCTTGGGTGGTTAAGG	80
ATTTTTTTTTAAT	80
AAACTTGATGGCTAAACCACAA	80
GAAGAATCGAGCCCAGAA	80
CTAGAAATTGCATCCTCTCTAGGTAATCTAGATTTAGATAAATCCATGCAACTAATATACACACATTA	80
ATACAACCAAATACTGACTACCCCCGTGGTTT	80
AATTCCAACACTACTACCCACACT	80
ATCACGAAGAAAATAAGC	80
ACAGTAGGATGTACAGAAGATATGA	80
GAGTCTGTAGATTTGCAA	80
GGAAACACTCTGACTCCGAT	80
ACATCAGAACAATTACCTGCAA	80
GGGAGC	80
GAAATTCCTCACCA	80
TGGCTTTAATACATCATGGA	80
GCTTGCACTGACCAGTCCGCAAA	80
TACCACCTGAAATTCCAG	80
GGAACA	80
TCGGAATCGAAATGAACATCT	80
TGATAACTGTTCAATATT	80
TTTCCTATTCTTACAAT	80
TTTTGGACACCATTCTATTTAATTTCTAAACGAGGGTTTTAT	80
GTTTCTGGTTCACAGTTAGCAAGCCCTCCATGCCG	80
CTCATTGTGCTT	80
AACACGACATACAAATGTATACCTC	80
GCTTTTCAGCAACAAATTGCTGCT	80
CCATTTTTGATAGGCCTTTTCTACCC	80
GCCAGACTCAATATTGTA	80
AAGACATTACTATTCACCC	80
CAACTTGACTCTAGTCTGAAACAACACAAAACT	80
CCAGAGATTTGGCGGAAGAGACACCCATGTAAGCATCCGTATT	80
TAGATATATGTCATTTCTAAAGC	79
TTTAAGACAAAAATAG	79
AATTTCAAGAACAATTTTTAT	79
CAACTCATTCCATC	79
TTTTCGCTTGAATTTGCAACAGCAACCACTCTAAGGAAGAA	79
GAACACTTCTGCTACCA	79
GAATTAGAAGAA	79
CCATATTATAAAACTATAACT	79
CCAACTTCGTG	79
GCCGCAATCACAGCCACTCGAGATACCTAGAGACTA	79
TTTCATTTCAATGCAATG	79
TATATATATAAAGTTCTAACCACTTACC	79
CGCTACCCCTCTCTG	79
TGAAACCCTAGATCCCC	79
CTTCTGGATGACAAGATAAGAGATACAGTGGCCATTCTTT	79
CTGATCCAGAAG	79
CAATGTATTCATAAACCATAAATCAATCATTT	79
ATGTCCCAACTTCCA	79
ACCACGGTGCCAACCAACAACCCACAACTATGAAGCATGCCGCTCC	79
ATCGACACCATACCTACCTAACCCACTG	79
TTTTTTTA	79
GAGATATTTTCA	79
GCTGTTGCTGTTGCT	79
GTTCTTGATTCCACTTGGAG	79
TTAAAATAAGAAAAAAA	79
CTTGATAATTTTGTATCTAAGAATATGTGTAGAAT	79
ATGTCACTCTGCTGCAACTCTA	79
ATTTCATCAAAAAGCA	79
CACCTGTACCAACCTCTGAG	79
GCCTGCAATACCATGGGAGTGTTA	79
TGTTGGTGTACATGCACCTAGATTAGCTCCAGT	79
TCTTGAGTCTGCAAGGGCTTGGTT	79
CCAACCAGTTGGGTGAAAGAGACGAAGCCAT	79
TTACAATATATAATAGT	79
ATCAATAATCGAATTCGTATCAGATT	79
CGGCGGCAAGTGTTCAGCATGCAGG	79
CTCCCGGTGTACTTTTTCA	79
AGAAGCTCGCATGAACACAGAAAAATGCCACAGA	78
GTCTGTAAGGGATTT	78
AAATA	78
CAAACTCTTTTACTCCCATTGAA	78
AAGATCGTCATCTGTG	78
ACAGTCTAACGGGA	78
CATGCTTCATGAATT	78
CATGATTC	78
TTGCCGCTGTTGTTGTG	78
ACTAGC	78
ATGAAGATATATTCA	78
CCGAGTCGGAGT	78
TTATGTGTTTTTTTATTC	78
CGCCACTTAACGGATATCACAAT	78
AATGTGGGGGCTCTCTGCCCAAACTTCACCATTATA	78
TTTG	78
AAAAAC	78
CAAGAGATATAACAACCTAAA	78
GCAACATTGACCCAACTC	78
AACAGTAGGGACAG	78
TTATGATAACCAAATCAT	78
CACAACATTATTCTTTACCACATGG	78
ATATTTTTTGTGTG	78
AAGGAGAGAAAAATAATG	78
AAACCAAACTAAAATTCATAACGGAG	78
GTAGATCAAAGTCTTTTGGAAGAG	78
ATGCCTTGCTCCCCATGCTTGATCTCGGGACTG	78
GGAAGATGAAGA	78
CAGTAGTTCTATTCTCCACAGTCTGCTA	78
TTTAAATCACATGAGCAATACTCTGCATGGAAAGTCTTATTCCT	78
TTTCCATTTCCAGTGATATTGACAG	78
TTTAGCATCAAATTTAC	78
TTTTTTCTTTGCTCGAACAATCTG	78
TCCATGGGAGAGCCA	78
TAAATTATAAAACCCAAAAAAGCCCCAT	78
CCAAAACATCCTTGAAATCTGG	78
AAACCGGCATCAAGGGCTGGCCAACCATAAACCAG	78
GCTCTCCATTGTGCAGACCATCGTCGCCATACTC	78
TTTAAGACAAAAATAT	78
CATCTGAATGCTAATTATGTG	78
TGCATTACTAAATAATACTTTCT	78
TCCCTCCTCTCCCAAAAATCGCTCCGCTACCACAGTTGAGCG	78
GTGCTTGGGTGGAGACTT	77
AAGTTTATTTCTA	77
AATCCCAAGTACTTCAACATAC	77
ATACCATGTATAAGAAAGGCAA	77
CTGATTCTACACATGTCAATGGGG	77
TGACACAGTATAGGAA	77
AGGAACAATGCCAGGTGA	77
AAAGACCTTT	77
ATATCAAAAAACAAAATCCTT	77
GATAATAAGTAGTCCCTTAAACA	77
AAACAGCAGCCTTAATCTCTTTAGCCACATGAATGC	77
GGTCGTAAATTTTCGTTTTGACGT	77
GAGTTCTGAAGTTGCCTGAT	77
TATTCTTTATAAACATCATCCTT	77
AGAACAAAACCAAGCCAACTAAAGAACAA	77
GGAATCACTCCAACAGTAT	77
ATCATGTTTCTGCACCCGGCTGCAGACAGAGCCACTAACTAATGCACTGAGC	77
AGCCCAGGAGGGGCCA	77
AAACATAATTTTAAATAGTTT	77
GATTGGGTTCTCAACTCAAAG	77
AGATATTATACTAT	77
GTTCCGATCCTATTCAGAGCATCGAGAATTTCAGCCAAAGTG	77
TTACCAATAAAATTACATTGGG	77
TAGGGACATTGAGTGAGGCACTCAACAGAGGCAGCCAACCCATGG	77
CTTTACCCCTTTACA	77
TTATTGCGAAAAAATAGATACACAATGCTTACAAC	77
ATACCAAAAAGCTTATTTATAAAATAC	77
AGGGTTTCAAAGGATCT	77
GCCACA	77
GTCAAATGATTTGTCGAAGGAAAAGAGAATAAGCAT	77
ATTGAACGCTGCATATATATATATCGACCAGCAT	77
CTGCTGTTG	77
CTGCGGGATCACTAAATGG	77
TTAATTCAGAAAATAAGTCAACATAGACAG	77
CACAGATGTGGATCACCAGCAGCTCCTACA	77
ATCAATCAAAAATTCCAACACAAAACACACTACACAGACCTCAGCCAAAATATACG	77
AGCAGCAACTCCACCAACACCAAA	76
CCTGGGCTTGTTCTAGGGTTTGATTCC	76
TACCTAACTCTA	76
GAGCAGTACCTGAGCACTA	76
TGAATCAATCTTCATA	76
CCCATT	76
AAATTCATTCCTGAGAGTGCCCATAAATGCAAAAG	76
TAAATATTAAAAAGAATAAATGATT	76
CAATAGAGGTGTACCCAAA	76
ACAAAAATTAGGGTTCCGTAACATTCTCTAAAGAA	76
AGTGCTACTTCTTCAAGACCAGGGGACCTACATTATCGCCA	76
CTAATCTTGTATGACATGGTTTCCTCTGGAGCACATCAATTGTAGG	76
GGGCCGAGTTCGTGAGATTTACAA	76
CGAGATCCTCGGCTATTCTCTG	76
CTTATCTTACTCC	76
AAACCAGAAACTCAAAAA	76
AGTGCTCATCATTTGGTGGAAGC	76
CTGCCTAGAGACGAGTATGCTTCTAAAATTGTAAC	76
TTCTTCAACTGCTCCAAACACAAT	76
ATCAAATTCCCAAATATTCTAAA	76
GAAAGTCGGTGATGA	76
AAAGATTAGTAAGAG	76
ACTTGCAGGGATGTCTGAT	76
GACGATCTTCACAGAT	76
TTAATATTCCTCAACTGAAATTCACATAAATTC	76
AGCGCAGTGTTAAGCATAACA	76
TTCGTAATCAGAAT	76
GTGCATGCATGGGTGATGGGTAG	76
GTAGCGAATTGAACCAGT	76
GTTTGAATTATGTTAAGTAATAATTAAATTCTCA	76
GCTCTTTGGCCAAATGGGTAGAATTCCCAG	76
TTTACAATTTTCTTTCTCGA	76
ACACGACAAACACACATCAATCCTCCGTCCAGTCCACACGATATCA	76
TAAAGCCCAGGATAACATCTAAACCA	76
CTTGCTTGCCTG	76
AATTATGACTTACTCA	76
AGCAGTAGTTTCCTAGTTTGATGTAGTC	76
GTGGGCGAATTAGA	76
CTAGCC	76
TGGATATATTTATTGCGGAGAACTAG	76
AACAAAAATACAGAAACTACC	76
CCGCCAAACCAAAACAAGGGT	76
GTTGGACAATTTGATTG	76
ATGAATAGCACAGCCACAGTACTCATGAAATAACACATTC	76
ATGGTGAGGGTAA	76
TTAGTTATGAGTGGTTAAACAGAA	76
CATTCGCCCCCACCCCCG	76
CGATGGCTCCTCCGG	76
ATTCGACAATCTCAATCTGTGAAATAAAACAAATCTAATGAAATCCC	76
ATTAGCTCTGGAAA	76
ATAAAACATTAAACCAGTTAGGCCATCCACAGG	75
ATACAAGACAAAGAAGGTTCTTTGTGGGATTTAGGGTAT	75
ATACAATGTCAGAAATT	75
AAAATAAA	75
AATATTTACAACGCCACA	75
CGCCCAGCTCCACGACATTCTCT	75
ACAAAGAAATTTCATTAATCTG	75
AACATGAAGAATCTAACA	75
CCATATAAAATGTTCAAATCCATATTA	75
ATTTATTTATGAAAATTTTCC	75
TTTGTCTCGGGGCCACCGAACATCTCCGA	75
TATG	75
CAAGAGACAAAATAAG	75
CTAATGCGATTT	75
TCTGAATATGCGTTTTGGAAA	75
CATTGAAAGAAGC	75
CCTATTAAAATGATAATATAAATA	75
CAGATAGCGAGGAAGAAAACAGAGAGGATG	75
ACTGTCATCAATATAATTATAATT	75
ATCCACCCAGCTATAACTATCTATG	75
AAAAATAAAAT	75
CAGGGG	75
GAGGCAGCA	75
CTAAATTTAAATAAAGTAACGGTA	75
CTGCTCCTGAATGAGTTGGGCAAAAGGCA	75
AATAGAGAAAACAGACAC	75
AATATTCTATCCCACCCCA	75
CGGACCGATATTTCTTCCTGATGCT	75
TGTTACAATAAAGTCAGACTGCATTAA	75
GTCTTGAAACATTTCCACACA	75
GGAAAGAATTTTTGTTGCAGGTCTTAACCGGTGCAGAAAGAGC	75
ACTGTGCTTATG	75
ATATCACTACACAAAGACCATACCACTTGACCAAGTGATGTGTCAGTAGGGTGCAC	75
TTGATTGAATGCGATTATCTACC	75
GGAGGAAATGTCTTTGGTGGGAATTTTGGAAGA	75
TAGGGTTATAAAATCCTC	75
TTGAGTACGGAGAATAGAAGGG	75
TATATATAATAATATATG	75
TAAAAGTCCTGGTAAAGTAACATCTATGACACTGCA	75
TTTGGTTTACATAACGATTGG	75
AGGTTTCACAACTCTTTAGACACCTCAAGACTT	75
TCAATCTCACTAAATAC	75
CTGATC	75
TCATTCGTCTCCTCCTTCACCAATAA	75
GGCTTGGCCCCTCCTA	75
ATATATCCGTGAAGC	75
TTCTTTCGCATTCATGGGCACTCTCAGGAATGAAT	74
TTAAAATATGGTCCAATAA	74
ACTATTTTGTAAC	74
ATACAGAAAATGGTAGAA	74
TGAGGAGTGGGTATTAGATAACCACATTTGTCTTCCCTT	74
CAAAGAATGACAGTAAAAAATATCT	74
TTATAATTATTTT	74
TGGACCTGGATATTGTTTGT	74
TGGTGGGGCAGGAGCACCAAC	74
ACATCACCAAGCTACAGCCCC	74
GAAGCAACCAAT	74
CTTCTCCTTTGCCCTAAAATGCCG	74
GAGGAAAAGACTGAAGATGAGAAGAAC	74
AGGC	74
TATTATAAGGATTCAATTT	74
AGAGAAGTAATGATGGAAGCAGT	74
AATAAAAAA	74
GAACTTGTATGGCACAT	74
AAACCAGGTTAAAGC	74
ATGAAGATGCCTGGA	74
TGAACAGCTGGTTGGCCAGTTTGT	74
CGTGACCTCGGAGAATGAT	74
GAAGCTGCATT	74
AGAAGG	74
TTGTGCAAAATATCA	74
TTATTTA	74
TTTCATAACCCTGCCAATATGAAAATCCCC	74
CCTCGGCCTTCT	74
GACAAGACGTCCCAATCCACCAACCATTGG	74
TGAATAGACAGAAATG	74
TGCTACACTAACTACTCCAAATCTTGAAAA	74
ACGATTTCTAGTGAGGAATTTCCATGTGA	74
ATTATAAACCCTACAAATTTGCATAC	74
TTGAGATATGAAGCAAAAGAGTG	74
TAGACCTCATAATTGTGTGAAGTAGGA	74
GCGTTGAAGATCAG	74
TCTAGTGAATACATATTT	74
CTCTGATCCAGAAACAATCATCTC	74
TTACTGGTACCAAATATAAATGATAA	74
CAAGTTCTAATTC	74
TTAGGCAGGTTTGCCTGTCTCA	74
GCAATTACTTTGGTCTTTCTGTTGCTCTCAAATTCAAGAA	74
ACAGGGTAGATAACGAATAAATAATACAAAACATCAACAAAGGCT	74
TATAAAGATAGATTGGTTCAGTTCCTACAAGTTTTATGGTTTAA	73
ACATATGTACCGCTGGATATAT	73
TTTCTTATATGTGG	73
AGAAGAAGAAGAAGACG	73
ATTTTTTCAG	73
TTGTAAGGCTTGCAATGAATAACGA	73
TTTAAATTACATGAGCAGTACTCTACATGGAAAGTCTTAGTCCT	73
CTGCCACTGCCTCTGTCCTGAGCG	73
AACCACTCATAACTAATTCAGTTC	73
ATCTACAATAGACATAAAAAT	73
GAAAACTTAGAAGTCAGCAATGCATGCA	73
AGCTGTACAGCCCTAGGAGGCAAGGCT	73
AAATATGTGCTTAAGAATGGTAAT	73
TAAATATATATGTAATAGGG	73
GTTGCTGAAACACC	73
AGAAATGCTAAAAAT	73
AAAAAAAAT	73
ACAGAGGAAACAATATAC	73
TCTTTCACAAAATTATTTCAGT	73
AAAGGTAAAGGCAAAG	73
ACATGACAAATACATGACAAATTTCAA	73
GTTCTTCTTAATTCTGTCTTGA	73
AGCAAATGTGCC	73
TCGACAACTGCTATGGCT	73
AGCAAGTGG	73
TTGCTCACTTCAAGGCAT	73
GAACAATGCACAAAAGGCAGTTACAGATAA	73
TCTTTCCGGTTCCTTTCACTGTCTTTCCGGCCGTAA	73
TGGCAAACCCTTGCACTCCTT	73
TGTTTGTTTGTTTTTC	73
TTAAAGAAGAGGGTC	73
GTTTGTTACACTCTACAT	73
CTTTTGTCAAGG	73
AATAAAA	73
TAATAGCAATTTAGGATTTCGAACCTACTGGCCAATACGATAC	73
ATTGAGGCAGCACATGTT	73
ATTCTGGCCTAAACAGAAAACATGACGATAGAAAC	73
ACTACGGCTGTACATTAAGAGAACCTATCAT	73
GAGATGACATGACAA	73
GGAAATTTGTACTCCGGGGGA	73
CTCAAGACTCAAACCTTTACCAACACCGAGTG	73
ATATCTTCATTGAAT	73
TAATACACGCTCAGAAGATTCAACCCTC	73
CCAATTCCTACAACTAAC	73
ATGAAACCCAGACATACACACACAAAA	73
AAAATGATTAATGTCACAGATACC	72
TGCAGCATGATTAGAGACATGAAAATAAGACAG	72
ATGGAGAAGCAGGGTTGC	72
AATGTTAGGTAAAAATTA	72
ATTTTTTATTTACTTTT	72
TGCCGATA	72
CTTTCTGTACTGGCG	72
AAACTAGATTTTGTATAACCATAAAGAGCCCCTAACAACATA	72
AAAC	72
TGAAGAACATGTTTTTGA	72
TTAACATATCCAAACGCAAATTTCAAATATATAATAATTGATA	72
AATGTATAATATATATAA	72
CTAAGTTCATTGCAAGCAG	72
TTGTACCGCGCTCTACTTCCCTCACCGGAATCCAATGATC	72
ATCTCTTTCAAAAATCACAAGAGCTTCTAACAACAG	72
ACACCTGCGAAAAAGCTTG	72
TTATTTATATATACA	72
CTACTACAGGTGGAGAACCTA	72
CAGGGATGTCGGGCCCGAAGCCGAGTCCCC	72
AAGCCATGCTTTAAACGA	72
TATATC	72
TTCTACATGCAAAATAAGATGACTAATA	72
GGTTGGTTTAGATTTGGGTTTGTC	72
CTCTACTGCATGAGAGTGTATT	72
AAGAACAAAAGATATG	72
CAAAAGACCTGCCTC	72
CCAGCCCAAATT	72
ATTTATAATGGTGAAGTAAGACCAGAGAGCCCCCAC	72
AGCTAGTCTAAGTGCATGTACACCAACAC	72
TATTAATTTTATGCTC	72
TGGATATGGGCAAAATGTATCCACCAAGCC	72
TATGTCTGGGGGATCGGATGTCTCTGTGTAA	72
TGCTCCTGCCCCACCAGTGCG	72
GGGTTCTT	72
GCTAGCTCCTATGGTT	72
TAGCAGCAGCAG	72
TTTGTTCAATAGAAGTAAAAGAG	72
TAACTCAGAAAATGACT	72
ACA	72
GTCTCACATTCAGTAAGACTACTT	72
CATACTATTTGGTCACAAAATA	72
CAACAGTGGCAACAAAAC	72
ATAAATTAAAATGAAACCT	72
CGCTGTTTTCCTCTGCCACGCACT	72
AACACTAGCATTTAAATTGAATAAAGAATTGC	72
TCCATAACTTTCCAAAAATAACCTGAATT	72
ACTACGGCTGTACATTAGGAGACCTATCAT	72
CCAAATGCTCTAAGAATTTAGTAAAATGCCAATCAACAC	72
GAGGTCTGTTGTAATCTT	72
CCACTATGCACATCACTATTA	71
CTCGCGCTCTTC	71
AACCCAATTAACAATCTTATAACCAGG	71
ACTTTATTTTATT	71
TATTTGGTTTCCCTTGC	71
TATGGAAAAGAGAAAAAAAT	71
AAACACCATACCACACAGAGAAACCAACCTCGCAGACATAATAAACC	71
CACTCAGTGTTCGTAAAGGTTTGAGCCTTGAG	71
AAATTTCTTAGTAATTCTA	71
CATTCTTACAATAAAACACAGT	71
TTTTTTATTTTTA	71
CTAATTTTTTATTGG	71
AGGTAGAGGAAGAGGCAGGAA	71
GGAAATGGGAAAATCCAT	71
GATCATGTTTACA	71
TCAACCATTACAAGATGA	71
TGTGGCTGTGCTGCTGGCGGA	71
CAGTAAGTCTATAAGTCTTCTCGTTG	71
GGAGGT	71
ACAAATCTGTGTGTGTG	71
AGACTGCTGCGTGTGTTGCAGCGTCC	71
GATGAAGAGGAAGGG	71
GTTGTAGTAAGTTCTCTGTGTCGTGTAC	71
TGCTGCTGCTGGTGGTGGTGAAGT	71
TTAAATTCTCTATCTTACATGTTA	71
TATAATTTGACCCCG	71
ATATGTGCACCCTACTGACACATCACTTGGTCAAGTGGTATGGTCTTTGTGTAGTG	71
GGATAGATTACAGTATTCTCGGATCTGAAATGACTCAACACAGG	71
CGC	71
TTCTTTGACAGTGGTAGTTCAGATCCTCTTGATTGT	71
AGAAAGCAGGCATGAAGAAGTTATTAACAGGCTAGGTTGGACTG	71
TTCAGAGCAGCAGAGTTCTGGTTGGAG	71
CAGGTAACGGAGATTTTGCAATTTTTATG	71
AGAGATATGCCACAGAGAAAACTCAGCCCCTCCA	71
TACAAATCTCCTCCCAACCCAACACTATCTCCGCCTTTC	71
AAAGAGGGAGGGCGATGTGGCAATAAGCA	71
TTCTACTGTCCAGCTTCCT	71
TGATATTAATACATTAATCGCACAAATCTAACAACTTAGTACTGGA	71
ACAAATCTGCTGAAATTTCCACTTGTTTG	71
GAATTACACTGCAACTTGATTT	71
TTTATATTTCC	71
CTAACACTAACATGGTATTGCAGG	71
TAAGATGGATCTACGCAAGTAA	71
GAGCTCACTCAGATTTATGAGACCCTCATACTCCAAAC	71
CGAAACCTAATATTTCCTGACAAAGGAGCCCTT	71
AAAGAGGGAGGGCGATGTTGCAATGAGCA	71
AATTATAATTAAAGATCAAT	71
GATTCAATGAAGATT	71
ACGAATTC	71
AACCTCGGAGTCGGCCGATCG	71
CACCCTTGGCCCATGTCCCAGGT	71
GAAATGGGCATCACCATTCAA	71
TTGATTCCTTGGAATAGAAGTAAATGTTGTATTTACAGAA	71
GTCAATTAGAGGAGGATC	71
TGTTAAATAATAGTATTAAAGTTGTCAATCAAAATTA	71
GTTTAGG	70
TTCTTCATTCTGTGGCCA	70
TGGAAAATTGATGA	70
TAATGGGAATGATTGTTTCTTTATAAAAAAA	70
TCGGTTTCGAAACGAGTCTGGAG	70
ACAAAAAATGGAAAACAAATCCAA	70
TGTTATCTGTTTCAATTCAAG	70
TTTACCATACATTTAATGGGCAACATCCCATATGTTGCATACGTGTGTTTCCACAAAGGC	70
TTATTCCCTGGAAAAATAAAAGAAGTGTCTGGTTG	70
GTCTTCAAGGTCACATGTTT	70
GTTCAGGAGAAGATCACGCCA	70
TTCCTTGACCTCCTCAATCATCCTCAAAACCTGCCTCATTGTTGGCC	70
CACCAA	70
CGCTGAGACCTGCAACGTGGAAAGAAATTAA	70
ATTGTTCTACAAGATGAAAAA	70
AGCACATGATATAGTTTATT	70
AAAAAGAAAAAGAAA	70
ATGCATGGTAGGATGGGGG	70
TTTCTGCAGATATTTCCGCACTCAGACGTTA	70
CGATGGCTGACTCCCCAGAGATT	70
TCTCTCTTTGCTACAGGATCCCATGTCTTGAATCTCCCTGTTACT	70
ATTA	70
ACTTCTACTACGACTCCGAACACGTCTAGG	70
ACTGTAGCAGTAAGATGTCCAATTG	70
TTTACATTTTCAAAT	70
CAAGACAGAATTAAGAAGAACT	70
CATCCTTATCTAGATGGTATTACAGAAAAATATTCA	70
GAATCGAAAAGGTGT	70
CACGACCCCTTTCACCATCCCTAC	70
GAGGGATCGGTTTCACCAAGGCCAACGAGCTATTATGGTTT	70
TGACATAAAAGGGACTTGTTACTA	70
[truncated: 449,023+ more rows]

## Sheet: 30K_A
repeat motif	counts
AT	18827
G	16291
A	16133
TA	14298
T	4376
GTTCACATGGAAATTCCTCACCAGAAATC	3174
CCGAGT	3024
TCTTAAGATTAAGTAAAAAATTATG	2595
ACGATTTCTGGTGAGGAATTTCCATGTGA	2471
TTTAAAATTATG	2236
CAACAGCGGCAACAAAAC	2152
ACTCGG	2145
GATGATTTGATTGTTGTAA	2027
ACCACGTCACTTGT	1735
AGCGGAAAGAATTTTTGTTGCAGGTCTTAACCGGTGCAGAAAG	1583
C	1518
TGTGTGATGGGCTCTCCACAGGAA	1509
TTGTAAGGCTTGCAATGAATAATGA	1414
TGTTGTTGCCGCTGTTGA	1401
AAACATAATTTTAAAGATTTT	1376
GTTGCCGCTGTTGATGGC	1335
CTCTTTCTGCACCGGTTAAGACCTGCAACAAAAATTCTTTCCG	1330
GAGTCTGAATTTGCATGATT	1251
CCATGAAGCACACTGTTCTAG	1248
ATTGAGGCAGCGCATGTT	1140
GAAGAGTCTCATCGCCAGCA	994
CATTCCTGTGGAAAGCCCATCACA	962
GTCAGATTAATGAAATGTCTGT	943
CTGCTGGCGATGAGACTCTT	915
AAGCTTTTGCAAGGA	876
CTTCCCATACCGTACCGTAC	847
AGAAGGATGGCGTTTTCATCAAAGGC	847
TTACCACCATCCA	841
GCTGCGGGATCACTAAATG	796
TAGTCTGGCGGTGA	789
AAATTGAATTTACCAAAGGTACGACTTATCAAACTCTCTC	779
CATGCATTGCTAACTTCTAAGTTTTCTG	758
GTTCACATTGAAATTCCTCACCAGAAATC	743
AACGCTGCTTGGAGACACTTGATTC	729
CAAGTGACGTGGTA	704
ATT	703
AATTTACAATTTCTTTCATCC	687
AGCTAATCTAAGTGCATGTACACCAACAC	677
TCTTAAGACAAAAATTTTCACTTAA	676
TTTGTTGTGATCCATGAGTAAAT	670
AAT	668
AGAGATACAAATAATTGGACC	653
AAATTGAATTTACCAAACGTACAACTTATCAAACTCTCTC	650
GAGTAAAGAAATAAGGGTT	634
ACAAAGACATTTCATTAATCTG	634
CAAGGCTGCACTTGAAGCACTTCAGGCAAACGACCC	620
TAAACCC	614
GAGACAGTTTGATAAGTCGTACCTTTGGTAAATTCAATTT	601
AAAGAAGGCCAACAATAAGGCAGGTTTTGAAGATGATTGAGGAGGTC	601
TTCTGCCTTCTGTGATCCAATATGGAGGAA	598
ACGATTTCTGGTGAGGAATTTCAATGTGA	589
TTCTTTGACCTCCTCAATCATCCTCAAAACCTGCCTCATTGTTGGCC	589
AAATGAGAGTTCGCCAATCT	582
CCTATCACAAAATGGGGGTAGAAAAGG	581
TCCGAG	579
TTAGGGT	579
ATTCATTATTCAAAATAGG	578
AAGTCATGCTTACGAGGTCCCTCCTCCCAAACC	569
TAA	569
AGTCTACAGCTAGTCTA	566
GAGGAGGCAATTACCGCCGAAATCTTTAAA	549
GATTTCACTAGAATTGGGCTTCTTT	549
CTTCACAGTATATTTTGCTTCCT	542
CTTTAATAATCAACGTACACATACAC	536
TTGCAAATCTACAGACTC	528
GTTCTTACCACT	525
AGAACAGTGTGCTTCATGGCT	512
TATATATGAACAAT	511
TTACATCATAACCAAAAGTAAAAAGGCTTTTACTAATAGATTCA	506
TCCCTCTTTTGCTCATTGCAACATCGCCC	504
TC	498
GAGAGAGTTTGATAAGTCGTACCTTTGGTAAATTCAATTT	489
AAATCTAACTGAACAAAAAACTT	488
GAGAGAATGTAGTAGAGCTGGGC	482
TCCTGAG	477
TCAATCATGCAAATTCAGAC	473
CGTCAAAATATTGTT	473
TAGATTGGCGAACTCTCATT	464
GCCGCTGCACCAGCA	463
TTCTGATAGGCCTTTTCTACCCCCATT	462
CAAAGAAGCCCAATTCCAGTGAAAT	462
ACAACAGCGGCAACAACAACAACGTCGACCGCAGGC	462
AATCTATATATACACTCAATAAC	460
TTA	460
CCTATCAAAAAATGGGGGTAGAAAAGG	459
TATCAATGAATTGCTCATAT	454
GGGGTCGATTGCCTGAAGTACTTCAAATGCAGCCTT	433
ACCACGTCACCTGT	432
ATTAAAGC	432
ACGGAAATCCCATCAACGGCAACAACA	432
AAATTCTGGACGATATAAGAACATGGAAATACTGCAAATTCATCCCTAC	431
GATTTCTGGTGAGGAATTTCCATGTGAAA	430
TTCAGTTCTGGTCATTACTGAAT	429
ACGATTTCTGGCGAGGAATTTCCATGTGA	428
GGAGGAGGGACCTCGTAAGCATGACTTGATTTG	425
TAAGAATGAGGGTCGAGGCATACAAGCACAACAGCC	419
CGGACT	419
AGATGTTCATTCCGATTCCGA	416
CAATGTTCGTATCTCACCAAATCGGCGAAAGG	415
TAT	410
AATGAATCTATTAGTAAAAGCCTTTTTACTTTTGGTTATGATGT	408
TTCACATGGAAATTCCTCACCAGAAATCT	408
CCAACTGCTCTAAGAATTTAGTAAAATGTCAATCAACAC	404
TAATGGACGGTGG	402
CAACCGCCAGAAGCACAGCCA	401
AAAAGAAATTCTGGAAA	400
AATCCGGGTGCCCTCGGGACTTTAT	399
TCCTTGCAAAAGCTT	399
TGATAGGCCTTTTCTACCCCCATTTTG	398
CGTTGTTGCTGCCGCCAA	397
TTTAAATCACATGAGCAGTACTCTGCATGGAAAGTCTTATTCCT	395
ATACATAATACATAAGGGAGATTAAAGATGGA	393
CATCATTACTTTAATATGGAATTA	393
TACTAAGCTATA	387
CGATTTGGAG	387
CATTAAGAAGAGAAAAGA	379
CTTACTACTATGA	374
GGTAATCTGCTTTATCATATGTGT	371
CTTTTGATGCAGCTTCTCATGCT	366
TGCTTCTATTGATACCCATTTGCAAAAAACTTACATTTAAATTGTT	362
ATA	361
ATGTGCCATACAAGTTC	358
AAAGATCCCATT	358
ATG	357
AG	355
AAAAG	354
AGGTATTCTAATCCATTTACAACACATTGAGACAGGTTT	353
TGCCTTTCGCCGACTTGGTGAGATACGAACAT	353
GGCTTCCTGATAAATCTACACA	350
TGTGGCTGTGCTGCTGGCGGT	350
CCATAACATATAACACATAAA	347
AACCCAACCTCAAAAACAAGCTAGGAATCTTAAGGTAGC	347
GTTTCC	342
TAGACTAGCCGTAGACT	340
TCATTATTCAAAATAGGAC	340
AACGGA	335
GTGTTGGTGTACATGCACCTAGACTAGCT	332
AAAATATATTCATAATATA	331
GTTCACATGGAAATTCCTCACCAAAAATC	330
TAAATGTTAAAAAGAATAAATGATT	329
TCGTTCGGGCGGG	328
TTATTATTTGTCTTTGGGAG	328
CATATGTCTAAAAATAGA	327
CTCAATCAACAGTACGAGACATAAAAGCCTGCAG	327
TTGCAACCAGAACCGCAT	324
TTGTCATTAC	322
TCATGGAGGATTCA	315
GGGGCTTCGGCTT	314
ATAACATGCGCTGCCTCA	313
CCACCATACCTCGCTA	309
TTTTACGCAATCTTAAGACACAAAT	309
AATGAAGAACGCTCAAGAACAAT	309
TGGATGAAAGAAATTGTAAAT	308
ATATAAACCTTAAT	308
TAACATACACCCTTATATAA	307
TAGTATATAGCT	307
TTACAGACTCTTTG	306
ACTATGAGGATGACGAGG	306
GAAGATGATGAA	305
GA	305
AAGGCTCTATAC	305
AAAGCATT	305
CCATCATGGGTA	304
CTGGTTACTGGCAATATTGGCTCCATATACACACAGACATGTCA	303
CAAACTCACAAA	300
GTTCGTATTCGGTTCT	300
AGCAATGGGGGAGAG	300
AAAAAAT	299
ATAAAGTCCCGAAGGCACCCGGATT	297
TATCACCGCCAAAC	296
CAAGCCGAAGCCC	296
ATC	295
TGGACGGCCTTGAAATA	295
GGGTAAGGATAAGAATAAATGAAT	293
TGCGGCTCTGGCTGCAAA	292
ACAATATTTTAACGA	291
CAATGAGTCGCAAAGTTG	291
ACATTATCCAACAATAA	290
TAATGGGATCTT	290
AAATTGAATTTACCAAAGGTACGACTTATCAAACTGTCTC	287
AAAAAT	285
TGCAGTTCTAATTTCGT	283
AACATTCATAACGAGGAAAACT	282
ATTTCTGGTGAGGA	280
TCCTATTTTGAATAATGAA	279
AGAAGAC	279
AGAACAAGGAAATAAGAGC	277
CACGAACTCGGCCCCTATAAATC	277
GCAGCATATCACCC	276
GACCATGTAAGAAGAGGATAAT	276
GCCAGTAACCAGCGACATATCTCTGCGTATATCAAGCCAATATT	274
CAGCGATCACAGATTGATTCATGCGAAGAATTTCTCAGGGAGTCATTTCAG	272
GGAAATGACTAATCCTTTTAAC	272
TTCTTGACCTTGTAAGACCTT	269
ACAACAGCGGCAACAACA	268
ATTTCAAGCCCGCCCAT	267
GACTAAATAATAAAAAT	267
TGGTAGCGAGGTATGG	266
TACATTTTCGGTGAACAAATTTGCACTACTATCCTACTTT	266
TGAATCAAGTGTCTCCAAGCAGCGT	265
TTATATAAGGGTGTATGTTA	265
CAAAGAGTCTGTAA	264
AATCATCTATACTTTTTAACATTTA	264
TGTTGTTGTTGCCGC	263
AAAT	263
AATTCGCAGTAGTTATTATGTTGC	263
ACCCCATGGTTTACCAGAT	260
TTTATAAGGGCCGAATTCGTGGA	259
ATTAAGTAAAAAATTATGTCTTAAG	259
CT	259
CAGCTTGTGATG	258
ACGAAATTAGAACTGCA	257
CTACGAAATTTT	257
GCTGCGGAAACGCGGGATTG	255
CAAATATTACCAGAACATTG	255
TGGATTAATAAATGGGCAATTGTATC	255
ATAT	254
TATA	253
TTTTTCATAATTGCAGTTGTTATAATTGATCTTTTCTAACACATTCTACT	252
ATTATCCTCTTCTTACATGGTC	250
ATACAGAAAATGCTAGAA	248
TCTTCTG	248
TG	246
TGA	246
AGGCTGTTGTGCTTCTATGCCTCGACCCTCATTCTT	245
ATTGTAAATATATAGAGAA	244
ATTGAACACTGCATATATATATATCGACCAGCAT	243
TGAGCACTCGGCTATGCTC	243
CAGCTTCTGATG	242
CAGAACCGAAAACGAA	241
AGTTTTCCTTTGTTCAAATCTGG	241
GAGAAATTATCTCAACCAAAG	240
GCATCCCATTTTGGTTCT	239
CAATCATACCCATTAATTTTGATAAAGAAA	237
AGTCTCATCGCCAGCAGGC	237
CGTTCACTGTCCATAAA	236
TTCACATGTTTCACCCTTCAAGGTGAGAAAGAGGGCAACGATGA	236
ATTTATTTATGCTAAAACCCTACTCTCA	235
TGAGCAGATTGTGGAGCAAATCATATC	234
AGAATCACAATCCAT	234
CAGGACT	234
GAGTTTGCATAAC	234
TCA	233
GAAGAATCTCATCGCCAGCA	233
ACCCTCACCAAATTATTCCAGAGTCCAATCTTTTCA	232
ACTCAGCTTCGATATCTAAT	232
GATCATTTGATTGTTGTAATTCATTTTCAGCTTT	232
TGCGACCTAAAGATTCCCAGCTTGCTTTTGAAGTTCGGT	230
CAG	230
AATATCAAATCCCTTGAGATTGAGATACTAGGCTGATGCT	229
GGA	229
GAAACCCTTGGAGGCTCTCATGGCGGA	228
GTGGAAGATATGAAAGCAGTA	225
AGTCCTAGACGTGATAGGAGCCGCAGTAGA	225
GGCTGAGTTCACACCATAAAGA	225
ACTAGTTGGATCTGGTCTGGG	225
TGCTGGAGGCAGAAATTTCT	224
ATATCCTTGTGGAGG	223
AATCTTCTGGTAATATTTGC	222
TTTATCGGAATTGAAGTT	221
TCATTACAACTTTGCAAC	220
TTCATCTAGGGTTCCTGTA	220
TCCTATTTTGAATAATGAG	220
GGAGAA	220
TTACAACTGAACCCTAA	219
TTAAAAAATTTCAAAACATAGCA	219
TCCTGT	218
GATTTCTGGTGAGGAATTTCCATGTGAAC	218
ATTTCATTCAAGACC	218
CTCTTTCTGCACCAGTTAAGACCTGCAACAAAAATTCTTTCCG	218
CAATCATACCAACGATTTTTGATAAAGAAA	217
AGGTATGGTGGTGACGCTCCTTCCAAGCTGAC	217
AAATTTAAATGT	216
TAACTGTTCATATA	216
AAACCTGTCTCAATGTGTTGTAAATGGATTAGAATACCT	215
GCGACTTAGTGTG	214
AAAATAATCCTGATTTCAAAAT	213
GATGGCATGCTTGATGAG	212
TGGTCCAAAGTCTTCTGCACAATATGCTC	212
TTGCCCCTGTTTTT	211
CAATTCTATCCTCACTGAAATAA	210
ACCAGTCATCGATCAACCAC	210
TCTTAAGATTAAGTAAAAAATTACG	210
GGTAATCTGCTTTATCATCATAGTGT	209
TTTGGGTTTGTTTGCTGTTCT	209
AATCGTTATGTAAACCAAACC	209
AACAATCTTAAGTACATTTGTCGATGGAAAAATATAGATGC	209
GACCTGGGACATGGGCCAAGGGT	209
TGGGCTGCCCCGTCAGG	208
CCGCCAAGGGAAATCTGGGAG	208
TCTTAAGACACAAATTTTCACTTAA	208
GGAAGT	208
TTTAAATGCGAGAGGTTGGTGTTGGTT	208
AGCAGAAAGAATTTTTGTTGCAGGTCTTAACCGGTGCAGAAAG	207
AGAAATATTGAGTGGCA	206
AATGGTAATGGA	206
CATTCCTGTCGAAAGCCCATCACA	206
GATACAAGTGCCCATTTATTAATCCA	205
AAAGACCAACAGAAGCTGCATCA	205
TAACTATGTTCATGAATACATAACTAAATAACAACCAG	205
CAATTTAAATGTAAGTTTTCTGCAAATGGGTATCAATAAAAGCAAA	205
GAACAGTCAGGGTTTTGGGTTTAAGAC	204
GGGGCAAAAAAACA	204
GTTGACATTTGATTTGAGAAAACCATAAAAT	204
TGCTTTAAACTGGTT	204
TCGATCTAAGGAAGCTAATTAGTCATCACCACC	203
TTACTACAATCCTGAAATAAA	203
GATCTCGCCAAATTCAAGCCGTCCTG	202
ATACCTGAATGTATCGGTT	202
CTTTT	201
TTAGTACTTAAAATGTGGTCCAATAAT	200
AGTCCCCGTCTTCCACTTCC	200
TGTTGGTGTACATGCACCTAGACTAGCTG	200
AATTGCAACATAATAACTACTGCG	199
TCCATGGTGTTAAA	199
GAGTCG	199
AAAATTCAATACCGATAA	199
TTGCATCTATAGTTTTCCATCGACAAATGTACTTAAGATTG	199
CTTACCCAAAAGCAAGAAGCATAACTCTGTAAAA	198
GAAAATTTCGTA	198
ACCGGTGCTCTGACT	197
CTGAATCCTGTCTTTAGT	197
TCACCAGAAATCGT	197
GTTAATTGGATTGCTGAAGGG	197
AATGTTAATAGCTCTTTTGGCAGAGAT	197
AAAGGAAGCCAGACAGGAG	196
ATAAT	196
GGATGAATTTGAAGTAATGCCATGTACTTATATCGTCAAGAATTTGTAG	196
GAGTGGAGAGCACC	196
TTGTATTAAAATCAAAGAGAAGTGGAACATTAC	196
CTCTGCTGC	195
TGAGGATTA	194
CTCTCAAGGGCAGCAACAACAGAGTACAA	194
GCAATTGGACCAGCTCACTTTTCACATGCCTTAAACCAAAGGAGCC	194
CATAC	193
GTGTATGTGCACGTTGATTATCAAAG	192
AAAAACATGACATAGTCTAGAACT	192
GTATCAAGTTTACAG	191
ATAATATAATTAGAATAAA	190
GTAGGGATGGTGAAAGGAGTCGTG	190
AAATTATAAAAATTGTTCTTG	189
ATACAACCGAAAGACAT	189
TAATACAAGTAATGCTCCACTTCTCTTTGATAT	189
AAATTGAATTTACCAAACGTACGACTTATCAAACTCTCTC	189
CGTCTTAAACCCAAAACCCTGACTGTT	187
AAACTACACATGCTACAT	187
CTTGTATAGAGC	187
AGAGCTGTGTTGTTTTGTA	187
AATCATAATTAACTGGGAATGTTGAA	187
CCCAAGACCAAAT	187
AC	186
ATATAATCACAGAGAG	185
CAGCGG	185
ATGTACAGTAAATTAATGGAATGACGAGGGTTT	185
TTACATCATAAACAAAAGTAAAAAGGCTTTTACTAATAGATTCA	185
TAACAAATAATTAAA	185
TAAATGTTAAAAAGTATAAATGATT	184
CTGTTATAATTTTATTTATAT	184
TTTAGGG	184
GGAATTTAAGATCAACTACTG	184
CTCTTTCTGCACCGGATAAGACCTGCAACAAAAATTCTTTCCG	184
GATTTCTGGTGAGGAATTTCCATGTGAAT	183
ATTTAGATATGAAACTTCTAGGGTTTCTG	183
TTGATACTTACCTA	183
TGTAGCTGAGACTGCGGCTGT	183
ACTTCCACAAACCCAGCGTAAACCCG	182
AATGAAGAACACTCAAGAACAAT	182
AAG	182
GGTCTTACAAGGTCAAGAAAA	182
ATAAAAAAAA	182
TGTTAATGGTGATAGTATGTGTGTAGAT	181
AAAAT	181
CTAAGTGGCTAAAACTTAGGG	180
AACCTAAAAACATATTTTAAGAAA	180
GATTGCAGTGCAATCCTAAT	179
ATGAATACAGGAACCCTAG	179
TTTCTGGTGAGGAA	179
GATCTGTAAACAT	179
ACCACGTCACATGT	179
AGGAGGTAGGGTCAAGAGT	178
GGAAGTGGAAGACAGGGACT	178
ACAAAGTATTGGAGAGCC	177
GGGCTTGGCCCCTCCT	177
TTGGATGTTTAGGTGGACTGAAT	177
ATGAATTGGGTGTCGGACACTCACCAATTTTC	177
CCAACTGCTCTAAGAATTTAGTAAAATGCCAATCAACAC	177
TAATCTAGTCTACAAATTACACAATG	176
TGGATGTTATTTAATTATGTAGTCAAGAACATAATTAC	176
AAGTCCACATTCATACATCCCCAAA	176
AGTGACACGCTCGCCTGAAAG	176
ACATTATCCCACAATAA	176
TTAGGGTTCAGTTGTAA	176
GAGCATATTGTGCAGAAGACTTTGGACCA	176
TTTTGATAAAGAAACAATCATACCCATTATT	175
GAATTGGATTATGG	175
AAATTTTGGA	175
ACTTAAAGTTGCAAATTTATTGAAAC	175
TCCACTACCCAACACCCAATA	175
AGTTAAATGACATTTCAGATTATGGG	175
CATCGCCACCACCGC	175
GCCAACAAATTGCCCCGTTCCT	174
CCTCCTTCTCAATCCTGGAAAAACAAAGCAAATACCAAACAAT	174
CAACCTCTCGCATTTAAAAACCAACAC	174
GGAGGC	174
TTGCAACTCAATATTTC	174
GAGGAAGACAAATTTAGTTTTGT	174
AACAGTGGTAAG	174
TTTAAATTACATGAGCAGTACTCTGCATGGAAAGTCGTAGTCCT	173
GTCACCAGAGCTACTTGTGGAGGG	173
GATATGATTTCCTCCACAACCTGCTCA	173
TGTTTGTAGGAGGGCATTCT	173
TTGTAACTAGCTAA	173
CCAGAACCAAATGAAGGAGTGCTG	173
ATATTAGCATCAGCCTAGTATCTCAATCTCAAGGGATTTA	172
TTGGGAACTTCACCGGC	172
GTGAAATGGAG	172
TCTTGCTTATTTTGTC	172
GCCTCT	172
TCTGCCCCATCGAAGC	171
CTGACATGAAAGGAA	171
CAATTTCTCTGACTAGAAT	171
ACCTATGCT	170
TCTTTCCTCATCTGAATG	170
GCATCACAAGCT	170
AAAAAAAG	170
AGGGATTGGCAATGG	170
CCATTGGCTCAAATTTTCCA	170
TGC	169
GTT	169
AAACGGCACAATAC	169
AATTACATCCTTACT	169
TTTA	169
AAGTTAGGCAATTACATGAA	169
TCACCCAACGCTCTCACCGTTCTC	169
TCTACAAACTCATTTCATTAAA	169
CTGCATCGAGCTCCCCAGCTTTTT	168
TGTCTGTTTTCCCTATTG	168
GAACTCGGCCCTTGAAAAACCCAC	168
TTTTCTGGAGGAACAGCTGTGGAA	168
TATGTATTTCGGTTGTA	168
CACTGGACAAATTCGGCTTCCACG	168
TGCTTTAA	168
TGCGGCCGACCACGTTCTTGTCGCCGCTGATGTGCC	167
TTCTCGTTAAAAGCTC	167
CAA	167
ATCCTCCTCTAATTGACG	167
CCATTGCCATTA	167
TTCAGGTAAGTTTTGATAAGGACTCTTCTAAGAAGGCCACAAT	167
CCGCTGCCTATG	166
AGAAATGTAGTCAGTTCTC	166
GAGTCC	166
ATGCCTCACCAGAGCT	166
TATGACACTGAGGGT	166
CTGACCAAATCCTTGAAATATTTCCAAAATCTGGAATGATTAGAATAGCCAACAATATT	166
ACACAGAGACAGCCAACCCCAAAGACATATT	166
GTATTTCACACTCTT	165
CTCCAAGTGGAAGCAAGAAC	165
TTCACATGGAAATTCCTCACCAGAAATCA	165
CGTTATGCAAACT	165
GGGGTTTTCTGAATT	164
GCCGGAGGAGCCATC	164
AGCTTCTGGATC	164
TTATTTCCAAAATT	163
CCACAGAATCCACCTATTCTC	163
GAAGTGAAGTGAACTGA	163
ATCTGGTAAACCATGGGGT	163
TTTGGTCTTGGGA	163
AAAGACATGCCTCACCAAT	163
TGCACTTTACAGATATT	162
GTGAGACTCCATCGCTATCC	162
AATTTTTTCTCAAATTAA	162
TGTTGTTGCTCTTCATGG	162
AAAAAAATAGG	161
GCAACCAACCGATTTAATCAAAATTTGGATAGGTTATTACTTGTATAATGGCTCTGCA	161
GAATCCCCTCCTACAAACAA	161
TGGTA	161
TTCACTATTGCCC	161
AATGCAAAACTTCTCAGG	160
AACCTACTCACTAAAAAACAAAGCGA	160
TCTTAAAATTAAGTAAAAAATTATG	160
CTTACAAAACAACACAGAT	160
CATATCTCTTGGAAAGGCTAAGATTTCTCTGTGG	160
TGAGTTTGAACTTCATAAGAGT	159
TTTGGGCATGTATGAATGTAGACTT	159
TTTTTG	159
CTTTACTTTTATTCTATCATTCTCCATATCAGTTCGAGTCC	159
ATATAT	159
GAATGCGGCGACGGGGGC	159
GGGCCTGGCCCCTCCT	159
TCTTAAGATTAAGTAAAAAAATATG	159
CTGGAAAATTGATG	159
CAAAAAAAGAGAGTAAACAAA	158
CAAGCTGGGCATTAAGGGAATTTTAGGAC	158
ATCCCGCAGCCATTTAGCG	158
GTGGCTCTATCTCTTACCC	158
CTCTTAACCCTACCTCCTA	158
ATCATACTACGGCTGTACATTAAGAAGAGACCT	158
TAAAAAA	158
AGGACTTAGAACGTAGATAGATTGGAA	158
CTAAATTTAAATAATGTAATGGTA	157
TCCATAAATTCTCTCCCTTTCTGCCTTTCTTCTCACAGGTCTC	157
TTTGCACCAACACTAAAGCCACGC	157
CTTTTGACAGAGAATCCTGAGATGGATG	157
GAAATACAAAACCAGTGAAA	157
AGCAGCAAC	157
AGC	156
TTTTTA	156
GATGGTTGTTAGAAGAAACCTGTCCTTTACA	156
AAGAAAAAG	156
GCATTAGGAGAATGGCCGCT	156
AAAACCTGGGTTTATGGGCAACTATACGTGTTTTGGAAATGCCA	156
TAGAGGATTTTATAACAC	156
GAAAACTTAGAAGTCAGCAACGCATGCA	155
AAAATATTTAAAATTATGTTT	155
CTGAGGCAGTGG	155
ATGACAACAACA	155
CAATTCTACCCATTTCATAT	155
TTGACAGTAATGCTTGCTGAAG	155
AAATTATTCTTCGAT	155
TATTATTCAAATAATCCGC	155
TGTATTGAGGTAAC	155
TTTGTGAGTG	155
AATCTGATACGAATTCGATTATTGAT	155
GACAAACCCCTGACA	155
TCAACAAGATTACAACAGACC	155
ATAATATAGATCAAAAGACAAAACACAGA	154
GTTTAATAGTATCACATATA	154
TAAATCATAAAACCCAAAAAAGCCCCAT	154
GCCAAGTGCCGAGGCGGAG	154
GAGGAAGGAATAACAGTTGAA	153
CATGGATGTGCCCATTTC	153
CACTAATAAAAAGATCTCTTT	153
TTCTACTAATTTTCAGGTATTTACATAACAC	153
CAGAACGGATTCAAGTTGGCGAGATC	153
AAGTATCAGACATCCCTAC	152
CAAAACTCGACCCATTCGACGAAATCCCCT	152
GTAGTCTTACTGAATGTGAGACAA	152
AAACCCCAATTGAGA	152
ACATTTCTGTCTATTC	152
AGTGAAGGGCAAT	152
CCAAATAATGGAGTGCTAGCAGAA	151
GAGGAGGCTGTCGTGGTT	151
AAAGAGGGAGGGCGATGTCGCAATAAGCA	151
CATTCACTTGAGG	151
CTCGTCCCCAGTTCCAAAAGG	151
GATTGAACCCAGCAACAAAACACTAAAGCA	151
CTATGCCTTCTCCTG	150
ATCTTCGGAATCGGAATGAAC	150
AATTTAGAAGCTTTG	150
TGGCGTCACTGCATGTTA	150
GAGCTTCGATGGGGCA	150
AGAATTAGTTATGAAGCAGTTGAAC	150
TTTTTCC	150
AAACATGTTTCTGGAGGTGCTTTATGTAGTGAAAC	150
AAGATCGTCATCTGTG	150
GTTCTTGAGTCCACTTGGAG	150
TTTGTTTGCAGG	150
TTCCTTAGGCGTTGTGCAATT	150
TTCTGTGGCACTGTATTCTCTGGTTCAAGCGAGCTTC	149
TATTCCTCCTCTCCCCAG	149
TCAAGAGCTATACA	149
AAGTTTTTGTGGTCAAGCCATC	149
ATGGATATCATTGT	149
GAACTATAACCATCAACTTG	149
CATGCTCATGCTCTGC	149
TTGTTTGTCTACTCCCTCTTTT	149
TGTGGTGTGACATAA	148
TTTTTTCAAATGTGGAGGAG	148
AAAATAA	148
TGTTAAGCTTACTCCAATGGCTG	148
CTCACTGATTATGAAGAGAAGACTCATC	148
GCAAAGAATAAAATTGCA	148
GCAAGAACTGTGAGCAAGTGTAAGAA	148
CAAAGATATTTCACAGAG	148
TCTCCCAATGCAGCAGCCAT	148
GTGCTCTCCACTCG	148
CCACCTGACGGGGCAGC	148
TACAATGCTGCTTCTTTGGG	147
ATATTA	147
CATAGCTGGAGGCGCAAAAAC	147
CATGTTTAGTGATTA	147
GCTGCAGGTGCAGCG	147
TGCTGAAATAACTCCCTGACAAATTATTCACAGGAATCAATCCCCGATCGC	147
ATCCGTCTTTATATCT	147
ACGTTTTTCTGAGTTT	146
GCAATAGACGAGGAAGCCCT	146
CTTCTTACACTTGCTCACAGTTCTTG	146
AGAATTATACGTAGAAAAGGGTAA	146
AGATTTGAGTGGCATTCTAT	146
CATAAGGAGTAACTTAAATAAGTAATTACAGCCACATCACTCCATTC	146
TTGTATGTTGAAGTACTTGGGA	146
TCTTGCTTTTCC	146
CAATGTTGAAAGAAAAATAAAATCTCT	146
AGACTAAAGACAAGATTC	145
TCTGCTGGCGATGAGACTCT	145
CCTCAACAAACATGCCAT	145
TGATATGAATGTTC	145
GCCGAAAAAGGGTTTGAACTAAAACACAACT	145
ATAACCATCACCTGCACC	145
ATAGCATGGCCAACAAAAAAG	145
CCAAGTAACAAAGTTCCCATT	145
AATCACAAGGACAGGTTGGTGTCG	145
TGTGTCCAACCTGCA	145
CTGGGAGTTTCTGCCAGTCGAGACATTAACCACCAATAAT	145
CCACGATCTGCT	144
TAAAATCATTATTAAATTAA	144
TGTCATACTCTACTGAT	144
ATCCATGATGTATTAAAGCC	144
ATTCTCTGCGCCTCTTTGA	144
TCGTACTGATTAGTTATTATTATACG	144
AATCGGAGATGTTCGGTGGCCCCGAGACA	144
ATCAAAGGACATG	143
ATAAATATTTCAAATAAAACCACACACCAT	143
GGGTTTGTATACTTGCGCACAAAGA	143
AGTAAGGATGTAATT	143
AGTATAATATCTAT	143
AAGAATGTGAAATAC	143
TGGAGGCAGGTCTTT	143
GACTG	143
AAAAACAACAATTTTTAACAATAAACAT	143
TTATCCGTCTCGCTTTTGCACAAGCTTTAAAG	142
TCCAACTAAAATT	142
GGGGATTCCAAGAAACAC	142
CCGTGGTTATGATGACCGTCCCCATGGTGG	142
ACAATCAATCAAAAATTCCAACACAAAACACACTACACAAACCTCAGCCAAAACAT	142
TGGTTTGGTTTACATAACGAT	142
AAAAGAAAAAGAGAGGCAAGG	142
AGCCCCTTTTCAATCACATAACATACCA	142
AAACCGTAAAACG	142
GCCTTTGATGAAAACGCCATCCTTCT	142
ACACACATGAACCCAGTCATGTTG	142
ACTCGGCTTCGGGCCCGACATCCCTGGAGA	142
CACCAGAACCATTATTATCAG	142
GCTTTTCAGCAACAAATTGCTGCT	141
CCTCCACAAGGATAT	141
CAGGCATTCCACCTG	141
GGATGGAAATGG	141
AGATGTACATAACTTACAGGATTAGAACTGGT	141
TTCATTATTAGAGCACAT	141
CGAAGAAGCCGAACG	141
TATGGATCTATGTTCACCACTTAT	141
CTATACCACTTCTAGGAGTTG	141
TAATCTAGTCTACAAATTACACAACG	141
AGCTCCATGGCTGAC	141
CAT	141
CAAATTATTACAGTATAACTGGA	141
AAGCAGAAGAAGAGCTACTGTA	141
GAATTTCTTTTCCA	140
CTTTGTTCTTCAGTTGGCTTGCTTTTGTT	140
TTC	140
TCACTCGACAAACAATATATTGGAGTT	139
AAAACAGAAAACATAAAAGAG	139
TTACATCATAACCAAAAGTAAAAAGGATTTTACTAATAGATTCA	139
ACCTATAAAATTGAT	139
CTTAACCACCCAAGGTAGC	139
TAACAGCGATTTGGAGCGAG	139
GTGCCA	139
TTATACATTCCAGTCAACTAGCTTCT	139
GCTCTATACAGGCCACCA	139
TGATCATATATATGCTTATCAGGGTTTCGATTCGTTTCATGCGATGTGAATAATAATATAATC	139
ATTGGCTGCGGAAACACTGT	138
CTTCATCATCTT	138
CTGCCTAGAGACGAGTATGCTTCTAAAATTGTAAC	138
ATATAATTTAAAAACATTG	138
CTCGCGTGCTTGTCGAGT	138
GGGCCGAGTTCGTGAATTTATAA	138
GTCTGTAAGGGATTT	138
AAAAACGAGGTTAATA	138
TTCTGGTGCTGATAATAATGG	138
CTCTTTCTGCACCGGTTAAAACCTGCAACAAAAATTCTTTCCG	138
AGGGAGGCCCTTGTGCGTGTAGCAGCGTACAAAACC	137
ATCAGAACACTCAT	137
TCGTTTTGTAAAACTTTTCATAAGTTCAGGGATTTTGGG	137
GCATTCAAACGTTAATAATGCAAG	137
CAAATTGACAACCAGCAA	137
TTCCTCCACATGCCTAAGTGGAAACTAAATCGC	137
GAAACATCAAAGTTTCACTACATAAAACACCTCCA	137
CAAAACAAAGCACAGAGAAATCTGATTCTGGTTTA	136
CCGCTG	136
TTATTAGACCACATTTTAA	136
AATCTTGTATGACATGGTTTCCTCTGGAGCACATCAATTGTAGGCT	136
TGTGAATAGTTTATTGATGTTTAGTTT	136
TGGCAAACCCTTGCACTCCAT	136
CTGTAAAGCACAGCTCTCTCCCAACAACCAT	136
GAATTT	136
ACCACGTCACCTAT	136
CATTCCTGCCGAAAGCCCATCACA	136
TCCCCATTTCCA	136
AGGTTGCAGTTAAACGACTGTATATT	136
CAGTTACCTCAACA	136
TTCCACCTCCCAGGA	136
TTCTTTGGAGTTCC	136
GTAGAATGTATTAGAAAAGATCAAGTATAACAACTGCAATTATGAAAAAA	136
ATGGTTACAGTTCCAAGTTG	136
GGAATCCTGGGAGGT	135
ATGGGA	135
AGGAAAGGGGCAATTTGTTGGC	135
TCAGATTTCTCTGGGATTTGTTTTGAAAACCCAGAA	135
TCAGCATCAACTTAATC	135
TGACATTTATCTGGTTTA	135
CCATTCCAC	135
GCATCCATGTTAACGAG	135
AATATTGAACAGTCATCA	135
TACATTTGACACTTCAGCTTTACCCAT	135
CTT	135
AGATAGAAAGACAGAT	135
AGA	135
ACAATGACACAAACAGTC	135
ATATGTACTTA	134
AGTCAAGTCC	134
AGCCGAAGTCGAAGCTACAAC	134
TCTCGCACAACAATT	134
TTCCTTATCAAACCCTGAGAGACAAAA	134
CACAGCCACAAC	134
AAACAGAAAAGTACA	134
CATTAAAATCAACAATATTCCAAAAATATAC	134
TCTTCTTCTAAA	134
TATATATGAACAGT	134
AAGTTGTAAAGAGTTATGCGTCTTGCTTTTGGGT	134
TGTGACTGTTTGCGTCAT	134
ATTGAAGAAGATGAA	134
TCCTCCGCTGCCAAGTAT	134
AATAGTGTTACAA	134
TATATA	134
TTGATATCTGTCAAACTAATCAATT	133
CATTATCCTGTT	133
TCCAGGTTTTGCTGTCTTATCTG	133
ATGAA	133
ACTACGGCTGTACATTAAGAGACCTATCAT	133
TGATCATGTCCTT	133
CATCTTCTTCAATTC	133
GAACCAAAATGGGATGCA	133
AAGCCCGTGAAGTTCCC	133
AAGCATTATTTTTAAAAAGTACAA	133
TTTCATGCCCTTCATT	133
CTGCAGGCTTTTAAGTCTAGTACTGTTGATTGAG	132
CGAACTATTTAAAGCCTATACA	132
CACCCTTGGCCCATGTCCCAGGT	132
AATAAAGTTTAACATGAGGTCAAAAGAGTAACT	132
TCCGATTCAAAGCT	132
GGTATTTAGTTGCAGCTGGAAAGGACCATCT	132
TCATCGTTGCCCCCGTTCTCACCTTGAAGGGTGAAACATGTGAA	132
AAAATCCACAGTAGTAACAT	131
TAGATAATTCAATAGAACATAGTG	131
GGCGTTCATGCATTGAGATTGAGACAACAGACT	131
AA	131
CCGAGTCGGAGT	131
TAGATTCTACAACTGCAGTAG	131
ATCTGCGCCACAGGAGAGAAAAGT	131
GTTCACATTGAAATTCCTCACCAAAAATC	131
GTCTCACATTCAGTAAGACTACTT	131
GCATTTAAGCGTTCTTTGAATCAGAATCAAATGAGGATCAG	131
TGCATAAGGTGTTTGTTAATCAC	131
TCAAAGCTTATAAAT	131
CTAATCTTGTATGACATGGTTTCCTCTGGGCTACATCAATTGTAGG	131
CATTGTTGTTGT	131
TCGGAATCGGAATGAACATCT	131
CACAGC	131
TCTAACCAAAGACATGCAACTAGAAGTATAGAA	131
TGTGTTGATCACTAACGTGTGTGGGATATGATTTAGG	130
TATAAACCACCAGGGCAGTCAGTATTTGAGTG	130
ACAAGAATAACTATAAATA	130
TATTAGCATACTCTTTCTTGCTGAT	130
TGACAAGTAA	130
TGCAGTCGGTCTAT	130
AGG	130
ATCCTGTAAAAACCTAACAAGCA	130
CATACTAGACCCTCCTGTCGTTGTCGTGGACAGAGTTCAAC	130
CTGCTGTAATATTTTGTAGCTGGGTTCAAT	130
TGATGATTGATGTTGCAG	130
CGCTGCCCCTCTCTG	130
CTCAACAATGTAGACTTCACT	130
GCTTCT	130
AGAACACTCTCATTGAATTTGTCGTAGGAGAAG	129
CTGGTGCTGTTGGC	129
TAGCAACCTACATGCAC	129
TTTAAATCACATGAGCAATACTCTGCATGGAAAGTCTTATTCCT	129
ACCTTGACACTCCAAC	129
TTCACCTTCTACCTCC	129
CCTCCG	129
TTATGGTCGATCTATTATATG	129
AGTTCACCATCATTGCATCGGTT	129
TCATAGATAGTTATAGCTGGGTGGA	129
ACAATCAATCAAAAATTCCAACACAAAACACACTACACAAACCTCAGCCAAAATAT	129
GGCCGGCTATGATCTCGACTCAA	129
ATCATTCATTTGTATTAGAACC	129
ACATCACCAAGCTACAGCCCC	129
TGTTGAAACACAAGTGGTCTG	128
TGGGACAGGTGGTGTGGGTGCTTGTGTGATAATCAATGGGGAT	128
CACTGGCAAAGACTG	128
GAAGAGTCTCATCACCAGCA	128
GCGCCAGTACAGAAA	128
ACACCCAATTCATGAAAATTGCCGAGTCTCCG	128
CCAACTTGGTACTAAAATTCCCTCAATGC	128
GAAAATTCATCGTGTGTATGTATGGGTGA	128
AGAAACCAAACCCTAAAACACACA	128
TGAAACCCTAGATCCCC	128
CTTTTAAAAATCTAAGAAATG	128
GTACTATGACGAGAATCAGCC	128
GTAGATTTGCAGTACCTGTA	128
GTGGACAGGAGTGGCTAATGGTGGAGGAGAATTAGCGGA	128
TCAACAGCACTGGGCTCATATGTG	128
TACTGCACATGTTTATCA	128
TTGGCACGAAG	128
GAATTTGCAGAATTCAGAAGTTAAACAATTGCGTTTCA	127
ATGCTGAGACTAAGTTC	127
CTTAGCAGGGGTATCTATTCTGCCAATCACCCAGGA	127
CTGTTTCCATTATCGTGTTT	127
ACTCTTCGCAGTGACTGAACCGAA	127
ATACCAAAAAGCTTATTTATAAAATAC	127
TCTTTTGCCCTTTTCTTTTTC	127
CTTTGTTTCGCATGAGAA	127
GCCACA	127
GCAGCATCTTCGTACCTCAGT	126
AAAATGATTAATGTGACAGATACC	126
GAATTACACTGCAACTTGATTT	126
CTCTTTGTGCACAAGTATACAAACC	126
CAACGCTAATTAATGAGCTGAATGCCAA	126
GAAAGGAGAGGGTGAGGCGAGCGGA	126
ATTTGATTGTTGTAATTC	126
GGGACAGAGAGAAATAATAAA	126
AGTGGTGGTTTTCGC	126
TCCTTCCTCAGACTTCAGACAA	126
ACTCTTTGTGTGAAGG	126
TTATGAATGTTAGTTTTCCTCA	126
CTCCACCACATGGACCTGT	126
CAATGGTGGAAAAATTGAGC	126
ACAAAATGTATCTGCATTAGTTGCTAACACAGTTTG	125
AGGAACCTTATCGGTGAAAT	125
ACAGACACATAAGTGTATACGACTGATCGGAGGAAATCCGACATA	125
AATCAAAATTGCAAATTTTGG	125
AATTTCGTGTTAGCTC	125
CGTGGCTTCAATGGTGGTACAAAG	125
TTGCCA	125
AGTGTGGAAAAGGAGATG	125
ATCCTACTTCACACAATTATGAAGTCT	125
AATCAACAGTATGGATTTCTAAGA	125
AAAAAAAT	125
TCAGCTACAAGAGACTGGCAAGTTTA	125
CTACACCTGTATG	125
TGGCAATAGGTATGTTA	125
CACACATTTTCGATT	124
GTTTAGG	124
AGAAAACTTTGA	124
AAAATA	124
TTTCTTTCCAATTCTACCCATTCCATG	124
GAAACGCTAAAGTAGGGATGAGGAAAGGGGTGTAG	124
TGGAAACCCCAAATTTTGGGCGCCGCA	124
CACCACTATGCATTTGAATGCCACTT	124
CAGGGCAGCCTACAAAGTT	124
CATCCAAATGTGGCATATACCTTGT	124
GATTGGGTTCTCAACTCAAAG	124
GTCAGAAACCTTTGTTATTT	124
CTGCTAACGTGCTTGTTCTTTCG	124
TTCTTTCTCAACCCGTTCACG	124
AGAGAAGAGCTCAGAG	124
ATAAACAAAATTATTCC	124
AAAGATCCTCACAGC	123
ACGATTTCTGGTGAGGAATTCCATGTGA	123
GACGATTTCTGGTGAGGAATTCCATGTGAACGATTTCTGGT	123
CTATGCTGATTATGTTACAGCCCATCT	123
TATTTGTGAAGTTGGCAACTGCATC	123
TGTGCTCTACCCA	123
TAAAAAAAAACCATTTTTAACAATAAACA	123
CCTTGTCCTAATTGTGATCCTGTTGCCAGT	123
CAATGAAAACCCAAACTC	123
TTGGGAGATGAATTCTGCACTCCCCTTATTGCCCAAT	123
CATCGCTCTCTCCCC	123
ATGTAAAAGTAGAATACTAGGGCAAATTTGATCACCGAAA	123
TTCCTGCCTCTGCCACAACCT	123
TTTAAATTACATGAGCAGTACTCTACATGGAAAGTCTTAGTCCT	123
CTTTCTGTACGGGCG	122
CACGACCCCTTTCACCATCCCTAC	122
GTCTGAAACCGGAGAAAGGATT	122
AAATGCTTTTATATATTTTTGAAAGTGTAAAATATCACAAAGA	122
GTTGAAAAGATTGGACTCAGGAATAACTTGGCGAGG	122
TTTTGGACACCATTCTATTTAATTTCTAAACGAGGGTTTTAT	122
ATCACAACAAAATTTACTCAAGG	122
AACTATCAAATAAA	122
CAGTGGTAAGAA	122
AATAACTCCCAAACACAAAT	122
TAACCAATGAAATAACAGTGAAC	122
TTGCTGCAATATTGGAGTTC	122
CCATAGAAGACCTCTACTTACATAAGTCAGCATGATGT	122
TTGGATAGTAAACTGATGGATGTTT	121
CCGCCT	121
AAATATATTTAATATTAA	121
AATTGCTTATAGAAGTTG	121
TCATGTTTTAGACTCATGAATGTTCATTCAAATGAAATTT	121
CATCTGTGTGTAGGAGCTGCTGGTGATCCA	121
TCCTCACATCCCCCCATATCC	121
GGAGTTACAGTTTTATAATAT	121
TCAGATTTCTCTGTGCTTTGTTTTGTAAACCAGAA	121
GTATCAAATTTACAG	121
TGTTCCCATATAAACAATGATTTTGTTC	121
ATTTATAATGGTAAAGTAAGACCAGAGAGCCCCCAC	121
CAATTAAACTATAAACAAAA	120
AATCAGAAATTGCGG	120
TAATTAGAAACCAAAATA	120
GAGATATTTTCA	120
TCTTAAGATTAAGTGAAAATTTATG	120
AAACATAATTTTAAATAGTTT	120
GCATCGCTAAACTGCCAAAAAA	120
CAAGTCGATAGACTTCTTATTGAGCTTAATT	120
TTTCTGGTGTAACTGCCAGAATT	120
GCTACCAGATTTCCCTTGGCG	120
TCTTTGTCTCTT	120
AAATCAATAGCTGCAAAAAT	120
ACATTTCATTTGCATTT	120
AACACAAAATTGGAA	120
AAAAAATA	120
GAGCTATCGGTTTAATTTCTGAGGTA	120
ATTGTTGAGAGTGAAGTCTAC	120
AGTCCTCAGGAAG	120
TGATAACTGTTCAATATT	120
ATTGATTATCACACAAGCACCCACACCACCAGTCCCAATCCCA	120
GCATCAGAAGCT	120
TGAGCGTTGATGCGTTT	119
CAAAGAAGCAGCACTGTACC	119
ACACTTGGAGAAATGAGCAATGCCAAAAAGC	119
AGCGAATGCGTGGCAGAGGAAAAC	119
TTTTTTA	119
ATCATTGTTCTCGAATTCAGTACCATTTTCTCCCAAATCCACCCCGTT	119
TTTTCGCTTGAATTTGCAACAGCAACCACTCTAAGGAAGAA	119
CGATGGCTCCTCCGG	119
CTGATCCAGAAG	119
GACCAGGCTCAGGTGGCA	119
GAGCAAACCTTCGAACTCAATCCCTGAATTGGTAACTC	119
AAAGGAAATAT	118
GCGAGATTGAGAC	118
ATAGTTATTATCAGGGAGGG	118
CCAACTTCGTG	118
AAATGATGAACTCGGCCCTTGAA	118
AAGTGGTTCACCCACTGCACACAGA	118
TCCTCCATATTGGATCACAGAAGGCAGAAT	118
AACCCAACAGCAAT	118
AGCACAAATCTCCACCCA	118
GGATTCGGTCACTC	118
CATCTCTATAATCTCTGTA	118
GTTTCTGGTTCACAGTTAGCAAGCCCTCCATGCCG	118
ATAAAA	118
ATATATCCGTGAAGC	118
TATCCTCAACCAAACTAAAC	118
TCCTGTCTGTCCGAGACAAGCAATCAA	118
TATCTTTTTTGTTGGCCATGC	118
CACCAAATTCAAATCTCAA	118
TGAATCAATCTTCATA	118
GAGAAACCAGATCACAGGGACCCA	118
TTCCCGTTAGACTG	118
TTAGCCTACAATTGATGCAGCCCAAAGGAAACAATGTCAAACAAAA	118
TAATAT	118
TATACTGCGTAAGGCCAC	118
GAAGATAAATGTTTGTCTTTTTGCAGGGTCTCGGCTTAGT	118
GAATCTGTCATT	118
AAACAACACACCCTAATC	118
TCCACTCCGCTAATTCTCCTCCACCATTAGCCACTCCTA	118
CCAAACTGAGGAGTGGTGCTCAAC	117
AACCACTCACAACTAATTCTGTTC	117
CTGGG	117
AAGGAGTAAATC	117
TCTGTCCCTACTGT	117
GCTTTAAT	117
GACGTGGTACAGGT	117
AGGAAATTTCAAGAGTAATTCCTTCTATATTTTTGC	117
AATAAA	117
AAGGCCGAGGAG	117
AGTGTCATAAGACCAATTGCGC	117
TATTATTGATCA	117
AGGC	117
TTTGAGGGGATTTCATCAAATGGGTCGAGT	117
GTGTTGAGGTATACATTTGTATGCC	117
TGAATTCG	117
TCCTAAGAAATTCTGCAT	117
TAAAAA	117
GGAAAGTTTTGATATTCTTCG	116
CTTAAATGTCCATATTGAATAAGGAGACCTTGCCA	116
TAATATTGGTAAGTT	116
GGAAGATTCCAAAAGC	116
GTTGGACAATTTGATTG	116
CAACATTTTATGGTTTTCTCAAATCAAATGT	116
CCGCCAAGGCATCGTC	116
TATTACTATTTACTCACG	116
AGGAAC	116
AATAAAACGAAGCACAAAAGTCATTCATAAGA	116
GATTGTTATTGGGATAATTAATCATCATGAATA	116
CTCCTT	116
GAGGTGAAAACTG	116
GAGCTCGATGAAAAAGCTGGG	116
TCCGCCATGGATGGGATTCGTGGTGGT	116
AATCATAGGAAGAGAGAGAAA	115
AGGAGTGGCAGAAACGG	115
GGAACTCCAAAGAA	115
TTGAGTACGGAGAATAGAAGGG	115
AATTAGAACTTGG	115
AACCCCAGTGCCACCTGCA	115
TGTACTGGCCATCATTGAGCCCA	115
AAATCTAAACCTAATTAG	115
AGATGACAGTGACCTTGCTCTAATA	115
TGCCTTAACTTCTGC	115
TTCAGGAGAAGATCACGCCAG	115
TGAAATTGGTCTTGAGACT	115
TTTCAAGAATTATT	115
CAGAACGGCTTCAAGTTGGCGAGATC	115
ACGATTTCTGGTGAAGAATTTCCATGTGA	115
TTTATATTTCC	115
TAATAGCAATTTAGGATTTCGAACCTACTGGCCAATACGATAC	115
TGCTACACTAACTACTCCAAATCTTGAAAA	114
TAGCACACAATATCAAGGAGACAACATCTCTTATATA	114
AGCACCCGGTACATAACTAAAAATA	114
TAAGGAGCTACCTTTCCCTTT	114
GGTGGCTGCCA	114
ATTTTTT	114
TTCAGAGCAGCAGAGTTCTGGTTGGAG	114
TGGCGGAGGAGGCGA	114
TGCTGTTGCGGT	114
AGAAGG	114
ACACACGTTAGTGATCA	114
TTAACATATCCAAACGCAAATTTCAAATATATAATAATTGATA	114
TGCATTACTAAATAATACTTTCT	114
GAAAGTCGGTGATGA	114
AAATAAATAAAAAAACA	114
AATAAAATGATATTGAAT	114
AAGAGACAAAGA	114
TGCTGGCGATGAGACTCTTC	113
CTATAGCCTATTTCACA	113
GCTTTACAGACTGGTCAATGAAA	113
AGCCAACCACCGCTGAAATGGTGCAAGTGG	113
TAACTCTACTAGCACTTTTATTATTGC	113
TCTGATCTGTAACTGCCTTCTGTACATTGT	113
GTGAGAGTGATAGTTTATAAATTGTGTGCATTCTGCTCCTTCA	113
CTGTACATCCCACCTATGAGTAGACCACAAT	113
CTTGTTAGGTTTTCACAAGATTG	113
CAGCAAGAAATTTCGGCCTC	113
TCAATGACAGAT	113
GGACCAAGAAGGTAGATGGAAAGAACA	113
CAAGCACGCAGATCTCCAC	113
TTAAATTCTCTATCTTACATGTTA	113
TGGTCTAGTATGTCTGCGAGATTGGTTGTCTCTGTGTGGTAGGGTGTT	113
AATATACGATGAAAAT	113
GCCTGCAATACCATGGGAGTGTTA	113
TCTTTCCGGTTCCTTTCACTGTCTTTCCGGCCGTAA	113
ATGGCAGCATGTGATTAGGGTTGA	112
GAATTAGAAGAA	112
AGTGATAGTGGA	112
AAACTTGATGGCTAAACCACAA	112
ATGATTTACCTATAAGAATACA	112
TTCAAATCAATTTTCAAC	112
GAG	112
CAATTC	112
CTTTTGTCAAGG	112
GACTCTTTGCCAAATATGCCTGCTATATGATGCTATGG	112
CTCCTCTCCCCAAAATCT	112
ACAAATTATAATAACATACCAAAT	112
ACTAGC	112
TAACAACAAAACCC	112
CAGATGCAGAGGAAACAGGTCAA	112
AAACCCT	112
GGAATTACTGATGGGTTATAACTGTTAGCTGTATTTTTG	112
ACTCAGAGAGACGAACAGTT	112
CTGGTGTTCACGATGCCA	112
GAAACTTAACTAAATCCTATTTAATG	112
TGGCTTTAATACATCATGGA	112
TTGATTACCCTGGCCAAAATTGGG	112
TAAATGCATTAGGGTAAGAATTACGTTAAGA	112
AAACCCTCATCAATCCATTAATTTACTGTACAT	111
AGGGCCACATGGCTCACCTCCTTCTCCGTGGGATAGC	111
ACATACACTATTACATATCAGTCATATACAGCATA	111
AAATATGTGCTTAAGAATGGTAAT	111
TCGGAG	111
TTGTTTCTGGATCAGAGGACATGA	111
TTGCTAACTTCTAAGTTTTCAGCAAGCA	111
CCAAAACATCCTTGAAATCTGG	111
GAAACCCTAGATATGCAC	111
AAAATACAGCTAACAGTTATAACACACAAGTAATTCCCA	111
GCCGAGTGCCGAGGCGGAG	111
AACTCCAGGCTCTTTGGAAAAACCTTGCAA	111
TGGATTAATAAATGGGCAATTGTACC	111
GGCACGGGAGGGAGAGACCGTCGTGCCCGGT	111
TTTCATTTCAATGCAATG	111
AGTTAAGCAGAGAAAAAGCATTCCCATGGAAAGTCTTATTCCTTTTAAAATCTCAG	111
ATCTACAATAGACATAAAAAT	111
TGTTGTTGTTGCCGCTGT	111
ATACCAAATCCAACTCACTCCAACT	111
GAATGGAATATGTTTGGTTTAGGCTGAGGGGC	110
TCTGCTGGCGATGAAACTCT	110
AGAGAAGTAATGCTGGAAGCAGT	110
TATATATAATAATATATG	110
TATGAACGCAGTTCTT	110
CATGGGTAGAGCA	110
ATCATTCACATTTGGTACAAGTAATT	110
AGGAACAATGCCAGGTGA	110
GTTTGTTACACTCTACAT	110
AAGGAGAGAAAAATAATG	110
TAGCATCAGCCTAGTATCTCAATCTCAAGGGATTTAATAT	110
TGAATCGCAATTAATGAAAAAT	110
TGCAGATTACACTTTAATTTCCTTGTTC	110
CCAAATTGGGCAATAAGGGGAGTGCAGAATTCATCTC	110
TTGCCCATACCCAGGCTGAGAGGATAAATT	110
TTGGAGAATTGTATGTGGGTGCTCAACAAACCATG	110
GAAGAGTCTCATCGCCAACA	110
AAAACTATATATAAAAGCCGATCACC	110
TCTTAAGACATAAATTTTCACTTAA	110
TATAGTTACTCCTCAGGCCCCGACACCTAGGTCAAAGAAG	110
CAATCTCATCTAAACAACTTCAC	110
GCGATAGATGGACTGCA	110
CTGCAAACATACAAGAATAACTATAAATAAACAAAAGCAATATA	110
CTGATTCTACACATGTCAATGGGG	109
GCAGAAGTTAAAGCA	109
ACATTTTGACTGCTGAATTCTGGTATTCCACTCTAATCTGATGG	109
CTTTCCAATCTATCTACGTTCTAAGTC	109
CAATAATATAAAATAACATAAAAAGTCATAAGAAGCTCTTATAACCAAGGAGATTCTTGAAGTGGAGTAG	109
GATCAAGAATATGGA	109
TTCATTCTCTAGGGTTTCATT	109
CTACTGTAGCAGACCGTGGAGAAGAGAA	109
ATGTCACTCTGCTGCAACTCTA	109
ACAACTATTCTGAGAAA	109
CTGCCTGCTTGAATCTCATCA	109
TTGTTTTTCATTTAAAAGTGAA	109
CACAGATGTGGATCACCAGCAGCTCCTACA	109
AAATAAA	109
TATCAAATGCTTTTCTC	109
GAAGAAGATCAAAACTTTCCC	109
AAATTAAAGAAAAAATAAGTGTC	109
CTCAAGACTCAAACCTTTACCAACACCGAGTG	109
CCAACTGGTCTAAGAATTTAGTAAAATGTCAATCAACAC	109
GTTCACATGGAAATTCATCACCAGAAATC	109
CCATATTATAAAACTGCAACT	109
CAGCAACAACAACAG	108
GGAGATGCAGAGGGACAATGAACGGC	108
AAATAA	108
CACTAAGTTCAATTGAATTATCTA	108
CATGATATTATGC	108
TTTGATGGAAAAGTGGGAGGGTGAAGTAACATGAGA	108
TTTGAAGCGAGGATGCCTGT	108
CTGTTCCTCCAGAAAATCCCACAC	108
ATGTGCTCTAATAATGAA	108
ACTCCG	108
CATGGTTGATCT	108
GCTCCCCATTTTCTATATGACCCAATCATATAGGGG	108
TATATATATAAAGTTCTAACCACTTACC	108
CATAATCTGAAATGCCATTCAACTCC	108
AATAGTGATGTG	108
TCATATAGTGTTTTGGGAGAATCT	108
ACTTCTACTACGACTCCGAACACGTCTAGG	108
TAGTTCCCCGCAATAAATATATCCAC	108
GGGCTA	108
AGGGCTTCCTCGCTCATTGC	108
AGGATC	108
TTTGCCAGAGCTAA	108
GGAGAGAGAGGGT	108
AGGACAGATAGAGA	108
GACAATGCCTTCGCGG	108
GAATTATAGGCTGATGA	107
CCATATTATAAAACTATAACT	107
CCATAACATGCAGTGACG	107
GGGTGGACGGATTGG	107
ATGCTTCTCTCTGGTTCATCGTTACAACATGGGC	107
TCAGAGTTTCTCAAACATGTAAAT	107
TCTTCTTCCTGT	107
GACTCG	107
GCGAAAGAACAAGCAAGTTAGCA	107
GTATCTCCAGAAACATTTCTTGGGGACGGATAC	107
ACATCAAATAGCA	107
TTTTTGTAATGGT	107
TGAGTGGAATGTCGACCC	107
TCATTAATTCAATTCCGCAGGTCTTGCAATGGTACTTGCGGGT	107
TTTAAATTACATGAGCAATACTCTGCATGGAAAGTCTTATTCCT	107
TTCTTCAACTGCTCCAAACACAAT	107
ATACAGGTGTAGC	106
AAACCAAACTAAAATTCATAACGGAG	106
CTTCCCATG	106
TTACAACAATCAAATCATC	106
ATTGAGGCAGCACATGTT	106
GGACCCTCGGCGTAT	106
GTCTGTGGTCCCAACCCCAATCCATGAACGCCA	106
AGCCATTAAAGTAAGCTTAACAC	106
GGTGGAATG	106
ATTCGCTCACAGAAAAACCAAATCCCT	106
TATAAAGAACAGTGG	106
AAAACACCCATCACTTCACTACCCA	105
ATATTCAACAGTATGGATTTCTAAGAAATCACAATCTACATCT	105
ATATTGAAACTGTTCTGTTC	105
TGATGG	105
TCGAAT	105
GAATCGAAAAGGTGT	105
ACAGTAGGATGTACAGAAGATATGA	105
CATTCATGTGGAAAGCCCATCACA	105
AAGAAATTTAGCAAAAGAAACAAAAGA	105
ACTATTTTGTAAC	105
AGTGAT	105
CCATCAGATTAGAGCGGAATACCAGAATTCAGCAGTCAAAATGT	105
TTGCCGCTGTTGTTGTG	105
TTAACATGTTATACATAC	105
CCAACCAGTTGGGTGAAAGAGACGAAGCCAT	105
TAAATGTTGTTCAGGTACACTTGC	105
AGAAGCTCGCATGAACACAGAAAAATGCCACAGA	105
TAAATATTAAAAAGAATAAATGATT	105
CAAAAAAATTGTAGCAAAGAAGTTCAGAGGGGTTTGAAAGCTCTGG	105
CCTTGAGTTTCCTAACAAATACCA	105
TTTGGTTCAAATACCTCTCCTTCA	105
TGTATGTGCACGTTGATTATCAAAGG	105
CGTGTTTCTTGGAATCCC	104
GCTCTTTGGCCAAATGGGTAGAATTCCCAG	104
AAAAATAAAAT	104
TATAATAATAACGAATCAATACGACG	104
TTTCATAACCCTGCCAATATGAAAATCCCC	104
TTATTTT	104
GACGATCTTCACAGAT	104
TCATCTCCTTTTCCACAC	104
ATTTCATCAAAAAGCA	104
GTTCACATGGAAATTCCTCAACAGAAATC	104
TTTGCTTCAACTTTCTTACATTTCATCACCAG	104
ACACAGTTCAACCT	104
GCAGGCAAGCAA	104
ATATGTTTCTCCAATTTG	104
TAAATTATAAAACCCAAAAAAGCCCCAT	104
TGAGGAGTGGGTATTAGATAACCACATTTGTCTTCCCTT	104
ATAGCTTGAAGTTCAGTTCCAAATACCTGAG	104
ACGATTTCTAGTGAGGAATTTCCATGTGA	104
TTAAATAAAAATATATC	104
AGCTTTCAACGAGAAG	104
ATCGACACCATACCTACCTAACCCACTG	104
AAGAAGAAAAAAGCGCA	104
GTAGAATGTATTAGAAAAGATCAAGTATAACAACTACAATTATGAAAAAA	104
TGCCCTACACCCGTGTCTTTGTGCA	104
AGAAGAATTGCAGGTCGGTTTAATCTC	103
AGCAGCAGAGATAATTTAGTTGC	103
CCT	103
ATAAAGTCCCGAAGCCACCAGGATT	103
AATAAATAACATCAAAAAACA	103
TCTGCCACCTGAACCTGG	103
CTTATGGGATAAAGTGTATGA	103
TTAACAATCTACACACATACTATCACCA	103
CATTCGCCCCCACCCCCG	103
AACGACCCGCCCG	103
CAACCTTTCATTCTTT	103
CTGCAATATACTCATAAACCATAAATAAATTA	103
TAGCCC	103
ATAATAGAGGATTATTCGA	103
AATACACGGCAATCGACCTGGATATTCTGA	103
AATGGGTAAAGCTGAAGTGTCAAATGT	103
CCCAATTTTGGCAAGGGTAATCAA	103
CACAAACTCGGCCCTTATAAATC	103
ATAGAATGCCACTCAAATCT	103
TTTGTACGCTGCTACACCCACAAGAGCCTCCCTGGT	103
TGTTGCCGCTGTTGATGG	103
ACCATAACCATGAACACC	103
TACATTTTCGCTGAACAAATTTGCACTACTATCCTACTTT	103
TCAAAGAGACACACCATCTAAAA	103
TTATTGATTAATGTTAATCTAA	103
AGTTGTCAAGAGGCGTACCAAGTTCGG	103
ATGAAT	103
TTCCAATTCTACCCATTCCA	103
AACACGACATACAAATGTATACCTC	102
TTATTGCGAAAAAATAGATACACAATGCTTACAAC	102
AGAGAAAAAAAAC	102
AAAATAATAATGAACACA	102
TTAGTTATGAGTGGTTAAACAGAA	102
GTCTCAGCGTTAATTTCCTTCCAAGTTGCAA	102
CTGC	102
GAT	102
TCCACTTGC	102
GTCCTACAGGGCCAACTTGAAACTTGCA	102
AGAAAGCAGGCATGAAGAAGTTATTAACAGGCTAGGTTGGACTG	102
TTCTCCTTCACACGATCCCTGAGATCC	102
TGGACC	102
TTAGTTATGAGTGGTTGAACAGAA	102
ATATATATAAAGTGCAA	102
TCCTCGCTTAAATCTCC	102
TCTTTTGTTTATATGCAGAATTT	102
TTAATATTCCTCAACTGAAATTCACATAAATTC	102
CTATAAAATTTCCGAAATCTACACTACAGAGTTATTCATATATT	102
TCTCTCTTTGCTACAGGATCCCATGTCTTGAATCTCCCTGTTACT	102
AACAGTAGGGACAG	102
TCATGTGAAGAGAAGTTT	102
TGTGGCTCGCCAATACTT	102
ACAAGATGAAATGTCCACATCAGCATCATGAAGT	102
TTTATT	102
AACGTTGGCGGCAGCAAC	102
TAACATACATATTCCCA	102
ACGATTTCTGGGGAGGAATTTCAATGTGA	102
AGAACTCAAATATTGCAGCA	102
ATCTCATGTCACTTAACCCTCACACTTTTCCACCAA	101
CAGAAAATCCAAGTCGATTGCCATATATTT	101
ACACCGGTGGTCACATAGAAGGAGGCGGCGGCTATGAAG	101
TTCATCTTC	101
TGATATTAATACATTAATCGCACAAATCTAACAACTTAGTACTGGA	101
ATATATATAATTCA	101
TACAATGATATCCA	101
GTGTTAAGCTGCAGCTGTCC	101
AATAAAAATAAAATGTGAAGGA	101
ATACAACCAAATACTGACTACCCCCGTGGTTT	101
TTAGGCAGGTTTGCCTGTCTCA	101
GAGTTCTGAAGTTGCCTGAT	101
TTGTTCAGAAGTCCTGGGAAGGCCA	101
AATATTCTATCCCACCCCA	101
CTTATCTTACTCC	101
AACCCTA	101
GAAATTTCAGAGAGTAATTCCTTCTATATTTTTGCAG	101
ACCATAGGAGCTAGCA	101
TCAGTCACAAGAACAAGAATGGAGAGAAAGGCA	101
TTCACATGGAAATTCATCACCAGAAATCT	101
CAACAGCAAACC	101
TGGCGATAACGTAGGGCCCCTGCTCCTGAAGAAATAGAACT	101
AGAACAAAAGCAAGCCAACTAAAGAACAA	100
GGGAGAAAGTTGCAGGTAAAATA	100
TTTACAATTTTCTTTCTCGA	100
CATAAGAGTTGCAAATTTTTTT	100
GAGATTATCATCTAGATTCGAA	100
GAAATGGGCATCACCATTCAA	100
TCAATAAAAAACGCAG	100
GAAGCAACCAAT	100
TACAAATCTCCTCCCAACCCAACACTATCTCCGCCTTTC	100
AAACGGAGGACG	100
CTGCCT	100
ATCAGAAACCCTAAAAGGTTCATATCTAA	100
CTCTGATCCAGAAACAATCATCTC	100
TTGTTGTTGCTCTTCAGG	100
GCCCTTTTGCACAGACATATACCACAGAACTTCG	100
AATCAAATTGTCCAACC	100
GGAAAGAATTTTTGTTGCAGGTCTTAACCGGTGCAGAAAGAGC	100
CCATTTCCTACAATTTCC	100
CTCATGGGCAAACAGTAT	100
AGTTCAAATCCCTAAAAGGAACCTGAACAAGATACCACTAAAC	100
GTGGGCGAATTAGA	100
TCAATCTCACTAAATAC	99
TCCAAGTATAAGCATTGGTTTACACCTGG	99
CATAATTCAACAAACCACAATAAAAAAACTTCACAATA	99
TCGTCACCGTGA	99
GTGATTGAAGAAGGCTTGGGATGTTAT	99
TTGTTATTTCAGTGAGGATAGAA	99
CTGCTGTTG	99
CGAAACCTAATATTTCCTGACAAAGGAGCCCTT	99
TAGCTCTGGTGACGCA	99
GACACTTATTTTTTCTTTAATTT	99
AAAATAACTTAAAATTA	99
CACGAACTCAGCCCCTATAAATC	99
TACATAACTAATGGCCATTCAATACAAAAGCCCTC	99
GATTGGTGGGTTTTTGACAGCACAGGGCATTGGTAGACTTTTA	99
TGTTGGAGTGTCAAGG	99
GGAACA	99
AATTCAGGCTATGGTTCTATGACAAACTAC	99
TTTTCCCTCATGTGGCGCAGATAC	99
CTTCTGGATGACAAGATAAGAGATACAGTGGCCATTCTTT	99
AAGTGACATTCAAATGCATAGTGGTG	99
TCCCCCTCGGCCTCACCG	99
GGGTGATATGCTGC	99
AAACCTATCTCAATGTGTTGTAAATGGATTAGAATACCT	99
TAATACACGCTCAGAAGATTCAACCCTC	99
ACAAAAATTAGGGTTCCGTAACATTCTCTAAAGAA	99
AGGGAGGCTCTTGTGACGTGTAGCAGCGTACAAAACC	99
TGTTGTTGCCACTGTTGA	99
TCTTTTTTGCTGCGATCTGTCTCCTCAGCAAATTTCCGATTTTGT	99
ACTTCTACTGCGACTCCGAACACGTCTAGG	98
GAGTCTGAAACCGGAGAAAGGA	98
AAAAATA	98
AAGCGGAGAACACAAATCCATAAT	98
AAGTATCTAAAGATCTACATTTG	98
ATAAATTAAAATGAAACCT	98
GTCAGCCATGGAGCT	98
TGCCGTTGCTGCTAC	98
GTTAATTGATCTTCTTT	98
AAAGAGCGAGGGCGATGTTGCAATGAGCA	98
CTGGAATTTCAGGTGGTA	98
CGTAGGCGGAAATACGATGACAGC	98
CAGTAAGTCTATAAGTCTTCTCGTTG	98
CAACTTCAGCAAGCATTACTGC	98
ATACATGATAGATGAAACTGTCATAATTTTAGAACACTATCTGTTG	98
AACACTACACCATGTT	98
TGTGGAAAGCGGAAGAAGAATG	98
CCTATCAAAAATGGGGGTAGAAAAGG	98
TGCCGAAAGTTGTCTGCAATACTATGTCACTGCTCAAGGTATCAGTTCAGT	98
TCCAATTATACTGTAATAATTTG	98
AAAAGTTAATCACCCTTATAA	98
ACAAAGAAATTTCATTAATCTG	98
ATATTAAATTTACAATATTACAAATACCCTACCATAT	98
TTTCAGTTATGTTAAGTAAGAATGAAGTTGTCAG	98
AGGTTTCACAACTCTTTAGACACCTCAAGACTT	98
CTTTACCCCTTTACA	98
CCTGGGCTTGTTCTAGGGTTTGATTCC	98
TTCATCTCGCTGTGC	98
TAATCAGCAAGAAAGAGTATGCTAA	98
TTTTCTCAGAATAGTTGTCATCCTCAATACTTG	98
GCTGCATGCAATGAACGTA	98
TAGGGACATTGAGTGAGGCACTCAACAGAGGCAGCCAACCCATGG	98
GCTGTTGTTGTTGCTCTT	98
CCTTCAACTGATTTAGTGTTGTCTCCAAACCTGCTTTTTCTGTTTGAGCAG	98
TTCTTTGACAGTGGTAGTTCAGATCCTCTTGATTGT	98
AGTCTCTGCGAAGAGTCTCATCGCCAGCAGGC	97
TTTATCAACGATATTAAT	97
GACTGCCTGCTGGCGATGA	97
TGGTCCCATGATATAGACGT	97
TCTCTTCTCCTACGACAAATTCAATGAGAGTGG	97
AAATTTCTTAGTAATTCTA	97
ACAATTTAAGAGTTGACCACTTTCAAAGA	97
ATATGAAGTTAAATTTATATATAGGGATTGAGGGTA	97
ATCATGTAAAG	97
AACTAACCAAATAAACT	97
ATTCAGTGATTAGCTTGTCATGCCTAGTTCTGCATAATCAGCAATT	97
TTATGATAACCAAATCAT	97
TATT	97
ATGAGGTCTGAGTTTTCCAATTTTGTGTT	97
GTTCTTCTTAATTCTGTCTTGA	97
ATTCCCGTAAGATAAACT	97
CTTAAAATATGCTTTT	97
TGACCGGCAACAGGCTTACCAG	97
CCCTTCAACAACCCAATGAAC	97
ACTTCTTTGACCTAGGTGTCGGGGCCTGAGGAGTAACAAT	97
GGATTATGAAATATTCCAAAACCCTTT	97
TTGCAATAGCCACGATTCATATAACA	97
TTTGGTTTACATAACGATTGG	97
TGACTGAATGCCTTCGAATGGAGGATTGTACAC	97
GATACACTTTTTAATATATTTTTCAGGGGAGAAAAAAACCGA	97
CCATACGCCGAGGGT	96
GCTAGCTCCTATGGTT	96
ATCAATAATCGAATTCGTATCAGATT	96
TTCTACTGTCCAGCTTCCT	96
ACCACGGTGCCAACCAACAACCCACAACTATGAAGCATGCCGCTCC	96
GATTTGTAAACTGGAGGAGGA	96
GAAGAGGAAGATGATAGTGAT	96
AGTGCTACTTCTTCAAGACCAGGGGACCTACATTATCGCCA	96
GAAGCTTTGAACCG	96
CATAAGAAACGAAGGT	96
TATAAGATATAGTGTAACTATATA	96
CTTGACTGCACCTCTTCCATTG	96
AGAGATGAT	96
CAAATTCTCTCATACTCAAC	96
CCCACGGCCACG	96
TGTAAGTAATTC	96
CTCCATTGCTCCCACTC	96
TCCAGTGGCAGAGTATTTGCTACAAGACAAAGGC	96
CTGCTTCCAACATTACGTCTCTA	96
TTCGTAATCAGAAT	96
AACCTCTTTCACCTTTCTTT	96
CAGCAACAACAG	96
ACCTTAAACCACTAC	96
CGCTTTCATAACAAACAT	96
TGTTATGGAGAGTTCTTCATTAT	96
TTTGTCTCGGGGCCACCGAACATCTCCGA	95
TACACATATATAAAGTGA	95
TGTTTTAGACATCTACTTT	95
TTTTTTGAAGATTCTCAAATA	95
CCCATTACAAATTTTTG	95
GAGATGACATGACAA	95
CAGGGG	95
TGAGCTCCGAGGGTCTCAGCCTGCATGCT	95
ACTTAGTTAAAATTGATTAGGATGGCGATCC	95
GTCTATTTTTAGACATAT	95
CCCTCAAGCCCTATAGATAAATTTAACTTCATATTA	95
CTAATCTTGTATGACATGGTTTCCTCTGGAGCACATCAATTGTAGG	95
ATCTCCATCGCCTCCTCCCCTGGAACG	95
TGGACCTGGATATTGTTTGT	95
AGTGCATTAGTTAGTACCTCTGTCTGCAGCCGCGTGCAGAAACATGATGCTC	95
ATTCTCTGCACCTCATTGA	95
GGATAGATTACAGTATTCTCGGATCTGAAATGACTCAACACAGG	95
AAAATCTTTAAAATTATGTTT	95
AAATCAACCAAATATCCAGTTT	95
GTTTGAATTATGTTAAGTAATAATTAAATTCTCA	95
CACTTAATAAATGACACAT	95
GCTATTATTTCATTTTTGG	95
CCTCAGTGCCATATTTACCTTTGTAAC	94
CATTCCTATGGAAAGCCCATCACA	94
TAATGAAACGAGTTTATAGATT	94
ATATGCATTTAATT	94
GAATTTTTATCC	94
ATTTTT	94
TGCTGCTGCTGGTGGTGGTGAAGT	94
TAAATATATATGTAATAGGG	94
ATTCATGAGCGAAAGT	94
TACTCATACTCTGAGCACCTGAACTGC	94
AAGAACAAAAGATATG	94
ACAAGGCATAGAAATCCAATACCTATATTACAGATGATAATCAAC	94
CAACACGGCTGGTCCAT	94
TGAAACACTTAAATTATACAGATTCT	94
TCGTCTCTAGGCAGGTTACAATTTTAGAAGCATAC	94
CTTGCTTGCCTG	94
CAACAGTGGCAACAAAAC	94
TAAGATGATGGGCAAGTTTTCTGGAAAATGAACGG	94
TGTGAAAATAAATAAAAT	94
GGTTCT	94
TCATCCTCTCTGTACTCTTCATCACCATC	94
GCTCGAGTTACCAATTCAAGAATCGAGTTCGAAGGGTT	94
TGCATGAAGGGATGAGATATACAGTGAATATTG	94
TAGCATAAG	94
ATGTCCCAACTTCCA	94
AATT	94
AGGTTGTATCGATCTGGTTGGTATTCAGAGTACTGGGTCTC	94
CATTGGTGTCATGATGGATG	94
TATTTT	94
ATGAAACCCAGACATACACACACAAAA	94
TTTTTTCGTTTGCAGTTTTTTGGCCG	94
AGGGTATTGTTGTT	94
ACATAATGCAAGCAC	94
CCTATTAAAATGATAATATAAATA	93
ATAAAACATTAAACCAGTTAGGCCATCCACAGG	93
AATTCCAACACTACTACCCACACT	93
AAGTGAAGATCCCTAACGCAGTATTTGTTGCAGAA	93
CAATTAAACTATGAACAAAA	93
AATGATGAAGAAAGGAGGAGAAA	93
AACTCCTAGGAATCCAAATGCTCTAACCACTTCC	93
ATGTAAAAATAGAATACTAGGGCAAATTTGATCACCGAAA	93
TGGTGT	93
GCTTGCACTGACCAGTCCGCAAA	93
CACTAAGTCGCCA	93
CTCAGAGCATAGCCGAGTG	93
TTCCATCTGGTT	93
GCAATTCAAAATTATCTTT	93
CCCATT	93
ATTCATTTTAATTT	93
CAAGTTCTAATTC	93
TACCAAACACAGTTTTGT	93
CAGATGGTTCAAGCAAAGAAAAAA	93
CCTCGGCCTTCT	93
TTTTGTCTTAAAATAT	93
ATTATATGTCATCT	93
ATCTATGCTAACTACT	93
CTCGTTATTCTCATTCTCATCAATCAGTTCGAACAAGTACG	93
CTCTTTCAAGCGAGCGTGTCA	93
ATATGGGGCAATGGCAGGAGG	93
TTAATTTGTCTTTGCTCTCAG	93
AATAACGAGTTCCAACGTGACGCATT	93
GTCTATTTAATATGCTTAAGG	93
TTCTTTGACCTCCTCAATCATCCTCAAAACCTGCCTCATTGTTGACC	93
GGCAATTTTGGTGGTCAC	93
CTGCAATTTTATTCTTTG	93
TCTACGATCTATGGAT	92
CAGTAGTTCTATTCTCCACAGTCTGCTA	92
TTTCA	92
TCATCATCAACG	92
AGTGAGTCAAATTGCCAAGGGCTACAGGGATGCTACC	92
ACAGGGTAGATAACGAATAAATAATACAAAACATCAACAAAGGCT	92
AATTCTGAAACCCAATTGTTTAACCTTCGAATTCTGCA	92
CAAGAGATATAACAACCTAAA	92
AAACAGCAGCCTTAATCTCTTTAGCCACATGAATGC	92
TACAAATACTTTTCAAATATTC	92
TCCCCAATAACCCCTCACCCAGGTTGAGTCTTGAAC	92
TTTCACCTGTCGAAAA	92
AAATATTAACTAATTTCATAAAAGACATTTA	92
TTAAACGTTCTTGTCTGGAAACAAGTCA	92
CACTACTTTATTTTTCAACTAAACC	92
GTCAATTAGAGGAGGATC	92
ATGAAGATATATTCA	92
CACAATACCAACGCGAGTTTCGAC	92
TAAGCTAGCTGGAATCCT	92
TCCAAATATTTGTACCTCTGG	92
ATATCACTACACAAAGACCATACCACTTGACCAAGTGATGTGTCAGTAGGGTGCAC	92
ATATGTGCACCCTACTGACACATCACTTGGTCAAGTGGTATGGTCTTTGTGTAGTG	92
CAAAAGACCTGCCTC	92
TACCATCTAACAATACAAAA	92
AGCAGTAGTTTCCTAGTTTGATGTAGTC	92
AAAGAGAAACTGAACGGTTAATG	92
GGGTTACGAACTCTGAGCATGGGCGTAT	92
TCCCAAGTTATTCAAAGCTGCAGCAT	92
TACCAATCAAAAGTTAACATTGTTGATGATAGTGACAGCACAC	92
GAAAGAATCAAACGTT	91
CAACAGTCTAATTTGA	91
CGAGATCCTCGGCTATTCTCTG	91
GCAGGCTCTGGTGAGAACGGTTGATTGGTAGGT	91
AATTATGACTTACTCA	91
CAACTTGACTCTAGTCTGAAACAACACAAAACT	91
CCATTTTTGATAGGCCTTTTCTACCC	91
TTAAAATATGGTCCAATAA	91
ATCTAGTAAACCATGGGGT	91
CTTACATGTGTTTGTTTT	91
AGTTACAGTTTTATAATATGG	91
CAAGATTTAAGAAATGACACACCTTG	91
AAAG	91
AAAATAAATTCAACACTTCCAACCTC	91
CCAGGGGAGGAGGCGATGGAGATCGTT	91
ATATTATCACAGAGAG	91
CTACCTTGGGTGGTTAAGG	91
AAAAATAA	91
AAGAGTCTCATCGCCAGCAG	91
ACCACTTTTCAAATATGACAGTACATCTCATACATTCTGCA	91
TTTTGCACCTCCAGCGATGGT	91
GATCAAGCATTCTTCAAACATCT	91
ACAAGTATATT	91
CCAGAGTGGCTGCCTGTATAAGACGAA	91
TTTTCGTTGCCGTGAAGACAACAGTCTGGAAGAATTAACAAATGTGCTTGTA	91
TGTTGGTAGTCTTTGTTATTTATCAATAAGT	91
CCTGAATCTGTCTGTGAAGATGGCCGAAGATGAAGCTCCA	91
ATGGTGAGGGTAA	91
AGGAATGCTCTTAATCCTCCA	91
GAAAGAGAGACCCTTAACTCTTAGGGCAGAAAT	91
ATGAAATGGGTAGAACTGGAAAGAAAC	91
TTGATTGAATGCGATTATCTACC	91
GAGCCTTTCAGAAATGGGGAC	91
AGCGCAGTGTTAAGCATAACA	91
CAAAATAAAGAACTC	91
TTTACATTTTCAAAT	91
AGAACAAAACCAAGCCAACTAAAGAACAA	90
CAAATGCTCTAAGAATTTAGTAAAATGCCAATCAACACG	90
TTTTATT	90
AGTGAAAAAGATAATGAGAGA	90
CACCCCATATTCATTATAATTTAAAACTGTAAA	90
TTAATTCAGAAAATAAGTCAACATAGACAG	90
GGATGGTAATACTCACAAGCAATGT	90
TTTAAATTTATTTTAAAAC	90
CTGATTCAATTTCCTCAACAGACTTCA	90
ATCACGAAGAAAATAAGC	90
ATAGACTGCTAATGGTTGTGGTTATGTATTGAGACCGATGCGA	90
AGCTGTACAGCCCTAGGAGGCAAGGCT	90
TATAATTTGACCCCG	90
TTGGTATACGTGTTGTTAGTG	90
CTGGTTATAAGATTGTTAATTGGGTTC	90
TGTCTATGATGACTTATTTTCTGAATTAAC	90
AAAATAGAACTGCGGAGTTT	90
ATATCTTCATTGAAT	90
CCTCTCTGCACATGAATACA	90
ATTATAAACCCTACAAATTTGCATAC	90
AGTTACGAG	90
TCGGAATCGAAATGAACATCT	90
TGTAGTGGTTTAAGG	90
ATTTTTTTTTAAT	90
ACAAATCTGCTGAAATTTCCACTTGTTTG	90
TACACTAGCTCTGCTTCTGCTT	90
TATATATATATT	90
ATTAAATATA	90
ACTTGCAGGGATGTCTGAT	90
TGTTACAATAAAGTCAGACTGCATTAA	90
TTTTGCACCTCCAGCAATGGT	89
CTCCTTCCTCAGACTTCAGACT	89
GAATAATAATAC	89
AAAAGAAATTCTGGAAAA	89
TATGATTTTATCACCAAATAG	89
CTTTTCCAATTCTTTTACCGTT	89
CCCGGATACATTCCTACTG	89
TAGCAGTTCAGGTGCTCAGAGTATGAG	89
TACGGATGCTTACATGGGTATCTCTTCCGCCAAATCTCTGGAA	89
AATTCTCAGTTCACTTCACTTC	89
GATATCTTTATGTCGACTGCA	89
CGCCCAGCTCCACGACATTCTCT	89
TGGGCCGTTCCTGCTCCTGA	89
TTGGGAAAGTTAATGTGA	89
ATTTATAATGGTGAAGTAAGACCAGAGAGCCCCCAC	89
AAATAAATTGA	89
GCTTCTACTCCTGCTTTT	89
GTAATGAACATATCTGTG	89
GTTCAACTGCTCAAAATCCATTCT	89
AAACGCAGTCAACCATT	89
AAATTACAACAGCAATG	89
TTTATTTGATAGTT	89
ATTACCAATAAAATTACATTGG	89
AAAGCCTTGACA	88
TCCATGGGAGAGCCA	88
CCAAATGCTCTAAGAATTTAGTAAAATGCCAATCAACAC	88
TCTCGC	88
AATTCCAGTTGTTAAACT	88
AACCACTCATAACTAATTCAGTTC	88
TGGAAGCTGACGTAGCTGAAA	88
ATAAAATGTATCAAAAAT	88
TACAGTAGCATATCCCTATAATGAGATATAGCTCC	88
AAATATATTATTGAAAAAAAATATCGC	88
CTAGCC	88
AATCCCAAGTACTTCAACATAC	88
TGACACAGTATAGGAA	88
GCTTAACCAAGTTTGGAAGATATCCTCTAAATGTCCG	88
GTAGCGAATTGAACCAGT	88
TAAGTAGTCACACCTTCAAACCTATA	88
GTAGCAATAGTTTTGTCAATGCCA	88
TTCCGCAATATCTGA	88
TTTGAGGAGTTTGTGTAGTAATT	88
GCGGGGAGGAGTATGGT	88
CTTAAAGAAAAAAACATAATG	88
GGTTCTCTGGCGAGGAAGAGAACTCGC	88
TTTATTTTTCAACGGAATCAACAACCAGACACCGCC	88
CGTGACCTCGGAGAATGAT	88
TCCTCT	88
AAATTCATTCCTGAGAGTGCCCATAAATGCAAAAG	88
AATATTGGAAATAAAATT	88
AGCAACTAGACACTAATTACAAGTTCACAGA	87
TCTGATGATGGTT	87
TAAAGCCCAGGATAACATCTAAACCA	87
ACTTTATTTTACT	87
TCGACAACTGCTATGGCT	87
GAAGAGTCTCATCGCCAGCG	87
CACCGCCTTGTCAGGGATGGGGTTCATTCTTTG	87
CTGGTTTGGAT	87
TGGTTGGTTCAGATTTGGGTTTGTT	87
TTACTGGTACCAAATATAAATGATAA	87
AACATACTTAAGACACACACCTAGTAACAGT	87
TAGGCAGTGTCATCCATCTGACCT	87
CCTCAAGTGAATG	87
ATCAGCCCCATTAACACGTGGAGA	87
GGGCCGAGTTCGTGAGATTTACAA	87
AACCCATACGCCCATGCTCAGAGTTCCT	87
GATAGCTATGAAAATGCCAAAT	87
CCACTTCCACGCTTCCCCTGCCCCAC	87
TGCGACCTAAAGATTCCCAGCTTGCTTTTGAGGTTCGGT	87
ATTTGAATGAGTGAGG	87
GGCTATCATCGTATTCCCACCTAC	87
GAAGGAGAGAGTAAACTAGATCAGAATGG	87
CACTGCCTCAGC	87
CAACTCATTCCATC	87
TGCTCCTGCCCCACCAGTGCG	87
TTAAGACAAAAATTTTCACTTAATA	87
GGAATCACTCCAACAGTAT	87
AATTTGATGATTTGATTGTTGT	87
CCCAAAATGAGCGCCAAGGAAGACTCAGTG	86
CATGATTC	86
TATATGTTATCTTACATCCAAATAAAACTGGTC	86
ATAATATAGATCAAAAGACAAACACAGA	86
AAAAACATATTTTAAG	86
GAAATTCCTCACCA	86
GGGTATTGATTTTGCCTCATGGCTTTCACATGGGCAGCACTT	86
GGAAGGCAATGAAGTTGTTGGGCACA	86
AAAAAC	86
AAATAAAGTACTCAGTCATATCAG	86
ACAAAGACATTTCATTAATATG	86
GCAACATTGACCCAACTC	86
TGTGTGCTGGTATTTGAAGTTTATATCCTGTCCTTGAACATATGGGCAGTTC	86
AAATGGAAAACGGAAGCAACCA	86
AATATGAGTGCAGAGTTTTCATTAC	86
CAAGCTGCAAGCTGGCCCTGCAGGACTG	86
ATTTTGCTTGTTTTA	86
TACCACCTGAAATTCCAG	86
TTTTGAGTCATTCAAGAGCAATACTTACTTC	86
AAAAAATAAAA	86
ACACGACAAACACACATCAATCCTCCGTCCAGTCCACACGATATCA	86
AATAAAA	86
GTCTGCGGCATAGATCATTCTC	86
GGAAGATGAAGA	86
CAAACTCTTTTACTCCCATTGAA	86
AAAGGGAAGACAAACCTGGTTATCTAACACCCACTCCTC	86
AGCTTGAAATTACAGACATCAAAG	86
GTTGAAAGTGTCTTT	86
TATAAAGATAGATTGGTTCAGTTCCTACAAGTTTTATGGTTTAA	86
ACGATACTGAAATGGAAATTG	86
TAACTCGCCCACTC	86
AATGCTTTTCTCTACTTAACCCTGAGACTTTAAAAGGAATAAGACTTTCCATTCTTGG	86
AGTCTCTCCATGTATCAA	86
TCAAACCATAATAGCTCGTTGGCCTTGGTGAAACCGATCCC	86
TTTCGACAGGTGAAAT	86
TAACTCTACATTTGTAATAT	86
CAGAACAAGGAAAACAAAGTGTAATCCG	86
GACTCTTTGCCAAATATGCCTACTATATGATGCTATGG	86
ATGTCTATTGCGGGATA	86
TAGAACAATCACAACGAACTACAAAGGTTTTTCTATTGACGAATTG	86
CCTTTG	86
CGTATAAACTTTCAAAGTTGTTCTGTT	86
ATATATATAC	86
TAAGATGGATCTACGCAAGTAA	85
GTACGAATGCTTTACGCATCCATGCATGAGTGA	85
TCTTTTGCTCATTGCAACATCGCCCTACC	85
AAAACATGAAAATTACATTTGAATGAACATTCATGAATCT	85
ATATATATTCACATTTCTAT	85
GGGCGTGACGGTGGCGGAGGCGGAG	85
CTACTACAGGTGGAGAACCTA	85
ATTACGTACTCGAAT	85
CCACTATGCACATCACTATTA	85
AAATAAAAGGATTCAAACAA	85
GCTCTCCATTGTGCAGACCATCGTCGCCATACTC	85
TAGGGTTATAAAATCCTC	85
AGAGTTACGGCCATGGACTTTCCTC	85
CAACAGTGGCAACAAAAT	85
GCTTCA	85
GTTCGTATTGGTTCT	85
TAAGTTTTGAAATGTCTAAAAGGTTGTGTAACCTCCATAATTCAAGTGTGGAGATGTC	85
CAAGGTGTACATTAAATGTC	85
AGCAAGTGG	85
ATTAGCTCTGGAAA	85
ATGCCAATGTTGTAACGATGAACAAAAGAGAAGC	85
ATTCGACAATCTCAATCTGTGAAATAAAACAAATCTAATGAAATCCC	85
AAAAAATAA	85
GGCTTGGGAGGAGATTTGAGCACCGGAGGAGGAAATGCTATC	85
AACAAAATAATTATTAATATGGAAACAG	85
ATCACTTCAATAT	85
CTTCTCCTTTGCCCTAAAATGCCG	85
TTCCGCAATTTCTGA	85
AACCATTTAAAACAAAGCAAACACCACGACGTATATACAGTGAACAT	85
CATTGAAAGAAGC	85
AAGTTTATTTCTA	85
AGAGAAGTAATGATGGAAGCAGT	85
TTGTTGCCTCAATCTCAATCACAATCAATCTGCCTTAAAAC	85
AGCATTAGGTTTTTGGGTCTGGGCTGGTAGATTCTAT	85
GGAAGTTGAGGACGAAACTC	85
AGCAAATGTGCC	85
GAA	85
CTCCCGGTGTACTTTTTCA	85
CCAGAA	84
TTACCAATAAAATTACATTGGG	84
AGCAGGCAATGAATGTAAAGCAAT	84
CTTAATACACTGTTTACACTCGTTTTTAGAATGTAAAA	84
ACAAATCTGTGTGTGTG	84
AAACATGACCATA	84
TGGACATTTAATGTAAACCT	84
TTCAAAATATGG	84
TGGGCTGGGATAGAATATT	84
GAACAATGCACAAAAGGCAGTTACAAATAA	84
GTGCTTGGGTGGAGACTT	84
ACACCTGCGAAAAAGCTTG	84
GGGGTCTCTAAACAA	84
AGATTGTGTACATTTTAATGTATAATACCATACGGATGCTATGT	84
ATTTGGAGCGATTAACATCG	84
TAAATTTTTAA	84
CTACATTGATGA	84
GAGGGGGTGGCAGAGGCA	84
TGTTTTCTAAAATCCAAACCCTCACAAACACATATAATTAAAAAAACC	84
CAACGCACAATACCAACGCGGGTTT	84
TGTTATCTGTTTCAATTCAAG	84
CAAGACAGAATTAAGAAGAACT	84
TATGTGTGCTTGCAT	84
GGATTTCAGTTACAAGAACTCTATGATCAGTGGTT	84
TGTACAACCTGTCCATACAAT	84
GTGCATCTCTTGACAGCAAGGTATGATCCTTGATTGATT	84
GAGTCTGTAGATTTGCAA	84
AAAGGGAAAGAGAACGGG	84
ATTTATTTATGAAAATTTTCC	84
GCGTTGAAGATCAG	84
TGGAGCGGCATGCTTCATAGTTGTGGGTTGTGGGTTGGCACCGTGG	84
AGTAGAAAAGAAAGAAAAAA	84
TATATATCCAGCGGTAAATATG	84
CACTGCT	84
CTGCAACTACCAATCAACCGTTCTCACCAGAGC	84
ACTTTGGCCTCCAGTTGTAGATCTGGTTGTATATTTGGTGTA	84
GACTACATCAAACTAGGAAACTACTGCT	84
CATCTGAATGCTAATTATGTG	84
GTTGTAGTAAGTTCTCTGTGTCGTGTAC	83
TTAAAATAAGAAAAAAA	83
ACTACAGTTGATTTCCAAAAATTAAGGAAATT	83
ACCGACCAGTTTTCATCACAGTGGGA	83
CTCATAACTAATTCTTGTTCAACTG	83
CTAAGTTCATTGCAAGCAG	83
GAGGGTTTCAGCTCCATCTTCTGGCAGAGGGTTTCTTAGT	83
AGACTCTGCCAATCTCCTTATAAA	83
AAAGATAATTTTGAATTGC	83
AATGTTAGGTAAAAATTA	83
GCAATTTAAGATATATT	83
GATTCAATGAAGATT	83
AATGTATAATATATATAA	83
GGCATTCATCTTGTACTACTT	83
ATAGGTAGC	83
GAAAAAGCACCCCATCCAAGA	83
AGAGGGCTTTTGAATCGAATGGACATTAGTCATGT	83
GACCCAATTCCCTT	83
TCTTAAGATTAAGTAAAAAAGTATG	83
AAAGGTAAAGGCAAAG	83
CCATTCTGATATAATTTACGCTCGCCTTC	83
AACATTGGAATT	83
TCCTGTCGAAAGCCCATCACACAT	83
GTGCAGTGCATGCACGAGCGGCCA	83
GGACTC	83
GTTCATCACACACAATAT	83
AACAACAGAAACAGAAAC	83
TGAATGTAGTCACCAGCAACATTCAAATGTAGT	83
TAGACACTCCACACTTTGCTGAACCCAATGCCATATACGGAT	83
GCGAAGGAGGGAGAAG	83
TGTATT	83
AATGACTTGGGTCCACACAAGAAAGCTT	83
GGACAATGAACATATTCTGAT	83
TATTCTTTACCACGC	83
TATAAAAATGATAA	83
TCACACTAAACAATACATATCTACAATCTCCATATATTCTG	83
CGATGGCTGACTCCCCAGAGATT	83
TGAACTATTTTTGTGGAAGGC	83
AGTTCCCGTTTAAAGTTTAT	83
AGCCTTTGTATTGTAGCAAATACTCTACCACTGG	83
TGGATATATTTATTGCGGAGAACTAG	83
AATAGAGAAAACAGACAC	83
GGTATTGATTCAT	83
TGATGAATTCTAATTAGTATAT	82
TGTGTTAAATCATTTCAGAACCCAGAATACTGTAATCTATCCCC	82
CAGTGTCACTTTCTATATCTTCCAATGTCA	82
CTCAGAGTTCCCAACAGC	82
AGGAATTGGGTTAGTTGT	82
GCTTGTGGAACCTTCC	82
CGACTC	82
CAAAGGCTAATGGAATATTTCACAATC	82
TATTATAAGGATTCAATTT	82
CCGCCAAACCAAAACAAGGGT	82
CACCCTCTCTCTC	82
AGCGGAAAGAATTTTTGTTGCAGGTCTTAACCAGTGCAGAAAG	82
GCATGTTAAGGCAAAGGAGAAGCG	82
CAAAAATATAGAAAACAACCAAAA	82
TTTAAAGAGTTATCCTTCTTGCTTTTGGGTAAG	82
TCGAAGAAAGATCTCTTCTCTGTTTCAATACATTACATTATAGTT	82
AGCAG	82
AAAATATAAGCTGAATTTCCATAATTTTCAA	82
TTTCCAGAACAATCAAAGTTCTAAAAT	82
TGGTGGTGGCTACAGTCAGAACGATGGGAATGCAAC	82
TTTAAACACGGCTCTTC	82
AATTATAATTAAAGATCAAT	82
TAGATTCAGAATT	82
AGGTAACTGACATATACAATTC	82
TATTACTACCCAATGCAATTAACGTTTATTCTGCGTCCTCTGCTTTTCTTTGATC	82
TGTTGTTGCTGTTCATGG	82
TGAACTCCAACCAGAACTCTGCTGCTC	82
AGACTGCTGCGTGTGTTGCAGCGTCC	82
ATGCATGGTAGGATGGGGG	82
TTTAGCATCAAATTTAC	82
AAACCATCATCAG	82
TTCAATCAACCACATCTCAATCT	82
GAGCGA	82
ACCTCTTCCAAAAGACTTTGATCT	82
AGAACTCAGTATCTTGGATGTTGAAGATGC	82
TTGTTTCTTTGTTCC	82
ATGCAGATCAGATGAATACTAACTGGGAAAGAA	82
ACACACTACACAGACCTC	82
GTTCCGATCCTATTCAGAGCATCGAGAATTTCAGCCAAAGTG	82
GAAGATTCTCCCAAAACACTACAT	82
TAAAATTAGACTTAACAAAGTAA	82
TTTCCTATTCTTACAAT	82
AAGTGGTTGCAGAAGACATGAAAAGTACTGCCATACGTGAA	82
GGACTGGCAACAGGATCACAATTAGGACAA	81
TTAACATCGATTTGGAGCGA	81
ATTGCCTAAACCTATATCCATCCCTTG	81
CGTTAAATTTTTAAGCCGACACATGACTCTTTATTTTGG	81
AATTTACAATTTATTTCATCC	81
TAATAAACTATATAATGTGC	81
AATA	81
GCGAGATGAAGCACA	81
CGAGTC	81
TGGAAGCTGACATAGCTGAAA	81
CTTTCTTCTTCCCGCCCCCTT	81
CAAGAAATTTCGGCCTCCAA	81
TTTTTCTCTGCTTAACTCTGAGACTTTAAAAAGAACAAGACTTACATGAGAAGGC	81
TGGATATGGGCAAAATGTATCCACCAAGCC	81
CATAAATAGCTTACTACCATGAA	81
AAAATGATTAATGTCACAGATACC	81
ATGTGGGTCAGGCACCTTCCTACCGCGAACGT	81
AAAAAAAAT	81
TGTAATTCCATATTAAAGTAACGA	81
CCAGTTTTCACCT	81
AAACACGATAACGGAAACAG	81
TTGAGTTTAGATTGGTGTTTTCTTGTCAAACAAAG	81
TGGAAAATTGATGA	81
GCCAGACTCAATATTGTA	81
TAATTTTTAA	81
CATAATATAGCTTACTACCATGAA	81
ATTT	81
TTTATCACTGCCTGGGTGAA	81
CA	81
CTTCACGGAAATATG	80
ACCTTTCTCCAGTCCTCCAGGTACAAGAACACCTACGGTTTCACT	80
GCCGCAATCACAGCCACTCGAGATACCTAGAGACTA	80
AAGATTACGGCCGGAAAGACAGTGAAAGGAACCGGA	80
AGAGAAGAGTAAACA	80
TTTCCATTTCCAGTGATATTGACAG	80
TTCAACAAAGACACT	80
AAGTCTTAATCTCTACATACAGTCTTCCAAAAAGCAAAATG	80
TTGGGGTAGTAGGGGTTGTGA	80
TTTGGCATTTCCAAAACACGTACAATTACCCAGAAAACCAGGTT	80
AAAAAGAAAAAGAAA	80
CCAGCA	80
TTATTTTTTT	80
TTTCAAAGAAACAATAATTTGTCATAACTGA	80
AACGGCGGAAAGAAAGGAGAA	80
TTCATGCACAATATTAACTGTATATCTCATCCC	80
GGTCGTAAATTTTCGTTTTGACGT	80
AAATTCTGAATCT	80
ATCATGTTTCTGCACCCGGCTGCAGACAGAGCCACTAACTAATGCACTGAGC	80
GGCAGTGATGAAATTCAAGAA	80
ACACATCTATTAGTACACAGTGCCGTGGGTTTCACGAAATATCAAGAAATAAGACTC	80
ATAGTTTTAAATCAAATTTTTGGTTAACT	80
TTTTGTTAGGGCAG	80
ATTTTTTATTTACTTTT	80
GGATAATGTCTATGGCG	80
GAAAGTTCCGAGTTGTTT	80
GATTTAAGTTTGCCCACCCATAGTC	80
TAGGC	80
TACGTGAATGTCATTCACTCAAGACCAATT	80
GCTCATTTTCACACGGTTGCAAATGATGAGAAAT	80
TGCGGGATCACTAAATGGC	80
GATGGGCCTTTCCAGCTACAACTAAATACCA	80
GGGGTCGTGGAAGAGGCA	80
ACGGTCATCATAGCC	80
TTAACCCCTATTAAATACACAT	80
AAACCGGCATCAAGGGCTGGCCAACCATAAACCAG	80
AGGGTTTCAAAGGATCT	80
ATCTCTTTCAAAAATCACAAGAGCTTCTAACAACAG	80
CACAAAACTAAATTTAGCTTCCT	80
TCATAGTAGTAAG	79
TTCAAATA	79
CCAAGGCAGTGAATAAAACAC	79
CTAGATTTTGATTCCTCCAAGTGACACAATTACCCCTCAC	79
TAATTCAAAACCAAACCAGTTTTAATATAAAA	79
CAACAACAACAGCAACAG	79
GATGATCTCCCTACTTGTG	79
TTATATATTAAGGT	79
TGGGAA	79
CAATAGAGGTGTACCCAAA	79
ACGTGAACGGGTTGAGAAAGA	79
AGAACAATGTGCTTCATGGCT	79
GATGTTCCAGACAGATTTCAAG	79
AGTATTTGCTAGTCCCC	79
ATACATAACAAAAAAATAGTGTATT	79
GTTTTTTTTCACGTCCTG	79
CGCCACTTAACGGATATCACAAT	79
TAATTATAGAAAAGAAAGAACC	79
TCCCTCCTCTCCCAAAAATCGCTCCGCTACCACAGTTGAGCG	79
GTTGG	79
TCAACCATTACAAGATGA	79
CATCTATGTATTTTTTT	79
AACTTAGTTCGCCCATTCAAT	79
[truncated: 363,188+ more rows]

## Sheet: 30K_B
repeat motif	counts
AT	21077
A	18666
G	18300
TA	16027
T	4897
GTTCACATGGAAATTCCTCACCAGAAATC	2539
CCGAGT	2422
TCTTAAGATTAAGTAAAAAATTATG	2126
ACGATTTCTGGTGAGGAATTTCCATGTGA	2071
TTTAAAATTATG	1844
AAACATAATTTTAAAGATTTT	1579
ACTCGG	1577
GATGATTTGATTGTTGTAA	1569
CAACAGCGGCAACAAAAC	1514
ACCACGTCACTTGT	1354
TTGTAAGGCTTGCAATGAATAATGA	1291
C	1249
AGCGGAAAGAATTTTTGTTGCAGGTCTTAACCGGTGCAGAAAG	1201
TGTGTGATGGGCTCTCCACAGGAA	1106
CTCTTTCTGCACCGGTTAAGACCTGCAACAAAAATTCTTTCCG	1094
CCATGAAGCACACTGTTCTAG	1089
GAGTCTGAATTTGCATGATT	1071
ATTGAGGCAGCGCATGTT	1044
GAGAAATTATCTCAACCAAAG	1041
TGTTGTTGCCGCTGTTGA	1018
GCTGCGGGATCACTAAATG	994
TAAACCC	990
AGCTAATCTAAGTGCATGTACACCAACAC	947
AAT	894
GTTGCCGCTGTTGATGGC	882
ATT	851
GTCAGATTAATGAAATGTCTGT	835
CTGCTGGCGATGAGACTCTT	833
AAGCTTTTGCAAGGA	807
TAA	807
TTAGGGT	805
GAAGAGTCTCATCGCCAGCA	778
CATTCCTGTGGAAAGCCCATCACA	775
GCGACTTAGTGTG	734
AGAAGGATGGCGTTTTCATCAAAGGC	728
TTACCACCATCCA	726
TTA	712
CATGCATTGCTAACTTCTAAGTTTTCTG	702
AACGCTGCTTGGAGACACTTGATTC	647
TAGTCTGGCGGTGA	631
AGAGATACAAATAATTGGACC	625
ATTAAAGC	624
AAATTGAATTTACCAAAGGTACGACTTATCAAACTCTCTC	623
TC	622
ACAAAGACATTTCATTAATCTG	609
CAAGTGACGTGGTA	604
GTTCACATTGAAATTCCTCACCAGAAATC	602
AATTTACAATTTCTTTCATCC	592
AGTCTACAGCTAGTCTA	580
AAATTGAATTTACCAAACGTACAACTTATCAAACTCTCTC	577
TTTGTTGTGATCCATGAGTAAAT	574
TCTTAAGACAAAAATTTTCACTTAA	559
CACTAAGTCGCCA	548
ACGATTTCTGGTGAGGAATTTCAATGTGA	546
CAAGGCTGCACTTGAAGCACTTCAGGCAAACGACCC	544
ATA	544
TAGACTAGCCGTAGACT	532
GAGGAGGCAATTACCGCCGAAATCTTTAAA	527
TAT	527
ATTCATTATTCAAAATAGG	525
AAATGAGAGTTCGCCAATCT	522
TTCTTTGACCTCCTCAATCATCCTCAAAACCTGCCTCATTGTTGGCC	522
AG	519
GAGTAAAGAAATAAGGGTT	516
AAAGAAGGCCAACAATAAGGCAGGTTTTGAAGATGATTGAGGAGGTC	508
CTTCCCATACCGTACCGTAC	504
GTGTTGGTGTACATGCACCTAGACTAGCT	495
TCCGAG	494
GAGACAGTTTGATAAGTCGTACCTTTGGTAAATTCAATTT	492
CTTCACAGTATATTTTGCTTCCT	491
TATATATGAACAAT	486
CCTATCACAAAATGGGGGTAGAAAAGG	481
GATTTCACTAGAATTGGGCTTCTTT	481
CTTTAATAATCAACGTACACATACAC	475
AAGTCATGCTTACGAGGTCCCTCCTCCCAAACC	472
TAAGAATGAGGGTCGAGGCATACAAGCACAACAGCC	469
TATCAATGAATTGCTCATAT	468
AAATCTAACTGAACAAAAAACTT	462
AAAGCATT	455
AGAACAGTGTGCTTCATGGCT	451
ATG	442
TTGCAAATCTACAGACTC	440
TTCTGCCTTCTGTGATCCAATATGGAGGAA	439
TAGATTGGCGAACTCTCATT	437
GAGAGAGTTTGATAAGTCGTACCTTTGGTAAATTCAATTT	437
TTACATCATAACCAAAAGTAAAAAGGCTTTTACTAATAGATTCA	436
GA	434
AATCTATATATACACTCAATAAC	430
TCCTGAG	424
TCCTTGCAAAAGCTT	421
GTTCTTACCACT	420
CGTCAAAATATTGTT	420
CATATGTCTAAAAATAGA	418
GGAGGAGGGACCTCGTAAGCATGACTTGATTTG	414
ACGATTTCTGGCGAGGAATTTCCATGTGA	411
CATCATTACTTTAATATGGAATTA	405
ATAT	403
ACAACAGCGGCAACAACAACAACGTCGACCGCAGGC	401
TCGTTCGGGCGGG	400
ATCCCGCAGCCATTTAGCG	396
CAACCGCCAGAAGCACAGCCA	394
TACTAAGCTATA	393
TCAATCATGCAAATTCAGAC	393
GCCGCTGCACCAGCA	388
TCCCTCTTTTGCTCATTGCAACATCGCCC	385
TTCTGATAGGCCTTTTCTACCCCCATT	384
AACCCAACCTCAAAAACAAGCTAGGAATCTTAAGGTAGC	384
CCATAACATATAACACATAAA	383
GAGAGAATGTAGTAGAGCTGGGC	381
TG	378
CCTATCAAAAAATGGGGGTAGAAAAGG	376
AGAAGAC	374
CAAAGAAGCCCAATTCCAGTGAAAT	372
GGGGTCGATTGCCTGAAGTACTTCAAATGCAGCCTT	371
AGATGTTCATTCCGATTCCGA	371
ATCACTTCAATAT	366
TGATAGGCCTTTTCTACCCCCATTTTG	364
AATGAATCTATTAGTAAAAGCCTTTTTACTTTTGGTTATGATGT	363
ACGGAAATCCCATCAACGGCAACAACA	360
AAAT	360
ATACATAATACATAAGGGAGATTAAAGATGGA	359
AAAGATCCCATT	357
GGTAATCTGCTTTATCATATGTGT	357
CAATGTTCGTATCTCACCAAATCGGCGAAAGG	356
TGCTTCTATTGATACCCATTTGCAAAAAACTTACATTTAAATTGTT	354
AAATTCTGGACGATATAAGAACATGGAAATACTGCAAATTCATCCCTAC	351
CGGACT	350
ACCACGTCACCTGT	346
CT	345
CGATTTGGAG	344
TTCAGTTCTGGTCATTACTGAAT	342
TAATGGACGGTGG	342
GATTTCTGGTGAGGAATTTCCATGTGAAA	341
AAAAGAAATTCTGGAAA	341
CATTAAGAAGAGAAAAGA	338
ATGTGCCATACAAGTTC	338
CCATCATGGGTA	338
ATGGATGTGATGG	337
TCTTCTG	334
AAAAAAT	331
TGTTGGTGTACATGCACCTAGACTAGCTG	330
TTCACATGGAAATTCCTCACCAGAAATCT	329
CGTTGTTGCTGCCGCCAA	329
TATA	329
TTGTCATTAC	326
GTTTCC	323
CTTTTGATGCAGCTTCTCATGCT	322
CTTACTACTATGA	322
TCATTATTCAAAATAGGAC	321
AAAAAT	320
CTCCAAGTGGAAGCAAGAAC	319
TGA	316
TGTGGCTGTGCTGCTGGCGGT	314
TGCGGCTCTGGCTGCAAA	311
CCAACTGCTCTAAGAATTTAGTAAAATGTCAATCAACAC	309
CTCAATCAACAGTACGAGACATAAAAGCCTGCAG	308
AGGTATTCTAATCCATTTACAACACATTGAGACAGGTTT	307
ATAACATGCGCTGCCTCA	307
AAGTCGCCACACT	306
AATCCGGGTGCCCTCGGGACTTTAT	303
TAGTATATAGCT	303
GGCTTCCTGATAAATCTACACA	300
TTTAAATCACATGAGCAGTACTCTGCATGGAAAGTCTTATTCCT	298
GAAGATGATGAA	296
TGCCTTTCGCCGACTTGGTGAGATACGAACAT	296
AACGGA	296
GGGTAAGGATAAGAATAAATGAAT	295
CTACGAAATTTT	295
TTTTACGCAATCTTAAGACACAAAT	292
AATGAAGAACGCTCAAGAACAAT	291
TATCACCGCCAAAC	289
ATATAAACCTTAAT	289
AACATTCATAACGAGGAAAACT	289
TGCTTTAA	286
ATC	284
AC	284
TTGCAACCAGAACCGCAT	282
AAAAG	281
TAAATGTTAAAAAGAATAAATGATT	281
TTATTATTTGTCTTTGGGAG	279
TAATGGGATCTT	276
ACTATGAGGATGACGAGG	276
ACATTATCCAACAATAA	273
CAAACTCACAAA	272
TGGATGAAAGAAATTGTAAAT	271
CAAGCCGAAGCCC	271
CAAATATTACCAGAACATTG	270
GGA	270
CTGGTTACTGGCAATATTGGCTCCATATACACACAGACATGTCA	270
ACCCCATGGTTTACCAGAT	269
CAATGAGTCGCAAAGTTG	268
AGCAATGGGGGAGAG	268
TTCTTGACCTTGTAAGACCTT	267
AAGGCTCTATAC	267
ATTTCTGGTGAGGA	266
TGCAGTTCTAATTTCGT	266
GCCAGTAACCAGCGACATATCTCTGCGTATATCAAGCCAATATT	265
CTCTGCTGC	260
CACGAACTCGGCCCCTATAAATC	259
GGGGCTTCGGCTT	259
ATAAAGTCCCGAAGGCACCCGGATT	257
TTACTACAATCCTGAAATAAA	255
TCCTATTTTGAATAATGAA	255
TTTGGTTGAGATAATTTCTCC	255
CAAAGAGTCTGTAA	254
GTTCGTATTCGGTTCT	252
GTTCTTGAGTCCACTTGGAG	252
AAATTGAATTTACCAAAGGTACGACTTATCAAACTGTCTC	252
ACGAAATTAGAACTGCA	252
TTTAGGG	250
CCACCATACCTCGCTA	249
ACAATATTTTAACGA	247
AAAATATATTCATAATATA	247
TACATTTTCGGTGAACAAATTTGCACTACTATCCTACTTT	245
GCAGCATATCACCC	244
ATTTCATTCAAGACC	243
AGGCTGTTGTGCTTCTATGCCTCGACCCTCATTCTT	241
ACCCTCACCAAATTATTCCAGAGTCCAATCTTTTCA	240
TTACAGACTCTTTG	239
TTATATAAGGGTGTATGTTA	239
GACTAAATAATAAAAAT	239
GTTCACATGGAAATTCCTCACCAAAAATC	238
AATTCGCAGTAGTTATTATGTTGC	238
TCCATCACATCCA	237
TAACTGTTCATATA	237
AGTTTTCCTTTGTTCAAATCTGG	236
GCTGCGGAAACGCGGGATTG	235
ATTGTAAATATATAGAGAA	235
AATCTTCTGGTAATATTTGC	235
GCATCCCATTTTGGTTCT	234
TGGTAGCGAGGTATGG	233
TAACATACACCCTTATATAA	233
AAAAT	232
GACCATGTAAGAAGAGGATAAT	232
TCA	232
GGCTGAGTTCACACCATAAAGA	230
GCTTTAAT	229
TCATTACAACTTTGCAAC	228
AATCATCTATACTTTTTAACATTTA	226
CAGCTTGTGATG	226
TGGATTAATAAATGGGCAATTGTATC	225
GTGGAAGATATGAAAGCAGTA	225
GGAAATGACTAATCCTTTTAAC	225
AGTCCTAGACGTGATAGGAGCCGCAGTAGA	224
GAAAATTTCGTA	224
TTGCCCCTGTTTTT	224
TCTTAAGACACAAATTTTCACTTAA	223
CCTTTGGTTGAGATAATTTCT	222
TGAATCAAGTGTCTCCAAGCAGCGT	222
TTTATAAGGGCCGAATTCGTGGA	222
ACCAGTCATCGATCAACCAC	220
ATTTATTTATGCTAAAACCCTACTCTCA	219
GAAACCCTTGGAGGCTCTCATGGCGGA	219
CAATTCTATCCTCACTGAAATAA	218
CCGCCAAGGGAAATCTGGGAG	217
CTGTTATAATTTTATTTATAT	216
TGAGCACTCGGCTATGCTC	216
ATACAGAAAATGCTAGAA	216
CAGCGATCACAGATTGATTCATGCGAAGAATTTCTCAGGGAGTCATTTCAG	215
TGATATATTGAAG	215
CAGGACT	215
CAGAACCGAAAACGAA	214
TTTA	213
AAG	213
AAACCTGTCTCAATGTGTTGTAAATGGATTAGAATACCT	212
ATTCCGCAGCTAAACTCCA	211
TGGACGGCCTTGAAATA	211
TTTATCGGAATTGAAGTT	211
TTTTTCATAATTGCAGTTGTTATAATTGATCTTTTCTAACACATTCTACT	210
ATTATCCTCTTCTTACATGGTC	210
ATAATATAATTAGAATAAA	210
ATATCCTTGTGGAGG	210
GATACAAGTGCCCATTTATTAATCCA	209
TAACAAATAATTAAA	209
ATTTCAAGCCCGCCCAT	207
GAGTTTGCATAAC	206
TGCGACCTAAAGATTCCCAGCTTGCTTTTGAAGTTCGGT	205
GGAATTTAAGATCAACTACTG	205
TGAGCAGATTGTGGAGCAAATCATATC	202
CAT	202
TGGATGTTATTTAATTATGTAGTCAAGAACATAATTAC	201
TCATGGAGGATTCA	200
TAACTATGTTCATGAATACATAACTAAATAACAACCAG	199
GGGGCAAAAAAACA	199
ACTAGTTGGATCTGGTCTGGG	199
CTTGTATAGAGC	199
ATTAAGTAAAAAATTATGTCTTAAG	199
TCCTGT	198
AAATTTAAATGT	198
CTGAATCCTGTCTTTAGT	198
GACCTGGGACATGGGCCAAGGGT	197
ACTCAGCTTCGATATCTAAT	196
AAAATAATCCTGATTTCAAAAT	195
GAAGAATCTCATCGCCAGCA	195
TTTGGGTTTGTTTGCTGTTCT	195
TTTTTA	195
AAACTACACATGCTACAT	194
TGGTA	194
CAATCATACCCATTAATTTTGATAAAGAAA	193
GTCTATTTTTAGACATAT	193
TTAAAAAATTTCAAAACATAGCA	193
CTTACCCAAAAGCAAGAAGCATAACTCTGTAAAA	192
CAATTTAAATGTAAGTTTTCTGCAAATGGGTATCAATAAAAGCAAA	192
AATTTTTTCTCAAATTAA	192
GGAGAA	192
ATATAT	191
TAAAAAAAAACCATTTTTAACAATAAACA	191
TGTTGTTGTTGCCGC	191
AACCTAAAAACATATTTTAAGAAA	191
GGATGAATTTGAAGTAATGCCATGTACTTATATCGTCAAGAATTTGTAG	190
CTGGAAAATTGATG	190
TTTGTTTGCAGG	190
GATTTCTGGTGAGGAATTTCCATGTGAAC	189
GCCTTTGATGAAAACGCCATCCTTCT	189
AACAATCTTAAGTACATTTGTCGATGGAAAAATATAGATGC	189
AGTCCCCGTCTTCCACTTCC	188
TTCATCTAGGGTTCCTGTA	188
CTTTT	188
TATGTATTTCGGTTGTA	188
ATTGGCTGCGGAAACACTGT	187
ATTGAACACTGCATATATATATATCGACCAGCAT	187
AGAAATGTAGTCAGTTCTC	187
CAG	186
AATCGTTATGTAAACCAAACC	186
GGTAATCTGCTTTATCATCATAGTGT	186
CGTCTTAAACCCAAAACCCTGACTGTT	186
AGAACAAGGAAATAAGAGC	185
TCTTGCTTTTCC	185
GATTGCAGTGCAATCCTAAT	185
GTGTATGTGCACGTTGATTATCAAAG	184
GCAACCAACCGATTTAATCAAAATTTGGATAGGTTATTACTTGTATAATGGCTCTGCA	184
AATATCAAATCCCTTGAGATTGAGATACTAGGCTGATGCT	184
AGAAATATTGAGTGGCA	184
TGCTGGAGGCAGAAATTTCT	184
AATAATA	184
TTGCATCTATAGTTTTCCATCGACAAATGTACTTAAGATTG	183
TCCATGGTGTTAAA	183
TTTAAATGCGAGAGGTTGGTGTTGGTT	183
GTGAAATGGAG	182
TCCACTACCCAACACCCAATA	182
AAAAACAACAATTTTTAACAATAAACAT	181
CGTTATGCAAACT	181
CGTTCACTGTCCATAAA	181
GGAAGT	180
CAA	180
GCTCACAGTATCAAACTAGCT	179
TTGGGAACTTCACCGGC	179
TTGTAACTAGCTAA	178
TCACCCAACGCTCTCACCGTTCTC	178
GTAGGGATGGTGAAAGGAGTCGTG	178
GAAAACTTAGAAGTCAGCAACGCATGCA	178
TGAGGATTA	178
GTCCTGAGAGCTACTCA	178
ACAACAGCGGCAACAACA	177
TTACAACTGAACCCTAA	177
AGAATCACAATCCAT	177
CTT	176
GGAAGTGGAAGACAGGGACT	176
TTAGTACTTAAAATGTGGTCCAATAAT	176
GAGGAAGACAAATTTAGTTTTGT	175
GAG	175
CAATCATACCAACGATTTTTGATAAAGAAA	175
ATACAACCGAAAGACAT	175
AATGAAGAACACTCAAGAACAAT	174
CTTACAAAACAACACAGAT	174
GAAATACAAAACCAGTGAAA	174
TCGATCTAAGGAAGCTAATTAGTCATCACCACC	174
CCATTGCCATTA	173
TTCACATGTTTCACCCTTCAAGGTGAGAAAGAGGGCAACGATGA	173
TAAAAAA	173
GAGCATATTGTGCAGAAGACTTTGGACCA	173
CAATGTTGAAAGAAAAATAAAATCTCT	173
AGTCGCCACACTG	172
GCAATTGGACCAGCTCACTTTTCACATGCCTTAAACCAAAGGAGCC	172
TCAAGAGCTATACA	172
AATCATAATTAACTGGGAATGTTGAA	172
CTGACATGAAAGGAA	171
GATCATTTGATTGTTGTAATTCATTTTCAGCTTT	171
CCAGAACCAAATGAAGGAGTGCTG	171
TTTCCGCAGCCAATACAGCG	171
AATAATTATTAATCTAAAATATTAAATT	170
ATTTAGATATGAAACTTCTAGGGTTTCTG	170
GAGTCG	170
TCAACAAGATTACAACAGACC	170
CAGCTTCTGATG	170
AAAAACATGACATAGTCTAGAACT	170
GATCTGTAAACAT	169
CGTGGCTTCAATGGTGGTACAAAG	169
AAAATTCAATACCGATAA	169
TGTTTGTAGGAGGGCATTCT	169
GCCGAAAAAGGGTTTGAACTAAAACACAACT	169
AGAGCTGTGTTGTTTTGTA	169
TTCTCGTTAAAAGCTC	168
ATATTAGCATCAGCCTAGTATCTCAATCTCAAGGGATTTA	168
TTGTATTAAAATCAAAGAGAAGTGGAACATTAC	168
ACTTAAAGTTGCAAATTTATTGAAAC	168
TGGAAACCCCAAATTTTGGGCGCCGCA	168
AATTGCAACATAATAACTACTGCG	168
CAAAATCTCTACAAGAAACTGCTC	168
AAAGGAAGCCAGACAGGAG	168
AACCCTA	167
AAACCCT	167
TGGGCTGCCCCGTCAGG	167
GAACCAAAATGGGATGCA	167
TGC	167
ATGTACAGTAAATTAATGGAATGACGAGGGTTT	167
GATTTCTGGTGAGGAATTTCCATGTGAAT	167
ACATTATCCCACAATAA	166
TTTGTGAGTG	165
TTCACTATTGCCC	165
AA	165
CATAC	165
AACAGTGGTAAG	164
ATATTA	164
GATCTCGCCAAATTCAAGCCGTCCTG	164
CTGAGGCAGTGG	164
GGTCTTACAAGGTCAAGAAAA	163
GATGGCATGCTTGATGAG	163
AACCTACTCACTAAAAAACAAAGCGA	163
AAGTCCACATTCATACATCCCCAAA	162
TTGACAGTAATGCTTGCTGAAG	162
AAATTATAAAAATTGTTCTTG	162
ATGAATACAGGAACCCTAG	162
GATATGATTTCCTCCACAACCTGCTCA	162
GAATTGGATTATGG	161
TGGCAAACCCTTGCACTCCAT	161
AGA	161
GAGTGGAGAGCACC	161
CATCGCCACCACCGC	161
ATGAATTGGGTGTCGGACACTCACCAATTTTC	161
AAGTATCAGACATCCCTAC	160
CAAAAAAAGAGAGTAAACAAA	160
AATGTTAATAGCTCTTTTGGCAGAGAT	160
TCTTGCTTATTTTGTC	160
CCACGATCTGCT	160
TAAATGTTGTTCAGGTACACTTGC	160
ATCACTTCAACATAT	160
TCCATAAATTCTCTCCCTTTCTGCCTTTCTTCTCACAGGTCTC	160
TGATATGAATGTTC	159
TTATTAGACCACATTTTAA	159
CA	159
AGGTATGGTGGTGACGCTCCTTCCAAGCTGAC	159
AGC	159
ATAAAAAAAA	159
TCCTATTTTGAATAATGAG	158
ACCTATGCT	158
ATCCTGTAAAAACCTAACAAGCA	158
TAAATGTTAAAAAGTATAAATGATT	158
TTGCAACTCAATATTTC	158
TTC	157
TGCTTTAAACTGGTT	157
AAACGGCACAATAC	157
CATAAGGAGTAACTTAAATAAGTAATTACAGCCACATCACTCCATTC	157
AAACCCCAATTGAGA	156
AGTATAATATCTAT	156
AAAGACCAACAGAAGCTGCATCA	156
TCTTTCCTCATCTGAATG	156
TGGTCCAAAGTCTTCTGCACAATATGCTC	155
GACTG	155
GCCAACAAATTGCCCCGTTCCT	155
ATATAATTTAAAAACATTG	155
AGGGATTGGCAATGG	155
GGGCCTGGCCCCTCCT	155
GCATTAGGAGAATGGCCGCT	155
CAAGCTGGGCATTAAGGGAATTTTAGGAC	155
ATACCTGAATGTATCGGTT	155
CCCAAGACCAAAT	155
TCTTAAGATTAAGTAAAAAATTACG	154
TTGTTTGTCTACTCCCTCTTTT	154
AGGAACCTTATCGGTGAAAT	154
AGGAGGTAGGGTCAAGAGT	154
CTCTTTCTGCACCAGTTAAGACCTGCAACAAAAATTCTTTCCG	154
ATCTGGTAAACCATGGGGT	154
TTCACATGGAAATTCCTCACCAGAAATCA	153
AAGGAGTAAATC	153
AAGTTAGGCAATTACATGAA	153
GAATCCCCTCCTACAAACAA	153
TAATACAAGTAATGCTCCACTTCTCTTTGATAT	153
ATGACAACAACA	153
CAGTTACCTCAACA	153
GAGCTTCGATGGGGCA	153
GCCGGAGGAGCCATC	153
CATACTAGACCCTCCTGTCGTTGTCGTGGACAGAGTTCAAC	152
AATGGTAATGGA	152
ATGAA	152
ATAATATAGATCAAAAGACAAAACACAGA	152
TAAATCATAAAACCCAAAAAAGCCCCAT	152
CTAAGTGGCTAAAACTTAGGG	152
GGAGGC	152
CAGGTTGAGACTTACCTTTT	152
GAATTTGCAGAATTCAGAAGTTAAACAATTGCGTTTCA	152
TGT	152
ATATAATCACAGAGAG	152
CCATTGGCTCAAATTTTCCA	151
GACAAACCCCTGACA	151
ATCCGTCTTTATATCT	151
CATTCCTGTCGAAAGCCCATCACA	151
CAATTTCTCTGACTAGAAT	151
GTTTAATAGTATCACATATA	151
CCGCTGCCTATG	151
GAACTATAACCATCAACTTG	151
AGCTTCTGGATC	150
ATAAT	150
AGATTTGAGTGGCATTCTAT	150
CCAACTGCTCTAAGAATTTAGTAAAATGCCAATCAACAC	150
AGTTAAATGACATTTCAGATTATGGG	150
GTTAATTGGATTGCTGAAGGG	150
TTGATACTTACCTA	150
ATAAATATTTCAAATAAAACCACACACCAT	150
ACAAAGTATTGGAGAGCC	150
TGCATAAGGTGTTTGTTAATCAC	149
AATCGGAGATGTTCGGTGGCCCCGAGACA	149
AAACATAATTTTAAATAGTTT	149
TAATAT	149
AGCAGAAAGAATTTTTGTTGCAGGTCTTAACCGGTGCAGAAAG	149
GGGCTTGGCCCCTCCT	149
CTTTACTTTTATTCTATCATTCTCCATATCAGTTCGAGTCC	149
AAAAAAATAGG	149
GATGGTTGTTAGAAGAAACCTGTCCTTTACA	149
GCGACTCAATGTG	149
AATGCAAAACTTCTCAGG	148
AGACTAAAGACAAGATTC	148
GTTGACATTTGATTTGAGAAAACCATAAAAT	148
AAACCGTAAAACG	148
CTCTCAAGGGCAGCAACAACAGAGTACAA	148
TAAAAA	148
AGG	148
CTATACCACTTCTAGGAGTTG	148
TTAGGGTTCAGTTGTAA	148
GTTTAGG	148
TTTTGATAAAGAAACAATCATACCCATTATT	147
TGCACTTTACAGATATT	147
TTTAAATTACATGAGCAGTACTCTGCATGGAAAGTCGTAGTCCT	147
ATTGAAGAAGATGAA	147
CCAAATAATGGAGTGCTAGCAGAA	147
AAGTTTTTGTGGTCAAGCCATC	146
ACTTCCACAAACCCAGCGTAAACCCG	146
CAACCTCTCGCATTTAAAAACCAACAC	145
CCACCTGACGGGGCAGC	145
CTCAGGACAGAGCAGCG	145
AAAATA	145
ATAAAA	145
CCT	145
TTTGGTCTTGGGA	145
CTGGAATTTCAGGTGGTA	144
TTTTGTCTTAAAATAT	144
GTGAGACTCCATCGCTATCC	144
TTGGATGTTTAGGTGGACTGAAT	144
GAACTCGGCCCTTGAAAAACCCAC	144
TTTGGGCATGTATGAATGTAGACTT	144
GCCTCT	144
GTATCAAGTTTACAG	144
ATCTTCGGAATCGGAATGAAC	144
GAACAGTCAGGGTTTTGGGTTTAAGAC	144
CATTGTTGTTGT	143
TTATGAATGTTAGTTTTCCTCA	143
ACGTTTTTCTGAGTTT	143
TGTTAAGCTTACTCCAATGGCTG	143
ATGGTTACAGTTCCAAGTTG	143
TCACCAGAAATCGT	143
AGTGACACGCTCGCCTGAAAG	143
TGTCTGTTTTCCCTATTG	143
GAGGAAGGAATAACAGTTGAA	143
AAAAAAAT	142
CTAAATTTAAATAATGTAATGGTA	142
AGTCTCATCGCCAGCAGGC	142
TGGCGTCACTGCATGTTA	142
AAATAA	142
ATAGCATGGCCAACAAAAAAG	142
TGTAGCTGAGACTGCGGCTGT	142
TAATCTAGTCTACAAATTACACAATG	142
ATCATACTACGGCTGTACATTAAGAAGAGACCT	142
CTTTGTTTCGCATGAGAA	141
TCTGCCCCATCGAAGC	141
TTTCATGCCCTTCATT	141
ACCGGTGCTCTGACT	141
AAATTGAATTTACCAAACGTACGACTTATCAAACTCTCTC	141
AATCTGATACGAATTCGATTATTGAT	141
ATCATTCATTTGTATTAGAACC	141
TGAGTTTGAACTTCATAAGAGT	141
TTGATTACCCTGGCCAAAATTGGG	141
GTT	140
CTGACCAAATCCTTGAAATATTTCCAAAATCTGGAATGATTAGAATAGCCAACAATATT	140
CATAGCTGGAGGCGCAAAAAC	140
TCCCCATTTCCA	140
ACAATCAATCAAAAATTCCAACACAAAACACACTACACAAACCTCAGCCAAAACAT	139
CTATGCCTTCTCCTG	139
CTCTTTCTGCACCGGATAAGACCTGCAACAAAAATTCTTTCCG	139
AATCAACAGTATGGATTTCTAAGA	139
AGTGAAGGGCAAT	139
TGGAGGCAGGTCTTT	139
TTCAGGTAAGTTTTGATAAGGACTCTTCTAAGAAGGCCACAAT	139
TTTTCTGGAGGAACAGCTGTGGAA	139
GCAAAGAATAAAATTGCA	139
CTTCTTACACTTGCTCACAGTTCTTG	138
TTTGCACCAACACTAAAGCCACGC	138
TCGAAT	138
TGTGAGCCACCTGTTTC	138
ATTTTT	138
CTCTTGGATCACGTGCTTTTT	138
GTATTTCACACTCTT	138
TAATATTGGTAAGTT	138
GACCAGGCTCAGGTGGCA	138
AAAACCTGGGTTTATGGGCAACTATACGTGTTTTGGAAATGCCA	137
AAAATAA	137
ATGCCTCACCAGAGCT	137
GAAGAGTCTCATCACCAGCA	137
TATGACACTGAGGGT	137
TGTTAATGGTGATAGTATGTGTGTAGAT	137
GTAGTCTTACTGAATGTGAGACAA	136
TATAAACCACCAGGGCAGTCAGTATTTGAGTG	136
ATGGGA	136
GACGTGGTACAGGT	136
CGCTGCCCCTCTCTG	136
ACCACGTCACATGT	136
TTTAAATTACATGAGCAGTACTCTACATGGAAAGTCTTAGTCCT	136
TTCATTATTAGAGCACAT	136
ATAACCATCACCTGCACC	135
TTTCTGGTGAGGAA	135
CTCTTC	135
TTATTTCCAAAATT	135
ACATTTTGACTGCTGAATTCTGGTATTCCACTCTAATCTGATGG	135
TTATACATTCCAGTCAACTAGCTTCT	135
CTGCTGTAATATTTTGTAGCTGGGTTCAAT	134
CTCTTAACCCTACCTCCTA	134
CAACATTTTATGGTTTTCTCAAATCAAATGT	134
GCTTCT	134
CTGGGAGTTTCTGCCAGTCGAGACATTAACCACCAATAAT	134
AGAATTATACGTAGAAAAGGGTAA	134
AAACATGTTTCTGGAGGTGCTTTATGTAGTGAAAC	134
GAAAAAGCACCCCATCCAAGA	134
TAATCTAGTCTACAAATTACACAACG	134
TTTTTG	134
AAAACAGAAAACATAAAAGAG	134
AGTGTCATAAGACCAATTGCGC	134
CTTTTGACAGAGAATCCTGAGATGGATG	134
TGTATTGAGGTAAC	134
TCTTTTGCCCTTTTCTTTTTC	134
AGTCCTCAGGAAG	133
AACTATCAAATAAA	133
GCTCACAGTATCACACTAGCT	133
CCTCAACAAACATGCCAT	133
GTGGACAGGAGTGGCTAATGGTGGAGGAGAATTAGCGGA	133
GCATCAGAAGCT	133
GGGGATTCCAAGAAACAC	132
TTACATCATAACCAAAAGTAAAAAGGATTTTACTAATAGATTCA	132
TTTTTTA	132
AAGAAAAAG	132
TGTCATACTCTACTGAT	132
TTAACATGTTATACATAC	132
TAACATACATATTCCCA	132
CCTCTCTGCACATGAATACA	131
AAATTTTGGA	131
GCGACTCAGTGTG	131
ATCACAACAAAATTTACTCAAGG	131
ACTACGGCTGTACATTAAGAGACCTATCAT	131
GCAGAAGTTAAAGCA	131
TCGGAG	131
TTCCTTAGGCGTTGTGCAATT	131
TCTACAAACTCATTTCATTAAA	131
GAATGCGGCGACGGGGGC	131
CCAACTTGGTACTAAAATTCCCTCAATGC	131
GCATCCATGTTAACGAG	131
GGATGGAAATGG	130
TTACATCATAAACAAAAGTAAAAAGGCTTTTACTAATAGATTCA	130
ATCACCATTTCTTTAT	130
GTGCTCTCCACTCG	130
GTGTTGAGGTATACATTTGTATGCC	130
CAGCGG	130
TGTGTTGATCACTAACGTGTGTGGGATATGATTTAGG	130
AGCCATTAAAGTAAGCTTAACAC	130
TTCCTTATCAAACCCTGAGAGACAAAA	130
ACATTTCATTTGCATTT	129
CAAAACTCGACCCATTCGACGAAATCCCCT	129
TGCCCTACACCCGTGTCTTTGTGCA	129
AAAATATTTAAAATTATGTTT	129
TATT	129
CCTCCACAAGGATAT	129
CTCGTCCCCAGTTCCAAAAGG	129
CCTTGAGTTTCCTAACAAATACCA	129
TATTAGCATACTCTTTCTTGCTGAT	129
TTACAACAATCAAATCATC	129
CACTGGACAAATTCGGCTTCCACG	129
CAAAGATATTTCACAGAG	129
CTTGTTAGGTTTTCACAAGATTG	129
CTGCTTCCAACATTACGTCTCTA	129
AAAATACAGCTAACAGTTATAACACACAAGTAATTCCCA	129
AAAATCCACAGTAGTAACAT	129
CCGTGGTTATGATGACCGTCCCCATGGTGG	129
TGATCATGTCCTT	128
ACTCCG	128
TTGATATCTGTCAAACTAATCAATT	128
TTGTATGTTGAAGTACTTGGGA	128
TATGGATCTATGTTCACCACTTAT	128
CAATTC	128
ATCCATGATGTATTAAAGCC	128
ATCCTCCTCTAATTGACG	128
TGTGGTGTGACATAA	128
TTCCGCAGCCAATACACAGA	128
AATAACTCCCAAACACAAAT	128
TGCGGCCGACCACGTTCTTGTCGCCGCTGATGTGCC	128
CATGTTTAGTGATTA	128
CACTAATAAAAAGATCTCTTT	128
AAAAATA	128
TCCTCACATCCCCCCATATCC	127
TCATCTCCTTTTCCACAC	127
ATATTGAAACTGTTCTGTTC	127
TTCTTTGGAGTTCC	127
GCATCACAAGCT	127
TTATCCGTCTCGCTTTTGCACAAGCTTTAAAG	127
AGCAG	126
TACAATGCTGCTTCTTTGGG	126
TCCAACTAAAATT	126
CTTTGTTCTTCAGTTGGCTTGCTTTTGTT	126
CATATCTCTTGGAAAGGCTAAGATTTCTCTGTGG	126
CAACGCTAATTAATGAGCTGAATGCCAA	126
ATATGTACTTA	126
GAGCAGCGCTCAGGACT	126
GAGCAAACCTTCGAACTCAATCCCTGAATTGGTAACTC	126
CTGGG	126
CATCTTCTTCAATTC	126
TCTTAAAATTAAGTAAAAAATTATG	126
AATAGTGTTACAA	126
CTTAACCACCCAAGGTAGC	125
GGAATCCTGGGAGGT	125
AGAACACTCTCATTGAATTTGTCGTAGGAGAAG	125
TTATGGTCGATCTATTATATG	125
TGTACTGGCCATCATTGAGCCCA	124
GTTCTTGATTCCACTTGGAG	124
TGTATGTGCACGTTGATTATCAAAGG	124
TCCGCCATGGATGGGATTCGTGGTGGT	124
TAGGC	124
AGGTTGCAGTTAAACGACTGTATATT	124
AGGACTTAGAACGTAGATAGATTGGAA	124
TCGTACTGATTAGTTATTATTATACG	124
CAATTCTACCCATTTCATAT	124
CTCTGTCCTGAGCGCTG	124
CCTCCTTCTCAATCCTGGAAAAACAAAGCAAATACCAAACAAT	124
TAGAGGATTTTATAACAC	123
CACAGC	123
TGACATTTATCTGGTTTA	123
CTCTGTCCTGAGCGCTC	123
AAATAAATGTCATAT	123
TCTGCTGGCGATGAGACTCT	123
TGTGACTGTTTGCGTCAT	123
TCCTAAGAAATTCTGCAT	123
TATATA	123
CTCAACAATGTAGACTTCACT	123
CTGCAGGCTTTTAAGTCTAGTACTGTTGATTGAG	123
TTGGATAGTAAACTGATGGATGTTT	123
TCAAAGCTTATAAAT	123
ATTATGTAATTTATGCTCCAGCTCTGG	123
ATCAGAACACTCAT	123
CCATTTCCTACAATTTCC	123
ATGCTGAGACTAAGTTC	123
TTCCACCTCCCAGGA	122
CTAAACC	122
GAT	122
GATGATGACGTG	122
AGAAAACTTTGA	122
GGAGTTACAGTTTTATAATAT	122
GAGGAGGCTGTCGTGGTT	122
TCTTTTGTTTATATGCAGAATTT	122
AATTACATCCTTACT	122
AAAAAAAG	122
TGACAAGTAA	122
TTTTTCC	122
AATTTAGAAGCTTTG	121
CCGCTG	121
AGTAAGGATGTAATT	121
ACAATGACACAAACAGTC	121
CTGTTTCCATTATCGTGTTT	121
AATGGGTAAAGCTGAAGTGTCAAATGT	121
TGAAATTGGTCTTGAGACT	121
CTTTCTGTACGGGCG	121
TGGTCTAGTATGTCTGCGAGATTGGTTGTCTCTGTGTGGTAGGGTGTT	121
CTACACCTGTATG	121
GTAGAATGTATTAGAAAAGATCAAGTATAACAACTGCAATTATGAAAAAA	121
TGTTGTTGCTGTTCATGG	121
CTATGCTGATTATGTTACAGCCCATCT	121
CATTAAAATCAACAATATTCCAAAAATATAC	121
TGAATTCG	121
TGAATCAATCTTCATA	121
TTTGAGGGGATTTCATCAAATGGGTCGAGT	121
TTAT	121
GGGAGC	121
GAGATGACATGACAA	121
AGAAACCAAACCCTAAAACACACA	121
TCCACTCCGCTAATTCTCCTCCACCATTAGCCACTCCTA	121
AAATCAACCAAATATCCAGTTT	120
TTCATTCTCTAGGGTTTCATT	120
CAGCAACAACAACAG	120
GAAACGCTAAAGTAGGGATGAGGAAAGGGGTGTAG	120
AAGAGACAAAGA	120
CATTCACTTGAGG	120
TCTAACCAAAGACATGCAACTAGAAGTATAGAA	120
TTTCATTTCAATGCAATG	120
TTGCTGCAATATTGGAGTTC	120
CAATTAAACTATAAACAAAA	120
GAAGAG	120
CCACAGAATCCACCTATTCTC	120
CTGCTAACGTGCTTGTTCTTTCG	120
CAAAGAAGCAGCACTGTACC	120
TGTGTCCAACCTGCA	120
TTGGGGTAGTAGGGGTTGTGA	120
CAAATTATTACAGTATAACTGGA	119
GTTGGACAATTTGATTG	119
TGATGATTGATGTTGCAG	119
TTTCTTTCCAATTCTACCCATTCCATG	119
GAATTTCTTTTCCA	119
GAAACATCAAAGTTTCACTACATAAAACACCTCCA	119
CACCACTATGCATTTGAATGCCACTT	119
AAGCCCGTGAAGTTCCC	119
GTGGCTCTATCTCTTACCC	119
TGAATCGCAATTAATGAAAAAT	119
GTACTATGACGAGAATCAGCC	119
TTCACCTTCTACCTCC	119
TCCAAGTATAAGCATTGGTTTACACCTGG	119
GTCTGTAAGGGATTT	119
CATGCTCATGCTCTGC	119
TATTATTCAAATAATCCGC	119
CCTCCG	118
CAATTAAACTATGAACAAAA	118
GGGCCGAGTTCGTGAATTTATAA	118
GTCACCAGAGCTACTTGTGGAGGG	118
TGTTGTTGCTCTTCATGG	118
ATTTGAATGAGTGAGG	118
GGCGTTCATGCATTGAGATTGAGACAACAGACT	118
AAATAAATAAAAAAACA	118
GAAAGGAGAGGGTGAGGCGAGCGGA	118
AATATTGAACAGTCATCA	118
AGCAGCAGAGATAATTTAGTTGC	118
AACGTTGGCGGCAGCAAC	118
CTCTTTGTGCACAAGTATACAAACC	118
AATAAAACGAAGCACAAAAGTCATTCATAAGA	118
CTCGCGTGCTTGTCGAGT	118
GCAATAGACGAGGAAGCCCT	117
TCGTTTTGTAAAACTTTTCATAAGTTCAGGGATTTTGGG	117
CATGGATGTGCCCATTTC	117
AGCCCCTTTTCAATCACATAACATACCA	117
TGTGAATAGTTTATTGATGTTTAGTTT	117
TGTGGAAAGCGGAAGAAGAATG	117
CTCATTGTGCTT	117
CAGAACGGATTCAAGTTGGCGAGATC	117
TTGCCA	117
AACCCAACAGCAAT	117
CTCACTGATTATGAAGAGAAGACTCATC	117
ACAATCAATCAAAAATTCCAACACAAAACACACTACACAAACCTCAGCCAAAATAT	117
CCGCCAAGGCATCGTC	117
ACACACGTTAGTGATCA	117
TCTCGCACAACAATT	116
GTTCACATTGAAATTCCTCACCAAAAATC	116
CTGTTCCTCCAGAAAATCCCACAC	116
TGCAGTCGGTCTAT	116
CAAGTCGATAGACTTCTTATTGAGCTTAATT	116
CCAAGTAACAAAGTTCCCATT	116
GCGCCAGTACAGAAA	116
CTGTACATCCCACCTATGAGTAGACCACAAT	116
AATCAAAATTGCAAATTTTGG	116
GCAAGAACTGTGAGCAAGTGTAAGAA	116
TGTTATGGAGAGTTCTTCATTAT	116
GCCAAGTGCCGAGGCGGAG	116
AGCTCCATGGCTGAC	116
TACTGCACATGTTTATCA	116
AGCCAACCACCGCTGAAATGGTGCAAGTGG	116
TCTCCCAATGCAGCAGCCAT	116
GACGATTTCTGGTGAGGAATTCCATGTGAACGATTTCTGGT	116
TTTTTTCAAATGTGGAGGAG	116
ACAAAATGTATCTGCATTAGTTGCTAACACAGTTTG	116
AAAGAGGGAGGGCGATGTCGCAATAAGCA	116
TGAGCGTTGATGCGTTT	115
AATCACAAGGACAGGTTGGTGTCG	115
TACAAATCTCCTCCCAACCCAACACTATCTCCGCCTTTC	115
TAATAGCAATTTAGGATTTCGAACCTACTGGCCAATACGATAC	115
CTGCAATATACTCATAAACCATAAATAAATTA	115
CACCAA	115
CCAAACTGAGGAGTGGTGCTCAAC	115
ACTCTTTGTGTGAAGG	115
CCTCAGTGCCATATTTACCTTTGTAAC	115
AATAAAGTTTAACATGAGGTCAAAAGAGTAACT	115
AAATTATTCTTCGAT	115
CGCTCC	115
GTGAGAGTGATAGTTTATAAATTGTGTGCATTCTGCTCCTTCA	115
ATGATTTACCTATAAGAATACA	115
TGCTGTTGCGGT	114
AGGAAAGGGGCAATTTGTTGGC	114
TCCGATTCAAAGCT	114
TATATATGAACAGT	114
GGACCCTCGGCGTAT	114
TCTGATCTGTAACTGCCTTCTGTACATTGT	114
TAGCTCTGGTGACGCA	114
CTCATGGGCAAACAGTAT	114
ATTTTTT	114
ACACAGAGACAGCCAACCCCAAAGACATATT	114
ACCCTAA	114
AGTGTGGAAAAGGAGATG	114
CAAAACAAAGCACAGAGAAATCTGATTCTGGTTTA	114
CAGCAAGAAATTTCGGCCTC	114
ACACACATGAACCCAGTCATGTTG	114
AGATAGAAAGACAGAT	114
GGGGTTTTCTGAATT	114
AAGGTTTTATGTTATTCTAT	114
GCTTTTCAGCAACAAATTGCTGCT	113
ATTT	113
TATCTTTTTTGTTGGCCATGC	113
TGCAGATTACACTTTAATTTCCTTGTTC	113
ATATGCATTTAATT	113
AAATGATGAACTCGGCCCTTGAA	113
TACAAATACTTTTCAAATATTC	113
ACAAGAATAACTATAAATA	113
TCAGCTACAAGAGACTGGCAAGTTTA	113
TTGTTTCTGGATCAGAGGACATGA	113
AAAAACGAGGTTAATA	113
TCTTAAGATTAAGTAAAAAAATATG	113
AACCCCAGTGCCACCTGCA	113
TATTCCTCCTCTCCCCAG	113
GCGATAGATGGACTGCA	112
GTTGAAAAGATTGGACTCAGGAATAACTTGGCGAGG	112
ATTATATGTCATCT	112
TGGGACAGGTGGTGTGGGTGCTTGTGTGATAATCAATGGGGAT	112
ATGGCAGCATGTGATTAGGGTTGA	112
TGATATATATTGAAG	112
CTGCAAACATACAAGAATAACTATAAATAAACAAAAGCAATATA	112
GAGCTATCGGTTTAATTTCTGAGGTA	112
CTAAGTTCATTGCAAGCAG	112
GCTCTATACAGGCCACCA	112
TCATGTGAAGAGAAGTTT	112
ATTGTTGAGAGTGAAGTCTAC	112
CTTTCCAATCTATCTACGTTCTAAGTC	111
TGGTTTGGTTTACATAACGAT	111
AAGAATGTGAAATAC	111
AATACACGGCAATCGACCTGGATATTCTGA	111
GTGCCA	111
GGAAGATTCCAAAAGC	111
ACAAATCTGTGTGTGTG	111
CATCTCTATAATCTCTGTA	111
AAATCAATAGCTGCAAAAAT	111
AACCTCTTTCACCTTTCTTT	111
CAGGGCAGCCTACAAAGTT	111
GAGTCC	111
CTATAAAATTTCCGAAATCTACACTACAGAGTTATTCATATATT	111
TTTTCGTTGCCGTGAAGACAACAGTCTGGAAGAATTAACAAATGTGCTTGTA	111
TCTTCATTGAAAAACAACAAATAAAT	111
CTGTAAAGCACAGCTCTCTCCCAACAACCAT	110
TTCTCCTTCACACGATCCCTGAGATCC	110
TCTTTCCGGTTCCTTTCACTGTCTTTCCGGCCGTAA	110
AAGTGGTTCACCCACTGCACACAGA	110
TAACTCTACTAGCACTTTTATTATTGC	110
AAC	110
AGGGAGGCCCTTGTGCGTGTAGCAGCGTACAAAACC	110
TTAGTTATGAGTGGTTGAACAGAA	110
GCGAGATTGAGAC	110
GTGATTGAAGAAGGCTTGGGATGTTAT	110
TATTATTGATCA	110
GAAGTGAAGTGAACTGA	110
ATATATATAC	110
GGTATTTAGTTGCAGCTGGAAAGGACCATCT	110
AAGTGAAGATCCCTAACGCAGTATTTGTTGCAGAA	109
CCAACTGGTCTAAGAATTTAGTAAAATGTCAATCAACAC	109
GGGCTA	109
CTTAAATGTCCATATTGAATAAGGAGACCTTGCCA	109
TTATTT	109
CGAACTATTTAAAGCCTATACA	109
TCATCGTTGCCCCCGTTCTCACCTTGAAGGGTGAAACATGTGAA	109
TACACATATATAAAGTGA	109
AGAGAAGTAATGCTGGAAGCAGT	109
AGAACAAAAGCAAGCCAACTAAAGAACAA	109
CTTAGCAGGGGTATCTATTCTGCCAATCACCCAGGA	109
TATGAACGCAGTTCTT	109
GGAAGGCAATGAAGTTGTTGGGCACA	109
TTCCTCCACATGCCTAAGTGGAAACTAAATCGC	109
ACCTTGACACTCCAAC	109
CATGGTTGATCT	109
GATCAAGAATATGGA	109
GAGAAACCAGATCACAGGGACCCA	109
CTTTTAAAAATCTAAGAAATG	109
AATGACTTGGGTCCACACAAGAAAGCTT	109
GCAGCATCTTCGTACCTCAGT	108
ATAATAGAGGATTATTCGA	108
CTGCCTGCTTGAATCTCATCA	108
CCAAATTGGGCAATAAGGGGAGTGCAGAATTCATCTC	108
GTTCTTCTTAATTCTGTCTTGA	108
ATGAAGATATATTCA	108
CATGGTATTGACC	108
AACCATTTAAAACAAAGCAAACACCACGACGTATATACAGTGAACAT	108
TAGCAACCTACATGCAC	108
AAAAGAAAAAGAGAGGCAAGG	108
TTGGAGAATTGTATGTGGGTGCTCAACAAACCATG	108
TAACAACAAAACCC	108
ACA	108
GATTGGGTTCTCAACTCAAAG	108
AAGGCCGAGGAG	108
TAAAATCATTATTAAATTAA	108
AATTCCAGTTGTTAAACT	108
TGTTGAAACACAAGTGGTCTG	108
AATATACGATGAAAAT	108
AATTGCTTATAGAAGTTG	107
ATGTGCTCTAATAATGAA	107
GCAGGCAAGCAA	107
AAGATCGTCATCTGTG	107
CATTCCTGCCGAAAGCCCATCACA	107
TGTTCCCATATAAACAATGATTTTGTTC	107
AAGTTGTAAAGAGTTATGCGTCTTGCTTTTGGGT	107
AAAACACCCATCACTTCACTACCCA	107
AAAAAATA	107
AGAGAAGAGCTCAGAG	107
AATTTCGTGTTAGCTC	107
CAAGCACGCAGATCTCCAC	107
CCGCCT	107
CATCCAAATGTGGCATATACCTTGT	107
TAATCAGCAAGAAAGAGTATGCTAA	107
TGAATGTAGTCACCAGCAACATTCAAATGTAGT	107
TTCTGGTGCTGATAATAATGG	107
ATCCTACTTCACACAATTATGAAGTCT	107
AATTAGAACTTGG	107
TAGATTCTACAACTGCAGTAG	107
TCATGTTTTAGACTCATGAATGTTCATTCAAATGAAATTT	107
TTCCCGTTAGACTG	107
CAGGCATTCCACCTG	106
GAGTTCTGAAGTTGCCTGAT	106
TTTATT	106
TCCTGTCTGTCCGAGACAAGCAATCAA	106
ACACCCAATTCATGAAAATTGCCGAGTCTCCG	106
TTCTTTCTCAACCCGTTCACG	106
TGAGGAGTGGGTATTAGATAACCACATTTGTCTTCCCTT	106
GACTCG	106
TTGTTTCTTTGTTCC	106
CACACATTTTCGATT	106
AAGAAGAAAAAAGCGCA	106
AGTGATAGTGGA	106
GACGATCTTCACAGAT	106
ATCAAAGGACATG	106
TGTTGGAGTGTCAAGG	106
AAACAACACACCCTAATC	106
TTATTTT	106
GTCTGAAACCGGAGAAAGGATT	106
GCTACCAGATTTCCCTTGGCG	106
GTCTCAGCGTTAATTTCCTTCCAAGTTGCAA	106
TCACTCGACAAACAATATATTGGAGTT	106
TTGAGTTTAGATTGGTGTTTTCTTGTCAAACAAAG	105
GAAGAAGATCAAAACTTTCCC	105
CAATGAAAACCCAAACTC	105
TCAGAGTTTCTCAAACATGTAAAT	105
TCTGTCCCTACTGT	105
TATTACTATTTACTCACG	105
AAAACTATATATAAAAGCCGATCACC	105
TGGCGGAGGAGGCGA	105
GTTCACATGGAAATTCATCACCAGAAATC	105
AAAATCTTTAAAATTATGTTT	105
AAGCATTATTTTTAAAAAGTACAA	105
TTCAGGAGAAGATCACGCCAG	105
TGGAAACCCCAAATTTTGGGCGCCGGG	105
AAAGAGAAACTGAACGGTTAATG	105
AAGCAGAAGAAGAGCTACTGTA	105
TTTTTCTGAGTCAAAAACAAAGTA	105
CACTGGCAAAGACTG	105
GATTGTTATTGGGATAATTAATCATCATGAATA	105
AACGACCCGCCCG	105
CTTAAAATATGCTTTT	105
GTGGGCGAATTAGA	105
GAAACTTAACTAAATCCTATTTAATG	105
ATAAATTAAAATGAAACCT	104
CCATATTATAAAACTATAACT	104
AGCTGCGGAAAGTTGGGCT	104
GAATTT	104
CTTCCCATG	104
TGCTGAAATAACTCCCTGACAAATTATTCACAGGAATCAATCCCCGATCGC	104
AAACGCAGTCAACCATT	104
CACCAAATTCAAATCTCAA	104
AATAGTGATGTG	104
TATTATT	104
ATCTCATGTCACTTAACCCTCACACTTTTCCACCAA	104
CCCTCAAGCCCTATAGATAAATTTAACTTCATATTA	104
CTTCATCATCTT	104
TGCATGAAGGGATGAGATATACAGTGAATATTG	104
AACTCCAGGCTCTTTGGAAAAACCTTGCAA	104
CTAATCTTGTATGACATGGTTTCCTCTGGGCTACATCAATTGTAGG	104
AATCTTGTATGACATGGTTTCCTCTGGAGCACATCAATTGTAGGCT	104
GAATTAGAAGAA	103
AAAATGATTAATGTGACAGATACC	103
ATTGGCTGCGGAAACGCTGT	103
TCTTTGTCTCTT	103
AAATAAAGTACTCAGTCATATCAG	103
CACAGCCACAAC	103
TGCATTACTAAATAATACTTTCT	103
AAAGACATGCCTCACCAAT	103
TATATGTTATCTTACATCCAAATAAAACTGGTC	103
TCAGCATCAACTTAATC	103
CCGAGTCGGAGT	103
TTAAATAAAAATATATC	103
TCGGAATCGGAATGAACATCT	103
TGGCAATAGGTATGTTA	103
CCGCCAAACCAAAACAAGGGT	103
CACAGATGTGGATCACCAGCAGCTCCTACA	103
GGGTGATATGCTGC	103
TCAAAGAGACACACCATCTAAAA	103
GCTGCAGGTGCAGCG	103
GTCTGTGGTCCCAACCCCAATCCATGAACGCCA	102
GCTTGCACTGACCAGTCCGCAAA	102
TTTTATT	102
TGAGTGGAATGTCGACCC	102
GCGAAAGAACAAGCAAGTTAGCA	102
TCATAGATAGTTATAGCTGGGTGGA	102
CCAAAACATCCTTGAAATCTGG	102
TCCCCAATAACCCCTCACCCAGGTTGAGTCTTGAAC	102
CATGGGTAGAGCA	102
CACCGCCTTGTCAGGGATGGGGTTCATTCTTTG	102
TTCTGTGGCACTGTATTCTCTGGTTCAAGCGAGCTTC	102
TCAGATTTCTCTGGGATTTGTTTTGAAAACCCAGAA	102
CAATGGTGGAAAAATTGAGC	102
TGTAGTGGTTTAAGG	102
ATACAGGTGTAGC	102
TTTGATGGAAAAGTGGGAGGGTGAAGTAACATGAGA	102
TATCCTCAACCAAACTAAAC	102
AACTGGAGCTAATCTAGGTGCATGTACACCAAC	102
TACTGTGTTTGTGCAAAAGTTGG	102
TATTTGTGAAGTTGGCAACTGCATC	102
AATAAATAACATCAAAAAACA	102
GATTGAACCCAGCAACAAAACACTAAAGCA	102
ATAGAATGCCACTCAAATCT	102
TTTCTGGTGTAACTGCCAGAATT	102
AGTGCTACTTCTTCAAGACCAGGGGACCTACATTATCGCCA	102
TTTTGGACACCATTCTATTTAATTTCTAAACGAGGGTTTTAT	102
CAATGTATTCATAAACCATAAATCAATCATTT	102
TGGCTTTAATACATCATGGA	102
AACAATAAAATAGTAGGGCAC	102
ACATAATGCAAGCAC	101
GAAAATTCATCGTGTGTATGTATGGGTGA	101
TTTTA	101
ACGAATTC	101
AGTGAT	101
GTATCAAATTTACAG	101
TCCAGGTTTTGCTGTCTTATCTG	101
CAGATGCAGAGGAAACAGGTCAA	101
TCACTAAGCCGAGACCCTGCAAAAAGACAAAAATTCATCT	101
TGTGCTCTACCCA	101
TACCAATCAAAAGTTAACATTGTTGATGATAGTGACAGCACAC	101
AAACCCTCATCAATCCATTAATTTACTGTACAT	101
GTCTCACATTCAGTAAGACTACTT	101
AAACCTATCTCAATGTGTTGTAAATGGATTAGAATACCT	101
AAACTTGATGGCTAAACCACAA	101
ACAAATTATAATAACATACCAAAT	101
CTTTACCCCTTTACA	101
AGCACCCGGTACATAACTAAAAATA	101
TAACAGCGATTTGGAGCGAG	101
TATCAAATGCTTTTCTC	101
ATGAGGTCTGAGTTTTCCAATTTTGTGTT	101
TAGCAGTTCAGGTGCTCAGAGTATGAG	101
ATTGATTATCACACAAGCACCCACACCACCAGTCCCAATCCCA	101
GGGTTTGTATACTTGCGCACAAAGA	101
ATCACGAAGAAAATAAGC	101
GCCACA	101
TTAGCCTACAATTGATGCAGCCCAAAGGAAACAATGTCAAACAAAA	101
CCAACTTCGTG	101
CACCTGTACCAACCTCTGAG	101
ACGATTTCTGGTGAGGAATTCCATGTGA	100
AGCCGAAGTCGAAGCTACAAC	100
TTTTCGCTTGAATTTGCAACAGCAACCACTCTAAGGAAGAA	100
TTTAAATCACATGAGCAATACTCTGCATGGAAAGTCTTATTCCT	100
AGCAGCAAC	100
AAACACGATAACGGAAACAG	100
GCAGCTAGTGTGACACGGTGA	100
TTCTCACACGAAACAAAG	100
AGGAAATTTCAAGAGTAATTCCTTCTATATTTTTGC	100
AATA	100
ATCACTTCAATATATCAATAT	100
CACCAGAACCATTATTATCAG	100
CTGATTCTACACATGTCAATGGGG	100
AGTCAAGTCC	100
CATAATTCAACAAACCACAATAAAAAAACTTCACAATA	100
TTTATATTTCC	100
CTAATCTTGTATGACATGGTTTCCTCTGGAGCACATCAATTGTAGG	100
GAAGCAACCAAT	100
ATGGATATCATTGT	100
AGAAGAATTGCAGGTCGGTTTAATCTC	100
ACAAATCTGCTGAAATTTCCACTTGTTTG	100
CAATCTCATCTAAACAACTTCAC	99
AGGATC	99
GCTGCATGCAATGAACGTA	99
AATTCAGGCTATGGTTCTATGACAAACTAC	99
TGACTGAATGCCTTCGAATGGAGGATTGTACAC	99
AACCACTCATAACTAATTCAGTTC	99
TGATAACTGTTCAATATT	99
CACAAAGACACGGGTGCAGGGCATG	99
ACCACGGTGCCAACCAACAACCCACAACTATGAAGCATGCCGCTCC	99
TTGTAAGGCTTGCAATGAATAACGA	99
GCATTCAAACGTTAATAATGCAAG	99
AGGAAC	99
ATCATTGTTCTCGAATTCAGTACCATTTTCTCCCAAATCCACCCCGTT	99
TTTGAAGCGAGGATGCCTGT	99
CAAATTGACAACCAGCAA	99
TTTCA	99
GCATTTAAGCGTTCTTTGAATCAGAATCAAATGAGGATCAG	99
CTGCCTAGAGACGAGTATGCTTCTAAAATTGTAAC	99
TCCTCCGCTGCCAAGTAT	99
TATTTT	99
TGCTACACTAACTACTCCAAATCTTGAAAA	99
CCATAGAAGACCTCTACTTACATAAGTCAGCATGATGT	99
ATTCTCTGCGCCTCTTTGA	99
CTTTTCCAATTCTTTTACCGTT	99
AAATCTAAACCTAATTAG	99
AACACTACACCATGTT	99
AGAAGCTCGCATGAACACAGAAAAATGCCACAGA	99
GGTTTAG	99
ATCAATAATCGAATTCGTATCAGATT	99
TCTGATGATGGTT	99
TTTCATAACCCTGCCAATATGAAAATCCCC	99
TTCAGAGCAGCAGAGTTCTGGTTGGAG	99
TCCTTCCTCAGACTTCAGACAA	98
TGCCTTAACTTCTGC	98
AAATATATTTAATATTAA	98
CAAAATAAAGAACTC	98
TCCACTTGC	98
TCAATCTCACTAAATAC	98
ACATTTCTGTCTATTC	98
TTCCAATTCTACCCATTCCA	98
CTGC	98
GCGACTTAATGTG	98
AGATGACAGTGACCTTGCTCTAATA	98
ACTTCTTTGACCTAGGTGTCGGGGCCTGAGGAGTAACAAT	98
AGCACAAATCTCCACCCA	98
AAATGCTTTTATATATTTTTGAAAGTGTAAAATATCACAAAGA	98
CAAGCTGCAAGCTGGCCCTGCAGGACTG	98
ACTCGGCTTCGGGCCCGACATCCCTGGAGA	98
AAATAAAAGGATTCAAACAA	98
CTCTGATCCAGAAACAATCATCTC	98
GAAGAGTCTCATCGCCAACA	98
CGCTTTCATAACAAACAT	98
GAATCTGTCATT	98
ATATCACTACACAAAGACCATACCACTTGACCAAGTGATGTGTCAGTAGGGTGCAC	98
ATGTAAAAGTAGAATACTAGGGCAAATTTGATCACCGAAA	98
CGAAGAAGCCGAACG	98
TTTTTTCGTTTGCAGTTTTTTGGCCG	98
ACCACGTCACCTAT	98
ACACCGGTGGTCACATAGAAGGAGGCGGCGGCTATGAAG	98
TGAAACCCTAGATCCCC	98
CACCCTTGGCCCATGTCCCAGGT	98
GCCCTTTTGCACAGACATATACCACAGAACTTCG	98
AACACAAAATTGGAA	98
AATATTCTATCCCACCCCA	97
AACCACTCACAACTAATTCTGTTC	97
GGAGATGCAGAGGGACAATGAACGGC	97
ATATATATAATTCA	97
ACACAGTTCAACCT	97
CTGCATCGAGCTCCCCAGCTTTTT	97
ATGCAGATCAGATGAATACTAACTGGGAAAGAA	97
AAAATGATTAATGTCACAGATACC	97
CCCAATTTTGGCAAGGGTAATCAA	97
AAAGATCCTCACAGC	97
TGGTCCCATGATATAGACGT	97
AGTTGTCAAGAGGCGTACCAAGTTCGG	97
TCCTCCATATTGGATCACAGAAGGCAGAAT	97
TTTTAT	97
AAACCGGCATCAAGGGCTGGCCAACCATAAACCAG	97
CTTATGGGATAAAGTGTATGA	97
ACCTTAAACCACTAC	97
AGTTCAAATCCCTAAAAGGAACCTGAACAAGATACCACTAAAC	97
GTCAGAAACCTTTGTTATTT	97
TAATAATAATATTAAAAA	97
AGAGGGCTTTTGAATCGAATGGACATTAGTCATGT	97
CGTAGGCGGAAATACGATGACAGC	97
TATATATATAAAGTTCTAACCACTTACC	97
TGGAAAATTGATGA	97
CGATGGCTCCTCCGG	97
AAGTATCTAAAGATCTACATTTG	96
ACATACACTATTACATATCAGTCATATACAGCATA	96
AGTGCATTAGTTAGTACCTCTGTCTGCAGCCGCGTGCAGAAACATGATGCTC	96
ACTTGCAGGGATGTCTGAT	96
AGAAGG	96
ATCCAA	96
AGAACTCAAATATTGCAGCA	96
ACTATTTTGTAAC	96
ATAA	96
AGGAATGCTCTTAATCCTCCA	96
ACCATAACCATGAACACC	96
ATGAAT	96
AAACCATCATCAG	96
AATCAGAAATTGCGG	96
AAAACATGAAAATTACATTTGAATGAACATTCATGAATCT	96
TCAACCATGG	96
TCTTCTTCTAAA	96
AAATTAAAGAAAAAATAAGTGTC	96
TTGGCACGAAG	96
GTTCACATGGAAATTCCTCAACAGAAATC	96
GGAGA	96
TTCGTAATCAGAAT	96
CCTGAATCTGTCTGTGAAGATGGCCGAAGATGAAGCTCCA	96
ATCAGAAACCCTAAAAGGTTCATATCTAA	96
AGCCTGCTGAGGCAGAGATTGTCC	96
ATCTGCGCCACAGGAGAGAAAAGT	96
CAGTAGTTCTATTCTCCACAGTCTGCTA	96
CAACAGCAAACC	96
GAATTATAGGCTGATGA	96
ATTCGCTCACAGAAAAACCAAATCCCT	96
CACCCCATATTCATTATAATTTAAAACTGTAAA	96
TCTGCCACCTGAACCTGG	96
CCAACCAGTTGGGTGAAAGAGACGAAGCCAT	96
TAAGATGGATCTACGCAAGTAA	96
TACCAAACACAGTTTTGT	96
TGGTGT	95
TTAACCATTCAGACTCTCTTTCA	95
TTTATTTGATAGTT	95
AGAAGCACAATG	95
GCTCGAGTTACCAATTCAAGAATCGAGTTCGAAGGGTT	95
TGCCCTGCACCCGTGTCTTTGTGCA	95
TCAAACAACTCGGAACCT	95
AGATGTACATAACTTACAGGATTAGAACTGGT	95
CCATACGCCGAGGGT	95
TTCAAAATATGG	95
TGTGGCTCGCCAATACTT	95
AACACGACATACAAATGTATACCTC	95
TATATATATATT	95
AATATTATAATATAAAATGTTATTACCATC	95
TATAAAAATGATAA	95
TTTCCTATTCTTACAAT	95
AGTTACGAG	95
TCTTCTTCCTGT	95
CCATATTATAAAACTGCAACT	95
AGGGCTTCCTCGCTCATTGC	95
AAAAAATAA	95
CACTACTTTATTTTTCAACTAAACC	95
CATCGCTCTCTCCCC	95
GAGGTCTGTTGTAATCTT	95
GGAAGTTGAGGACGAAACTC	95
CTGCTGTTG	95
GGTGGAATG	95
GCGTTGAAGATCAG	94
AACTAACCAAATAAACT	94
GGAATTACTGATGGGTTATAACTGTTAGCTGTATTTTTG	94
ACAAGATGAAATGTCCACATCAGCATCATGAAGT	94
CTTCTGGATGACAAGATAAGAGATACAGTGGCCATTCTTT	94
TTGCTAACTTCTAAGTTTTCAGCAAGCA	94
ATATGTGCACCCTACTGACACATCACTTGGTCAAGTGGTATGGTCTTTGTGTAGTG	94
TGCTGCTGCTGGTGGTGGTGAAGT	94
TATATTCACCGTATATACGTCGTGATGGTTGCTCAGTATTAAATGGT	94
ACCTATAAAATTGAT	94
GAGGTGAAAACTG	94
GTCTTCAAGGTCACATGTTT	94
CAACCTTTCATTCTTT	94
AACATTAGCAAGTGTAAATGAAC	94
TGGTTGGTTCAGATTTGGGTTTGTT	94
GGCCGGCTATGATCTCGACTCAA	94
TTAATTTGTCTTTGCTCTCAG	94
TACGGATGCTTACATGGGTATCTCTTCCGCCAAATCTCTGGAA	94
CAGAACGGCTTCAAGTTGGCGAGATC	94
TCCATGGGAGAGCCA	94
TCATATAGTGTTTTGGGAGAATCT	94
AATAAAATGATATTGAAT	94
ACAAAAATTAGGGTTCCGTAACATTCTCTAAAGAA	94
ATACATGATAGATGAAACTGTCATAATTTTAGAACACTATCTGTTG	94
GTCCTACAGGGCCAACTTGAAACTTGCA	93
TGCGGAAATATACAGAAAAGCAGCCGGACAATGGAAGACGG	93
CAACAGTCTAATTTGA	93
GCATGTTAAGGCAAAGGAGAAGCG	93
CCATCAGATTAGAGCGGAATACCAGAATTCAGCAGTCAAAATGT	93
TTCTACTAATTTTCAGGTATTTACATAACAC	93
TTGCCCATACCCAGGCTGAGAGGATAAATT	93
ACAATTTAAGAGTTGACCACTTTCAAAGA	93
AATAAA	93
CCCTTCAACAACCCAATGAAC	93
AGAATTAGTTATGAAGCAGTTGAAC	93
ATCATTATTCATTGCAAGCCTTACA	93
AAAAAAAATG	93
CAACAACAACAGCAACAG	93
TTTGCCAGAGCTAA	93
GAAAGTTCCGAGTTGTTT	93
ATATGTTTCTCCAATTTG	93
ATATGAACCAGACAAAGTAGACTATCAAAGCAATGGAGCATGTGGAGTGTGTCTAA	93
CTCAATACTTTGAGCCACTCTGAAGTTCATCCCATTGACATTCAAGTAGCC	93
GGTGGCTGCCA	92
TGGGCTGGGATAGAATATT	92
TGGACCTGGATATTGTTTGT	92
CAAGAGATATAACAACCTAAA	92
TCATCATCAACG	92
TTTGAAGACATT	92
GATTGGTGGGTTTTTGACAGCACAGGGCATTGGTAGACTTTTA	92
TATTTATACATATCTTCCAAAAACTCCCCC	92
TTTTCTCAGAATAGTTGTCATCCTCAATACTTG	92
AGGAATTGGGTTAGTTGT	92
TCTTAAGACATAAATTTTCACTTAA	92
CACTAAGTTCAATTGAATTATCTA	92
AGTTCACCATCATTGCATCGGTT	92
AACTAAAAACTTACTG	92
AGAATATAATTCTTCAAATCGACAAAGAAT	92
TAATTCAAAACCAAACCAGTTTTAATATAAAA	92
TTAAATTCTCTATCTTACATGTTA	92
ATCATTCACATTTGGTACAAGTAATT	92
TATATATCCAGCGGTAAATATG	92
AGCCCAGGAGGGGCCA	92
CATCTATGTATTTTTTT	92
ACGATTTCTGGGGAGGAATTTCAATGTGA	92
AGCCTTTGTATTGTAGCAAATACTCTACCACTGG	92
ATATATCCGTGAAGC	92
GCATCGCTAAACTGCCAAAAAA	92
TTCACGTAAGTGCCCAACTT	92
CTTTTGTCAAGG	92
CGTGTTTCTTGGAATCCC	92
TCTTAAGATTAAGTGAAAATTTATG	92
GTTTTTTTTCACGTCCTG	92
GTACTTAAAATGTAGTCCAATAATTTA	92
TGTTGGTGTACATGCACCTAGATTAGCTCCAGT	92
CTGATTCAATTTCCTCAACAGACTTCA	91
ATGTCACTCTGCTGCAACTCTA	91
TATAATAATAACGAATCAATACGACG	91
TAGCATCAGCCTAGTATCTCAATCTCAAGGGATTTAATAT	91
CGCCACTTAACGGATATCACAAT	91
TACATTTTCGCTGAACAAATTTGCACTACTATCCTACTTT	91
TCAATGACAGAT	91
ATATTCAACAGTATGGATTTCTAAGAAATCACAATCTACATCT	91
AAGGAGAGAAAAATAATG	91
CTCCGCCATGAGAGCCTCCAAGGGTTT	91
ATATTAAT	91
CAGGGG	91
TCCTCT	91
GTGTTGGTGTACATGCACTTAGACTAGCT	91
ATTTATAATGGTAAAGTAAGACCAGAGAGCCCCCAC	91
GTTTGTTACACTCTACAT	91
AAAACCCAATAAAAAGAA	91
GAAAGAATCAAACGTT	91
AGCTTGAAATTACAGACATCAAAG	91
GAC	91
CCCATT	91
ACTTCTACTACGACTCCGAACACGTCTAGG	91
AAGAAATTTAGCAAAAGAAACAAAAGA	91
GAGCA	91
CAGGTAACGGAGATTTTGCAATTTTTATG	91
AAATAAA	91
TTTTCCCTCATGTGGCGCAGATAC	91
GGATTTCAGTTACAAGAACTCTATGATCAGTGGTT	91
TTTTTGTAATGGT	91
ATTCCCGTAAGATAAACT	91
TACAATGATATCCA	91
TAGACACTCCACACTTTGCTGAACCCAATGCCATATACGGAT	91
TAGCACACAATATCAAGGAGACAACATCTCTTATATA	91
TTGTTGTTGCTCTTCAGG	91
TTCTTCAACTGCTCCAAACACAAT	91
CCATAACATGCAGTGACG	91
GCTGCGGAATTGGACAACA	90
ATACCAAATCCAACTCACTCCAACT	90
TTTCGCAGCGCCAGAATTCTGTTTAGCAG	90
AAATATTAACTAATTTCATAAAAGACATTTA	90
TTAGGCAGGTTTGCCTGTCTCA	90
GTACCCATGATG	90
GAGATATTTTCA	90
CCCAAAATGAGCGCCAAGGAAGACTCAGTG	90
TGTATT	90
GTAGATTTGCAGTACCTGTA	90
ACGATTTCTGGTGAAGAATTTCCATGTGA	90
ACGATTTCTAGTGAGGAATTTCCATGTGA	90
ATAGCTTGAAGTTCAGTTCCAAATACCTGAG	90
AAAGGAAATAT	90
CCCATTACAAATTTTTG	90
GAGTCTGAAACCGGAGAAAGGA	90
GGATAGATTACAGTATTCTCGGATCTGAAATGACTCAACACAGG	90
TTATTGCGAAAAAATAGATACACAATGCTTACAAC	90
CCTCGGCCTTCT	90
ACATCAAATAGCA	90
TTTGTCTCGGGGCCACCGAACATCTCCGA	90
TTGGGAGATGAATTCTGCACTCCCCTTATTGCCCAAT	90
GACAATGCCTTCGCGG	90
CAGGAAAGCAGGTACATGTTACAGGGA	90
TAGGGTTATAAAATCCTC	90
TGTTTGTTTGTTTTTC	90
CTTTGGTTGAGATAATTTCTC	90
GGAGAGAGAGGGT	90
TAATATAT	90
CGACTGCAGTTATTCTTTTCCATACCTG	90
AGCGAATGCGTGGCAGAGGAAAAC	90
GACCCAATTCCCTT	90
GGAAAGTTTTGATATTCTTCG	90
AGTTCCCGTTTAAAGTTTAT	90
ATACAATGTCAGAAATT	90
CCAGGGGAGGAGGCGATGGAGATCGTT	89
CCTATTAAAATGATAATATAAATA	89
GCAATAGTCACAGAACAA	89
TAGCCC	89
GTGCTTGGGTGGAGACTT	89
TAGATAATTCAATAGAACATAGTG	89
TGATCATATATATGCTTATCAGGGTTTCGATTCGTTTCATGCGATGTGAATAATAATATAATC	89
AAAAGGGAAAACTCAACCTG	89
AGACTCTGCCAATCTCCTTATAAA	89
TAGATATATGTCATTTCTAAAGC	89
GACTCAGTGTGGC	89
ATGTCCCAACTTCCA	89
TGAAACACTTAAATTATACAGATTCT	89
TGCTGGCGATGAGACTCTTC	89
GGCACGGGAGGGAGAGACCGTCGTGCCCGGT	89
ACACCTGCGAAAAAGCTTG	89
GCGAAGGAGGGAGAAG	89
ACTTAGTTAAAATTGATTAGGATGGCGATCC	89
ATACCAAAAAGCTTATTTATAAAATAC	89
TACATTTGACACTTCAGCTTTACCCAT	89
CTACTGTAGCAGACCGTGGAGAAGAGAA	89
CTAGC	89
GGAGGT	89
CTCTTTCTGCACCGGTTAAAACCTGCAACAAAAATTCTTTCCG	89
TTTGGTTTACATAACGATTGG	89
TACGTCACCAAAAAGCGGTGATAATTGGCATCACC	89
TATACTGCGTAAGGCCAC	89
GACACTTATTTTTTCTTTAATTT	89
AGCAACTAGACACTAATTACAAGTTCACAGA	89
GTAGCAATAGTTTTGTCAATGCCA	89
GAAGATAAATGTTTGTCTTTTTGCAGGGTCTCGGCTTAGT	89
TCTCTTCTCCTACGACAAATTCAATGAGAGTGG	89
TTGAGTACGGAGAATAGAAGGG	89
TTGCAATAGCCACGATTCATATAACA	89
GAGATTATCATCTAGATTCGAA	89
CTTGACTGCACCTCTTCCATTG	89
CTCCCGGTGTACTTTTTCA	88
ATTTCATCAAAAAGCA	88
TGTGAAAATAAATAAAAT	88
TTAACATATCCAAACGCAAATTTCAAATATATAATAATTGATA	88
AAACGGAGGACG	88
TTTCTTATATGTGG	88
AGGTTTCACAACTCTTTAGACACCTCAAGACTT	88
GAATCGAAAAGGTGT	88
TTTAAACACGGCTCTTC	88
CTTTGTGGCTGAAGTGC	88
TGTGCCGTCACTATCACCAACAATGTTAACTTTTGATTGGTAG	88
TCGTCTCTAGGCAGGTTACAATTTTAGAAGCATAC	88
ATGTTTGCCAGTGAGTAAAGTTGAAATTGTATGCCT	88
ACGTGAACGGGTTGAGAAAGA	88
TGTTCGAGAGATTCGGAGAAACAA	88
GAGTCTGTAGATTTGCAA	88
TCTTTTTTGCTGCGATCTGTCTCCTCAGCAAATTTCCGATTTTGT	88
TAAATATTAAAAAGAATAAATGATT	88
CTCCACCACATGGACCTGT	88
GCTCCCCATTTTCTATATGACCCAATCATATAGGGG	88
GTTAATTGATCTTCTTT	88
TGTTTTCTAAAATCCAAACCCTCACAAACACATATAATTAAAAAAACC	88
TTTCAGTTATGTTAAGTAAGAATGAAGTTGTCAG	88
TTTTGCACCTCCAGCAATGGT	88
TAAGGAGCTACCTTTCCCTTT	88
GTAATGAACATATCTGTG	88
CCTTGTCCTAATTGTGATCCTGTTGCCAGT	88
GGAACTCCAAAGAA	88
TAATACACGCTCAGAAGATTCAACCCTC	88
AAATTTGGGGTTTCCATGCGGCGCCCA	88
AAAAAAAAT	88
TAAATTATAAAACCCAAAAAAGCCCCAT	88
CCATTCTGATATAATTTACGCTCGCCTTC	88
GTGCATCTCTTGACAGCAAGGTATGATCCTTGATTGATT	88
TTCAAATA	88
AATGGTCTTGAATAA	88
CTCAGAGCATAGCCGAGTG	87
GATACACTTTTTAATATATTTTTCAGGGGAGAAAAAAACCGA	87
AATATCAAACTTCTTAAACAAATTTACAGCTATA	87
CTGCAATTTTATTCTTTG	87
TTTGCTTCAACTTTCTTACATTTCATCACCAG	87
CGTGACCTCGGAGAATGAT	87
ACTACAAACTAACACAA	87
AGTGTGAGTGATCAC	87
GCCGCAATCACAGCCACTCGAGATACCTAGAGACTA	87
TCCTCGCTTAAATCTCC	87
GGCAATTTTGGTGGTCAC	87
TTCATCTCGCTGTGC	87
CATCTGTGTGTAGGAGCTGCTGGTGATCCA	87
CGGCGCCCAAAATTTGGGGTTTCCATG	87
TAGGGTT	87
CTGGTGCTGTTGGC	87
AATTTCAAGAACAATTTTTAT	87
TATTACTACCCAATGCAATTAACGTTTATTCTGCGTCCTCTGCTTTTCTTTGATC	87
CAGTAAGTCTATAAGTCTTCTCGTTG	87
GAACAATGCACAAAAGGCAGTTACAGATAA	87
TCTTTCACAAAATTATTTCAGT	87
GGACCAAGAAGGTAGATGGAAAGAACA	87
TACGTGAATGTCATTCACTCAAGACCAATT	87
ACAAAGACATTTCATTAATATG	87
AAATATGTGCTTAAGAATGGTAAT	87
CGTTAAATTTTTAAGCCGACACATGACTCTTTATTTTGG	87
TTAACCCCTATTAAATACACAT	87
AAATTCTGAATCT	87
GCTGTTGTTGTTGCTCTT	86
TCAGATTTCTCTGTGCTTTGTTTTGTAAACCAGAA	86
CTCCTT	86
AGGAGTGGCAGAAACGG	86
TAATGAAACGAGTTTATAGATT	86
CTCGTGTGTTTTTAATATATCACTCTTTC	86
TCATCCTCTCTGTACTCTTCATCACCATC	86
AAACTAAATTAAGCAT	86
AAAGGGAAGACAAACCTGGTTATCTAACACCCACTCCTC	86
ATTAGCTCTGGAAA	86
AAACCAAACTAAAATTCATAACGGAG	86
TACATAACTAATGGCCATTCAATACAAAAGCCCTC	86
CCAGAGATTTGGCGGAAGAGACACCCATGTAAGCATCCGTATT	86
ATCGACACCATACCTACCTAACCCACTG	86
CTATAGCCTATTTCACA	86
ACTTCTACTGCGACTCCGAACACGTCTAGG	86
ATATTAAATTTACAATATTACAAATACCCTACCATAT	86
TGATATTAATACATTAATCGCACAAATCTAACAACTTAGTACTGGA	86
AATCATAGGAAGAGAGAGAAA	86
ACTAGC	86
TAGGGACATTGAGTGAGGCACTCAACAGAGGCAGCCAACCCATGG	86
TCGTCACCGTGA	86
AAGTGACATTCAAATGCATAGTGGTG	86
GGGTATTGATTTTGCCTCATGGCTTTCACATGGGCAGCACTT	86
TAAATGCATTAGGGTAAGAATTACGTTAAGA	86
CATTATCCTGTT	86
AAGATTACGGCCGGAAAGACAGTGAAAGGAACCGGA	86
TAAA	86
GGGTGGACGGATTGG	86
CTCAAGACTCAAACCTTTACCAACACCGAGTG	86
CGCCCGAACGACC	86
TGACATAGCTGAAACTTTTTAT	86
TACCTAACTCTA	86
ATGCTTCTCTCTGGTTCATCGTTACAACATGGGC	86
TCCCCCTCGGCCTCACCG	86
ACGGTACAGGACGGGAAGGT	86
CAAACTCTTTTACTCCCATTGAA	86
AATTCCAACACTACTACCCACACT	85
CAAAGAATGACAGTAAAAAATATCT	85
TGATTCGTCCTTCATTGA	85
ATAC	85
ACACTTGGAGAAATGAGCAATGCCAAAAAGC	85
GCAATTCAAAATTATCTTT	85
GTTTGAATTATGTTAAGTAATAATTAAATTCTCA	85
ACTCAGAGAGACGAACAGTT	85
AAAAACCATGTAAGCGCTCTCCCTGCGGAA	85
ACTTTGATCACTCAC	85
TTTAAGACAAAAATAG	85
TTTCAAGAATTATT	85
CAAGATTTAAGAAATGACACACCTTG	85
AGAAATGCTAAAAAT	85
GTTCCGATCCTATTCAGAGCATCGAGAATTTCAGCCAAAGTG	85
AGAAAGCAGGCATGAAGAAGTTATTAACAGGCTAGGTTGGACTG	85
GATCTAATCTTAAAGCATTA	85
ATACAAGACAAAGAAGGTTCTTTGTGGGATTTAGGGTAT	85
ATTTTGGTTCATTGGGTGCCG	85
CGCCCAGCTCCACGACATTCTCT	85
TTTCAAAGAAACAATAATTTGTCATAACTGA	85
TTTTTTGGCAGTTTAGCGATGC	85
TTAATTTTAATTATAATTAT	85
GCTTTACAGACTGGTCAATGAAA	85
TTCCTTGACCTCCTCAATCATCCTCAAAACCTGCCTCATTGTTGGCC	85
GATGGGCCTTTCCAGCTACAACTAAATACCA	85
TTTCGTACCTTCTACAGGAAG	85
TAAAAGGGAAAACTTCAACCA	85
AAAGCCTTGACA	85
GCCAGACTCAATATTGTA	85
AATAAAAAA	85
CTTCCTGTAGAAACAGTCCGCTGG	84
CATTCATGTGGAAAGCCCATCACA	84
ACATCACCAAGCTACAGCCCC	84
TGGATTAATAAATGGGCAATTGTACC	84
TTTCGACAGGTGAAAT	84
GATTAATTGCTTGTCTCAGACAGACAG	84
AATAAAAATAAAATGTGAAGGA	84
TTCATTTTATCCAAAG	84
CGAAACCTAATATTTCCTGACAAAGGAGCCCTT	84
CTAGCC	84
GTTTCTGGTTCACAGTTAGCAAGCCCTCCATGCCG	84
CATGATTC	84
TTTTGATAAAGAAACAATCATACCCATTAT	84
AAAAAC	84
GTTGTAGTAAGTTCTCTGTGTCGTGTAC	84
TTTATATGTATTTACTTATATGTAAAGTG	84
ATACAACCAAATACTGACTACCCCCGTGGTTT	84
TTTGTACGCTGCTACACCCACAAGAGCCTCCCTGGT	84
AAAATAAA	84
AAATATAAACCTAATTAG	84
CAACTTGACTCTAGTCTGAAACAACACAAAACT	84
ATGTTTAGTGTGAGATA	84
AGGTTGTATCGATCTGGTTGGTATTCAGAGTACTGGGTCTC	84
ATTATAAACCCTACAAATTTGCATAC	84
GTCAAATGATTTGTCGAAGGAAAAGAGAATAAGCAT	84
AGCAAGTGG	84
CAAAAACTTAAGGAAAGAATTGCACCACAAAC	84
GGATTCGGTCACTC	84
TGCGGGATCACTAAATGGC	84
CTCGTTATTCTCATTCTCATCAATCAGTTCGAACAAGTACG	84
GTTCGTATTGGTTCT	84
TGAGCTCCGAGGGTCTCAGCCTGCATGCT	83
TAACTCTACATTTGTAATAT	83
TTTGGTTCAAATACCTCTCCTTCA	83
AGAGTTACGGCCATGGACTTTCCTC	83
AGAACAATGTGCTTCATGGCT	83
TGACCGGCAACAGGCTTACCAG	83
TTCACATGGAAATTCATCACCAGAAATCT	83
TGAATAGACAGAAATG	83
TGCGACCTAAAGATTCCCAGCTTGCTTTTGAGGTTCGGT	83
CTAGTTAGAA	83
CCTGGGCTTGTTCTAGGGTTTGATTCC	83
ATTTT	83
TTAACAATCTACACACATACTATCACCA	83
ACAACTATTCTGAGAAA	83
GAAATTTCAGAGAGTAATTCCTTCTATATTTTTGCAG	83
ACTGTCATCAATATAATTATAATT	83
TTCCCACTGTGATGAAAACTGGTCGG	83
CATAATATAGCTTACTACCATGAA	83
ACATCAGAACAATTACCTGCAA	83
AACCTCGGAGTCGGCCGATCG	83
TGTAAGTAATTC	83
CAGGGATGTCGGGCCCGAAGCCGAGTCCCC	83
CACTCAGTGTTCGTAAAGGTTTGAGCCTTGAG	83
GCTATCAGGGTTTGATAAAGAAACTCA	83
AATCAAATTGTCCAACC	83
CTACTACAGGTGGAGAACCTA	83
GAAAGTCGGTGATGA	83
CCAGAGTGGCTGCCTGTATAAGACGAA	83
TATTAATA	83
AGTGAGTCAAATTGCCAAGGGCTACAGGGATGCTACC	83
TCAACAGCACTGGGCTCATATGTG	83
GGCGACTTAGTGT	83
AGTCTACAACTAGTCTA	83
ATATGAAGTTAAATTTATATATAGGGATTGAGGGTA	83
AAATTCAGAAATTCCTCTCCAGCAACCCTTGAAATC	83
ATTTTTTCAG	83
AGGC	83
ATGCCAATGTTGTAACGATGAACAAAAGAGAAGC	83
GAAGCTTTGAACCG	83
TATAAGATATAGTGTAACTATATA	83
ATCTATGCTAACTACT	83
CGCCCTCGCCCGAA	82
AGGGGATTTGAATATTAGCAGGGTTATGAA	82
TAAAGCCCAGGATAACATCTAAACCA	82
CATAAGAGTTGCAAATTTTTTT	82
TTATTTATATATACA	82
TAGTATAACCCCTTATTGATAT	82
AATCCATTTTCAGTGCTC	82
AGTGAAAAAGATAATGAGAGA	82
ATGTGGGTCAGGCACCTTCCTACCGCGAACGT	82
AACAGTAGGGACAG	82
AACTCTGAACTTGTACAATATATACATGTAAATT	82
TATTTTTCAA	82
AAATATATTATTGAAAAAAAATATCGC	82
TAGCCATTTACTGCTGATGCAGCA	82
AATGTATAATATATATAA	82
TGCATGTAGTCTCCCTATTTTGCC	82
CTGTGGAAGAGGGCTGAAGTTCTGTGGTACATAT	82
GCTTCA	82
TGGATATATTTATTGCGGAGAACTAG	82
GAAGAGGAAGATGATAGTGAT	82
GAACACTTCTGCTACCA	82
AATTGTTCTAAAGTGTGTTTTCTG	82
GAATAATAATAC	82
TTGGTATACGTGTTGTTAGTG	82
ATATAGACTAATAGAATACCAAACT	82
GCAGGAGCAGGG	82
CTGGTTATAAGATTGTTAATTGGGTTC	82
GTCAGCCATGGAGCT	82
AAGCGGAGAACACAAATCCATAAT	82
AGATATTATACTAT	82
ATTTTTTTTTAAT	82
ATCATGTTTCTGCACCCGGCTGCAGACAGAGCCACTAACTAATGCACTGAGC	82
CATGAATGATGATGC	82
GAGCAAAAT	82
GATTTGTAAACTGGAGGAGGA	82
ATGGTGAGGGTAA	82
CAAGTTCTAATTC	82
GAAAAGGCAGATCAAA	82
GTGATATAAAGAAATG	82
GTTGG	82
AAATAAATGGATAAAAAACAGGGTGATATTGCATATGA	82
GAA	81
CCAGCA	81
AGCTGTACAGCCCTAGGAGGCAAGGCT	81
CACTGCT	81
AACTTAGTTCGCCCATTCAAT	81
ATGAAACCCAGACATACACACACAAAA	81
TTAGTTATGAGTGGTTAAACAGAA	81
AACCTGCAAACA	81
AAAAGTTAATCACCCTTATAA	81
CATAATCTGAAATGCCATTCAACTCT	81
TACACTAGCTCTGCTTCTGCTT	81
TAACCAATGAAATAACAGTGAAC	81
ATAAACAAAATTATTCC	81
CCATGAAACACACTGTTCTAG	81
GCTCATGTATTTCCT	81
AGCGCAGTGTTAAGCATAACA	81
GCTTCTACTCCTGCTTTT	81
AGAGAAAAAAAAC	81
TTCTACTGTCCAGCTTCCT	81
GTTCAACTGCTCAAAATCCATTCT	81
TTTGGTACTGAGAAAAGATGTTAGGCTCTG	81
TGGCGGGGACATACTCCTCGAGGA	81
AACAAAAATACAGAAACTACC	81
AAAGAGCGAGGGCGATGTTGCAATGAGCA	81
TGGACC	81
CAGTGGTAAGAA	81
ACAATACCCATGTTAACAAAAAGTAG	81
TTCCTGCCTCTGCCACAACCT	81
CAATAATATAAAATAACATAAAAAGTCATAAGAAGCTCTTATAACCAAGGAGATTCTTGAAGTGGAGTAG	81
TCCAAATATTTGTACCTCTGG	81
GTCTTCTCCTTCTTCTC	81
CACGACCCCTTTCACCATCCCTAC	81
CACTTAATAAATGACACAT	81
TGGCGATAACGTAGGGCCCCTGCTCCTGAAGAAATAGAACT	81
ATCTACAATAGACATAAAAAT	81
CTGATCCAGAAG	81
TCT	81
TAAATATATATGTAATAGGG	80
TATATATCTCTGGCT	80
GACTACATCAAACTAGGAAACTACTGCT	80
ACAAGTATATT	80
TAAAGCCCTTTAAACAAGGTGTTACCCG	80
AATGGAAAATGAA	80
CTGCACCCGGCTGCAGACAGAAGCACTAACTAATGCA	80
CAGCAACAACAG	80
GTACGAATGCTTTACGCATCCATGCATGAGTGA	80
AACTCCTAGGAATCCAAATGCTCTAACCACTTCC	80
ACAAAGAAATTTCATTAATCTG	80
GGGTTACGAACTCTGAGCATGGGCGTAT	80
TCTGCCTTTTCTTTGA	80
AAGCCATAGCAGTTGTCG	80
TCCAATTATACTGTAATAATTTG	80
GGATTATGAAATATTCCAAAACCCTTT	80
GTAGATCAAAGTCTTTTGGAAGAG	80
TTGCGAACATAAT	80
GCAACATTGACCCAACTC	80
TTATTATT	80
AGGTGAGCAAGTGGAGACATAGTGCACTCGGAAGTCCTGCA	80
ATGTCTATTGCGGGATA	80
CATTCTCATTCATCACCGGT	80
AAATAAATTGA	80
ACTTTGGCCTCCAGTTGTAGATCTGGTTGTATATTTGGTGTA	80
TTTTTAT	80
CTCCATTGCTCCCACTC	80
CAGATGGTTCAAGCAAAGAAAAAA	80
CTTGCTTGCCTG	80
TACCACTAAAAACTTAAAATGGCTTGGAAAACAGACAAACGTAC	80
AAAGACCTTT	80
TTTAGTCAGGCAATATACTACAGCTGCAATGAG	80
TCCCTACCATATTAAAGTA	80
ATCAGAAAATGGTG	80
CACATATTTGCCTCATAACCTTAATTAC	80
GTCAAACTTTATCGCAGGT	80
GGGACAGAGAGAAATAATAAA	80
TTGTTCAGAAGTCCTGGGAAGGCCA	80
TTGTTTTTCATTTAAAAGTGAA	80
GAAGGAGAGAGTAAACTAGATCAGAATGG	80
CATTCGCCCCCACCCCCG	80
ACATGACAAATACATGACAAATTTCAA	80
CAACACCAGAGCTCAAATT	80
TTTTTTTA	80
TACCATCTAACAATACAAAA	80
CCACAATTTTAGGATGG	80
TACTCATACTCTGAGCACCTGAACTGC	80
TGACACAGTATAGGAA	79
TTATGTGTTTTTTTATTC	79
TACCACCTGAAATTCCAG	79
CGACTC	79
GACAAAACTATTGCTACTGACATG	79
TGTTATCTGTTTCAATTCAAG	79
AAAAAACTGCAAACG	79
AGTTAAGCAGAGAAAAAGCATTCCCATGGAAAGTCTTATTCCTTTTAAAATCTCAG	79
TTATTTA	79
AATCCCAAGTACTTCAACATAC	79
TAATTAGAAACCAAAATA	79
GCTCTTTGGCCAAATGGGTAGAATTCCCAG	79
CTAATAGAAGAGGA	79
TAAATTTTTAA	79
ATATTTTTTGTGTG	79
CATCTGAATGCTAATTATGTG	79
TATGGTTGGCTTCTTCT	79
TCCTCTGGGGCATCCAAGCTGGAGAACTGA	79
ATTGCCTAAACCTATATCCATCCCTTG	79
CAACTTCAGCAAGCATTACTGC	79
TTGTGGGTTGTG	79
CCATTTTTGATAGGCCTTTTCTACCC	79
GAGCTCGATGAAAAAGCTGGG	79
AAAAATAAAAT	79
CAACACGGCTGGTCCAT	79
ATTTTGCTTGTTTTA	79
ATTAAATATA	79
GCCTGCAATACCATGGGAGTGTTA	79
GGGGTCTCTAAACAA	79
TTTACAATTTTCTTTCTCGA	79
TTGTCCGAAAATCGCACACGGCTAACAT	79
TTTATCACTGCCTGGGTGAA	79
GACTCTTTGCCAAATATGCCTGCTATATGATGCTATGG	79
CTTACATGTGTTTGTTTT	79
CAAAAAAATTGTAGCAAAGAAGTTCAGAGGGGTTTGAAAGCTCTGG	79
TTTGTTCAATAGAAGTAAAAGAG	79
AAATTACAACAGCAATG	79
ATGTAAAAATAGAATACTAGGGCAAATTTGATCACCGAAA	79
GCAATTTAAGATATATT	79
TCTTTTGCTCATTGCAACATCGCCCTACC	79
CACAATACCAACGCGAGTTTCGAC	79
CAAGGTGTACATTAAATGTC	79
TGTAATTCCATATTAAAGTAACGA	79
TTG	79
ACAAGAGATATGCCACATTTGGATG	79
GGTTCTCTGGCGAGGAAGAGAACTCGC	79
CTC	79
CAAATACAAGT	78
TTCACGTAAGTGCCGAACTT	78
TTTTGTTAGGGCAG	78
TGTTGGTAGTCTTTGTTATTTATCAATAAGT	78
CAAAAATATAGAAAACAACCAAAA	78
TGGAAGCTGACGTAGCTGAAA	78
AAGCCTGATTTCTATGGTGATAGGCCTGC	78
CACGAACTCAGCCCCTATAAATC	78
CCATCCTAAAATTGTGG	78
TGAGGAAGATGCAGAGGAGGAAACCCCAGCACTGGT	78
TCCAGAAATACAAACCAT	78
AGTTACAGTTTTATAATATGG	78
TTAATTCAGAAAATAAGTCAACATAGACAG	78
AGGCGG	78
AACCATCATT	78
GGCAGTGATGAAATTCAAGAA	78
TCCCTCCTCTCCCAAAAATCGCTCCGCTACCACAGTTGAGCG	78
GACTCC	78
TAAGATCTAAATGCTTTAAGA	78
AATAACGAGTTCCAACGTGACGCATT	78
GTCAATTAGAGGAGGATC	78
GAAAAAGAAAAG	78
AAACAGCAGCCTTAATCTCTTTAGCCACATGAATGC	78
TTGTTATTTCAGTGAGGATAGAA	78
CAACGTTGTCGCTGCCGC	78
CAAAAGACCTGCCTC	78
ATGTATTAG	78
ACTTTATTTTACT	78
TATAGTTACTCCTCAGGCCCCGACACCTAGGTCAAAGAAG	78
AAAG	78
ACCATAGGAGCTAGCA	78
CTTGATAATTTTGTATCTAAGAATATGTGTAGAAT	77
AACATACTTAAGACACACACCTAGTAACAGT	77
TCACCTCCATT	77
AGATTAAACAGACCTGAAATTCTTCTG	77
ATTGAGGCAGCACATGTT	77
TAATGCTT	77
TTATATATTAAGGT	77
TCAATAAAAAACGCAG	77
GCAGGCTCTGGTGAGAACGGTTGATTGGTAGGT	77
AAACAGAAAAGTACA	77
GATGATCTCCCTACTTGTG	77
GGAATCACTCCAACAGTAT	77
AGAAATTAGAGGCACTCTTCAATTAAGTCAAAGCAGG	77
TGGGCAAATGAGAGTATTT	77
AATGATGAAGAAAGGAGGAGAAA	77
CAGTTAATACCTACACAGAACACTG	77
AATTCA	77
AGGAACAATGCCAGGTGA	77
TTCCGCAATATCTGA	77
TTATTGATTAATGTTAATCTAA	77
GATGTTCCAGACAGATTTCAAG	77
CAGGAAGATTCGAACATGGTGTA	77
AGGTAGAGGAAGAGGCAGGAA	77
AGCAGCAACTCCACCAACACCAAA	77
ATGGATGGCTGCGACCATACCTATCATC	77
GAAATTCCTCACCA	77
GTTTTTTTTCTCT	77
TTAATATTCCTCAACTGAAATTCACATAAATTC	77
TGTGACTATTTGCGTCAT	77
ATGAACAGGATA	77
GCACCATTTGGAGCCATTGCTAATTTTCA	77
CCGTTTCGTCCT	77
TTTATTTTTCAACGGAATCAACAACCAGACACCGCC	77
TTATTTTTATTAATTAACTTCA	77
GAACTTGTATGGCACAT	77
CCTTTG	77
TATGATTTTATCACCAAATAG	77
AAATA	77
AGGGAGGCTCTTGTGACGTGTAGCAGCGTACAAAACC	77
AAAC	77
TTTATCAACGATATTAAT	77
TCTCTTAAAAACTGAAACCCACAGGATCATTGACAACCTGTTGAACCATTCTAAAACTCTAG	76
GGCTATCATCGTATTCCCACCTAC	76
ATTCGACAATCTCAATCTGTGAAATAAAACAAATCTAATGAAATCCC	76
GAAATGGGCATCACCATTCAA	76
ACTACGGCTGTACATTAAGAGAACCTATCAT	76
AGTGCTCATCATTTGGTGGAAGC	76
TATAAAGAACAGTGG	76
GAGCGA	76
TATAGAATAACATAAAACCT	76
AATTCTGATCACGA	76
GAGCAAG	76
GGAAAGTTTTGATATTCTTTG	76
TGCTCCTGCCCCACCAGTGCG	76
TTTGGCATTTCCAAAACACGTACAATTACCCAGAAAACCAGGTT	76
TCGACAACTGCTATGGCT	76
AAGAACAAAAGATATG	76
TAAGTTTTGAAATGTCTAAAAGGTTGTGTAACCTCCATAATTCAAGTGTGGAGATGTC	76
AAATTCGGATAA	76
GGCTGT	76
CTGCCACTGCCTCTGTCCTGAGCG	76
GGTGTTTCAGCAAC	76
ATTGTAAAATTCATTCATTCT	76
CTGTTCAATGGTATCTTGTTCAAGTTCCTTTTAGGCATCTGAA	76
AGAACTGACTACATTTCTG	76
AGCAGTAGTTTCCTAGTTTGATGTAGTC	76
GGGTAAAACACTGTATAAAGGGCATTAC	76
GGAACA	76
CAAGAGACAAAATAAG	76
TGATGG	76
GAATTACACTGCAACTTGATTT	76
AAAAGAAATTCTGGAAAAA	76
CATAATCTGAAATGCCATTCAACTCC	76
TTTAAGACAAAAATAT	76
ATAGTTATTATCAGGGAGGG	76
GGAGGAAATGTCTTTGGTGGGAATTTTGGAAGA	76
GGATGGTAATACTCACAAGCAATGT	76
AATTAAAGTAAACATAATT	76
GACTGCCTGCTGGCGATGA	76
[truncated: 450,215+ more rows]

## Sheet: DR_A
repeat motif	counts
CCGAGT	18906
AT	16885
G	16524
A	16005
TTTAAAATTATG	14300
ACTCGG	13848
TA	12591
T	4380
TCCGAG	3843
GAAGAGTCTCATCGCCAGCA	3282
CTGCTGGCGATGAGACTCTT	3210
GTTCACATGGAAATTCCTCACCAGAAATC	3165
AAACATAATTTTAAAGATTTT	2925
CGGACT	2839
TCTTAAGATTAAGTAAAAAATTATG	2481
GATGATTTGATTGTTGTAA	2440
ACGATTTCTGGTGAGGAATTTCCATGTGA	2415
CAACAGCGGCAACAAAAC	2216
ACCACGTCACTTGT	2154
TGTGTGATGGGCTCTCCACAGGAA	1936
AGCGGAAAGAATTTTTGTTGCAGGTCTTAACCGGTGCAGAAAG	1587
CCATGAAGCACACTGTTCTAG	1522
TTGTAAGGCTTGCAATGAATAATGA	1498
TGTTGTTGCCGCTGTTGA	1407
GAGTCG	1392
GTTGCCGCTGTTGATGGC	1331
GAGTCTGAATTTGCATGATT	1303
CTAGTTAGAA	1282
CTCTTTCTGCACCGGTTAAGACCTGCAACAAAAATTCTTTCCG	1254
CATTCCTGTGGAAAGCCCATCACA	1246
C	1227
ATTGAGGCAGCGCATGTT	1194
TAAACCC	1107
GA	1103
ATTAAAGC	1091
TC	1090
AG	1022
CCGAGTCGGAGT	1008
TTAGGGT	938
CTTCCCATACCGTACCGTAC	930
AGAAGAC	930
AGAAGGATGGCGTTTTCATCAAAGGC	905
GTCAGATTAATGAAATGTCTGT	888
CT	869
TTACCACCATCCA	854
AAAGCATT	832
AAGCTTTTGCAAGGA	811
AAAATATTTAAAATTATGTTT	780
CATGCATTGCTAACTTCTAAGTTTTCTG	729
TAGTCTGGCGGTGA	718
AACGCTGCTTGGAGACACTTGATTC	718
GTTCACATTGAAATTCCTCACCAGAAATC	712
AGTCTCATCGCCAGCAGGC	711
TTTGTTGTGATCCATGAGTAAAT	696
AAATTGAATTTACCAAAGGTACGACTTATCAAACTCTCTC	692
AAATGAGAGTTCGCCAATCT	681
GAGTCC	680
AATTTACAATTTCTTTCATCC	680
ATT	672
GAGTAAAGAAATAAGGGTT	669
AGAGATACAAATAATTGGACC	653
AAATTGAATTTACCAAACGTACAACTTATCAAACTCTCTC	652
ACTCCG	645
GAAGAATCTCATCGCCAGCA	640
CATATGTCTAAAAATAGA	628
TCTTCTG	623
CAAGTGACGTGGTA	616
AAAGAAGGCCAACAATAAGGCAGGTTTTGAAGATGATTGAGGAGGTC	610
GCTGCGGGATCACTAAATG	610
CGACTC	603
GACTCG	599
TGGAAACCCCAAATTTTGGGCGCCGCA	597
TCGGAG	596
ACGATTTCTGGTGAGGAATTTCAATGTGA	592
ACAAAGACATTTCATTAATCTG	586
CAAGGCTGCACTTGAAGCACTTCAGGCAAACGACCC	584
CCTATCACAAAATGGGGGTAGAAAAGG	578
AAGTCATGCTTACGAGGTCCCTCCTCCCAAACC	571
TCTTAAGACAAAAATTTTCACTTAA	567
AAT	564
TTCTGCCTTCTGTGATCCAATATGGAGGAA	564
GATTTCACTAGAATTGGGCTTCTTT	559
TTCTTTGACCTCCTCAATCATCCTCAAAACCTGCCTCATTGTTGGCC	556
ATTCATTATTCAAAATAGG	546
ACCACGTCACCTGT	532
TATATATGAACAAT	529
TTGCAAATCTACAGACTC	523
TCCCTCTTTTGCTCATTGCAACATCGCCC	516
GGA	516
CTTCACAGTATATTTTGCTTCCT	507
GAGACAGTTTGATAAGTCGTACCTTTGGTAAATTCAATTT	502
GGACTC	499
GAGAGAGTTTGATAAGTCGTACCTTTGGTAAATTCAATTT	494
AAATCTAACTGAACAAAAAACTT	491
TATCAATGAATTGCTCATAT	488
CTTTAATAATCAACGTACACATACAC	483
CGAGTC	481
GAGGAGGCAATTACCGCCGAAATCTTTAAA	480
ATGGATGGCTGCGACCATACCTATCATC	480
CAAAGAAGCCCAATTCCAGTGAAAT	480
GCCGCTGCACCAGCA	478
CTCCAAGTGGAAGCAAGAAC	477
TCCTGAG	469
GGAGGAGGGACCTCGTAAGCATGACTTGATTTG	468
AGAACAGTGTGCTTCATGGCT	468
TCTGCTGGCGATGAGACTCT	463
GTTCTTACCACT	462
TTACATCATAACCAAAAGTAAAAAGGCTTTTACTAATAGATTCA	458
GAGAGAATGTAGTAGAGCTGGGC	449
CCTATCAAAAAATGGGGGTAGAAAAGG	449
TCAATCATGCAAATTCAGAC	445
TAGTTGGAAA	445
GGCTTCCTGATAAATCTACACA	443
TGATAGGCCTTTTCTACCCCCATTTTG	442
CAACCGCCAGAAGCACAGCCA	442
GGGGTCGATTGCCTGAAGTACTTCAAATGCAGCCTT	442
TAAGAATGAGGGTCGAGGCATACAAGCACAACAGCC	442
AATCTATATATACACTCAATAAC	439
ACGATTTCTGGCGAGGAATTTCCATGTGA	438
ATAAAGTCACTTTTAAATTAGAATGTAACTTTACCACTT	437
ACAACAGCGGCAACAACAACAACGTCGACCGCAGGC	436
TAGATTGGCGAACTCTCATT	430
CGTCAAAATATTGTT	428
GTTCTTGAGTCCACTTGGAG	428
TCCTTGCAAAAGCTT	425
TACTAAGCTATA	422
TTCAGTTCTGGTCATTACTGAAT	420
CTTTTGATGCAGCTTCTCATGCT	420
TTCACATGGAAATTCCTCACCAGAAATCT	419
CAATGTTCGTATCTCACCAAATCGGCGAAAGG	419
TTCTGATAGGCCTTTTCTACCCCCATT	415
GATTTCTGGTGAGGAATTTCCATGTGAAA	414
GAAGAGTCTCATCACCAGCA	413
TAA	407
AATGAATCTATTAGTAAAAGCCTTTTTACTTTTGGTTATGATGT	401
TTA	401
CAAACTCACAAA	396
TAATGGACGGTGG	393
CGATTTGGAG	390
TCATTATTCAAAATAGGAC	388
CATTAAGAAGAGAAAAGA	381
AAAGATCCCATT	379
TGCCTTTCGCCGACTTGGTGAGATACGAACAT	374
GGTAATCTGCTTTATCATATGTGT	373
CATCATTACTTTAATATGGAATTA	370
TCGTTCGGGCGGG	369
AATCCGGGTGCCCTCGGGACTTTAT	367
AGGTATTCTAATCCATTTACAACACATTGAGACAGGTTT	363
ACGGAAATCCCATCAACGGCAACAACA	362
CCAACTGCTCTAAGAATTTAGTAAAATGTCAATCAACAC	362
AAAAGAAATTCTGGAAA	361
TGCTTCTATTGATACCCATTTGCAAAAAACTTACATTTAAATTGTT	359
GACTGCCTGCTGGCGATGA	358
AAATTCTGGACGATATAAGAACATGGAAATACTGCAAATTCATCCCTAC	357
TCTGCTGGCGATGAAACTCT	353
AACCCAACCTCAAAAACAAGCTAGGAATCTTAAGGTAGC	349
AGATGTTCATTCCGATTCCGA	347
TTTAAATCACATGAGCAGTACTCTGCATGGAAAGTCTTATTCCT	345
ATGTGCCATACAAGTTC	345
TTGTCATTAC	344
GTTTCC	344
CTTACTACTATGA	344
AGAACAAGGAAATAAGAGC	343
TGTGGCTGTGCTGCTGGCGGT	342
ATACATAATACATAAGGGAGATTAAAGATGGA	341
CCATCATGGGTA	341
ATGGATGGCTGCGACCATACCTGTCATC	338
TAAATGTTAAAAAGAATAAATGATT	337
CAAGCCGAAGCCC	336
TGCTGGCGATGAGACTCTTC	332
GTTCACATGGAAATTCCTCACCAAAAATC	332
TTGCAACCAGAACCGCAT	332
CGTTGTTGCTGCCGCCAA	331
GAG	331
TGGAAACCCCAAATTTTGGGCGCCGGG	330
CTCAATCAACAGTACGAGACATAAAAGCCTGCAG	328
GATCATTTGATTGTTGTAATTCATTTTCAGCTTT	327
GAAACCCTTGGAGGCTCTCATGGCGGA	325
ACTATGAGGATGACGAGG	325
CCATAACATATAACACATAAA	325
CTAGTTGGACATAGCTTGGAA	324
GAAGATGATGAA	320
GTTCGTATTCGGTTCT	320
GAAGAGTCTCATCGCCAACA	319
TCCAACTAGTTCCAAGCTAAG	319
AACGGA	318
AAG	317
GTCTATTTTTAGACATAT	316
ATATAAACCTTAAT	313
GGGTAAGGATAAGAATAAATGAAT	313
AGTCCG	309
ATAACATGCGCTGCCTCA	309
TATCACCGCCAAAC	307
TTTAGGG	307
TTATTATTTGTCTTTGGGAG	307
AGCAATGGGGGAGAG	306
AAAATATATTCATAATATA	306
AGTCTACAGCTAGTCTA	305
GGGGCTTCGGCTT	302
TCTAACTAGT	302
CCACCATACCTCGCTA	300
ATTTCAAGCCCGCCCAT	298
TTACAGACTCTTTG	296
TAATGGGATCTT	295
TTTTACGCAATCTTAAGACACAAAT	295
CTGGTTACTGGCAATATTGGCTCCATATACACACAGACATGTCA	294
ATA	293
TGTTGTTGTTGCCGC	293
TGCGGCTCTGGCTGCAAA	292
GACTCCGACTCG	292
TGGACGGCCTTGAAATA	288
AAATTGAATTTACCAAAGGTACGACTTATCAAACTGTCTC	287
AAAATATTTAAAATAATGTTT	284
ATAT	282
TACATTTTCGGTGAACAAATTTGCACTACTATCCTACTTT	282
GACCATGTAAGAAGAGGATAAT	282
GCGACTTAGTGTG	280
CTT	280
CAGCTTGTGATG	279
TTCTTGACCTTGTAAGACCTT	277
TAT	276
AGG	275
AAGGCTCTATAC	275
TAACATACACCCTTATATAA	274
TGGATGAAAGAAATTGTAAAT	274
ACCCTCACCAAATTATTCCAGAGTCCAATCTTTTCA	273
AAAAAAT	273
AAAAG	273
AGTCTCTGCGAAGAGTCTCATCGCCAGCAGGC	273
AAAATCTTTAAAATTATGTTT	272
CAGAACCGAAAACGAA	272
GACTCC	272
ATTAAGTAAAAAATTATGTCTTAAG	272
GACTAAATAATAAAAAT	271
CAAAGAGTCTGTAA	269
TGCAGTTCTAATTTCGT	269
AAAT	269
ACCCCATGGTTTACCAGAT	268
TG	267
GCCAGTAACCAGCGACATATCTCTGCGTATATCAAGCCAATATT	266
TCCTATTTTGAATAATGAA	265
ATG	264
AAAAAT	264
TAGTATATAGCT	262
CAGCTTCTGATG	262
ATAAAGTCCCGAAGGCACCCGGATT	261
TGGATTAATAAATGGGCAATTGTATC	261
GACTGCCTGCTGGCGATGAGACTCTTCGCAGA	261
AAATTTGGGGTTTCCATGCGGCGCCCA	261
GCATCCCATTTTGGTTCT	260
TTTATAAGGGCCGAATTCGTGGA	259
AATGAAGAACGCTCAAGAACAAT	258
CAGCGATCACAGATTGATTCATGCGAAGAATTTCTCAGGGAGTCATTTCAG	257
GATACAAGTGCCCATTTATTAATCCA	257
AGCTAATCTAAGTGCATGTACACCAACAC	257
ATATCCTTGTGGAGG	257
CGGCGCCCAAAATTTGGGGTTTCCATG	256
TGAATCAAGTGTCTCCAAGCAGCGT	255
AAACATAATTTTAAATAGTTT	253
GCCTGCTGGCGATGAGACTCTTCGCAGAGACT	253
AGTCCTAGACGTGATAGGAGCCGCAGTAGA	253
AAAGACCAACAGAAGCTGCATCA	253
TTTGGGTTTGTTTGCTGTTCT	252
CCGCCAAGGGAAATCTGGGAG	251
TTATATAAGGGTGTATGTTA	251
CCT	251
GGTAATCTGCTTTATCATCATAGTGT	251
CACGAACTCGGCCCCTATAAATC	251
AACATTCATAACGAGGAAAACT	250
CAATGAGTCGCAAAGTTG	250
CTGCTGGCAATGAGACTCTT	249
ACGAAATTAGAACTGCA	249
TGCGACCTAAAGATTCCCAGCTTGCTTTTGAAGTTCGGT	248
AC	248
AATCATCTATACTTTTTAACATTTA	248
TATA	247
TAACAAATAATTAAA	246
TCCTGT	246
AGTTTTCCTTTGTTCAAATCTGG	245
ATTTCTGGTGAGGA	245
ACATTATCCAACAATAA	245
TGCTGGAGGCAGAAATTTCT	242
ACAACAGCGGCAACAACA	241
GAAGAGTCTCATCGCCAGCG	241
ATTATCCTCTTCTTACATGGTC	241
GCAGCATATCACCC	240
GATTGCAGTGCAATCCTAAT	240
ATTGAACACTGCATATATATATATCGACCAGCAT	236
ACAATATTTTAACGA	235
ATTGTAAATATATAGAGAA	235
TTTATCGGAATTGAAGTT	234
CAG	234
GGAGGT	233
GAAACCCCAAATTTTGGGCGCCGCATG	233
AATTCGCAGTAGTTATTATGTTGC	233
ATACAGAAAATGCTAGAA	232
CTTACCCAAAAGCAAGAAGCATAACTCTGTAAAA	232
TCATGGAGGATTCA	231
TAACTGTTCATATA	231
TGAGCAGATTGTGGAGCAAATCATATC	230
TTAAAAAATTTCAAAACATAGCA	230
TGGTAGCGAGGTATGG	230
AATGGTAATGGA	229
TCGGAC	229
TTTTTCATAATTGCAGTTGTTATAATTGATCTTTTCTAACACATTCTACT	229
CTCTCAAGGGCAGCAACAACAGAGTACAA	228
AACAATCTTAAGTACATTTGTCGATGGAAAAATATAGATGC	228
CCGAGTCCGAGTTCGAT	226
AAGAGTCTCATCGCCAGCAG	225
TTGCCCCTGTTTTT	225
AGGTATGGTGGTGACGCTCCTTCCAAGCTGAC	224
GGAAATGACTAATCCTTTTAAC	223
CTGGCGATGAGACTCTTCTG	222
CAGGACT	221
ACTCCGACTCGG	220
TGCTTTAA	219
GCTTTAAT	219
GGATGAATTTGAAGTAATGCCATGTACTTATATCGTCAAGAATTTGTAG	219
AATCGTTATGTAAACCAAACC	218
ATTTATTTATGCTAAAACCCTACTCTCA	218
ACTAGTTGGATCTGGTCTGGG	217
AAAATTCAATACCGATAA	216
GTAGGGATGGTGAAAGGAGTCGTG	216
CAAATATTACCAGAACATTG	216
AGAAATATTGAGTGGCA	215
TTACTACAATCCTGAAATAAA	215
ATACCTGAATGTATCGGTT	215
AAACCCT	214
AGCAGAAAGAATTTTTGTTGCAGGTCTTAACCGGTGCAGAAAG	214
GCCCAAAATTTGGGGTTTCCATGCGGC	214
ACTCAGCTTCGATATCTAAT	213
AGA	213
GGAAGTGGAAGACAGGGACT	213
AAACCGTAAAACG	213
GTTTAGG	212
AAGAGTCTCATCGCCAGCAA	212
TCACCCAACGCTCTCACCGTTCTC	212
CATCGCCACCACCGC	210
TGAGCACTCGGCTATGCTC	208
CATAC	208
GTTAATTGGATTGCTGAAGGG	207
ATAAT	207
TATTCCTCCTCTCCCCAG	205
AGTCCCCGTCTTCCACTTCC	205
CTGCTGGCGATGAAACTCTT	205
AATATCAAATCCCTTGAGATTGAGATACTAGGCTGATGCT	205
CAATTCTATCCTCACTGAAATAA	205
ATACAACCGAAAGACAT	205
AATTGCAACATAATAACTACTGCG	204
GACTCGCCTGCTGGCGATGA	204
GAGTTTGCATAAC	203
GGCTGAGTTCACACCATAAAGA	202
TGGGCTGCCCCGTCAGG	201
AAAAT	201
CTTGTATAGAGC	200
AAAATAATCCTGATTTCAAAAT	200
CTGTTATAATTTTATTTATAT	200
TTCATCTAGGGTTCCTGTA	199
TCTTGCTTATTTTGTC	199
TCCTATTTTGAATAATGAG	199
ATTTCATTCAAGACC	199
TGGTA	198
AATAGTGTTACAA	198
GCCCAAAATTTGGGGTTTCCACCCGGC	198
AGGCTGTTGTGCTTCTATGCCTCGACCCTCATTCTT	198
GACCTGGGACATGGGCCAAGGGT	198
TGGATGTTATTTAATTATGTAGTCAAGAACATAATTAC	197
AAACTACACATGCTACAT	197
GGGGCAAAAAAACA	197
CTCGGA	196
CTCTTTCTGCACCGGATAAGACCTGCAACAAAAATTCTTTCCG	196
GATTTCTGGTGAGGAATTTCCATGTGAAC	196
AGAATCACAATCCAT	196
AATCTTCTGGTAATATTTGC	196
CATTCCTGTCGAAAGCCCATCACA	195
GGAAACCCCAAATTTTGGGCGCCGCAT	194
AATGAAGAACACTCAAGAACAAT	193
CCATTGGCTCAAATTTTCCA	193
TTGCATCTATAGTTTTCCATCGACAAATGTACTTAAGATTG	193
CCAGAACCAAATGAAGGAGTGCTG	193
GTGGAAGATATGAAAGCAGTA	193
GAAATACAAAACCAGTGAAA	193
ATC	193
TCTGCCCCATCGAAGC	192
TAGTATAACCCCTTATTGATAT	192
AAATTTAAATGT	192
GAGTGGAGAGCACC	191
CCTCCA	190
TCTTAAGACACAAATTTTCACTTAA	190
TCCACTACCCAACACCCAATA	189
TATGTATTTCGGTTGTA	188
AAATTGAATTTACCAAACGTACGACTTATCAAACTCTCTC	188
AACCTAAAAACATATTTTAAGAAA	188
GGAGAA	188
CGGCGCCCAAAATTTGGGGTTTCCACC	188
GTGAAATGGAG	187
GAGGAAGACAAATTTAGTTTTGT	187
AAATTATAAAAATTGTTCTTG	187
TTTAAATGCGAGAGGTTGGTGTTGGTT	187
GTTGACATTTGATTTGAGAAAACCATAAAAT	186
GCATTAGGAGAATGGCCGCT	186
GTATTTCACACTCTT	186
GATGGCATGCTTGATGAG	185
AGTCTCTGCGAAGAGTCTCATAGCCAGCAGGC	185
GGCGCCCAAAATTTGGGGTTTCCATGC	185
GGTCTTACAAGGTCAAGAAAA	185
GAGAAATTATCTCAACCAAAG	185
TGCTTTAAACTGGTT	185
TCAACAAGATTACAACAGACC	184
AATTTTTTCTCAAATTAA	184
ATAAATATTTCAAATAAAACCACACACCAT	184
GCAATTGGACCAGCTCACTTTTCACATGCCTTAAACCAAAGGAGCC	184
CGTCTTAAACCCAAAACCCTGACTGTT	184
CGTTCACTGTCCATAAA	183
TTTA	183
TTGCAACTCAATATTTC	182
TCTTAAGATTAAGTAAAAAATTACG	182
TTGTATTAAAATCAAAGAGAAGTGGAACATTAC	182
GTCACCAGAGCTACTTGTGGAGGG	182
TGTCTGTTTTCCCTATTG	181
AAACCTGTCTCAATGTGTTGTAAATGGATTAGAATACCT	181
TTGATACTTACCTA	181
AGTGACACGCTCGCCTGAAAG	181
TTCACATGTTTCACCCTTCAAGGTGAGAAAGAGGGCAACGATGA	181
AGGAGGTAGGGTCAAGAGT	180
CTATGCCTTCTCCTG	180
GAGCTTCGATGGGGCA	180
CCAACTGCTCTAAGAATTTAGTAAAATGCCAATCAACAC	179
TAAAAAA	178
TGA	178
CCAAAATTTGGGGTTTCCATGCGGCGC	178
TCGATCTAAGGAAGCTAATTAGTCATCACCACC	178
CCACCTGACGGGGCAGC	178
TCTTTCCTCATCTGAATG	177
CCTCCTTCTCAATCCTGGAAAAACAAAGCAAATACCAAACAAT	177
CTGACATGAAAGGAA	177
AACCCCAAATTTTGGGCGCCGCATGGA	177
AATGTTAATAGCTCTTTTGGCAGAGAT	177
GAATCCCCTCCTACAAACAA	176
CAATCATACCCATTAATTTTGATAAAGAAA	176
ACTTAAAGTTGCAAATTTATTGAAAC	176
CCGCTGCCTATG	176
ATGAATTGGGTGTCGGACACTCACCAATTTTC	175
TAAATGTTAAAAAGTATAAATGATT	175
GTGCTCTCCACTCG	175
ACCAGTCATCGATCAACCAC	175
GAACAGTCAGGGTTTTGGGTTTAAGAC	175
TAACTATGTTCATGAATACATAACTAAATAACAACCAG	174
CTTTT	174
CATTCCTGCCGAAAGCCCATCACA	174
GATCTCGCCAAATTCAAGCCGTCCTG	174
CTTACAAAACAACACAGAT	174
TGTTTGTAGGAGGGCATTCT	174
ATGAATACAGGAACCCTAG	173
GTT	173
GCCAACAAATTGCCCCGTTCCT	173
GGTGGA	173
TATGACACTGAGGGT	173
AAAAAAATAGG	173
GAACTCGGCCCTTGAAAAACCCAC	173
GCATCACAAGCT	172
AATCATAATTAACTGGGAATGTTGAA	172
GCATGGAAACCCCAAATTTTGGGCGCC	172
CCAAATAATGGAGTGCTAGCAGAA	172
GCCTCT	172
TTAGGGTTCAGTTGTAA	172
ATAGCATGGCCAACAAAAAAG	172
ACCTATGCT	172
GGAGGC	171
GGAAGT	171
TTCTCGTTAAAAGCTC	170
AATGCAAAACTTCTCAGG	170
CAACCTCTCGCATTTAAAAACCAACAC	170
ACAAAGTATTGGAGAGCC	170
AACCTACTCACTAAAAAACAAAGCGA	170
CCTCCACAAGGATAT	170
TGTGTCCAACCTGCA	169
GTAGTCTTACTGAATGTGAGACAA	169
AATCGGAGATGTTCGGTGGCCCCGAGACA	169
TTGTAACTAGCTAA	169
TTTCATGCCCTTCATT	169
TAATACAAGTAATGCTCCACTTCTCTTTGATAT	169
TGGTCCAAAGTCTTCTGCACAATATGCTC	169
AGAAATGTAGTCAGTTCTC	169
ATGTACAGTAAATTAATGGAATGACGAGGGTTT	168
CTGAATCCTGTCTTTAGT	168
CTAAGTGGCTAAAACTTAGGG	168
TCACCAGAAATCGT	168
TTGGGAACTTCACCGGC	168
ATATTAGCATCAGCCTAGTATCTCAATCTCAAGGGATTTA	168
GCAATAGACGAGGAAGCCCT	168
GAACCAAAATGGGATGCA	167
ATCCATGATGTATTAAAGCC	167
TGAGGATTA	167
GCTGCGGAAACGCGGGATTG	167
TCCATGGTGTTAAA	167
CTCTTTCTGCACCAGTTAAGACCTGCAACAAAAATTCTTTCCG	167
GATATGATTTCCTCCACAACCTGCTCA	167
CTGCTAGCGATGAGACTCTT	167
AGGGATTGGCAATGG	167
TAAATCATAAAACCCAAAAAAGCCCCAT	167
AAGAAAAAG	166
AACAGTGGTAAG	166
TTACATCATAAACAAAAGTAAAAAGGCTTTTACTAATAGATTCA	166
CAATGTTGAAAGAAAAATAAAATCTCT	166
CATAGCTGGAGGCGCAAAAAC	166
CTCTGCTGC	166
ATATTA	166
AAAGGAAGCCAGACAGGAG	166
CCAGAGACTGCCTGCTGGCGATGAGACTCTTC	166
AAAACCTGGGTTTATGGGCAACTATACGTGTTTTGGAAATGCCA	166
CCCAAGACCAAAT	166
AGTTAAATGACATTTCAGATTATGGG	165
AGAGCTGTGTTGTTTTGTA	165
TTTAAATTACATGAGCAGTACTCTGCATGGAAAGTCGTAGTCCT	165
CGAAGAAGCCGAACG	165
TTCACTATTGCCC	164
CGAAGAGTCTCATCGCCAGC	164
ATCTTCGGAATCGGAATGAAC	164
AACCCTA	164
TTACAACTGAACCCTAA	164
CAAAGATATTTCACAGAG	164
TGGCAAACCCTTGCACTCCAT	164
TAGGC	163
CTATACCACTTCTAGGAGTTG	163
GGAATTTAAGATCAACTACTG	163
TTAGTACTTAAAATGTGGTCCAATAAT	163
GCCTGCTGGCGATGAGACT	163
GAACTATAACCATCAACTTG	163
GAGACTCTTCGCA	163
AAACGGCACAATAC	163
TCCATAAATTCTCTCCCTTTCTGCCTTTCTTCTCACAGGTCTC	162
AAACCCCAAATTTTGGGCGCCGCATGG	162
GTGGCTCTATCTCTTACCC	162
CCACGATCTGCT	162
GAGCATATTGTGCAGAAGACTTTGGACCA	162
GGATGGAAATGG	162
TCTTAAGATTAAGTAAAAAAATATG	162
CGTTATGCAAACT	162
TTCATTATTAGAGCACAT	162
AATTACATCCTTACT	161
TCTACAAACTCATTTCATTAAA	161
TGC	161
GTATCAAGTTTACAG	161
CTCTTAACCCTACCTCCTA	161
AGTCTCATCGCCAGCAGAA	161
TGCGGCCGACCACGTTCTTGTCGCCGCTGATGTGCC	160
CTGGGAGTTTCTGCCAGTCGAGACATTAACCACCAATAAT	160
ATGACAACAACA	160
TTTTGATAAAGAAACAATCATACCCATTATT	160
ATATAT	160
TCAAGAGCTATACA	160
ACCGGTGCTCTGACT	159
AACTCGGACTCGGATCG	159
GTTTAATAGTATCACATATA	159
CATACTAGACCCTCCTGTCGTTGTCGTGGACAGAGTTCAAC	159
TTCTGTGGCACTGTATTCTCTGGTTCAAGCGAGCTTC	159
TGTAGCTGAGACTGCGGCTGT	159
ATCATACTACGGCTGTACATTAAGAAGAGACCT	159
CTGCTGGCCATGAAACTCTT	159
AAGAACACAT	159
GACAAACCCCTGACA	158
ATTTAGATATGAAACTTCTAGGGTTTCTG	158
ATTGGCTGCGGAAACACTGT	158
GTGAGACTCCATCGCTATCC	158
AAGTCCACATTCATACATCCCCAAA	158
CTCAACAATGTAGACTTCACT	158
CTGCTGGCCATGAGACTCTT	158
TATAAACCACCAGGGCAGTCAGTATTTGAGTG	158
CAA	158
CAATCATACCAACGATTTTTGATAAAGAAA	157
TTTGCACCAACACTAAAGCCACGC	157
AAATTTGGGGTTTCCACCCGGCGCCCA	157
TGTATTGAGGTAAC	157
TAATCTAGTCTACAAATTACACAATG	157
CCATTGCCATTA	156
TTTGGTCTTGGGA	156
CACACATTTTCGATT	155
TCCACTCCGCTAATTCTCCTCCACCATTAGCCACTCCTA	155
TATATATGAACAGT	155
CACTAATAAAAAGATCTCTTT	155
CACTGGACAAATTCGGCTTCCACG	154
GGGCCGAGTTCGTGAATTTATAA	154
AGC	154
TTTGGGCATGTATGAATGTAGACTT	154
TTGACAGTAATGCTTGCTGAAG	154
TTTTCTGGAGGAACAGCTGTGGAA	154
TGATCATGTCCTT	154
ACCACGTCACATGT	154
TTTCTGGTGAGGAA	153
TCTCCCAATGCAGCAGCCAT	153
GTCCGA	153
CATAAGGAGTAACTTAAATAAGTAATTACAGCCACATCACTCCATTC	153
TCCTCCGCTGCCAAGTAT	153
ATAATATAGATCAAAAGACAAAACACAGA	153
AATTTAGAAGCTTTG	153
AAGTTTTTGTGGTCAAGCCATC	153
ATCCTCCTCTAATTGACG	153
CTGCTGGCGATGAGACTCTTCGCAGAGACTGC	153
TTTAAATTACATGAGCAGTACTCTACATGGAAAGTCTTAGTCCT	152
GATTTCTGGTGAGGAATTTCCATGTGAAT	152
GATCTGTAAACAT	152
GCCGGAGGAGCCATC	152
AAACCCCAATTGAGA	152
AGTGTGGAAAAGGAGATG	151
ATATAATCACAGAGAG	151
GTTCACATTGAAATTCCTCACCAAAAATC	151
TAGAGGATTTTATAACAC	151
GTGTATGTGCACGTTGATTATCAAAG	151
TGGTTTGGTTTACATAACGAT	151
GATGGTTGTTAGAAGAAACCTGTCCTTTACA	151
CAAGCTGGGCATTAAGGGAATTTTAGGAC	150
ACAATCAATCAAAAATTCCAACACAAAACACACTACACAAACCTCAGCCAAAACAT	150
AATCAACAGTATGGATTTCTAAGA	150
TTGTATGTTGAAGTACTTGGGA	150
AGAACACTCTCATTGAATTTGTCGTAGGAGAAG	150
TGGAGGCAGGTCTTT	150
GCCGAAAAAGGGTTTGAACTAAAACACAACT	150
TGAAATTGGTCTTGAGACT	150
AAGTTAGGCAATTACATGAA	149
ACTTCCACAAACCCAGCGTAAACCCG	149
TCCTAAGAAATTCTGCAT	149
CGCCCAAAATTTGGGGTTTCCATGCGG	149
CTACACCTGTATG	149
TTCCTTATCAAACCCTGAGAGACAAAA	149
GCGCCAGTACAGAAA	149
GAATTT	149
TGCACTTTACAGATATT	149
AACAATAAAATAGTAGGGCAC	149
ATCTGGTAAACCATGGGGT	149
AGCCCCTTTTCAATCACATAACATACCA	149
AGGACTTAGAACGTAGATAGATTGGAA	148
TTC	148
TTGGATGTTTAGGTGGACTGAAT	148
TCCCCATTTCCA	148
TGCATAAGGTGTTTGTTAATCAC	148
GAATTGGATTATGG	148
TTCACATGGAAATTCCTCACCAGAAATCA	148
AGGTGG	148
CCATAGAAGACCTCTACTTACATAAGTCAGCATGATGT	148
CCAAAACATCCTTGAAATCTGG	147
TGTGTTCTTG	147
AAGAATGTGAAATAC	147
TGGGACAGGTGGTGTGGGTGCTTGTGTGATAATCAATGGGGAT	147
GAGGAGGCTGTCGTGGTT	147
CCGTGGTTATGATGACCGTCCCCATGGTGG	147
AGGAAAGGGGCAATTTGTTGGC	147
CAGTTACCTCAACA	146
GACCAGGCTCAGGTGGCA	146
AGCTTCTGGATC	146
ACATTTCATTTGCATTT	146
CAGGGCAGCCTACAAAGTT	145
GATCAAGAATATGGA	145
CTTAAATGTCCATATTGAATAAGGAGACCTTGCCA	145
TGCTGTTGCGGT	145
CATCTTCTTCAATTC	145
TTGTTTGTCTACTCCCTCTTTT	145
AACCCAACAGCAAT	145
TTCTACTAATTTTCAGGTATTTACATAACAC	144
TGTACTGGCCATCATTGAGCCCA	144
TCTTAAAATTAAGTAAAAAATTATG	144
CTGACCAAATCCTTGAAATATTTCCAAAATCTGGAATGATTAGAATAGCCAACAATATT	144
ATTGAAGAAGATGAA	144
ATCCTACTTCACACAATTATGAAGTCT	144
CAGCGG	144
TAAAATCATTATTAAATTAA	144
CATGGTATTGACC	144
TTGCCA	144
CAAATTATTACAGTATAACTGGA	144
TGTTGAAACACAAGTGGTCTG	144
GAAGAGTCTCATAGCCAGCA	143
AAAGAGGGAGGGCGATGTCGCAATAAGCA	143
AAATTTTGGA	143
ATAACCATCACCTGCACC	143
AAGAAGAAAAAAGCGCA	143
GAGGAAGGAATAACAGTTGAA	143
GCTTCT	143
CTTTACTTTTATTCTATCATTCTCCATATCAGTTCGAGTCC	142
GCAAGAACTGTGAGCAAGTGTAAGAA	142
CAAAACTCGACCCATTCGACGAAATCCCCT	142
AGTCAAGTCC	142
TCATCGTTGCCCCCGTTCTCACCTTGAAGGGTGAAACATGTGAA	142
ATGGTTACAGTTCCAAGTTG	142
GGGCTA	142
CTGGAAAATTGATG	141
AGGAGTGGCAGAAACGG	141
TCCGATTCAAAGCT	141
CATTAAAATCAACAATATTCCAAAAATATAC	141
TTTGTTTGCAGG	141
TGTTAATGGTGATAGTATGTGTGTAGAT	141
AATCTGATACGAATTCGATTATTGAT	141
ATTGATTATCACACAAGCACCCACACCACCAGTCCCAATCCCA	141
TACAATGCTGCTTCTTTGGG	141
TGATATGAATGTTC	141
TGACATTTATCTGGTTTA	140
AAATCAATAGCTGCAAAAAT	140
CATATCTCTTGGAAAGGCTAAGATTTCTCTGTGG	140
CTGCTGGCGATGAGACCCTT	140
TTGCTAACTTCTAAGTTTTCAGCAAGCA	140
TCCAGGTTTTGCTGTCTTATCTG	140
GTATAGAGTTAG	139
ATTGTTGAGAGTGAAGTCTAC	139
CCAACTTGGTACTAAAATTCCCTCAATGC	139
TTTTTTCAAATGTGGAGGAG	139
GATTGAACCCAGCAACAAAACACTAAAGCA	139
TTCAGGTAAGTTTTGATAAGGACTCTTCTAAGAAGGCCACAAT	139
CCACAGAATCCACCTATTCTC	139
TGTGCTCTACCCA	139
TACTGCACATGTTTATCA	139
TTGATATCTGTCAAACTAATCAATT	139
GGGCACAATAATAACAATAGTGGGCCTACATG	139
AGTGAAGGGCAAT	139
CATCCAAATGTGGCATATACCTTGT	139
TCTCGCACAACAATT	139
CTTCATCATCTT	139
AGACTAAAGACAAGATTC	139
GAAGAGTCTCTGC	139
GCGAGATTGAGAC	139
TTATTTCCAAAATT	139
TTTCTGGTGTAACTGCCAGAATT	138
TCCAACTAAAATT	138
CCCTTCAACAACCCAATGAAC	138
TCGTCACCGTGA	138
TATTATTCAAATAATCCGC	138
GCTGCAGGTGCAGCG	138
ATATATATAATTCA	137
TCTTAAGATTAAGTGAAAATTTATG	137
AAAGACATGCCTCACCAAT	137
TGTGACTGTTTGCGTCAT	137
CAAAACAAAGCACAGAGAAATCTGATTCTGGTTTA	137
TACCTGACTCATTCATGGATGGCTGCGACCA	137
TTCCTTAGGCGTTGTGCAATT	137
TTTTTG	137
CA	136
CTTTCTGTACGGGCG	136
TCGTTTTGTAAAACTTTTCATAAGTTCAGGGATTTTGGG	136
CATTCACTTGAGG	136
TGCTGAAATAACTCCCTGACAAATTATTCACAGGAATCAATCCCCGATCGC	136
ATCTGCGCCACAGGAGAGAAAAGT	136
CTATGCTGATTATGTTACAGCCCATCT	136
AGTGTCATAAGACCAATTGCGC	136
AGTGCATTAGTTAGTACCTCTGTCTGCAGCCGCGTGCAGAAACATGATGCTC	136
AATCACAAGGACAGGTTGGTGTCG	136
GAAGTGAAGTGAACTGA	135
CCCAATTTTGGCAAGGGTAATCAA	135
GAAGATAAATGTTTGTCTTTTTGCAGGGTCTCGGCTTAGT	135
ATCCTGTAAAAACCTAACAAGCA	135
CCTCAACAAACATGCCAT	135
TGGTCTAGTATGTCTGCGAGATTGGTTGTCTCTGTGTGGTAGGGTGTT	135
CTGAGGCAGTGG	135
ACTATTTTGTAAC	135
GCCAAGTGCCGAGGCGGAG	135
CCTTGAGTTTCCTAACAAATACCA	135
ACAATGACACAAACAGTC	134
ATGGGA	134
TAATCTAGTCTACAAATTACACAACG	134
CGCATGGAAACCCCAAATTTTGGGCGC	134
CCA	134
CAATTCTACCCATTTCATAT	134
TTCACCTTCTACCTCC	134
GAATGCGGCGACGGGGGC	134
AACCCCAGTGCCACCTGCA	134
CTAGTTGGAAATAGCTTGGAA	134
GGGCTTGGCCCCTCCT	134
TTCAGGAGAAGATCACGCCAG	133
ATCTCATGTCACTTAACCCTCACACTTTTCCACCAA	133
ATATGAAGTTAAATTTATATATAGGGATTGAGGGTA	133
GTCAGAAACCTTTGTTATTT	133
AGCAGCAAC	133
TGATTCGTCCTTCATTGA	133
TTATACATTCCAGTCAACTAGCTTCT	133
AAAAACATGACATAGTCTAGAACT	133
TTCATCTTC	133
TTGTAAGGCTTGCAATGAATAACGA	133
AGCTCCATGGCTGAC	133
AGGAACCTTATCGGTGAAAT	133
AAATGCTTTTATATATTTTTGAAAGTGTAAAATATCACAAAGA	133
CAATTC	132
AATCTTGTATGACATGGTTTCCTCTGGAGCACATCAATTGTAGGCT	132
TTATCCGTCTCGCTTTTGCACAAGCTTTAAAG	132
TTGATTACCCTGGCCAAAATTGGG	132
CAATTAAACTATAAACAAAA	132
CGTGGCTTCAATGGTGGTACAAAG	132
GCATTCAAACGTTAATAATGCAAG	132
CACAGC	132
GTTCTTGATTCCACTTGGAG	132
GGGGATTCCAAGAAACAC	132
GCTCGAGTTACCAATTCAAGAATCGAGTTCGAAGGGTT	132
CATGGAAACCCCAAATTTTGGGCGCCG	132
TACCTAACTCTA	132
ACATTTCTGTCTATTC	132
ATTTGATTGTTGTAATTC	131
TCTTGCTTTTCC	131
TGTTTGGTATTTACTCAACTATGGTG	131
CAAAAAAAGAGAGTAAACAAA	131
TCTTTTGCCCTTTTCTTTTTC	131
CAATTTCTCTGACTAGAAT	131
ATCATTCATTTGTATTAGAACC	131
CTGTAAAGCACAGCTCTCTCCCAACAACCAT	131
ACACACATGAACCCAGTCATGTTG	131
ATATAATTTAAAAACATTG	131
ATGCCTCACCAGAGCT	131
TAACTCTACTAGCACTTTTATTATTGC	131
TTTGAAGCGAGGATGCCTGT	131
AGGGAGGCTCTTGTGACGTGTAGCAGCGTACAAAACC	130
CAAATTGACAACCAGCAA	130
CACAGCCACAAC	130
CTGCTGTAATATTTTGTAGCTGGGTTCAAT	130
AGTAAGGATGTAATT	130
GCATCCATGTTAACGAG	130
AAGTATCAGACATCCCTAC	130
CATGGATGTGCCCATTTC	130
CTTCCCATG	130
TTCTGGTGCTGATAATAATGG	130
TATTATTGATCA	129
TATCCTCAACCAAACTAAAC	129
GCTTTTCAGCAACAAATTGCTGCT	129
CATTGTTGTTGT	128
TGGCGTCACTGCATGTTA	128
TGTCATACTCTACTGAT	128
CCATCAGATTAGAGCGGAATACCAGAATTCAGCAGTCAAAATGT	128
AAGCATTATTTTTAAAAAGTACAA	128
TAGATTCTACAACTGCAGTAG	128
TGTTAAGCTTACTCCAATGGCTG	128
TTGGATAGTAAACTGATGGATGTTT	128
GGAGATGCAGAGGGACAATGAACGGC	128
TTATTAGACCACATTTTAA	128
ACGATTTCTGGTGAGGAATTCCATGTGA	128
CAGAACGGATTCAAGTTGGCGAGATC	128
CTGCCTAGAGACGAGTATGCTTCTAAAATTGTAAC	128
AGATTTGAGTGGCATTCTAT	128
GCTCTATACAGGCCACCA	127
TAACAACAAAACCC	127
AAAAGAAAAAGAGAGGCAAGG	127
GCTGGCGATGAGACTCTTCC	127
GAATTTGCAGAATTCAGAAGTTAAACAATTGCGTTTCA	127
ATAATAGAGGATTATTCGA	127
ACATTATCCCACAATAA	127
TCAAATCTGTCT	127
TATGGATCTATGTTCACCACTTAT	127
ACACAGAGACAGCCAACCCCAAAGACATATT	127
TCATCTCCTTTTCCACAC	127
CTGTTCCTCCAGAAAATCCCACAC	127
CACAAAAATAACAATAGAGGGATAATATGGGG	127
GCAGAAGTTAAAGCA	127
AAGCCCGTGAAGTTCCC	127
ATAAAAAAAA	127
GGGGTTTTCTGAATT	127
ACAAGTATATT	127
CTGGAATTTCAGGTGGTA	127
CTAATCTTGTATGACATGGTTTCCTCTGGGCTACATCAATTGTAGG	126
GGAATCCTGGGAGGT	126
AAGTGAAGATCCCTAACGCAGTATTTGTTGCAGAA	126
GCAACCAACCGATTTAATCAAAATTTGGATAGGTTATTACTTGTATAATGGCTCTGCA	126
TGAATCAATCTTCATA	126
TCGAAT	126
GCAAAGAATAAAATTGCA	126
TCGTACTGATTAGTTATTATTATACG	126
TGTTGCCGCTGTTGATGG	126
CAGGCATTCCACCTG	126
TGAAACCCTAGATCCCC	126
TGTGGTGTGACATAA	126
CGCCCAAAATTTGGGGTTTCCACCCGG	126
CTCTTTCTGCACCGGTTAAAACCTGCAACAAAAATTCTTTCCG	126
GTCTGTAAGGGATTT	126
TTGGAGAATTGTATGTGGGTGCTCAACAAACCATG	125
AGAAAACTTTGA	125
ATACAACCAAATACTGACTACCCCCGTGGTTT	125
GGCGTTCATGCATTGAGATTGAGACAACAGACT	125
TCAGCTACAAGAGACTGGCAAGTTTA	125
CTGCAGGCTTTTAAGTCTAGTACTGTTGATTGAG	125
CTGTTTCCATTATCGTGTTT	125
CTTCTTACACTTGCTCACAGTTCTTG	125
AAGCAGAAGAAGAGCTACTGTA	125
TTTATATTTCC	125
AAGTTGTAAAGAGTTATGCGTCTTGCTTTTGGGT	125
TTTTTTA	125
CCGCCAAGGCATCGTC	125
GAAACATCAAAGTTTCACTACATAAAACACCTCCA	124
TTGCTGCAATATTGGAGTTC	124
AGAATTATACGTAGAAAAGGGTAA	124
CTCTTTGTGCACAAGTATACAAACC	124
TTTTCGTTGCCGTGAAGACAACAGTCTGGAAGAATTAACAAATGTGCTTGTA	124
CTACTACAGGTGGAGAACCTA	124
ATCAATAATCGAATTCGTATCAGATT	124
TTAACATGTTATACATAC	124
AATTTGATGATTTGATTGTTGT	124
GAAGAGTCTCATCGCCAGTA	124
AATAAAATGATATTGAAT	124
CTTAAAATATGCTTTT	124
CAGCAAGAAATTTCGGCCTC	124
CACCAAATTCAAATCTCAA	123
ATGAAGATATATTCA	123
AAAAGTTAATCACCCTTATAA	123
TAGATAATTCAATAGAACATAGTG	123
CCAAATTGGGCAATAAGGGGAGTGCAGAATTCATCTC	123
CCAACTTCGTG	123
TCATCATCAACG	123
TACACATATATAAAGTGA	123
TTCCTGCCTCTGCCACAACCT	123
GTTGGACAATTTGATTG	123
ATGCTGAGACTAAGTTC	123
CAACATTTTATGGTTTTCTCAAATCAAATGT	123
GGAAGTTGAGGACGAAACTC	123
CTAAATTTAAATAATGTAATGGTA	123
ATGGAAACCCCAAATTTTGGGCGCCGC	123
AGAACAAAAGCAAGCCAACTAAAGAACAA	123
GAAGCTTTGAACCG	123
CATGTTTAGTGATTA	123
ATCCGTCTTTATATCT	123
TCATTACAACTTTGCAAC	123
GAAGAAAGACAT	123
CACCAGAACCATTATTATCAG	123
GTAGATTTGCAGTACCTGTA	123
CAATTTAAATGTAAGTTTTCTGCAAATGGGTATCAATAAAAGCAAA	122
TCAAAGCTTATAAAT	122
GAGCAAACCTTCGAACTCAATCCCTGAATTGGTAACTC	122
TTTTGGACACCATTCTATTTAATTTCTAAACGAGGGTTTTAT	122
TTCCTCCACATGCCTAAGTGGAAACTAAATCGC	122
CCAACTGGTCTAAGAATTTAGTAAAATGTCAATCAACAC	122
AAAATCCACAGTAGTAACAT	122
TGTGAATAGTTTATTGATGTTTAGTTT	122
TCTTTGTCTCTT	122
ACCTATAAAATTGAT	122
TACATTTGACACTTCAGCTTTACCCAT	122
GCAGCATCTTCGTACCTCAGT	122
GTCTGAAACCGGAGAAAGGATT	122
CAATGGTGGAAAAATTGAGC	122
ACATCACCAAGCTACAGCCCC	122
CTTGTTAGGTTTTCACAAGATTG	122
AGTGGTGGTTTTCGC	122
TTAGCCTACAATTGATGCAGCCCAAAGGAAACAATGTCAAACAAAA	122
AAACAACACACCCTAATC	122
GATCTAATCTTAAAGCATTA	121
ATGTCACTCTGCTGCAACTCTA	121
TTGGCACGAAG	121
AAATGATGAACTCGGCCCTTGAA	121
CTTTGTTCTTCAGTTGGCTTGCTTTTGTT	121
TAACAGCGATTTGGAGCGAG	121
AGCAGCAGAGATAATTTAGTTGC	121
ACTCGGCTTCGGGCCCGACATCCCTGGAGA	121
AACGTTGGCGGCAGCAAC	121
CATTCATGTGGAAAGCCCATCACA	121
TGAGTTTGAACTTCATAAGAGT	121
TATCTTTTTTGTTGGCCATGC	121
AACTTAGTTCGCCCATTCAAT	121
ATTCTCTGCGCCTCTTTGA	120
TGACAAGTAA	120
CTTAACCACCCAAGGTAGC	120
ACCCCAAATTTTGGGCGCCGCATGGAA	120
TTTAAATCACATGAGCAATACTCTGCATGGAAAGTCTTATTCCT	120
TTGCCGCTGTTGTTGTG	120
CTAAACC	120
TTCTTTGGAGTTCC	120
CCATAAACCGGCCGGTTCG	120
TCTTCTTCTAAA	120
GCATCAGAAGCT	120
AAAATGATTAATGTGACAGATACC	120
CTTTTCCAATTCTTTTACCGTT	120
AAGAGACAAAGA	120
CCTTGTCCTAATTGTGATCCTGTTGCCAGT	120
TAGCAACCTACATGCAC	120
AAATAA	120
AAATTATTCTTCGAT	120
CTGGG	119
AATAAAGTTTAACATGAGGTCAAAAGAGTAACT	119
AATTAGAACTTGG	119
AATAACTCCCAAACACAAAT	119
CCTCCG	119
CCAAGTAACAAAGTTCCCATT	119
TGGCGGAGGAGGCGA	119
ACGATTTCTGGTGAAGAATTTCCATGTGA	119
GCAGGCAAGCAA	119
AAAAAAAG	119
AATCAAATTGTCCAACC	119
ACCCTAA	119
AGAGAAGAGCTCAGAG	119
TCACTCGACAAACAATATATTGGAGTT	119
CTAGC	119
AAATCAACCAAATATCCAGTTT	119
TCCTCACATCCCCCCATATCC	119
GTGGACAGGAGTGGCTAATGGTGGAGGAGAATTAGCGGA	119
AATAACGAGTTCCAACGTGACGCATT	119
AGTCCTCAGGAAG	119
CGAACTATTTAAAGCCTATACA	119
AAACATGTTTCTGGAGGTGCTTTATGTAGTGAAAC	119
CATTATCCTGTT	119
GTGTTGAGGTATACATTTGTATGCC	119
TGCCGTTGCTGCTAC	119
AAATCTAAACCTAATTAG	119
CTCCTT	119
GTTGAAAAGATTGGACTCAGGAATAACTTGGCGAGG	118
TCGACAACTGCTATGGCT	118
TTATGGTCGATCTATTATATG	118
ACACCGGTGGTCACATAGAAGGAGGCGGCGGCTATGAAG	118
TTAAATTCTCTATCTTACATGTTA	118
AAAGACCTTT	118
TGTGTTGATCACTAACGTGTGTGGGATATGATTTAGG	118
GGTATTTAGTTGCAGCTGGAAAGGACCATCT	118
AATGTGGGGGCTCTCTGCCCAAACTTCACCATTATA	118
TGGCTTTAATACATCATGGA	118
TCCAAGTATAAGCATTGGTTTACACCTGG	118
ACTAGC	118
ATTTGGGGTTTCCATGCGGCGCCCAAA	118
AGGGAGGCCCTTGTGCGTGTAGCAGCGTACAAAACC	118
TACATTTTCGCTGAACAAATTTGCACTACTATCCTACTTT	118
GAAACCCTAGATATGCAC	118
TCCTGTCTGTCCGAGACAAGCAATCAA	118
ATGGATATCATTGT	117
ACCACGTCACCTAT	117
CAGATGCAGAGGAAACAGGTCAA	117
GTCCTACAGGGCCAACTTGAAACTTGCA	117
GTCTGTGGTCCCAACCCCAATCCATGAACGCCA	117
TAAATATTAAAAAGAATAAATGATT	117
AGAAGG	117
CTGGTGCTGTTGGC	117
CCTCAGTGCCATATTTACCTTTGTAAC	117
GCCGCATGGAAACCCCAAATTTTGGGC	117
TGCAGATTACACTTTAATTTCCTTGTTC	117
AATATTGAACAGTCATCA	117
AGCACAAATCTCCACCCA	117
GGGCCTGGCCCCTCCT	117
AAGTGGTTCACCCACTGCACACAGA	117
AAAATAGAACTGCGGAGTTT	117
ATAGCTTGAAGTTCAGTTCCAAATACCTGAG	117
CTGCAATATACTCATAAACCATAAATAAATTA	116
TCATGTTTTAGACTCATGAATGTTCATTCAAATGAAATTT	116
GTGGAG	116
AAACCATCATCAG	116
GTGAGAGTGATAGTTTATAAATTGTGTGCATTCTGCTCCTTCA	116
AAAATAA	116
TGGCAATAGGTATGTTA	116
GATTGGGTTCTCAACTCAAAG	116
CACCTGTACCAACCTCTGAG	116
CACTAAGTCGCCA	116
TCCGCCATGGATGGGATTCGTGGTGGT	116
CTATAAAATTTCCGAAATCTACACTACAGAGTTATTCATATATT	116
AAAGATCCTCACAGC	116
GTCTCACATTCAGTAAGACTACTT	116
GAATCTGTCATT	116
TATT	116
ATCCCGCAGCCATTTAGCG	116
AAAATA	116
TAAGATGGATCTACGCAAGTAA	116
CACTGGCAAAGACTG	116
ATATTAAATTTACAATATTACAAATACCCTACCATAT	116
TTCTCCTTCACACGATCCCTGAGATCC	116
CAACCTTTCATTCTTT	116
AGGGCCACATGGCTCACCTCCTTCTCCGTGGGATAGC	116
CCGCTG	116
AA	115
ACTCTTTGTGTGAAGG	115
TTCCACCTCCCAGGA	115
GTTCACATGGAAATTCATCACCAGAAATC	115
TTGTTCAGAAGTCCTGGGAAGGCCA	115
AAAATCTCTAAAATTATGTTT	115
AAATTAAAGAAAAAATAAGTGTC	115
TAATTAGAAACCAAAATA	115
TTAATGTATTTT	115
AGTATAATATCTAT	115
CATCGCTCTCTCCCC	115
CTTAGCAGGGGTATCTATTCTGCCAATCACCCAGGA	115
ACAATCAATCAAAAATTCCAACACAAAACACACTACACAAACCTCAGCCAAAATAT	115
TGCATATTTGAAGCATCCG	115
GATGGGCCTTTCCAGCTACAACTAAATACCA	115
GTGCCA	115
CCAAATTTTGGGCGCCGCATGGAAACC	115
AGGAAATTTCAAGAGTAATTCCTTCTATATTTTTGC	114
GAAAGTCGGTGATGA	114
CAGGGG	114
AGAAACCAAACCCTAAAACACACA	114
TATACTGCGTAAGGCCAC	114
AGGAACAATGCCAGGTGA	114
GAGTTCTGAAGTTGCCTGAT	114
CCATTTTTGATAGGCCTTTTCTACCC	114
ATACCAAATCCAACTCACTCCAACT	114
AAAATACAGCTAACAGTTATAACACACAAGTAATTCCCA	114
CAACGCTAATTAATGAGCTGAATGCCAA	114
AATATTCTATCCCACCCCA	114
TTGTTTCTGGATCAGAGGACATGA	114
TCATGTGAAGAGAAGTTT	114
TTCCCGTTAGACTG	114
CTTGACTGCACCTCTTCCATTG	114
ACATAATGCAAGCAC	114
AATTTGGGGTTTCCATGCGGCGCCCAA	114
GACTG	114
AGAAGCTCGCATGAACACAGAAAAATGCCACAGA	114
AATCAGAAATTGCGG	114
GAGGTG	114
AGCCGAAGTCGAAGCTACAAC	114
AATAAAACGAAGCACAAAAGTCATTCATAAGA	113
TAAAAA	113
CCTTCTCTATCTGT	113
GGAACTCCAAAGAA	113
TTTGGGCGCCGCATGGAAACCCCAAAT	113
TAGGGACATTGAGTGAGGCACTCAACAGAGGCAGCCAACCCATGG	113
TTTGTACGCTGCTACACCCACAAGAGCCTCCCTGGT	113
GCTTCA	113
TATATGTTATCTTACATCCAAATAAAACTGGTC	113
TTATAAAGTCACTTTAAAATTAGACTTATAACTTTATAA	113
CTGCATCGAGCTCCCCAGCTTTTT	113
AATTTCGTGTTAGCTC	113
CATGGATACACAGAATTTAATTTAAAAAACCAAGAAA	113
GGCGCCCAAAATTTGGGGTTTCCACCC	113
TCGGAATCGGAATGAACATCT	113
CTGCTGTTG	113
GGTTCT	113
GTACTATGACGAGAATCAGCC	113
AGTGCTACTTCTTCAAGACCAGGGGACCTACATTATCGCCA	112
TGCCGCTGTTGTTGCTGTTCACGGTGTTGTTGTGT	112
TATGATTTTATCACCAAATAG	112
AATATACGATGAAAAT	112
TCAATCTCACTAAATAC	112
GACGATTTCTGGTGAGGAATTCCATGTGAACGATTTCTGGT	112
AGAACAAAACCAAGCCAACTAAAGAACAA	112
ATAGTTATTATCAGGGAGGG	112
ACACCCAATTCATGAAAATTGCCGAGTCTCCG	112
GGAAAGTTTTGATATTCTTCG	112
GCCATATTCTGCTGGCTTCG	112
TATTACTATTTACTCACG	112
ATATGTACTTA	112
CTC	112
GGTTTAG	112
TTAAATAAAAATATATC	112
CTTTGTTTCGCATGAGAA	112
AAAAAATA	112
GAAACTTAACTAAATCCTATTTAATG	112
CATGATATTATGC	112
AGGTTGCAGTTAAACGACTGTATATT	112
GGAAACCCCAAATTTTGGGCGCCGGGT	111
GTTAATTGATCTTCTTT	111
TACACTAGCTCTGCTTCTGCTT	111
TGTAGTGGTTTAAGG	111
TTACATCATAACCAAAAGTAAAAAGGATTTTACTAATAGATTCA	111
CACCAA	111
TGAATTCG	111
GAAAATTCATCGTGTGTATGTATGGGTGA	111
AAACCCCAATCAATCTTATA	111
GAGATGACATGACAA	111
CAACTTGACTCTAGTCTGAAACAACACAAAACT	111
CTTTTGACAGAGAATCCTGAGATGGATG	111
AGAAGAATTGCAGGTCGGTTTAATCTC	111
TTTTTCC	111
AGTGATAGTGGA	111
ACAACTATTCTGAGAAA	111
TGGCTG	111
AATTGCTTATAGAAGTTG	111
CATCTGTGTGTAGGAGCTGCTGGTGATCCA	111
CAAAAAAATTGTAGCAAAGAAGTTCAGAGGGGTTTGAAAGCTCTGG	110
ACTTCTACTGCGACTCCGAACACGTCTAGG	110
CATCTCTATAATCTCTGTA	110
AGCCAACCACCGCTGAAATGGTGCAAGTGG	110
CTTTTGTCAAGG	110
TTTTCGCTTGAATTTGCAACAGCAACCACTCTAAGGAAGAA	110
TCA	110
AAGGCCGAGGAG	110
GCGGGGAGGAGTATGGT	110
GGAAGATTCCAAAAGC	110
TTTTTA	110
TTGCAGGCCTATCACCATAGAAAGCAAGC	110
ACATTTTGACTGCTGAATTCTGGTATTCCACTCTAATCTGATGG	110
ACTTCTTTGACCTAGGTGTCGGGGCCTGAGGAGTAACAAT	110
ATCAAAGGACATG	110
TGATGATTGATGTTGCAG	109
CGCTGCCCCTCTCTG	109
AAAAAAAT	109
AAAATTTGGGGTTTCCATGCGGCGCCC	109
CATAATCTGAAATGCCATTCAACTCC	109
CCATACGCCGAGGGT	109
TGTTATCTGTTTCAATTCAAG	109
TGTTGTTGTTGCCGCTGT	109
GAGATTATCATCTAGATTCGAA	109
CTCCGAATGATAATCGAA	109
CAACAGTGGCAACAAAAC	109
ATATGGGGCAATGGCAGGAGG	109
ACATACACTATTACATATCAGTCATATACAGCATA	109
GACTCTTTGCCAAATATGCCTGCTATATGATGCTATGG	109
GAAACGCTAAAGTAGGGATGAGGAAAGGGGTGTAG	108
TTCATTCTCTAGGGTTTCATT	108
GAAGAAGATCAAAACTTTCCC	108
ACGTTTTTCTGAGTTT	108
ATATTGAAACTGTTCTGTTC	108
AGCAACTAGACACTAATTACAAGTTCACAGA	108
GTCAATTAGAGGAGGATC	108
GTATCAAATTTACAG	108
TGGGCTGGGATAGAATATT	108
ATTTTTTTTTAAT	108
CACCGCCTTGTCAGGGATGGGGTTCATTCTTTG	108
ATGATTTACCTATAAGAATACA	108
TTAGAGAAATTAATGTATTTT	108
CACCCTTGGCCCATGTCCCAGGT	108
CTCCATTGCTCCCACTC	108
TGATCATATATATGCTTATCAGGGTTTCGATTCGTTTCATGCGATGTGAATAATAATATAATC	108
AAGATCGTCATCTGTG	107
CATGGGTAGAGCA	107
TGTTCCCATATAAACAATGATTTTGTTC	107
CAATTAAACTATGAACAAAA	107
ACGGATGCTTCAAATATGC	107
ATATATATAC	107
CTCGTCCCCAGTTCCAAAAGG	107
ATCCAA	107
CACTGCCTCAGC	107
GAGATATTTTCA	107
ATGATTTGATTGTTGTAAA	107
AACAACAGAAACAGAAAC	107
AATGGGTAAAGCTGAAGTGTCAAATGT	107
TCAGCATCAACTTAATC	107
TGAGGAGTGGGTATTAGATAACCACATTTGTCTTCCCTT	107
CTGTACATCCCACCTATGAGTAGACCACAAT	107
ACCACGGTGCCAACCAACAACCCACAACTATGAAGCATGCCGCTCC	107
ACCTTAAACCACTAC	107
GGCAATTTTGGTGGTCAC	107
TAAGGAGCTACCTTTCCCTTT	107
TTCAGAGCAGCAGAGTTCTGGTTGGAG	106
TTGAGTTTAGATTGGTGTTTTCTTGTCAAACAAAG	106
CCCCAAATTTTGGGCGCCGCATGGAAA	106
ATCATTCACATTTGGTACAAGTAATT	106
GCGATAGATGGACTGCA	106
CTCCAC	106
ATATATCCGTGAAGC	106
ATACCAAAAAGCTTATTTATAAAATAC	106
TTAATTCAGAAAATAAGTCAACATAGACAG	106
CTTTTAAAAATCTAAGAAATG	106
TCAGATTTCTCTGTGCTTTGTTTTGTAAACCAGAA	106
GAGTCTGAAACCGGAGAAAGGA	106
GAAAAGGCAGATCAAA	106
TAACATACATATTCCCA	106
ACCATAACCATGAACACC	106
AGGGCTTCCTCGCTCATTGC	106
AAATATTAACTAATTTCATAAAAGACATTTA	106
TTCTTCAACTGCTCCAAACACAAT	106
ATGAGGTCTGAGTTTTCCAATTTTGTGTT	106
CAAGCACGCAGATCTCCAC	106
CAGAACGGCTTCAAGTTGGCGAGATC	106
GAATTTCTTTTCCA	105
CTCCACCACATGGACCTGT	105
TAGCCC	105
AGGACAGATAGAGA	105
TATTTGTGAAGTTGGCAACTGCATC	105
AAACAGCAGCCTTAATCTCTTTAGCCACATGAATGC	105
ATTTATAATGGTAAAGTAAGACCAGAGAGCCCCCAC	105
GACGATCTTCACAGAT	105
GGATAGATTACAGTATTCTCGGATCTGAAATGACTCAACACAGG	105
AGTGAGTCAAATTGCCAAGGGCTACAGGGATGCTACC	105
CACCACTATGCATTTGAATGCCACTT	105
TCTCTTCTCCTACGACAAATTCAATGAGAGTGG	105
TTTTCCCTCATGTGGCGCAGATAC	105
TACCACCTGAAATTCCAG	105
ATACAGGTGTAGC	105
AATACACGGCAATCGACCTGGATATTCTGA	105
TCCCCCTCGGCCTCACCG	105
GATTGGTGGGTTTTTGACAGCACAGGGCATTGGTAGACTTTTA	105
GTAATGAGTATTGAAGACATGCAATTCAATATTTGG	104
ACTTTGATCACTCAC	104
AACGACCCGCCCG	104
ATATTTTTTGTGTG	104
CCCTAAA	104
TCTGCCACCTGAACCTGG	104
GGAGAGAGAGGGT	104
GAGGTGAAAACTG	104
AGCCATTAAAGTAAGCTTAACAC	104
TGGCATTTCCAAAACACGTACAATTACCCAGAAAACCAGGTTTT	104
TTTGAGGGGATTTCATCAAATGGGTCGAGT	104
CAACAGTGGCAACAAAAT	104
ACTTCTACTACGACTCCGAACACGTCTAGG	104
AAACCCTCATCAATCCATTAATTTACTGTACAT	104
TATAGTTACTCCTCAGGCCCCGACACCTAGGTCAAAGAAG	104
TCTGATCTGTAACTGCCTTCTGTACATTGT	104
GCAATAGTCACAGAACAA	104
TTATGAATGTTAGTTTTCCTCA	104
TCTTCTTCCTGT	104
CCATTTCCTACAATTTCC	104
AAACAAAGCCCAACAGT	104
AGAAATGCTAAAAAT	104
GAATCGAAAAGGTGT	104
TGCATGAAGGGATGAGATATACAGTGAATATTG	104
TCC	104
GACAATGCCTTCGCGG	104
CTCATGGGCAAACAGTAT	104
CTGCCTGCTTGAATCTCATCA	104
ATAAACAAAATTATTCC	104
CCCAAATTTTGGGCGCCGCATGGAAAC	104
AGCGGAAAGAATTTTTGTTGCAGGTCTTAACCAGTGCAGAAAG	104
TGCAGTCGGTCTAT	104
GGCCGGCTATGATCTCGACTCAA	104
GCTACCAGATTTCCCTTGGCG	104
TAAATGCATTAGGGTAAGAATTACGTTAAGA	104
AGATATTATACTAT	103
GCCCTTTTGCACAGACATATACCACAGAACTTCG	103
ACACACGTTAGTGATCA	103
AGAACTCAAATATTGCAGCA	103
CTTGCTTGCCTG	103
GAAGAGGAAGATGATAGTGAT	103
TAATTTTTAA	103
AAATATGTGCTTAAGAATGGTAAT	103
CAAAGAAGCAGCACTGTACC	103
TTAATATTCCTCAACTGAAATTCACATAAATTC	103
TGTAAGTAATTC	103
ATGGCAGCATGTGATTAGGGTTGA	103
ATTTCATCAAAAAGCA	103
ATATGTTTCTCCAATTTG	103
TTTCATAACCCTGCCAATATGAAAATCCCC	103
CTCAAGACTCAAACCTTTACCAACACCGAGTG	103
GGGGTCGTGGAAGAGGCA	103
TCATAGATAGTTATAGCTGGGTGGA	103
AAAAACGAGGTTAATA	103
TTCCGGGCAAAATGGAAACCTA	103
TCGTCTCTAGGCAGGTTACAATTTTAGAAGCATAC	103
AAGGAGAGAAAAATAATG	103
TTTGATGGAAAAGTGGGAGGGTGAAGTAACATGAGA	103
GCTAGCTCCTATGGTT	103
GGGTGATATGCTGC	103
TAGGGTT	103
ACGAATTC	102
TTTCTTTCCAATTCTACCCATTCCATG	102
CCTCGGCCTTCT	102
AGTTCACCATCATTGCATCGGTT	102
AGATGTACATAACTTACAGGATTAGAACTGGT	102
ATTCATGAGCGAAAGT	102
ATCAGAACACTCAT	102
ACTCAGAGAGACGAACAGTT	102
AGGC	102
CCAAACTGAGGAGTGGTGCTCAAC	102
CTGATCCAGAAG	102
GAAAACTTAGAAGTCAGCAACGCATGCA	102
AATTTCAAGAACAATTTTTAT	102
CTAAGTTCATTGCAAGCAG	102
TTCACATGGAAATTCATCACCAGAAATCT	102
CGTAGGCGGAAATACGATGACAGC	102
GTAGAATGTATTAGAAAAGATCAAGTATAACAACTGCAATTATGAAAAAA	102
ACAAATTATAATAACATACCAAAT	102
AGCGAATGCGTGGCAGAGGAAAAC	102
TGCTACACTAACTACTCCAAATCTTGAAAA	102
TTTGTCTCGGGGCCACCGAACATCTCCGA	102
TCT	102
ATATTCAACAGTATGGATTTCTAAGAAATCACAATCTACATCT	102
CAAAATAAAGAACTC	102
TTTATTTGATAGTT	102
GGTGGCTGCCA	101
GCCGAGTGCCGAGGCGGAG	101
ATGTGGGTCAGGCACCTTCCTACCGCGAACGT	101
TGGACCTGGATATTGTTTGT	101
CATGCTCATGCTCTGC	101
CAAATTTTGGGCGCCGCATGGAAACCC	101
CTATAGCCTATTTCACA	101
GCCGGCCCCCGAACCAGCGCAAGA	101
CCATATTATAAAACTATAACT	101
GAGAAACCAGATCACAGGGACCCA	101
TGAATGTAGTCACCAGCAACATTCAAATGTAGT	101
TCCTCGCTTAAATCTCC	101
TTATTATT	101
CACAGATGTGGATCACCAGCAGCTCCTACA	101
AACACAAAATTGGAA	101
TACTCATACTCTGAGCACCTGAACTGC	101
TATAATAATAACGAATCAATACGACG	101
TGTTGGAGTGTCAAGG	101
CAATGAAAACCCAAACTC	101
CACTCAGTGTTCGTAAAGGTTTGAGCCTTGAG	101
ATCTACAATAGACATAAAAAT	101
GATGATGACGTG	101
AATTCCAGTTGTTAAACT	101
CAACGTTGTCGCTGCCGC	100
CTCGCGTGCTTGTCGAGT	100
AAACGGAGGACG	100
TGATAACTGTTCAATATT	100
TTCCATCTGGTT	100
TCTGTCCCTACTGT	100
TCCACC	100
CCCAAAATTTGGGGTTTCCATGCGGCG	100
CAGCAACAACAACAG	100
TTTATCAACGATATTAAT	100
TAGCATCAGCCTAGTATCTCAATCTCAAGGGATTTAATAT	100
TCTTTCCGGTTCCTTTCACTGTCTTTCCGGCCGTAA	100
TTTCCATTTCCAGTGATATTGACAG	100
ATTAGCTCTGGAAA	100
AAATAAATAAAAAAACA	100
TGATGG	100
AGATGACAGTGACCTTGCTCTAATA	99
TGGGCCGTTCCTGCTCCTGA	99
GGATTATGAAATATTCCAAAACCCTTT	99
GGGTATTGATTTTGCCTCATGGCTTTCACATGGGCAGCACTT	99
CGAGATCCTCGGCTATTCTCTG	99
GAA	99
TTTACAATTTTCTTTCTCGA	99
GCATGTTAAGGCAAAGGAGAAGCG	99
TGCCCTACACCCGTGTCTTTGTGCA	99
GCCTTTGATGAAAACGCCATCCTTCT	99
AGATAGAAAGACAGAT	99
TCAGAGTTTCTCAAACATGTAAAT	99
AATAAATAACATCAAAAAACA	99
CCTGGGCTTGTTCTAGGGTTTGATTCC	99
ACAAGAATAACTATAAATA	99
CAAACTCTTTTACTCCCATTGAA	99
CAAGCTGCAAGCTGGCCCTGCAGGACTG	99
TAGCAGTTCAGGTGCTCAGAGTATGAG	99
GTCTCAGCGTTAATTTCCTTCCAAGTTGCAA	99
AGCAG	99
TAGCTCTGGTGACGCA	99
TATAAGATATAGTGTAACTATATA	99
GGAAATGGGAAAATCCAT	99
GGACCCTCGGCGTAT	99
CAGATGGTTCAAGCAAAGAAAAAA	99
GTTTGAATTATGTTAAGTAATAATTAAATTCTCA	99
TATTAGCATACTCTTTCTTGCTGAT	99
GCATTTAAGCGTTCTTTGAATCAGAATCAAATGAGGATCAG	99
CGATGGCTCCTCCGG	99
AGTTCAAATCCCTAAAAGGAACCTGAACAAGATACCACTAAAC	99
ATGGTGAGGGTAA	99
GGATTCGGTCACTC	99
CAACCCTTCTATTCTCCCTACT	99
CTTACATGTGTTTGTTTT	99
CTCCTTCTTCTTCTT	99
GGAAAGAATTTTTGTTGCAGGTCTTAACCGGTGCAGAAAGAGC	99
AAAACAGAAAACATAAAAGAG	98
AGGAATGCTCTTAATCCTCCA	98
GGAATTACTGATGGGTTATAACTGTTAGCTGTATTTTTG	98
ACACAGTTCAACCT	98
TCAACAGCACTGGGCTCATATGTG	98
TCACCAGTTTCAGTAATACATAAA	98
CTACTGTAGCAGACCGTGGAGAAGAGAA	98
TTGTTTCTTTGTTCC	98
GCGCCCAAAATTTGGGGTTTCCATGCG	98
AAATAAAGTACTCAGTCATATCAG	98
TAAATTATAAAACCCAAAAAAGCCCCAT	98
GCTGTTGCTGTTGCT	98
CATTCTCAATCC	98
TGTATGTGCACGTTGATTATCAAAGG	98
GCTATTATTTCATTTTTGG	98
CTGCTAGCGATGAAACTCTT	98
AAATATATTTAATATTAA	98
ATTCCCGTAAGATAAACT	98
ATGAAT	98
TCTCTCTTTGCTACAGGATCCCATGTCTTGAATCTCCCTGTTACT	98
TCTAACCAAAGACATGCAACTAGAAGTATAGAA	98
CTGGTTTGGAT	98
GTGTTAAGCTGCAGCTGTCC	98
AATCAAAATTGCAAATTTTGG	98
ATTTATTTATGAAAATTTTCC	98
AATCCATTTTCAGTGCTC	98
AATCATAGGAAGAGAGAGAAA	98
CTGCAATTTTATTCTTTG	98
TAATATTGGTAAGTT	98
AAAACATGAAAATTACATTTGAATGAACATTCATGAATCT	98
AAATTTTGGGCGCCGCATGGAAACCCC	98
TGCGACCTAAAGATTCCCAGCTTGCTTTTGAGGTTCGGT	98
CGTGTTTCTTGGAATCCC	98
TGCCTTAACTTCTGC	98
GAAACCCCAAATTTTGGGCGCCGGGTG	98
GTTCTTCTTAATTCTGTCTTGA	98
CCTACAAGTTTAAAGGGTAAGA	98
ACTTAGTTAAAATTGATTAGGATGGCGATCC	98
ACCATAGGAGCTAGCA	97
TGGCGATAACGTAGGGCCCCTGCTCCTGAAGAAATAGAACT	97
AAGTGACATTCAAATGCATAGTGGTG	97
ATCGACACCATACCTACCTAACCCACTG	97
CCTCCGCCACCGCCACCGCCACGCC	97
TAGCACACAATATCAAGGAGACAACATCTCTTATATA	97
AGAAGAAGAAAA	97
TGATATTAATACATTAATCGCACAAATCTAACAACTTAGTACTGGA	97
TTTCAAAGAAACAATAATTTGTCATAACTGA	97
AAGAAGAAGAAGGAA	97
AGGTTTCACAACTCTTTAGACACCTCAAGACTT	97
CCAGGGGAGGAGGCGATGGAGATCGTT	97
TAAATTTTTAA	97
AACACGACATACAAATGTATACCTC	97
AAAATGATTAATGTCACAGATACC	97
GATTGTTATTGGGATAATTAATCATCATGAATA	97
TTTCTCCATTATGAATTTAAATTTGG	97
AAAAAAAAT	97
GGGCGTGACGGTGGCGGAGGCGGAG	96
TGGACC	96
AGCACCCGGTACATAACTAAAAATA	96
AAATGGAAAACGGAAGCAACCA	96
TGTGTGATGGGCTCTCCACATGAA	96
CATTGGTGTCATGATGGATG	96
TTTCTTATATGTGG	96
ACTACAGTTGATTTCCAAAAATTAAGGAAATT	96
AATACGGCCGAAGCCAGCAG	96
GCTCTTTGGCCAAATGGGTAGAATTCCCAG	96
GAGA	96
TAACTCTACATTTGTAATAT	96
CCAGAGTGGCTGCCTGTATAAGACGAA	96
TACATAACTAATGGCCATTCAATACAAAAGCCCTC	96
CTAATCTTGTATGACATGGTTTCCTCTGGAGCACATCAATTGTAGG	96
TCCAATTATACTGTAATAATTTG	96
TAAATATATATGTAATAGGG	96
TTTGTACGCTGCTACACGCCACAAGAGCCTCCCTGGT	96
ATGTCCCAACTTCCA	96
TTCTCACACGAAACAAAG	96
ATGGAAACCCCAAATTTTGGGCGCCGG	96
TTTCAAGAATTATT	96
GCAACATTGACCCAACTC	96
CTCCTCTCCCCAAAATCT	96
TAAGTTTTGAAATGTCTAAAAGGTTGTGTAACCTCCATAATTCAAGTGTGGAGATGTC	96
GGAAGATGAAGA	96
GTAGAATGTATTAGAAAAGATCAAGTATAACAACTACAATTATGAAAAAA	96
GGACCAAGAAGGTAGATGGAAAGAACA	96
ACTGTTCAGATCATGC	96
AGTCTGCTGTGAATTCATGTCATCTTATCTCTGCCTGC	96
GCTTTACAGACTGGTCAATGAAA	96
AGCAAGTGG	96
CACTAAGTTCAATTGAATTATCTA	96
ACGATTTCTAGTGAGGAATTTCCATGTGA	96
ACCACTTTTCAAATATGACAGTACATCTCATACATTCTGCA	95
ATGCTTCTCTCTGGTTCATCGTTACAACATGGGC	95
AGAACAATGTGCTTCATGGCT	95
GAAAGGAGAGGGTGAGGCGAGCGGA	95
CAGGGATGTCGGGCCCGAAGCCGAGTCCCC	95
TTCTACATGCAAAATAAGATGACTAATA	95
ACAAAGACATTTCATTAATATG	95
CAACAGCAAACC	95
TTTAGCATCAAATTTAC	95
TTCCAATTCTACCCATTCCA	95
ACAGAACCCATAAGCAGAAACAAATACCAGAACAGAGCCACAGAGAGCGGAGCATTGCAGAGAGTG	95
TCAATAAAAAACGCAG	95
GTTTGTTACACTCTACAT	95
AAACCAAACTAAAATTCATAACGGAG	95
GCTTGTGGAACCTTCC	95
AATAAA	95
AGTCTCTGCGAAGAGTTTCATCGCCAGCAGGC	95
ATCAGAAACCCTAAAAGGTTCATATCTAA	95
ATGTAAAAGTAGAATACTAGGGCAAATTTGATCACCGAAA	95
GCTATCAGGGTTTGATAAAGAAACTCA	95
ACGCTCACAGGTTTATGGATAGACCAT	95
ACAGACACATAAGTGTATACGACTGATCGGAGGAAATCCGACATA	95
CTTTACCCCTTTACA	94
TAATACACGCTCAGAAGATTCAACCCTC	94
GAGGGATCCAGGGGAGGCAAGTCCT	94
CCTAG	94
TTTCATTTCAATGCAATG	94
TCCAACTATT	94
TATATATCCAGCGGTAAATATG	94
TACTGTGTTTGTGCAAAAGTTGG	94
TGACACAGTATAGGAA	94
GGCTATCATCGTATTCCCACCTAC	94
ATGAAACCCAGACATACACACACAAAA	94
AGAGAAAAAAAAC	94
ATGCGGCGCCCAAAATTTGGGGTTTCC	94
CTTTCCAATCTATCTACGTTCTAAGTC	94
TGGTTGGTTCAGATTTGGGTTTGTT	94
GCTTGCACTGACCAGTCCGCAAA	94
TTTCGACAGGTGAAAT	94
TAGACACTCCACACTTTGCTGAACCCAATGCCATATACGGAT	94
TTGAGTACGGAGAATAGAAGGG	94
TATATGTGCTCT	94
AAAAACATATTTTAAG	94
TGAAAAAAGAGATCAGAGCGAGAG	94
GTTTCTGGTTCACAGTTAGCAAGCCCTCCATGCCG	94
TTGGGAGATGAATTCTGCACTCCCCTTATTGCCCAAT	94
CACGACCCCTTTCACCATCCCTAC	94
TTCCAAGCTAAGTCTAACTAG	94
TGTGCCGTCACTATCACCAACAATGTTAACTTTTGATTGGTAG	94
CATACTATTTGGTCACAAAATA	94
TGAGCTCCGAGGGTCTCAGCCTGCATGCT	94
GGGTTACGAACTCTGAGCATGGGCGTAT	94
TCAGTCACAAGAACAAGAATGGAGAGAAAGGCA	94
TGAATCGCAATTAATGAAAAAT	94
TATTTT	94
ACCTTGACACTCCAAC	94
ACTTTACCACTTATAAAGTC	93
AACCATTCGAAAATGCTCTAA	93
TTTCACCTGTCGAAAA	93
GAAAAAGAAAAG	93
ATTATAAACCCTACAAATTTGCATAC	93
AAACAGAAAAGTACA	93
TGGTGT	93
AACTCCAGGCTCTTTGGAAAAACCTTGCAA	93
ACATCAAATAGCA	93
CAGTAGTTCTATTCTCCACAGTCTGCTA	93
GAAGCAACCAAT	93
ATAAATTAAAATGAAACCT	93
TGTTACAATAAAGTCAGACTGCATTAA	93
TTTTTCTCTCTAGTTCTTCCTTC	93
TCCATACTTGTT	93
TATTTTTCAA	93
TGATCACTCACACTG	93
TCCTCT	93
TGAGCGTTGATGCGTTT	93
ACAGTAGGATGTACAGAAGATATGA	93
CCACTT	93
TATATATATAAAGTTCTAACCACTTACC	93
AATCCCAAGTACTTCAACATAC	93
CAACTTCAGCAAGCATTACTGC	93
TTTTTTCGTTTGCAGTTTTTTGGCCG	93
CATGGTTGATCT	93
CAAAAATATAGAAAACAACCAAAA	93
AAGTTTATTTCTA	93
AGAGAAGTAATGCTGGAAGCAGT	93
ATATATATAAAGTGCAA	93
AGTCTCTGCAAAGAGTCTCATCGCCAGCAGGC	93
AAAACACCCATCACTTCACTACCCA	93
TATGAACGCAGTTCTT	93
CATAATTCAACAAACCACAATAAAAAAACTTCACAATA	93
CCCACGGCCACG	93
GATGTTCCAGACAGATTTCAAG	93
TTTGGCAAATATATCCC	93
TTTATATGTATTTACTTATATGTAAAGTG	92
GGGGTCTCTAAACAA	92
CCATGAAACACACTGTTCTAG	92
TGTGTTAAATCATTTCAGAACCCAGAATACTGTAATCTATCCCC	92
GGAATCACTCCAACAGTAT	92
TTAAAGCA	92
TTCCAACTAGGTCTAACTAG	92
GTTGTAGTAAGTTCTCTGTGTCGTGTAC	92
TATAAAGAACAGTGG	92
TGAGTGGAATGTCGACCC	92
CCATAACATGCAGTGACG	92
AATTCCAACACTACTACCCACACT	92
CAGTGGTAAGAA	92
CCTAAAC	92
GGGTTTGTATACTTGCGCACAAAGA	92
TTCTTCTTCTCT	92
TTTTTTGAAGATTCTCAAATA	92
CAATCTCATCTAAACAACTTCAC	92
AGGTAGAGGAAGAGGCAGGAA	92
CTTATCTTACTCC	92
TATAATTTGACCCCG	92
CTGATTCTACACATGTCAATGGGG	92
CAACAGTCTAATTTGA	92
CTGGTTATAAGATTGTTAATTGGGTTC	92
GGGACAGAGAGAAATAATAAA	92
TTAAACGTTCTTGTCTGGAAACAAGTCA	92
TTTCCTATTCTTACAAT	92
CAACTCATTCCATC	92
AGCCTTTGTATTGTAGCAAATACTCTACCACTGG	92
TTTGAGGAGTTTGTGTAGTAATT	92
AAACCTATCTCAATGTGTTGTAAATGGATTAGAATACCT	92
CAAAGAATGACAGTAAAAAATATCT	92
ATGTCAACTGCTCCACTGACCACCTGCGCTGA	92
AATTCTGAAACCCAATTGTTTAACCTTCGAATTCTGCA	92
AAGATTACGGCCGGAAAGACAGTGAAAGGAACCGGA	92
CAAGTCGATAGACTTCTTATTGAGCTTAATT	92
TGACTGAATGCCTTCGAATGGAGGATTGTACAC	92
CTAGATTTTGATTCCTCCAAGTGACACAATTACCCCTCAC	92
GCCTGCAATACCATGGGAGTGTTA	92
AACCACTCACAACTAATTCTGTTC	92
AGGATC	91
CTCACTGATTATGAAGAGAAGACTCATC	91
AAAAATA	91
TGTTATGGAGAGTTCTTCATTAT	91
AAAGCCTTGACA	91
TCCTTCCTCAGACTTCAGACAA	91
TTTTCTCAGAATAGTTGTCATCCTCAATACTTG	91
TTTTAAATTG	91
CCAAATGCTCTAAGAATTTAGTAAAATGCCAATCAACAC	91
TCCCCAATAACCCCTCACCCAGGTTGAGTCTTGAAC	91
CCAGCA	91
AGTCTCATCGCCAGAGGC	91
TTTTGCACCTCCAGCAATGGT	91
ATAGAATGCCACTCAAATCT	91
AAACCGGCCGGTTTACGACG	91
GTCAGCCATGGAGCT	91
ATACCATGTATAAGAAAGGCAA	91
TGTTGTTGCCACTGTTGA	91
CATCTGAATGCTAATTATGTG	91
ATGCCAATGTTGTAACGATGAACAAAAGAGAAGC	91
CCTCAAGTGAATG	91
GAATTACACTGCAACTTGATTT	91
CTCCCGGTGTACTTTTTCA	91
AAACATAATTTT	91
ATTTTTT	91
GATACACTTTTTAATATATTTTTCAGGGGAGAAAAAAACCGA	91
AATATGAGTGCAGAGTTTTCATTAC	91
CATTCGCCCCCACCCCCG	91
TAATAGCAATTTAGGATTTCGAACCTACTGGCCAATACGATAC	91
TTAACATCGATTTGGAGCGA	91
GTGATTGAAGAAGGCTTGGGATGTTAT	91
GTACGAATGCTTTACGCATCCATGCATGAGTGA	90
AACCCGCAAGTACCATTGCAAGACCTGCGGAATTGAATTAATG	90
ACTGTGATCACTCAC	90
ACAGAGCAGAACA	90
TGTGGCTCGCCAATACTT	90
TTTGGTTTACATAACGATTGG	90
TATATTGCCTGACTAAAATCATTACAGCTGCAC	90
TTACTGGTACCAAATATAAATGATAA	90
TCGGAATCGAAATGAACATCT	90
GACCCAATTCCCTT	90
TCTAGAAAGTTCCTGTTCACATTTAACCACATAAGTGG	90
GTGGGCGAATTAGA	90
TTTTTGTAATGGT	90
TTCCTTGACCTCCTCAATCATCCTCAAAACCTGCCTCATTGTTGGCC	90
TAATCAGCAAGAAAGAGTATGCTAA	90
AAACCGGCATCAAGGGCTGGCCAACCATAAACCAG	90
TGGTGGGGCAGGAGCACCAAC	90
TGCTTTTATAAACACTCTTACTCG	90
TCCTCCATATTGGATCACAGAAGGCAGAAT	90
CTCAGAGCATAGCCGAGTG	90
GACATTTAATGTAAACCTTG	90
TAACCAATGAAATAACAGTGAAC	90
TAAACCGGCCGGTTTCCTAC	90
TTAGGCAGGTTTGCCTGTCTCA	90
ATACATGATAGATGAAACTGTCATAATTTTAGAACACTATCTGTTG	90
AAACTAGATTTTGTATAACCATAAAGAGCCCCTAACAACATA	90
GGCAGTGATGAAATTCAAGAA	90
TCCCTCCTCTCCCAAAAATCGCTCCGCTACCACAGTTGAGCG	90
AAGCCTGATTTCTATGGTGATAGGCCTGC	90
AAGGAATGGAAATAGATTAAGACAATC	89
GAGGTCTGTTGTAATCTT	89
CACCCCATATTCATTATAATTTAAAACTGTAAA	89
GAAGAATCGAGCCCAGAA	89
CAATAATATAAAATAACATAAAAAGTCATAAGAAGCTCTTATAACCAAGGAGATTCTTGAAGTGGAGTAG	89
TTGCAATAGCCACGATTCATATAACA	89
TTAACATATCCAAACGCAAATTTCAAATATATAATAATTGATA	89
AATCACTTCTTTTCTAGGGTTC	89
CTACCTTGGGTGGTTAAGG	89
TCTTTTTTGCTGCGATCTGTCTCCTCAGCAAATTTCCGATTTTGT	89
TTTTATT	89
TCCCTACCATATTAAAGTA	89
TCAAAGAGACACACCATCTAAAA	89
TGGAGCGGCATGCTTCATAGTTGTGGGTTGTGGGTTGGCACCGTGG	89
GAATTATAGGCTGATGA	89
GCAATTCAAAATTATCTTT	89
ATTACGTACTCGAAT	89
CATTGAAAGAAGC	89
CTGCTTCCAACATTACGTCTCTA	89
CCTCTCTGCACATGAATACA	89
AACCTCTTTCACCTTTCTTT	89
ACAAATCTGCTGAAATTTCCACTTGTTTG	89
GTAGCAATAGTTTTGTCAATGCCA	89
TTATTGATTAATGTTAATCTAA	89
TCATATAGTGTTTTGGGAGAATCT	89
TGGAGAAGCAGGACTGTAACT	89
CATGGGCTGGCTGCCTCTGTCGAGTGCCTCACTCAATGTCCCTAC	89
TAATAATAATATTAAAAA	89
CCAAAATTTGGGGTTTCCACCCGGCGC	89
TGTTCTGAAATTCTGCTGGCTTCGGCCATA	89
TTGGTATACGTGTTGTTAGTG	89
ATATCTTCATTGAAT	89
CAACATATGGCCGAAGCCAGCAGATTTTTA	89
AGGGTTTCAAAGGATCT	89
GCAGGCTCTGGTGAGAACGGTTGATTGGTAGGT	89
AGAGGGCTTTTGAATCGAATGGACATTAGTCATGT	89
GGGCCGAGTTCGTGAGATTTACAA	89
GCCTTACGCAGTATAGTG	89
CTTCTGGATGACAAGATAAGAGATACAGTGGCCATTCTTT	89
AGGAAC	89
GAAAGTTCCGAGTTGTTT	89
TACAAATCTCCTCCCAACCCAACACTATCTCCGCCTTTC	89
ATAGCAATGAAGTCTCACGG	89
CAGATAACACAGCAAAAACTGGA	89
AATATTATAATATAAAATGTTATTACCATC	89
GTATCTCCAGAAACATTTCTTGGGGACGGATAC	88
TGTTGCCACTGTTGATGG	88
ACAAAATGTATCTGCATTAGTTGCTAACACAGTTTG	88
TGCAAAGTGATATGGAT	88
AAATCTATGGAATACAACTAC	88
AGTTAAGCAGAGAAAAAGCATTCCCATGGAAAGTCTTATTCCTTTTAAAATCTCAG	88
TAGGGTTATAAAATCCTC	88
ATTTGAATGAGTGAGG	88
GATATCTTTATGTCGACTGCA	88
ATATGAACCAGACAAAGTAGACTATCAAAGCAATGGAGCATGTGGAGTGTGTCTAA	88
TACAATGATATCCA	88
TTCTTGAGTCCACTTGGAGT	88
TGGCGGGGACATACTCCTCGAGGA	88
AATAGAGAAAACAGACAC	88
TAATTCAAAACCAAACCAGTTTTAATATAAAA	88
CTCTGATCCAGAAACAATCATCTC	88
CCAAGGCAGTGAATAAAACAC	88
ATTCAGTGATTAGCTTGTCATGCCTAGTTCTGCATAATCAGCAATT	88
AACTATCAAATAAA	88
ATCATTGTTCTCGAATTCAGTACCATTTTCTCCCAAATCCACCCCGTT	88
TACAAATACTTTTCAAATATTC	88
GGAACA	88
CCGCCT	88
ACACCTGCGAAAAAGCTTG	88
TACCAATCAAAAGTTAACATTGTTGATGATAGTGACAGCACAC	88
CCTGAATCTGTCTGTGAAGATGGCCGAAGATGAAGCTCCA	87
ATGGGATAACTCCCTCTTTGG	87
CCCATTACAAATTTTTG	87
TGAGAGTTTGGTATTGTTTACCATGGAA	87
GGAGTTACAGTTTTATAATAT	87
ATATGCATTTAATT	87
GCAAGAAATTTCA	87
TCACCTCCATT	87
AACACCAAAATATAG	87
GTTCAGGAGAAGATCACGCCA	87
ATAACCATAAACACAGAGATGCA	87
TCAAACAACTCGGAACCT	87
GTTTCCATGCGGCGCCCAAAATTTGGG	87
CTGCTGGCAGCTCATATCCCCCAG	87
AAAACTATATATAAAAGCCGATCACC	87
CCTTTG	87
GAAATTATTTCTGCTTTTACAATCAA	87
TCAGATTTCTCTGGGATTTGTTTTGAAAACCCAGAA	87
AAACTTGATGGCTAAACCACAA	87
ATGTGCTCTAATAATGAA	87
TATGTCTGGGGGATCGGATGTCTCTGTGTAA	87
TTTGTCACGGGAGG	87
TTCCGCAATATCTGA	87
TTAAAAATACCAAAAAACACATAA	87
TTCTACTGTCCAGCTTCCT	87
TGGAGG	87
CCAGAGATTTGGCGGAAGAGACACCCATGTAAGCATCCGTATT	87
GGAAGGCAATGAAGTTGTTGGGCACA	87
ACAAAAATTAGGGTTCCGTAACATTCTCTAAAGAA	87
ATTGTTCTACAAGATGAAAAA	87
AAAGGGGATATGGGAATGTCCTTCAACCTGCACAGGAGACACTCAAACT	87
CTAGCC	87
CATGAATGATGATGC	87
CAAGAGATATAACAACCTAAA	87
AGGTGAGCAAGTGGAGACATAGTGCACTCGGAAGTCCTGCA	87
TATG	87
TAATAAATAATTTAGTTCTTTA	87
TTGTTTTTCATTTAAAAGTGAA	86
TATATA	86
TTTTTAAGTGTTTTCTCACTGTTTTTTTATT	86
GAATGGAATATGTTTGGTTTAGGCTGAGGGGC	86
AAAGAGCGAGGGCGATGTTGCAATGAGCA	86
ATCACGAAGAAAATAAGC	86
AAGCGGAGAACACAAATCCATAAT	86
AAAG	86
ACCGACCAGTTTTCATCACAGTGGGA	86
TTCCATGCGGCGCCCAAAATTTGGGGT	86
AACTCCTAGGAATCCAAATGCTCTAACCACTTCC	86
CCGCCAAACCAAAACAAGGGT	86
CTTGTGTTATAGAAAAAACT	86
CCCATT	86
TGATGATGTTTCAATTTTC	86
AAATTCTGAATCT	86
TAGATATATGTCATTTCTAAAGC	86
AGTTGTCAAGAGGCGTACCAAGTTCGG	86
TGCTCCTGCCCCACCAGTGCG	86
ATTTTTTCAG	86
ATTCGCTCACAGAAAAACCAAATCCCT	86
TGGATATGGGCAAAATGTATCCACCAAGCC	86
CAGGTAACGGAGATTTTGCAATTTTTATG	86
TCAATGACAGAT	86
TAATTATAGAAAAGAAAGAACC	86
TGT	86
AACCATCATT	86
AGGAAAATGA	86
AAAATCTGCTGGCTTCGGCCATATGTTGTA	86
CTTCACAATATATTTTGCTTCCT	86
TTGGGGTTTCCATGCGGCGCCCAAAAT	86
CCCAAAACCCCTGAACTTACGAAAAGTTTTACAAAACGA	86
AATAAAAAA	86
GGTTTTATAAGAAAGATTGG	86
GGTTCTCTGGCGAGGAAGAGAACTCGC	86
ATGCATGGTAGGATGGGGG	86
ATTTTTTATTTACTTTT	86
TTCTTTGACCTCCTCAATCATCCTCAAAACCTGCCTCATTGTTGACC	86
GTGCATCTCTTGACAGCAAGGTATGATCCTTGATTGATT	86
CCAACCAGTTGGGTGAAAGAGACGAAGCCAT	86
AAAGAGAAACTGAACGGTTAATG	86
ACAACTTTCAATTGAGTG	86
TTAGTAAAGAGAT	85
CATTAAACTTAAACTTA	85
GTTCAACTGCTCAAAATCCATTCT	85
AAATTACAACAGCAATG	85
AATATCAAACTTCTTAAACAAATTTACAGCTATA	85
CAACACGGCTGGTCCAT	85
TTGTGCAAAATATCA	85
ACAAGATGAAATGTCCACATCAGCATCATGAAGT	85
TTACTGAATTTCAGTTTATGGTCA	85
AACCCATACGCCCATGCTCAGAGTTCCT	85
CTGCTCCTGAATGAGTTGGGCAAAAGGCA	85
TGTTTTAGACATCTACTTT	85
CCTTCCCATCTAGCTTTAGAAATACCATGACCGTCTTTTGG	85
AAGTCTTAATCTCTACATACAGTCTTCCAAAAAGCAAAATG	85
TTTACATTTTCAAAT	85
AAAACAGAACTGCGGAGTTT	85
TAACTCGCCCACTC	85
TCAACTGATTTAGTGTTGTCTCCAAACCTGCTTTCTCTGTTTGAGCAGCCG	85
ATAAAATAAATAAAAACAAAAACAAAACAAAACGGAATAAA	85
AGCAGGCAATGAATGTAAAGCAAT	85
CATCTATGTATTTTTTT	85
CAAATTCTCTCATACTCAAC	85
AATTCAGGCTATGGTTCTATGACAAACTAC	85
CATGCTTCATGAATT	85
GTTCGTATTGGTTCT	85
GTTCACATGGAAATTCCTCAACAGAAATC	85
CGTGACCTCGGAGAATGAT	85
AAAATAAATTCAACACTTCCAACCTC	85
CAGAACAAGGAAAACAAAGTGTAATCCG	85
TCTTAAGACATAAATTTTCACTTAA	85
TTGCGAACATAAT	85
TAATGAAACGAGTTTATAGATT	85
GGGAGAAAGTTGCAGGTAAAATA	85
AGAACAAAGGAAAAGGATCAGTACAGTAAGGA	85
ACAATTTAAGAGTTGACCACTTTCAAAGA	85
TTTTCTATATTTATATTAGTTGGAGTTCGCT	85
TTTTTTCTTTGCTCGAACAATCTG	85
AGCTGTACAGCCCTAGGAGGCAAGGCT	85
AAAATGCTTTCAAAACAATTT	85
AACACTACACCATGTT	85
GCCAGACTCAATATTGTA	85
ATTCTCTGCACCTCATTGA	84
TGGTTCTAATACAAATGAATGA	84
TAAACCATCATCACTGTAA	84
TTCTTTCTCAACCCGTTCACG	84
TGTGTGCTGGTATTTGAAGTTTATATCCTGTCCTTGAACATATGGGCAGTTC	84
AAAATAACTTAAAATTA	84
AAAGCATTA	84
TGACCGGCAACAGGCTTACCAG	84
TCATAGTAGTAAG	84
AGAAAGCAGGCATGAAGAAGTTATTAACAGGCTAGGTTGGACTG	84
AAGATGATGAAG	84
GAACAATGCACAAAAGGCAGTTACAAATAA	84
AAAACCCAATAAAAAGAA	84
TCCAACTAGTTCCAACTAAG	84
TCCAAGTGACTTTTGGGTGA	84
AATTTAAATTTAATTTAAAAACTTA	84
TTCAAATCAATTTTCAAC	84
TGGGAATTATGGGATTGGATACCGGAT	84
CCCTCAAGCCCTATAGATAAATTTAACTTCATATTA	84
GGAGTGCAAAGGTTTGCCAAT	84
TTATTTT	84
ATTTATAATGGTGAAGTAAGACCAGAGAGCCCCCAC	84
AAAGGAAATAT	84
GAGGGGGTGGCAGAGGCA	84
CGAAACCGAGGCCTTGACAGCGATGTGATT	84
ATTCCTATACTGTGTC	84
CACAATACCAACGCGAGTTTCGAC	84
TCATTAATTCAATTCCGCAGGTCTTGCAATGGTACTTGCGGGT	84
GGATGGTAATACTCACAAGCAATGT	84
AGAAAAGCAGGCGCTTCAGAACCTGGGCATCATCAA	84
AGATTGTGTACATTTTAATGTATAATACCATACGGATGCTATGT	84
GCGAAGGAGGGAGAAG	84
GATTTGTAAACTGGAGGAGGA	84
GGCACGGGAGGGAGAGACCGTCGTGCCCGGT	84
ATAAAA	84
CAAATACAAGT	83
GGACTGGCAACAGGATCACAATTAGGACAA	83
ATTTTGCTTGTTTTA	83
ATTAGCGACGTCGTTCAGCAGAGTTTCCCCATCTATTTCAGT	83
TGCATTTTGCCCAACTAATCAAGGAGCAG	83
GTTTTTTTTCACGTCCTG	83
ACTATTCTTCAAGCCCATGACCTGCTTCAA	83
TTTTTTATTTTTA	83
CCATATTATAAAACTGCAACT	83
AACTCTGAACTTGTACAATATATACATGTAAATT	83
ACTACAAACTAACACAA	83
TTAATTTGTCTTTGCTCTCAG	83
GTAGCGAATTGAACCAGT	83
AATACACAAGCT	83
CAACACCAGAGCTCAAATT	83
TGTCACAGAATCGAT	83
GGAAGTGGAGGT	83
TGAACTGCTTTGAAAAT	83
AAGACATTACTATTCACCC	83
CTAATATCGTATGACATGGTTTCCTCTGGGCTACATCAATTGTAGG	83
TTTTGTTAGGGCAG	83
GCATCGCTAAACTGCCAAAAAA	83
AGAATATAATTCTTCAAATCGACAAAGAAT	83
TTTGGGCGCCGGGTGGAAACCCCAAAT	83
AATATGAGCAATGAATTAC	83
TCCAAATATTTGTACCTCTGG	83
AAAAGAAAGAAAG	83
CAAGTTCTAATTC	83
GTTCACATGGAAATTCCACACCAGAAATC	83
GCACCATTGGTGGCATATAAATATCAATCAGTGA	83
AAGCAAAATTAAAAC	83
CATTTCAGGGATG	83
TATTAATTTTATGCTC	83
TATTACTACCCAATGCAATTAACGTTTATTCTGCGTCCTCTGCTTTTCTTTGATC	82
CATAATATAGCTTACTACCATGAA	82
TGTGACTATTTGCGTCAT	82
ATTTTGGGCGCCGCATGGAAACCCCAA	82
AGACTCTGCCAATCTCCTTATAAA	82
CTGCTGCCCATGAGACTCTT	82
AAAAATAA	82
CACGAACTCAGCCCCTATAAATC	82
AAGAACAAAAGATATG	82
TATTTATACATATCTTCCAAAAACTCCCCC	82
ACCTCTTCCAAAAGACTTTGATCT	82
AAGAGTCTCTGCC	82
TGAACTCCAACCAGAACTCTGCTGCTC	82
CAAATCTCCTCCCAAGCCCATAACATATCCTCCCCCGGTGAA	82
AATAGTGATGTG	82
AATTGAAATCTGG	82
ATAAAACATTAAACCAGTTAGGCCATCCACAGG	82
ACTTTGGCCTCCAGTTGTAGATCTGGTTGTATATTTGGTGTA	82
TGTTAAATAATAGTATTAAAGTTGTCAATCAAAATTA	82
ATACCATGAATCA	82
TGGGCAAATGAGAGTATTT	82
CATAAGAGTTGCAAATTTTTTT	82
GAAAGAGAGACCCTTAACTCTTAGGGCAGAAAT	82
TCTCGC	82
ATATCACTACACAAAGACCATACCACTTGACCAAGTGATGTGTCAGTAGGGTGCAC	82
AAATATATTATTGAAAAAAAATATCGC	82
ATTGAACGCTGCATATATATATATCGACCAGCAT	82
TAGTTCCCCGCAATAAATATATCCAC	82
GTTGGAAATA	82
TTTTGATAAAGAAACAATCATACCCATTAT	82
TTTATCGAAAAATAA	82
AACCTCGGAGTCGGCCGATCG	82
AGAAGAAGAAGAAGACG	82
AAACCGGCCGGTTTACGAC	82
AATTAAAGTAAACATAATT	82
AAAGGGAAAGAGAACGGG	82
TACCATCTAACAATACAAAA	82
TCCTGTCGAAAGCCCATCACACAT	82
CAATAGACCCACTG	82
AGTGAAAAAGATAATGAGAGA	82
CCACCT	82
CCTCCTTCTCAATCCGGGAAAAACAAAGCAAATACCAAACAAT	82
CCTATCAAAAATGGGGGTAGAAAAGG	81
ACGATACTGAAATGGAAATTG	81
ACAAATCTGTGTGTGTG	81
[truncated: 336,709+ more rows]

## Sheet: DR_B
repeat motif	counts
CCGAGT	17993
A	16926
AT	16831
G	15044
TTTAAAATTATG	13624
ACTCGG	13306
TA	12547
T	4126
TCCGAG	3688
AAACATAATTTTAAAGATTTT	3189
GTTCACATGGAAATTCCTCACCAGAAATC	3044
CTGCTGGCGATGAGACTCTT	2946
GAAGAGTCTCATCGCCAGCA	2910
CGGACT	2680
TCTTAAGATTAAGTAAAAAATTATG	2661
GATGATTTGATTGTTGTAA	2577
ACGATTTCTGGTGAGGAATTTCCATGTGA	2308
CAACAGCGGCAACAAAAC	2259
ACCACGTCACTTGT	2193
TGTGTGATGGGCTCTCCACAGGAA	2009
TTGTAAGGCTTGCAATGAATAATGA	1608
CCATGAAGCACACTGTTCTAG	1547
AGCGGAAAGAATTTTTGTTGCAGGTCTTAACCGGTGCAGAAAG	1524
TGTTGTTGCCGCTGTTGA	1448
CTCTTTCTGCACCGGTTAAGACCTGCAACAAAAATTCTTTCCG	1425
GTTGCCGCTGTTGATGGC	1361
GAGTCTGAATTTGCATGATT	1342
ATTGAGGCAGCGCATGTT	1257
C	1224
CATTCCTGTGGAAAGCCCATCACA	1214
GAGTCG	1200
ATTAAAGC	1182
CTAGTTAGAA	1033
TC	956
AAGCTTTTGCAAGGA	955
TAAACCC	923
GA	910
AGAAGGATGGCGTTTTCATCAAAGGC	907
CCGAGTCGGAGT	904
GTCAGATTAATGAAATGTCTGT	899
TTAGGGT	883
CATGCATTGCTAACTTCTAAGTTTTCTG	872
TTACCACCATCCA	863
AG	845
AGAAGAC	839
CTTCCCATACCGTACCGTAC	813
TAGTCTGGCGGTGA	777
AAAATATTTAAAATTATGTTT	775
AAAGCATT	766
AACGCTGCTTGGAGACACTTGATTC	732
GTTCACATTGAAATTCCTCACCAGAAATC	724
CT	702
GAGTCC	687
GAGTAAAGAAATAAGGGTT	685
AAATTGAATTTACCAAAGGTACGACTTATCAAACTCTCTC	681
CAAGGCTGCACTTGAAGCACTTCAGGCAAACGACCC	660
AATTTACAATTTCTTTCATCC	657
CAAGTGACGTGGTA	652
CATATGTCTAAAAATAGA	651
AGTCTCATCGCCAGCAGGC	649
AGAGATACAAATAATTGGACC	647
ACAAAGACATTTCATTAATCTG	637
TCTTCTG	637
AAATTGAATTTACCAAACGTACAACTTATCAAACTCTCTC	635
TTCTGCCTTCTGTGATCCAATATGGAGGAA	617
GCTGCGGGATCACTAAATG	616
AAATGAGAGTTCGCCAATCT	614
GAAGAATCTCATCGCCAGCA	603
AAGTCATGCTTACGAGGTCCCTCCTCCCAAACC	590
ATT	587
ATTCATTATTCAAAATAGG	585
TGGAAACCCCAAATTTTGGGCGCCGCA	583
GACTCG	581
TTCTTTGACCTCCTCAATCATCCTCAAAACCTGCCTCATTGTTGGCC	579
TTTGTTGTGATCCATGAGTAAAT	573
AAAGAAGGCCAACAATAAGGCAGGTTTTGAAGATGATTGAGGAGGTC	569
GATTTCACTAGAATTGGGCTTCTTT	563
CTTTAATAATCAACGTACACATACAC	562
ACGATTTCTGGTGAGGAATTTCAATGTGA	559
TCTTAAGACAAAAATTTTCACTTAA	558
CCTATCACAAAATGGGGGTAGAAAAGG	546
AAATCTAACTGAACAAAAAACTT	531
ACTCCG	527
ACCACGTCACCTGT	522
AGAACAGTGTGCTTCATGGCT	522
ATGGATGGCTGCGACCATACCTATCATC	518
TATCAATGAATTGCTCATAT	510
GTTCTTACCACT	509
AAT	507
CAAAGAAGCCCAATTCCAGTGAAAT	499
TCTGCTGGCGATGAGACTCT	499
CTCCAAGTGGAAGCAAGAAC	498
CTTCACAGTATATTTTGCTTCCT	497
GAGGAGGCAATTACCGCCGAAATCTTTAAA	493
TATATATGAACAAT	491
CGTCAAAATATTGTT	489
GAGACAGTTTGATAAGTCGTACCTTTGGTAAATTCAATTT	483
TCCTGAG	482
CGACTC	477
CGAGTC	477
GAGAGAGTTTGATAAGTCGTACCTTTGGTAAATTCAATTT	475
TTGCAAATCTACAGACTC	474
GGAGGAGGGACCTCGTAAGCATGACTTGATTTG	473
GTTCTTGAGTCCACTTGGAG	473
TTCTGATAGGCCTTTTCTACCCCCATT	472
TCCCTCTTTTGCTCATTGCAACATCGCCC	467
GAGAGAATGTAGTAGAGCTGGGC	467
TCGGAG	465
TTCAGTTCTGGTCATTACTGAAT	460
TCAATCATGCAAATTCAGAC	454
TTACATCATAACCAAAAGTAAAAAGGCTTTTACTAATAGATTCA	454
CAATGTTCGTATCTCACCAAATCGGCGAAAGG	453
GCCGCTGCACCAGCA	453
TAGATTGGCGAACTCTCATT	453
GGACTC	442
AATCTATATATACACTCAATAAC	439
TCCTTGCAAAAGCTT	432
ACGATTTCTGGCGAGGAATTTCCATGTGA	431
CCTATCAAAAAATGGGGGTAGAAAAGG	428
GGGGTCGATTGCCTGAAGTACTTCAAATGCAGCCTT	428
TACTAAGCTATA	424
TTCACATGGAAATTCCTCACCAGAAATCT	420
CAACCGCCAGAAGCACAGCCA	420
TAATGGACGGTGG	419
AAATTCTGGACGATATAAGAACATGGAAATACTGCAAATTCATCCCTAC	410
CTTTTGATGCAGCTTCTCATGCT	409
CGATTTGGAG	404
AGATGTTCATTCCGATTCCGA	402
TGATAGGCCTTTTCTACCCCCATTTTG	400
CGTTGTTGCTGCCGCCAA	397
GATTTCTGGTGAGGAATTTCCATGTGAAA	397
TAA	393
AAAGATCCCATT	390
TAGTTGGAAA	387
ACAACAGCGGCAACAACAACAACGTCGACCGCAGGC	386
GGA	384
AATGAATCTATTAGTAAAAGCCTTTTTACTTTTGGTTATGATGT	384
TCGTTCGGGCGGG	382
CCATCATGGGTA	376
GGCTTCCTGATAAATCTACACA	376
CATCATTACTTTAATATGGAATTA	372
TAAATGTTAAAAAGAATAAATGATT	372
AATCCGGGTGCCCTCGGGACTTTAT	366
CATTAAGAAGAGAAAAGA	365
ACGGAAATCCCATCAACGGCAACAACA	365
CCAACTGCTCTAAGAATTTAGTAAAATGTCAATCAACAC	365
GGTAATCTGCTTTATCATATGTGT	362
ATGTGCCATACAAGTTC	361
CAAACTCACAAA	359
TGCCTTTCGCCGACTTGGTGAGATACGAACAT	359
ATAAAGTCACTTTTAAATTAGAATGTAACTTTACCACTT	359
GAAGAGTCTCATCACCAGCA	358
GTTTCC	355
CTTACTACTATGA	355
AACGGA	354
TCTGCTGGCGATGAAACTCT	351
AAAAGAAATTCTGGAAA	351
GTCTATTTTTAGACATAT	350
TTGTCATTAC	349
ACTATGAGGATGACGAGG	346
CAAGCCGAAGCCC	345
TAAGAATGAGGGTCGAGGCATACAAGCACAACAGCC	343
AGGTATTCTAATCCATTTACAACACATTGAGACAGGTTT	341
TTTAAATCACATGAGCAGTACTCTGCATGGAAAGTCTTATTCCT	340
AACCCAACCTCAAAAACAAGCTAGGAATCTTAAGGTAGC	339
AGAACAAGGAAATAAGAGC	338
ATGGATGGCTGCGACCATACCTGTCATC	338
TATCACCGCCAAAC	337
TGCTTCTATTGATACCCATTTGCAAAAAACTTACATTTAAATTGTT	337
GAAGATGATGAA	337
TGTGGCTGTGCTGCTGGCGGT	336
AGCAATGGGGGAGAG	335
TTATTATTTGTCTTTGGGAG	335
GACTGCCTGCTGGCGATGA	333
TACATTTTCGGTGAACAAATTTGCACTACTATCCTACTTT	329
GACCATGTAAGAAGAGGATAAT	329
ATACATAATACATAAGGGAGATTAAAGATGGA	327
CCATAACATATAACACATAAA	325
TCCAACTAGTTCCAAGCTAAG	324
GAAGAGTCTCATCGCCAACA	323
AGTCCG	319
TGGAAACCCCAAATTTTGGGCGCCGGG	318
TTGCAACCAGAACCGCAT	317
GAAACCCTTGGAGGCTCTCATGGCGGA	317
GTTCACATGGAAATTCCTCACCAAAAATC	314
TCATTATTCAAAATAGGAC	313
TGCTGGCGATGAGACTCTTC	310
ATATAAACCTTAAT	308
GGGGCTTCGGCTT	305
TTACAGACTCTTTG	305
AAG	304
AAAAG	303
ATAACATGCGCTGCCTCA	302
GATCATTTGATTGTTGTAATTCATTTTCAGCTTT	301
TCTAACTAGT	300
GGGTAAGGATAAGAATAAATGAAT	300
GACTCCGACTCG	299
TTA	297
AAGGCTCTATAC	292
AAAATCTTTAAAATTATGTTT	292
AGCTAATCTAAGTGCATGTACACCAACAC	292
CAAAGAGTCTGTAA	289
TGCGGCTCTGGCTGCAAA	289
AAAAAAT	287
TGGATGAAAGAAATTGTAAAT	286
CAGAACCGAAAACGAA	283
CTT	283
TGGACGGCCTTGAAATA	283
AAATTGAATTTACCAAAGGTACGACTTATCAAACTGTCTC	281
CAGCGATCACAGATTGATTCATGCGAAGAATTTCTCAGGGAGTCATTTCAG	280
GCAGCATATCACCC	280
CTAGTTGGACATAGCTTGGAA	280
CTGGTTACTGGCAATATTGGCTCCATATACACACAGACATGTCA	279
ATAAAGTCCCGAAGGCACCCGGATT	278
CCACCATACCTCGCTA	278
ACCCTCACCAAATTATTCCAGAGTCCAATCTTTTCA	277
CACGAACTCGGCCCCTATAAATC	277
TAACATACACCCTTATATAA	277
AGTCTACAGCTAGTCTA	275
ACATTATCCAACAATAA	274
GTTCGTATTCGGTTCT	274
CTCAATCAACAGTACGAGACATAAAAGCCTGCAG	274
TTTTACGCAATCTTAAGACACAAAT	272
TCCTATTTTGAATAATGAA	272
GCGACTTAGTGTG	271
TAGTATATAGCT	271
CAGCTTGTGATG	271
AAACATAATTTTAAATAGTTT	270
ACAATATTTTAACGA	270
TTCTTGACCTTGTAAGACCTT	270
AACATTCATAACGAGGAAAACT	269
ATTAAGTAAAAAATTATGTCTTAAG	269
AAAAAT	269
GCCTGCTGGCGATGAGACTCTTCGCAGAGACT	267
ACGAAATTAGAACTGCA	266
GCCAGTAACCAGCGACATATCTCTGCGTATATCAAGCCAATATT	264
ATTTCAAGCCCGCCCAT	263
ACCCCATGGTTTACCAGAT	260
AAAATATATTCATAATATA	260
TAT	260
TGCAGTTCTAATTTCGT	259
ATAT	259
GACTAAATAATAAAAAT	259
CAGCTTCTGATG	259
CAATGAGTCGCAAAGTTG	258
CGGCGCCCAAAATTTGGGGTTTCCATG	258
TGAATCAAGTGTCTCCAAGCAGCGT	258
TGTTGTTGTTGCCGC	258
CAGGACT	257
AAAATATTTAAAATAATGTTT	256
TTATATAAGGGTGTATGTTA	254
TAATGGGATCTT	253
AGTCTCTGCGAAGAGTCTCATCGCCAGCAGGC	253
ATG	253
ACTCAGCTTCGATATCTAAT	251
TGGATTAATAAATGGGCAATTGTATC	251
TGCTGGAGGCAGAAATTTCT	250
GTAGGGATGGTGAAAGGAGTCGTG	250
CTCTCAAGGGCAGCAACAACAGAGTACAA	249
ATA	247
TTTATAAGGGCCGAATTCGTGGA	246
GACTCC	246
AGTTTTCCTTTGTTCAAATCTGG	245
TCCTGT	244
AAAGACCAACAGAAGCTGCATCA	244
AATCATCTATACTTTTTAACATTTA	243
TTTATCGGAATTGAAGTT	243
AATGAAGAACGCTCAAGAACAAT	243
AAAT	242
TAACTGTTCATATA	242
GGATGAATTTGAAGTAATGCCATGTACTTATATCGTCAAGAATTTGTAG	241
TATA	241
TGAGCAGATTGTGGAGCAAATCATATC	240
TGCTTTAA	240
GGAAATGACTAATCCTTTTAAC	240
TCGGAC	239
GAG	239
TTTGGGTTTGTTTGCTGTTCT	239
CTTACCCAAAAGCAAGAAGCATAACTCTGTAAAA	238
ATTTCTGGTGAGGA	238
TG	238
TCTGCCCCATCGAAGC	237
CCGCCAAGGGAAATCTGGGAG	237
GAAGAGTCTCATCGCCAGCG	236
AGTCCTAGACGTGATAGGAGCCGCAGTAGA	236
AGCAGAAAGAATTTTTGTTGCAGGTCTTAACCGGTGCAGAAAG	236
GACTGCCTGCTGGCGATGAGACTCTTCGCAGA	235
ATACAGAAAATGCTAGAA	235
GGAGAA	233
ATTGAACACTGCATATATATATATCGACCAGCAT	233
GCATCCCATTTTGGTTCT	232
GGCTGAGTTCACACCATAAAGA	231
TTACAACTGAACCCTAA	231
ACTAGTTGGATCTGGTCTGGG	231
TAACAAATAATTAAA	230
ACAACAGCGGCAACAACA	229
ACCAGTCATCGATCAACCAC	229
AGAATCACAATCCAT	228
ATACCTGAATGTATCGGTT	228
TCATGGAGGATTCA	228
AAAAT	227
TTGCATCTATAGTTTTCCATCGACAAATGTACTTAAGATTG	227
AATCGTTATGTAAACCAAACC	226
GCAATTGGACCAGCTCACTTTTCACATGCCTTAAACCAAAGGAGCC	225
TTTAGGG	225
TGGTAGCGAGGTATGG	224
AATTTTTTCTCAAATTAA	224
TTACTACAATCCTGAAATAAA	223
AGG	223
TTTTTCATAATTGCAGTTGTTATAATTGATCTTTTCTAACACATTCTACT	223
GGTAATCTGCTTTATCATCATAGTGT	221
AATTCGCAGTAGTTATTATGTTGC	221
CATTCCTGTCGAAAGCCCATCACA	221
AAACCTGTCTCAATGTGTTGTAAATGGATTAGAATACCT	219
GGAATTTAAGATCAACTACTG	219
AAAATAATCCTGATTTCAAAAT	219
AAGAGTCTCATCGCCAGCAG	218
CTCGGA	217
TCTTGCTTATTTTGTC	217
GATACAAGTGCCCATTTATTAATCCA	217
TTAAAAAATTTCAAAACATAGCA	216
AAATTTGGGGTTTCCATGCGGCGCCCA	215
AGGAGGTAGGGTCAAGAGT	215
GAAATACAAAACCAGTGAAA	213
GCTTTAAT	213
TGAGCACTCGGCTATGCTC	213
ATC	213
GGAAGTGGAAGACAGGGACT	212
TGCGACCTAAAGATTCCCAGCTTGCTTTTGAAGTTCGGT	212
TTGCCCCTGTTTTT	212
GTGGAAGATATGAAAGCAGTA	212
ATTTATTTATGCTAAAACCCTACTCTCA	211
GAGTTTGCATAAC	210
CTTTT	210
AAAGGAAGCCAGACAGGAG	210
ATTGTAAATATATAGAGAA	210
GAAACCCCAAATTTTGGGCGCCGCATG	210
CAATCATACCCATTAATTTTGATAAAGAAA	208
CATAC	208
TTTAAATGCGAGAGGTTGGTGTTGGTT	207
CCGAGTCCGAGTTCGAT	207
AATGTTAATAGCTCTTTTGGCAGAGAT	207
AACAATCTTAAGTACATTTGTCGATGGAAAAATATAGATGC	206
AGA	206
GCATCACAAGCT	205
GTGAAATGGAG	205
GCCCAAAATTTGGGGTTTCCATGCGGC	205
CCT	205
TTCATCTAGGGTTCCTGTA	205
AATAGTGTTACAA	204
AACCTAAAAACATATTTTAAGAAA	204
AAGAGTCTCATCGCCAGCAA	202
CATCGCCACCACCGC	202
TCCACTACCCAACACCCAATA	202
ATTATCCTCTTCTTACATGGTC	202
CGTCTTAAACCCAAAACCCTGACTGTT	201
GGAAGT	201
TCTTAAGATTAAGTAAAAAATTACG	200
AATGAAGAACACTCAAGAACAAT	200
GAGAAATTATCTCAACCAAAG	200
CTGCTGGCAATGAGACTCTT	199
TCCTCCGCTGCCAAGTAT	199
GCATTAGGAGAATGGCCGCT	198
ATGAATTGGGTGTCGGACACTCACCAATTTTC	198
GGGGCAAAAAAACA	198
ACCACGTCACATGT	198
CAAATATTACCAGAACATTG	198
TCCTATTTTGAATAATGAG	197
GATATGATTTCCTCCACAACCTGCTCA	196
AGAAATATTGAGTGGCA	196
AC	196
TCAAGAGCTATACA	195
CCATTGCCATTA	195
GGCGCCCAAAATTTGGGGTTTCCATGC	195
TGGGCTGCCCCGTCAGG	194
AATATCAAATCCCTTGAGATTGAGATACTAGGCTGATGCT	193
AAATTTAAATGT	193
GATTGCAGTGCAATCCTAAT	193
GTTAATTGGATTGCTGAAGGG	192
TGAGGATTA	192
TCTTAAGATTAAGTAAAAAAATATG	191
CTGCTGGCGATGAAACTCTT	191
ATTTCATTCAAGACC	191
ATAAT	191
AATCGGAGATGTTCGGTGGCCCCGAGACA	189
AAAACCTGGGTTTATGGGCAACTATACGTGTTTTGGAAATGCCA	189
CTAAGTGGCTAAAACTTAGGG	189
AGTTAAATGACATTTCAGATTATGGG	189
GATTTCTGGTGAGGAATTTCCATGTGAAC	188
CCAGAACCAAATGAAGGAGTGCTG	188
AGTCTCTGCGAAGAGTCTCATAGCCAGCAGGC	187
GTTGACATTTGATTTGAGAAAACCATAAAAT	187
TTGTAACTAGCTAA	187
AAAATTCAATACCGATAA	187
AATTGCAACATAATAACTACTGCG	187
CCTCCTTCTCAATCCTGGAAAAACAAAGCAAATACCAAACAAT	186
GTATTTCACACTCTT	186
CAATCATACCAACGATTTTTGATAAAGAAA	186
AATGGTAATGGA	186
CCGCTGCCTATG	185
ATGTACAGTAAATTAATGGAATGACGAGGGTTT	185
TGTATTGAGGTAAC	185
CTGTTATAATTTTATTTATAT	184
AATCAACAGTATGGATTTCTAAGA	184
GATCTCGCCAAATTCAAGCCGTCCTG	184
CAG	184
CTGGCGATGAGACTCTTCTG	183
CCACCTGACGGGGCAGC	183
ATATCCTTGTGGAGG	183
AAATTGAATTTACCAAACGTACGACTTATCAAACTCTCTC	182
CGTTCACTGTCCATAAA	182
CTCTTTCTGCACCGGATAAGACCTGCAACAAAAATTCTTTCCG	181
GACCTGGGACATGGGCCAAGGGT	181
GATGGCATGCTTGATGAG	180
CTGACATGAAAGGAA	180
CAACCTCTCGCATTTAAAAACCAACAC	180
GGATGGAAATGG	179
TCTTAAGACACAAATTTTCACTTAA	179
AAACTACACATGCTACAT	179
AAAAACATGACATAGTCTAGAACT	179
TTATCCGTCTCGCTTTTGCACAAGCTTTAAAG	178
TCGATCTAAGGAAGCTAATTAGTCATCACCACC	178
TTGGGAACTTCACCGGC	178
CTAAATTTAAATAATGTAATGGTA	178
TGC	178
TCCCCATTTCCA	178
GTGTATGTGCACGTTGATTATCAAAG	178
GCTGCGGAAACGCGGGATTG	177
CTTGTATAGAGC	176
ATAATATAGATCAAAAGACAAAACACAGA	176
AGATTTGAGTGGCATTCTAT	176
ACATTTCATTTGCATTT	176
AGTCCCCGTCTTCCACTTCC	175
CCCAAGACCAAAT	175
CAGAACGGATTCAAGTTGGCGAGATC	175
GTTTAGG	175
TAAAAAA	175
TTCATTATTAGAGCACAT	174
AGGTATGGTGGTGACGCTCCTTCCAAGCTGAC	174
AACAATAAAATAGTAGGGCAC	174
CCAACTGCTCTAAGAATTTAGTAAAATGCCAATCAACAC	174
ATGGTTACAGTTCCAAGTTG	174
TATTCCTCCTCTCCCCAG	173
CAATTCTATCCTCACTGAAATAA	173
TCTTTCCTCATCTGAATG	173
GACTCGCCTGCTGGCGATGA	173
TGCATAAGGTGTTTGTTAATCAC	173
TAATACAAGTAATGCTCCACTTCTCTTTGATAT	173
GTGAGACTCCATCGCTATCC	173
AGTGACACGCTCGCCTGAAAG	172
GATCTGTAAACAT	172
TTACATCATAAACAAAAGTAAAAAGGCTTTTACTAATAGATTCA	172
TATGTATTTCGGTTGTA	171
GAGCATATTGTGCAGAAGACTTTGGACCA	171
TTCACATGTTTCACCCTTCAAGGTGAGAAAGAGGGCAACGATGA	171
ATCCATGATGTATTAAAGCC	171
AAACCCT	171
ATGAATACAGGAACCCTAG	171
AACAGTGGTAAG	171
AGCTTCTGGATC	170
AATCTTCTGGTAATATTTGC	170
AGGTTGCAGTTAAACGACTGTATATT	170
CTCTTTCTGCACCAGTTAAGACCTGCAACAAAAATTCTTTCCG	170
TGATCATGTCCTT	170
ACCTATGCT	169
GTT	169
CTGAATCCTGTCTTTAGT	169
GGTCTTACAAGGTCAAGAAAA	169
GGAGGC	169
AAAAAAATAGG	168
GATTTCTGGTGAGGAATTTCCATGTGAAT	168
ATACAACCGAAAGACAT	168
TGTAGCTGAGACTGCGGCTGT	168
GTCCGA	168
ACTCCGACTCGG	168
CGGCGCCCAAAATTTGGGGTTTCCACC	168
AAGAATGTGAAATAC	168
TTGCAACTCAATATTTC	167
TGCACTTTACAGATATT	167
ATGACAACAACA	167
TAACTATGTTCATGAATACATAACTAAATAACAACCAG	166
TTAGGGTTCAGTTGTAA	166
TCCATAAATTCTCTCCCTTTCTGCCTTTCTTCTCACAGGTCTC	166
TCAACAAGATTACAACAGACC	166
TTGTATTAAAATCAAAGAGAAGTGGAACATTAC	166
ATAAATATTTCAAATAAAACCACACACCAT	166
CTGCTAGCGATGAGACTCTT	166
GAGGAAGACAAATTTAGTTTTGT	165
AATTACATCCTTACT	165
GTATCAAGTTTACAG	165
TATGACACTGAGGGT	165
TTCACTATTGCCC	165
TAGTATAACCCCTTATTGATAT	165
CTAGTTGGAAATAGCTTGGAA	165
AAATTATAAAAATTGTTCTTG	165
CACTAATAAAAAGATCTCTTT	165
TGGTCCAAAGTCTTCTGCACAATATGCTC	165
TTGACAGTAATGCTTGCTGAAG	165
CTTTACTTTTATTCTATCATTCTCCATATCAGTTCGAGTCC	165
GGAGGT	165
CTTACAAAACAACACAGAT	164
AACCCCAAATTTTGGGCGCCGCATGGA	164
TGGCAAACCCTTGCACTCCAT	164
ATCTTCGGAATCGGAATGAAC	164
CTGAGGCAGTGG	164
ATTTAGATATGAAACTTCTAGGGTTTCTG	164
AGGCTGTTGTGCTTCTATGCCTCGACCCTCATTCTT	163
TTGATACTTACCTA	163
GTAGTCTTACTGAATGTGAGACAA	163
CATAGCTGGAGGCGCAAAAAC	163
CAAGCTGGGCATTAAGGGAATTTTAGGAC	163
CATACTAGACCCTCCTGTCGTTGTCGTGGACAGAGTTCAAC	162
TGA	162
TTCCTCCACATGCCTAAGTGGAAACTAAATCGC	162
CCAAATAATGGAGTGCTAGCAGAA	162
AAACGGCACAATAC	162
GAACAGTCAGGGTTTTGGGTTTAAGAC	162
CATGGATGTGCCCATTTC	162
ATATAATCACAGAGAG	162
AAACCCCAAATTTTGGGCGCCGCATGG	162
CTCAACAATGTAGACTTCACT	161
CAATTTAAATGTAAGTTTTCTGCAAATGGGTATCAATAAAAGCAAA	161
TTGTATGTTGAAGTACTTGGGA	161
GCCGGAGGAGCCATC	161
GAATTTGCAGAATTCAGAAGTTAAACAATTGCGTTTCA	161
CTGGGAGTTTCTGCCAGTCGAGACATTAACCACCAATAAT	161
GAGGAAGGAATAACAGTTGAA	161
AATCTGATACGAATTCGATTATTGAT	161
TCACCAGAAATCGT	161
ACTTAAAGTTGCAAATTTATTGAAAC	160
TAAATCATAAAACCCAAAAAAGCCCCAT	160
TTTCTGGTGAGGAA	160
TTAGTACTTAAAATGTGGTCCAATAAT	160
AAACATGTTTCTGGAGGTGCTTTATGTAGTGAAAC	160
GAATGCGGCGACGGGGGC	159
CAAAAAAAGAGAGTAAACAAA	159
AAGTATCAGACATCCCTAC	159
CTGCTGGCGATGAGACTCTTCGCAGAGACTGC	159
TTCTCGTTAAAAGCTC	159
AGGGATTGGCAATGG	159
GAGGAGGCTGTCGTGGTT	159
CAA	158
GCCCAAAATTTGGGGTTTCCACCCGGC	158
TGCTTTAAACTGGTT	158
TTTTGATAAAGAAACAATCATACCCATTATT	158
AGAAATGTAGTCAGTTCTC	158
CTGACCAAATCCTTGAAATATTTCCAAAATCTGGAATGATTAGAATAGCCAACAATATT	158
TTGCTAACTTCTAAGTTTTCAGCAAGCA	158
GACAAACCCCTGACA	158
GAGTGGAGAGCACC	158
AAGTCCACATTCATACATCCCCAAA	158
CAGTTACCTCAACA	158
AGTCCTCAGGAAG	157
CTATGCCTTCTCCTG	157
TAATCTAGTCTACAAATTACACAATG	157
TGTCATACTCTACTGAT	157
GCGCCAGTACAGAAA	157
TGTTAAGCTTACTCCAATGGCTG	156
AAAGAGGGAGGGCGATGTCGCAATAAGCA	156
CATTGTTGTTGT	156
AAGAAAAAG	156
GGCGTTCATGCATTGAGATTGAGACAACAGACT	156
CACAGATGTGGATCACCAGCAGCTCCTACA	156
CACTGGACAAATTCGGCTTCCACG	156
CACCAGAACCATTATTATCAG	156
TCACCCAACGCTCTCACCGTTCTC	155
AGGAACCTTATCGGTGAAAT	155
CATAAGGAGTAACTTAAATAAGTAATTACAGCCACATCACTCCATTC	155
AAACCCCAATTGAGA	155
ACAAAGTATTGGAGAGCC	155
TAAATGTTAAAAAGTATAAATGATT	155
TGTTTGTAGGAGGGCATTCT	155
ACAATCAATCAAAAATTCCAACACAAAACACACTACACAAACCTCAGCCAAAACAT	155
GTTCTTGATTCCACTTGGAG	155
CATGGTATTGACC	155
AAAAAAAT	154
TGACATTTATCTGGTTTA	154
GAATTGGATTATGG	154
GAATCCCCTCCTACAAACAA	154
GAGACTCTTCGCA	154
CATTCCTGCCGAAAGCCCATCACA	153
GAACTCGGCCCTTGAAAAACCCAC	153
TTTTTG	153
ATTTGATTGTTGTAATTC	153
CTGGAATTTCAGGTGGTA	153
TTTTCTGGAGGAACAGCTGTGGAA	153
AGC	153
AACCCTA	153
CCAAAACATCCTTGAAATCTGG	153
ACACACATGAACCCAGTCATGTTG	153
TTGTTTGTCTACTCCCTCTTTT	152
CCGCTG	152
AATCACAAGGACAGGTTGGTGTCG	152
CGAAGAGTCTCATCGCCAGC	152
CCACGATCTGCT	152
AATAACTCCCAAACACAAAT	152
AAAATCCACAGTAGTAACAT	152
GGGGTTTTCTGAATT	152
TCATCGTTGCCCCCGTTCTCACCTTGAAGGGTGAAACATGTGAA	151
CCATTGGCTCAAATTTTCCA	151
ATATTAGCATCAGCCTAGTATCTCAATCTCAAGGGATTTA	151
ATAAAAAAAA	151
CTCTGCTGC	151
GAACTATAACCATCAACTTG	151
AAATCAATAGCTGCAAAAAT	150
TCCTAAGAAATTCTGCAT	150
TGGAGGCAGGTCTTT	150
GTCACCAGAGCTACTTGTGGAGGG	150
AA	150
GGAAAGTTTTGATATTCTTCG	150
GCCGAAAAAGGGTTTGAACTAAAACACAACT	150
GGTATTTAGTTGCAGCTGGAAAGGACCATCT	150
CTGCTGTAATATTTTGTAGCTGGGTTCAAT	150
CATTCATGTGGAAAGCCCATCACA	150
AGTGTGGAAAAGGAGATG	150
TGTGGTGTGACATAA	150
TGGATGTTATTTAATTATGTAGTCAAGAACATAATTAC	150
AATTTAGAAGCTTTG	149
TCCACTCCGCTAATTCTCCTCCACCATTAGCCACTCCTA	149
TCCAGGTTTTGCTGTCTTATCTG	149
TTATTTCCAAAATT	149
ATCTGGTAAACCATGGGGT	149
ATATTA	149
CTATACCACTTCTAGGAGTTG	149
CCAGAGACTGCCTGCTGGCGATGAGACTCTTC	149
AAGTTAGGCAATTACATGAA	149
ATCCTCCTCTAATTGACG	149
TTTAAATTACATGAGCAGTACTCTGCATGGAAAGTCGTAGTCCT	149
GTGCTCTCCACTCG	148
TTCACATGGAAATTCCTCACCAGAAATCA	148
TATGGATCTATGTTCACCACTTAT	148
TGTGTTCTTG	148
GTCAGAAACCTTTGTTATTT	148
ATGGATATCATTGT	148
TTCCTTAGGCGTTGTGCAATT	148
AGAACACTCTCATTGAATTTGTCGTAGGAGAAG	148
CGTTATGCAAACT	147
TACAATGCTGCTTCTTTGGG	147
CATTCACTTGAGG	147
TGTCTGTTTTCCCTATTG	147
TCGAAT	147
GCCTCT	147
TTGATATCTGTCAAACTAATCAATT	147
ACATTATCCCACAATAA	147
ACCGGTGCTCTGACT	146
AGAGCTGTGTTGTTTTGTA	146
CCAACTTGGTACTAAAATTCCCTCAATGC	146
CAAAACTCGACCCATTCGACGAAATCCCCT	146
CAGCGG	146
TGAATTCG	146
TTCAGGTAAGTTTTGATAAGGACTCTTCTAAGAAGGCCACAAT	146
GGAGATGCAGAGGGACAATGAACGGC	146
TTGATTACCCTGGCCAAAATTGGG	145
TTGGATGTTTAGGTGGACTGAAT	145
AAACCGTAAAACG	145
ATCTGCGCCACAGGAGAGAAAAGT	145
TCAAATCTGTCT	145
TATAAACCACCAGGGCAGTCAGTATTTGAGTG	145
CTTTGTTCTTCAGTTGGCTTGCTTTTGTT	145
TTCTCCTTCACACGATCCCTGAGATCC	145
AGTGAAGGGCAAT	145
TCTCCCAATGCAGCAGCCAT	145
TATTAGCATACTCTTTCTTGCTGAT	145
GCAATAGACGAGGAAGCCCT	144
AAAATAA	144
ATGCCTCACCAGAGCT	144
TCGTACTGATTAGTTATTATTATACG	144
GTAGATTTGCAGTACCTGTA	144
CATTATCCTGTT	144
TTAACATGTTATACATAC	143
CTCGCGTGCTTGTCGAGT	143
AGCTCCATGGCTGAC	143
ATATAT	143
TTATACATTCCAGTCAACTAGCTTCT	143
AGGAGTGGCAGAAACGG	143
CACTAAGTCGCCA	143
TGAGTTTGAACTTCATAAGAGT	143
CGCCCAAAATTTGGGGTTTCCACCCGG	142
GGAAACCCCAAATTTTGGGCGCCGCAT	142
TGTGTCCAACCTGCA	142
CGTGGCTTCAATGGTGGTACAAAG	142
GAACCAAAATGGGATGCA	142
ACATAATGCAAGCAC	142
CTGCTGGCCATGAGACTCTT	142
TCCTGTCTGTCCGAGACAAGCAATCAA	142
GAGCTTCGATGGGGCA	142
ACATTTTGACTGCTGAATTCTGGTATTCCACTCTAATCTGATGG	142
TAACAGCGATTTGGAGCGAG	142
CTCTTAACCCTACCTCCTA	141
AAATTTTGGA	141
TGTTGCCGCTGTTGATGG	141
AGATAGAAAGACAGAT	141
TAGAGGATTTTATAACAC	141
TTATTAGACCACATTTTAA	141
AAGCCCGTGAAGTTCCC	141
GCGAGATTGAGAC	141
GATTGAACCCAGCAACAAAACACTAAAGCA	141
CTGGAAAATTGATG	141
AAGTTTTTGTGGTCAAGCCATC	141
AAACAACACACCCTAATC	141
CTTAGCAGGGGTATCTATTCTGCCAATCACCCAGGA	141
TGGTTTGGTTTACATAACGAT	141
ATAGCATGGCCAACAAAAAAG	141
AATGCAAAACTTCTCAGG	140
ATTGAAGAAGATGAA	140
ATTGGCTGCGGAAACACTGT	140
TACCTGACTCATTCATGGATGGCTGCGACCA	140
CCAAGTAACAAAGTTCCCATT	140
TGGTA	140
AGTAAGGATGTAATT	140
AAATTATTCTTCGAT	140
TCTTAAAATTAAGTAAAAAATTATG	140
GTGAGAGTGATAGTTTATAAATTGTGTGCATTCTGCTCCTTCA	140
GTTTAATAGTATCACATATA	140
ATTGTTGAGAGTGAAGTCTAC	139
AGTATAATATCTAT	139
CATGATATTATGC	139
TTC	139
CAACATTTTATGGTTTTCTCAAATCAAATGT	139
AACCTACTCACTAAAAAACAAAGCGA	139
TGGGACAGGTGGTGTGGGTGCTTGTGTGATAATCAATGGGGAT	139
GCCAACAAATTGCCCCGTTCCT	139
TTTTCGTTGCCGTGAAGACAACAGTCTGGAAGAATTAACAAATGTGCTTGTA	139
AGTCTCATCGCCAGCAGAA	139
AAGCAGAAGAAGAGCTACTGTA	139
ACACAGAGACAGCCAACCCCAAAGACATATT	139
GATTGTTATTGGGATAATTAATCATCATGAATA	138
CCAAAATTTGGGGTTTCCATGCGGCGC	138
GTCTGTAAGGGATTT	138
TTTGTTTGCAGG	138
TTCTTTGGAGTTCC	138
CCTCCACAAGGATAT	138
TTTCATGCCCTTCATT	138
TTACATCATAACCAAAAGTAAAAAGGATTTTACTAATAGATTCA	137
CTTGTTAGGTTTTCACAAGATTG	137
CTGCAGGCTTTTAAGTCTAGTACTGTTGATTGAG	137
AGTGATAGTGGA	137
CATCTTCTTCAATTC	137
CAATGTTGAAAGAAAAATAAAATCTCT	137
GCTCTATACAGGCCACCA	137
AAATTTGGGGTTTCCACCCGGCGCCCA	137
GCATTCAAACGTTAATAATGCAAG	136
CACCTGTACCAACCTCTGAG	136
CAACGCTAATTAATGAGCTGAATGCCAA	136
AGGACTTAGAACGTAGATAGATTGGAA	136
TGTGACTGTTTGCGTCAT	136
TGAAACCCTAGATCCCC	136
ATATGTACTTA	136
CATATCTCTTGGAAAGGCTAAGATTTCTCTGTGG	136
AATGGGTAAAGCTGAAGTGTCAAATGT	136
GGGGATTCCAAGAAACAC	136
AGAAGAAGAAAA	136
AAAAGAAAAAGAGAGGCAAGG	136
TTTGGGCGCCGCATGGAAACCCCAAAT	136
AGGGAGGCCCTTGTGCGTGTAGCAGCGTACAAAACC	136
AAGAGACAAAGA	136
AAAAAATA	136
GGGCCGAGTTCGTGAATTTATAA	136
CTTTGTTTCGCATGAGAA	136
GCATGGAAACCCCAAATTTTGGGCGCC	135
ATAGTTATTATCAGGGAGGG	135
CAATTTCTCTGACTAGAAT	135
GAAGAAGATCAAAACTTTCCC	135
TTTAAATCACATGAGCAATACTCTGCATGGAAAGTCTTATTCCT	135
TTGCCA	135
TTAAAGCA	135
CTTCTTACACTTGCTCACAGTTCTTG	135
ACGATTTCTGGTGAGGAATTCCATGTGA	135
TTTTTCC	135
TTGAGTACGGAGAATAGAAGGG	135
AACCCCAGTGCCACCTGCA	135
CACTGGCAAAGACTG	134
AAAAAAAG	134
AAGAACACAT	134
TCCATGGTGTTAAA	134
CAAATTGACAACCAGCAA	134
CAAAGATATTTCACAGAG	134
AGCCGAAGTCGAAGCTACAAC	134
TGTGCTCTACCCA	134
TGATATGAATGTTC	134
AGTGTCATAAGACCAATTGCGC	134
CCGTGGTTATGATGACCGTCCCCATGGTGG	134
CATTAAAATCAACAATATTCCAAAAATATAC	134
ACTCGGCTTCGGGCCCGACATCCCTGGAGA	134
GATGGTTGTTAGAAGAAACCTGTCCTTTACA	134
TCCAACTAAAATT	134
GTCTGTGGTCCCAACCCCAATCCATGAACGCCA	134
GCCAAGTGCCGAGGCGGAG	133
AAATATATTTAATATTAA	133
AAAATAGAACTGCGGAGTTT	133
CACAGCCACAAC	133
ACTTCCACAAACCCAGCGTAAACCCG	133
TGTTGAAACACAAGTGGTCTG	133
ATATGCATTTAATT	133
CTGTACATCCCACCTATGAGTAGACCACAAT	133
ATCATACTACGGCTGTACATTAAGAAGAGACCT	133
CACACATTTTCGATT	133
AAAACTATATATAAAAGCCGATCACC	133
GAAGAGTCTCTGC	132
TCATTACAACTTTGCAAC	132
AGCCATTAAAGTAAGCTTAACAC	132
TGCTGTTGCGGT	132
TGCGGCCGACCACGTTCTTGTCGCCGCTGATGTGCC	132
GTGGCTCTATCTCTTACCC	132
AGAAACCAAACCCTAAAACACACA	132
GAGATATTTTCA	132
GGAACTCCAAAGAA	132
CCACAGAATCCACCTATTCTC	132
GACTG	132
TGACAAGTAA	132
GAAACGCTAAAGTAGGGATGAGGAAAGGGGTGTAG	132
ATCAAAGGACATG	132
CTGTTTCCATTATCGTGTTT	132
GAAAATTCATCGTGTGTATGTATGGGTGA	132
GAAAACTTAGAAGTCAGCAACGCATGCA	131
TTCTGGTGCTGATAATAATGG	131
AGACTAAAGACAAGATTC	131
TAGATTCTACAACTGCAGTAG	131
CTAATCTTGTATGACATGGTTTCCTCTGGAGCACATCAATTGTAGG	131
GCATCAGAAGCT	131
AACGTTGGCGGCAGCAAC	131
TTGGAGAATTGTATGTGGGTGCTCAACAAACCATG	131
TCGGAATCGGAATGAACATCT	131
TCAGCTACAAGAGACTGGCAAGTTTA	131
CTGTAAAGCACAGCTCTCTCCCAACAACCAT	131
CTTCATCATCTT	131
TGAGCGTTGATGCGTTT	131
ACGATTTCTGGTGAAGAATTTCCATGTGA	131
TGGCAATAGGTATGTTA	131
CTGCATCGAGCTCCCCAGCTTTTT	131
ACCCTAA	131
TCTCGCACAACAATT	130
TTCACCTTCTACCTCC	130
ATGGAAACCCCAAATTTTGGGCGCCGC	130
CCAAATTGGGCAATAAGGGGAGTGCAGAATTCATCTC	130
CGCCCAAAATTTGGGGTTTCCATGCGG	130
GTACTATGACGAGAATCAGCC	130
ACTATTTTGTAAC	130
CCCAATTTTGGCAAGGGTAATCAA	130
CCCCAAATTTTGGGCGCCGCATGGAAA	130
TTCTGTGGCACTGTATTCTCTGGTTCAAGCGAGCTTC	130
AGAGAAGAGCTCAGAG	130
AAAATACAGCTAACAGTTATAACACACAAGTAATTCCCA	130
TTGTTTCTGGATCAGAGGACATGA	130
ATGGGA	130
AATCAAAATTGCAAATTTTGG	130
AATATACGATGAAAAT	130
TTTGGTCTTGGGA	130
AAGTGAAGATCCCTAACGCAGTATTTGTTGCAGAA	130
CTTTCTGTACGGGCG	129
AATAAATAACATCAAAAAACA	129
AGGAAAGGGGCAATTTGTTGGC	129
TGCTGAAATAACTCCCTGACAAATTATTCACAGGAATCAATCCCCGATCGC	129
TATACTGCGTAAGGCCAC	129
AGCCCCTTTTCAATCACATAACATACCA	129
AAAGACATGCCTCACCAAT	129
CATGTTTAGTGATTA	129
CGCATGGAAACCCCAAATTTTGGGCGC	129
AGAACTCAAATATTGCAGCA	129
TAATCTAGTCTACAAATTACACAACG	129
CTCCACCACATGGACCTGT	129
ATATTGAAACTGTTCTGTTC	129
AAAACAGAAAACATAAAAGAG	129
TCTTAAGATTAAGTGAAAATTTATG	129
AGAACAAAAGCAAGCCAACTAAAGAACAA	129
CCTCAACAAACATGCCAT	129
TTTAAATTACATGAGCAGTACTCTACATGGAAAGTCTTAGTCCT	128
CAGGGCAGCCTACAAAGTT	128
GGGCTTGGCCCCTCCT	128
TCTTTTGCCCTTTTCTTTTTC	128
AGCAGCAAC	128
CTGGG	128
TGTGTTGATCACTAACGTGTGTGGGATATGATTTAGG	128
AATCATAATTAACTGGGAATGTTGAA	128
CCATTTCCTACAATTTCC	128
GAAGCAACCAAT	127
ATGTCCCAACTTCCA	127
TCATCTCCTTTTCCACAC	127
TTTTGGACACCATTCTATTTAATTTCTAAACGAGGGTTTTAT	127
TTTTCGCTTGAATTTGCAACAGCAACCACTCTAAGGAAGAA	127
CTCTTTGTGCACAAGTATACAAACC	127
CTCCATTGCTCCCACTC	127
AAATGATGAACTCGGCCCTTGAA	127
TTTCTGGTGTAACTGCCAGAATT	127
TATATATGAACAGT	126
TGTTGGAGTGTCAAGG	126
TCGTTTTGTAAAACTTTTCATAAGTTCAGGGATTTTGGG	126
TTTGCACCAACACTAAAGCCACGC	126
AAAGATCCTCACAGC	126
CAACTTCAGCAAGCATTACTGC	126
TGGCGTCACTGCATGTTA	126
GTGGACAGGAGTGGCTAATGGTGGAGGAGAATTAGCGGA	126
TTAATGTATTTT	126
CAATTC	126
TGTTCCCATATAAACAATGATTTTGTTC	126
TCTACAAACTCATTTCATTAAA	125
TTTCCATTTCCAGTGATATTGACAG	125
CGAAGAAGCCGAACG	125
CTTAACCACCCAAGGTAGC	125
ATATATATAATTCA	125
GCTGCAGGTGCAGCG	125
GGCGCCCAAAATTTGGGGTTTCCACCC	125
TTCCTTATCAAACCCTGAGAGACAAAA	125
ACATACACTATTACATATCAGTCATATACAGCATA	125
TTAGCCTACAATTGATGCAGCCCAAAGGAAACAATGTCAAACAAAA	125
TACATTTGACACTTCAGCTTTACCCAT	125
AGTCAAGTCC	125
ATCATTCATTTGTATTAGAACC	125
TGAATCAATCTTCATA	125
AATAAAGTTTAACATGAGGTCAAAAGAGTAACT	125
CTTAAATGTCCATATTGAATAAGGAGACCTTGCCA	124
TTGCTGCAATATTGGAGTTC	124
TCTTGCTTTTCC	124
TTTGGGCATGTATGAATGTAGACTT	124
TCTGATCTGTAACTGCCTTCTGTACATTGT	124
GCTTTTCAGCAACAAATTGCTGCT	124
CAAAGAAGCAGCACTGTACC	124
CCATAGAAGACCTCTACTTACATAAGTCAGCATGATGT	124
ATGCTGAGACTAAGTTC	124
AGAAGG	124
GGGCTA	124
CAAATTATTACAGTATAACTGGA	124
AATAAAACGAAGCACAAAAGTCATTCATAAGA	124
TTATGAATGTTAGTTTTCCTCA	124
GAATCTGTCATT	123
GAGTCTGAAACCGGAGAAAGGA	123
CCGCCAAGGCATCGTC	123
CTACACCTGTATG	123
TAGATAATTCAATAGAACATAGTG	123
TTGTAAGGCTTGCAATGAATAACGA	123
TCATGTTTTAGACTCATGAATGTTCATTCAAATGAAATTT	123
TGATGATTGATGTTGCAG	123
AGAAGCTCGCATGAACACAGAAAAATGCCACAGA	123
TTTGATGGAAAAGTGGGAGGGTGAAGTAACATGAGA	123
CAATGGTGGAAAAATTGAGC	122
AAGATCGTCATCTGTG	122
CTGGTGCTGTTGGC	122
ACCTTAAACCACTAC	122
AAATTAAAGAAAAAATAAGTGTC	122
TTCATTCTCTAGGGTTTCATT	122
TTCAGGAGAAGATCACGCCAG	122
AAAATGATTAATGTGACAGATACC	122
TCTTTGTCTCTT	122
TGTTAATGGTGATAGTATGTGTGTAGAT	122
CAATTAAACTATAAACAAAA	122
AGGACAGATAGAGA	121
CACCCTTGGCCCATGTCCCAGGT	121
GAAGATAAATGTTTGTCTTTTTGCAGGGTCTCGGCTTAGT	121
AGAAAACTTTGA	121
TCGTCACCGTGA	121
TTCCCGTTAGACTG	121
AAATATTAACTAATTTCATAAAAGACATTTA	121
CCAACTGGTCTAAGAATTTAGTAAAATGTCAATCAACAC	121
TATATGTTATCTTACATCCAAATAAAACTGGTC	121
ATATGAAGTTAAATTTATATATAGGGATTGAGGGTA	121
CTCGTCCCCAGTTCCAAAAGG	121
ATCCGTCTTTATATCT	121
CGCTGCCCCTCTCTG	121
CTATGCTGATTATGTTACAGCCCATCT	121
ATACCAAATCCAACTCACTCCAACT	121
TAACCAATGAAATAACAGTGAAC	121
CAATTCTACCCATTTCATAT	121
TTGGCACGAAG	121
TAGGGTT	121
GGAATCCTGGGAGGT	121
CATCTGTGTGTAGGAGCTGCTGGTGATCCA	121
AGTTAAGCAGAGAAAAAGCATTCCCATGGAAAGTCTTATTCCTTTTAAAATCTCAG	121
CTGCCTAGAGACGAGTATGCTTCTAAAATTGTAAC	120
AGAGAAGTAATGCTGGAAGCAGT	120
GCAGAAGTTAAAGCA	120
TGAGTGGAATGTCGACCC	120
AGTTCACCATCATTGCATCGGTT	120
CACCAAATTCAAATCTCAA	120
TCCAAGTATAAGCATTGGTTTACACCTGG	120
GAAGTGAAGTGAACTGA	120
ATCCCGCAGCCATTTAGCG	120
AAATGCTTTTATATATTTTTGAAAGTGTAAAATATCACAAAGA	120
TCAAAGCTTATAAAT	120
AACCATTTAAAACAAAGCAAACACCACGACGTATATACAGTGAACAT	120
ACAAAAATTAGGGTTCCGTAACATTCTCTAAAGAA	120
TTGCTCACTTCAAGGCAT	120
TGTTTGGTATTTACTCAACTATGGTG	120
CTGCTGGCCATGAAACTCTT	120
ACCTTGACACTCCAAC	120
ACTTTGATCACTCAC	120
AAGCATTATTTTTAAAAAGTACAA	120
GGGCACAATAATAACAATAGTGGGCCTACATG	119
ATGTGCTCTAATAATGAA	119
CCTTGAGTTTCCTAACAAATACCA	119
ACCACGTCACCTAT	119
TTTTCCCTCATGTGGCGCAGATAC	119
AATCTTGTATGACATGGTTTCCTCTGGAGCACATCAATTGTAGGCT	119
CCAACTTCGTG	119
AACTCGGACTCGGATCG	119
CACCACTATGCATTTGAATGCCACTT	119
AACGACCCGCCCG	119
ACAATCAATCAAAAATTCCAACACAAAACACACTACACAAACCTCAGCCAAAATAT	119
AACTATCAAATAAA	119
TTGGATAGTAAACTGATGGATGTTT	119
TCCTCGCTTAAATCTCC	119
AATTTGATGATTTGATTGTTGT	119
TGAAATTGGTCTTGAGACT	119
TTTTTTCAAATGTGGAGGAG	119
ATGATTTACCTATAAGAATACA	118
AAAATGATTAATGTCACAGATACC	118
AAGAAGAAAAAAGCGCA	118
TTCTTTCTCAACCCGTTCACG	118
ACATTTCTGTCTATTC	118
TACCTAACTCTA	118
TGAGCTCCGAGGGTCTCAGCCTGCATGCT	118
ATTCTCTGCGCCTCTTTGA	118
ACACCCAATTCATGAAAATTGCCGAGTCTCCG	118
CATGCTCATGCTCTGC	117
GAGCAAACCTTCGAACTCAATCCCTGAATTGGTAACTC	117
GAATTT	117
AATTAGAACTTGG	117
CATGGAAACCCCAAATTTTGGGCGCCG	117
TGGGCTGGGATAGAATATT	117
ACGGATGCTTCAAATATGC	117
GATTGGTGGGTTTTTGACAGCACAGGGCATTGGTAGACTTTTA	117
GGGCCGAGTTCGTGAGATTTACAA	117
ACGTTTTTCTGAGTTT	117
GCATCCATGTTAACGAG	117
GTTGGACAATTTGATTG	117
AGTGCTACTTCTTCAAGACCAGGGGACCTACATTATCGCCA	117
CCTCCA	117
TCGTCTCTAGGCAGGTTACAATTTTAGAAGCATAC	117
TTCAGAGCAGCAGAGTTCTGGTTGGAG	117
TAGGC	117
ACAAGTATATT	116
ATTTCATCAAAAAGCA	116
AAGTTGTAAAGAGTTATGCGTCTTGCTTTTGGGT	116
AAAAACGAGGTTAATA	116
TCCTCACATCCCCCCATATCC	116
GACCAGGCTCAGGTGGCA	116
CA	116
AGGGCTTCCTCGCTCATTGC	116
CATCCAAATGTGGCATATACCTTGT	116
AGGGAGGCTCTTGTGACGTGTAGCAGCGTACAAAACC	116
AGCGAATGCGTGGCAGAGGAAAAC	116
TTGTTCAGAAGTCCTGGGAAGGCCA	116
ACATCAAATAGCA	116
ACCACGGTGCCAACCAACAACCCACAACTATGAAGCATGCCGCTCC	116
AATTTCGTGTTAGCTC	116
CTCTTTCTGCACCGGTTAAAACCTGCAACAAAAATTCTTTCCG	116
GTTGAAAAGATTGGACTCAGGAATAACTTGGCGAGG	116
CACAAAAATAACAATAGAGGGATAATATGGGG	116
TTCCACCTCCCAGGA	115
AAGTGGTTCACCCACTGCACACAGA	115
GACGATTTCTGGTGAGGAATTCCATGTGAACGATTTCTGGT	115
GAAGAAAGACAT	115
TAGCTCTGGTGACGCA	115
TTCGTAATCAGAAT	115
TAATTAGAAACCAAAATA	115
GGCCGGCTATGATCTCGACTCAA	115
CTGCTGGCGATGAGACCCTT	115
CCCAAATTTTGGGCGCCGCATGGAAAC	115
AGAGAAAAAAAAC	115
AAATAAAGTACTCAGTCATATCAG	115
ACTCTTTGTGTGAAGG	115
AGCACCCGGTACATAACTAAAAATA	115
TGCAGATTACACTTTAATTTCCTTGTTC	115
ATAATAGAGGATTATTCGA	114
TAACTCTACTAGCACTTTTATTATTGC	114
TCA	114
GGGTATTGATTTTGCCTCATGGCTTTCACATGGGCAGCACTT	114
GTATAGAGTTAG	114
GGAGAGAGAGGGT	114
TATCCTCAACCAAACTAAAC	114
ATGTCACTCTGCTGCAACTCTA	114
ATAACCATCACCTGCACC	114
CTTTTGTCAAGG	114
CAGCAAGAAATTTCGGCCTC	114
TCACTCGACAAACAATATATTGGAGTT	114
TAGGGACATTGAGTGAGGCACTCAACAGAGGCAGCCAACCCATGG	114
TAAATATTAAAAAGAATAAATGATT	113
GCGGGGAGGAGTATGGT	113
TATCTTTTTTGTTGGCCATGC	113
GAATTATAGGCTGATGA	113
TCCTTCCTCAGACTTCAGACAA	113
ATCAGAACACTCAT	113
TATTTGTGAAGTTGGCAACTGCATC	113
CATCTCTATAATCTCTGTA	113
GGACCCTCGGCGTAT	113
GTGGGCGAATTAGA	113
TATAATAATAACGAATCAATACGACG	113
AATTCCAACACTACTACCCACACT	113
TTAAATAAAAATATATC	113
ATGATTTGATTGTTGTAAA	113
AGAATTATACGTAGAAAAGGGTAA	113
TAAAATCATTATTAAATTAA	113
ATTTATAATGGTAAAGTAAGACCAGAGAGCCCCCAC	113
TTTA	113
ATACCAAAAAGCTTATTTATAAAATAC	113
TGGCGGAGGAGGCGA	113
AATAAAATGATATTGAAT	113
GAGATTATCATCTAGATTCGAA	113
AGGAAATTTCAAGAGTAATTCCTTCTATATTTTTGC	113
ATTGATTATCACACAAGCACCCACACCACCAGTCCCAATCCCA	113
TCTTCTTCCTGT	113
GTGCTTGGGTGGAGACTT	113
TATATATATAAAGTTCTAACCACTTACC	113
CTCCGAATGATAATCGAA	112
TTAACATATCCAAACGCAAATTTCAAATATATAATAATTGATA	112
CAAGTCGATAGACTTCTTATTGAGCTTAATT	112
CAATTAAACTATGAACAAAA	112
GAAAGTCGGTGATGA	112
ATAGAATGCCACTCAAATCT	112
ATGAAGATATATTCA	112
CTTTCCAATCTATCTACGTTCTAAGTC	112
TTATGGTCGATCTATTATATG	112
CTAATCTTGTATGACATGGTTTCCTCTGGGCTACATCAATTGTAGG	112
CCCTTCAACAACCCAATGAAC	112
GAAGAGTCTCATCGCCAGTA	112
GATCTAATCTTAAAGCATTA	112
CATGGGTAGAGCA	112
GTCTCACATTCAGTAAGACTACTT	112
TCTTAAGACATAAATTTTCACTTAA	112
CTGTTCCTCCAGAAAATCCCACAC	112
GCCCTTTTGCACAGACATATACCACAGAACTTCG	112
AAATAAATAAAAAAACA	112
CTCAAGACTCAAACCTTTACCAACACCGAGTG	112
TATTATTCAAATAATCCGC	112
AACTCTGAACTTGTACAATATATACATGTAAATT	112
TGTTGTTGTTGCCGCTGT	112
TAACAACAAAACCC	111
ATGGCAGCATGTGATTAGGGTTGA	111
GAGTTCTGAAGTTGCCTGAT	111
GAAACTTAACTAAATCCTATTTAATG	111
AAACAGCAGCCTTAATCTCTTTAGCCACATGAATGC	111
CAGCAACAACAACAG	111
TCTGCCACCTGAACCTGG	111
TGAAAAAAGAGATCAGAGCGAGAG	111
TAGGCAGTGTCATCCATCTGACCT	111
ACACCGGTGGTCACATAGAAGGAGGCGGCGGCTATGAAG	111
AGCCAACCACCGCTGAAATGGTGCAAGTGG	111
CATAATATAGCTTACTACCATGAA	111
GTAGAATGTATTAGAAAAGATCAAGTATAACAACTGCAATTATGAAAAAA	111
AAAGACCTTT	111
TCTAACCAAAGACATGCAACTAGAAGTATAGAA	111
ACACACGTTAGTGATCA	111
CCA	111
TTCTACTAATTTTCAGGTATTTACATAACAC	111
GAGGGATCCAGGGGAGGCAAGTCCT	111
GCCTGCTGGCGATGAGACT	110
AACTCCAGGCTCTTTGGAAAAACCTTGCAA	110
TTTGAGGGGATTTCATCAAATGGGTCGAGT	110
GTCTGAAACCGGAGAAAGGATT	110
CCGCCT	110
GAAACATCAAAGTTTCACTACATAAAACACCTCCA	110
TCTCTTCTCCTACGACAAATTCAATGAGAGTGG	110
CCAGGGGAGGAGGCGATGGAGATCGTT	110
GGGTTTGTATACTTGCGCACAAAGA	110
TGTATGTGCACGTTGATTATCAAAGG	110
GAATTTCTTTTCCA	110
TAGCACACAATATCAAGGAGACAACATCTCTTATATA	110
TATAAAAATGATAA	110
AAACCAAACTAAAATTCATAACGGAG	110
CTTTTGACAGAGAATCCTGAGATGGATG	110
TCAATAAAAAACGCAG	110
ACCATAGGAGCTAGCA	110
CTTCCCATG	109
AAATCTAAACCTAATTAG	109
CAAAGAATGACAGTAAAAAATATCT	109
CCCACGGCCACG	109
CCAAAATTTGGGGTTTCCACCCGGCGC	109
ATCTACAATAGACATAAAAAT	109
GGAAGGCAATGAAGTTGTTGGGCACA	109
CCGCCAAACCAAAACAAGGGT	109
TATATATATATT	109
ACAAATCTGCTGAAATTTCCACTTGTTTG	109
GATCAAGAATATGGA	109
AGGAATGCTCTTAATCCTCCA	109
ATAAACAAAATTATTCC	109
TATTATTGATCA	109
CGTGTTTCTTGGAATCCC	109
CCTCAGTGCCATATTTACCTTTGTAAC	109
ACACTTGGAGAAATGAGCAATGCCAAAAAGC	109
CGTAGGCGGAAATACGATGACAGC	109
GAAGAGGAAGATGATAGTGAT	109
ATAAATTAAAATGAAACCT	109
CAGGAAGATTCGAACATGGTGTA	109
AAAATAACTTAAAATTA	109
ATCCTACTTCACACAATTATGAAGTCT	109
CAAATTTTGGGCGCCGCATGGAAACCC	109
CTTAAAATATGCTTTT	109
GAAAGGAGAGGGTGAGGCGAGCGGA	109
CAAAACAAAGCACAGAGAAATCTGATTCTGGTTTA	109
TGCCTTAACTTCTGC	109
CCATCAGATTAGAGCGGAATACCAGAATTCAGCAGTCAAAATGT	109
CATGGTTGATCT	108
TGGCATTTCCAAAACACGTACAATTACCCAGAAAACCAGGTTTT	108
AAACCATCATCAG	108
AGTGAGTCAAATTGCCAAGGGCTACAGGGATGCTACC	108
CTTTTAAAAATCTAAGAAATG	108
ATCCTGTAAAAACCTAACAAGCA	108
AAGAAATTTAGCAAAAGAAACAAAAGA	108
TACATTTTCGCTGAACAAATTTGCACTACTATCCTACTTT	108
TTTCTTTCCAATTCTACCCATTCCATG	108
GCAAGAACTGTGAGCAAGTGTAAGAA	108
CACAGC	108
CAAGCACGCAGATCTCCAC	108
TTTATATTTCC	108
TAAGGAGCTACCTTTCCCTTT	108
AAAACACCCATCACTTCACTACCCA	108
AAAATA	107
ATTTGGGGTTTCCATGCGGCGCCCAAA	107
GTGTTGAGGTATACATTTGTATGCC	107
GTCTCAGCGTTAATTTCCTTCCAAGTTGCAA	107
ACCTATAAAATTGAT	107
GTTTGTTACACTCTACAT	107
TGATCATATATATGCTTATCAGGGTTTCGATTCGTTTCATGCGATGTGAATAATAATATAATC	107
TCAGATTTCTCTGGGATTTGTTTTGAAAACCCAGAA	107
AACACAAAATTGGAA	107
TAAGATGGATCTACGCAAGTAA	107
CAACAGTGGCAACAAAAC	107
AACCTCTTTCACCTTTCTTT	107
GTTCGTATTGGTTCT	107
AGGGCCACATGGCTCACCTCCTTCTCCGTGGGATAGC	107
TTTCATTTCAATGCAATG	107
AATTGCTTATAGAAGTTG	107
CCAAATTTTGGGCGCCGCATGGAAACC	107
ACGAATTC	107
GTGATTGAAGAAGGCTTGGGATGTTAT	107
AATTTGGGGTTTCCATGCGGCGCCCAA	107
GGCTATCATCGTATTCCCACCTAC	107
AGTTACGAG	107
ATCGACACCATACCTACCTAACCCACTG	106
CCATATTATAAAACTATAACT	106
AAATAAAAGGATTCAAACAA	106
CAACTTGACTCTAGTCTGAAACAACACAAAACT	106
CTCATGGGCAAACAGTAT	106
CAACAGTGGCAACAAAAT	106
TTCTTCTTCTCT	106
GAATTACACTGCAACTTGATTT	106
TGCCCTACACCCGTGTCTTTGTGCA	106
ATTAAATATA	106
GCTAGCTCCTATGGTT	106
TGGACCTGGATATTGTTTGT	106
GATTGGGTTCTCAACTCAAAG	106
CCTTGTCCTAATTGTGATCCTGTTGCCAGT	106
CCTCTCTGCACATGAATACA	106
TTCATCTTC	106
TTTTCTCAGAATAGTTGTCATCCTCAATACTTG	106
ATATTCAACAGTATGGATTTCTAAGAAATCACAATCTACATCT	106
TCCGATTCAAAGCT	106
GGTGGA	106
CAGATGCAGAGGAAACAGGTCAA	106
TGGTGT	106
AATCAGAAATTGCGG	105
TCATGTGAAGAGAAGTTT	105
TCTTCTTCTAAA	105
ACAATGACACAAACAGTC	105
CAACCTTTCATTCTTT	105
ATGCCTTGCTCCCCATGCTTGATCTCGGGACTG	105
ATAGCTTGAAGTTCAGTTCCAAATACCTGAG	105
TCATATAGTGTTTTGGGAGAATCT	105
CGAACTATTTAAAGCCTATACA	105
TGATAACTGTTCAATATT	105
TTGGTATACGTGTTGTTAGTG	105
TTTGGCATTTCCAAAACACGTACAATTACCCAGAAAACCAGGTT	105
TATATTCACCGTATATACGTCGTGATGGTTGCTCAGTATTAAATGGT	105
AGGTGG	105
AACAACAGAAACAGAAAC	105
AGGAAC	105
TTCCAATTCTACCCATTCCA	105
TTTTTTGGCAGTTTAGCGATGC	105
CTCCTT	105
TGGTCTAGTATGTCTGCGAGATTGGTTGTCTCTGTGTGGTAGGGTGTT	105
TGTAAGTAATTC	105
ATTCAGTGATTAGCTTGTCATGCCTAGTTCTGCATAATCAGCAATT	105
TTATTTT	104
GCGATAGATGGACTGCA	104
GCAGCATCTTCGTACCTCAGT	104
GTTCACATTGAAATTCCTCACCAAAAATC	104
ATGCGGCGCCCAAAATTTGGGGTTTCC	104
TATTACTATTTACTCACG	104
TAACTCGCCCACTC	104
AGTGCATTAGTTAGTACCTCTGTCTGCAGCCGCGTGCAGAAACATGATGCTC	104
CAACATATGGCCGAAGCCAGCAGATTTTTA	104
AAACATAATTTT	104
TCTTTCCGGTTCCTTTCACTGTCTTTCCGGCCGTAA	104
CTAAACC	104
TGCATGAAGGGATGAGATATACAGTGAATATTG	104
AATTCTGAAACCCAATTGTTTAACCTTCGAATTCTGCA	104
CAGGCATTCCACCTG	104
GCTCGAGTTACCAATTCAAGAATCGAGTTCGAAGGGTT	104
ACACAGTTCAACCT	104
GAGAAACCAGATCACAGGGACCCA	104
TACCACCTGAAATTCCAG	104
TGTTATCTGTTTCAATTCAAG	104
TTCAAAATATGG	104
AGGATC	104
AAATAA	104
GCATCGCTAAACTGCCAAAAAA	104
CCAAACTGAGGAGTGGTGCTCAAC	104
CTATAAAATTTCCGAAATCTACACTACAGAGTTATTCATATATT	104
ATTTATTTATGAAAATTTTCC	103
TGCATATTTGAAGCATCCG	103
TTAAATTCTCTATCTTACATGTTA	103
CATTCGCCCCCACCCCCG	103
TGAATCGCAATTAATGAAAAAT	103
ACAAAATGTATCTGCATTAGTTGCTAACACAGTTTG	103
AACCCAACAGCAAT	103
AAGGAGAGAAAAATAATG	103
GAGATGACATGACAA	103
GAAGCTTTGAACCG	103
AAACCCTCATCAATCCATTAATTTACTGTACAT	103
ACTTAGTTAAAATTGATTAGGATGGCGATCC	103
GCAACATTGACCCAACTC	103
GTCAGCCATGGAGCT	103
GCATGTTAAGGCAAAGGAGAAGCG	103
ATGTATTAG	103
TAACATACATATTCCCA	103
CATCGCTCTCTCCCC	103
TACAAATACTTTTCAAATATTC	103
CAAGGTGTACATTAAATGTC	103
GACTCTTTGCCAAATATGCCTGCTATATGATGCTATGG	103
AAAAATA	103
CTGATTCTACACATGTCAATGGGG	103
CTGATCCAGAAG	103
TTTCCTATTCTTACAAT	103
TTTGTGAGTG	103
GGACCAAGAAGGTAGATGGAAAGAACA	103
AGCAACTAGACACTAATTACAAGTTCACAGA	102
ATTATAAACCCTACAAATTTGCATAC	102
TGGCTTTAATACATCATGGA	102
CACCAA	102
ACTTTACCACTTATAAAGTC	102
TGTAGTGGTTTAAGG	102
CTGCTCCTGAATGAGTTGGGCAAAAGGCA	102
CCTACAAGTTTAAAGGGTAAGA	102
AGAGGGCTTTTGAATCGAATGGACATTAGTCATGT	102
GCCTGCAATACCATGGGAGTGTTA	102
ACTAGC	102
ATCTCATGTCACTTAACCCTCACACTTTTCCACCAA	102
TTTGTTCAATAGAAGTAAAAGAG	102
AGTCTCTGCGAAGAGTTTCATCGCCAGCAGGC	102
TAATCAGCAAGAAAGAGTATGCTAA	102
GTATCAAATTTACAG	102
TACACATATATAAAGTGA	102
TATAAGATATAGTGTAACTATATA	102
GCAAAGAATAAAATTGCA	102
ACAAGAATAACTATAAATA	102
TTCCTGCCTCTGCCACAACCT	102
GATACACTTTTTAATATATTTTTCAGGGGAGAAAAAAACCGA	102
AATAAAAATAAAATGTGAAGGA	102
TAGCAACCTACATGCAC	102
CCAACCAGTTGGGTGAAAGAGACGAAGCCAT	102
TTTGTACGCTGCTACACCCACAAGAGCCTCCCTGGT	102
GAACAATGCACAAAAGGCAGTTACAAATAA	102
CAGTTAATACCTACACAGAACACTG	101
AATATTATAATATAAAATGTTATTACCATC	101
AGTTCAAATCCCTAAAAGGAACCTGAACAAGATACCACTAAAC	101
TAACTCTACATTTGTAATAT	101
GATGATGACGTG	101
ATGAAT	101
AATATTGAACAGTCATCA	101
ATACAACCAAATACTGACTACCCCCGTGGTTT	101
TACTGCACATGTTTATCA	101
ACATCACCAAGCTACAGCCCC	101
TTGAGTTTAGATTGGTGTTTTCTTGTCAAACAAAG	101
GAAACCCCAAATTTTGGGCGCCGGGTG	101
AGATGACAGTGACCTTGCTCTAATA	101
GATGGGCCTTTCCAGCTACAACTAAATACCA	101
GAAAAAGAAAAG	101
CCCTCAAGCCCTATAGATAAATTTAACTTCATATTA	101
AAAATAAATTCAACACTTCCAACCTC	101
TTCAAATA	101
GGAAGTTGAGGACGAAACTC	101
AAACTTGATGGCTAAACCACAA	101
CATAATCTGAAATGCCATTCAACTCC	101
CACTAAGTTCAATTGAATTATCTA	101
GCAACCAACCGATTTAATCAAAATTTGGATAGGTTATTACTTGTATAATGGCTCTGCA	101
TCAGATTTCTCTGTGCTTTGTTTTGTAAACCAGAA	101
TCCAATTATACTGTAATAATTTG	101
ACAGTAGGATGTACAGAAGATATGA	101
CTGCCTGCTTGAATCTCATCA	101
AGCAG	101
TGCTCCTGCCCCACCAGTGCG	101
GCCGCATGGAAACCCCAAATTTTGGGC	100
ATCATTGTTCTCGAATTCAGTACCATTTTCTCCCAAATCCACCCCGTT	100
CAGGGG	100
TTCTCACACGAAACAAAG	100
ATATATATAC	100
GTAGAATGTATTAGAAAAGATCAAGTATAACAACTACAATTATGAAAAAA	100
TGTACTGGCCATCATTGAGCCCA	100
AATATTCTATCCCACCCCA	100
AAAAAAAAT	100
CCCAAAATGAGCGCCAAGGAAGACTCAGTG	100
ACTTCTTTGACCTAGGTGTCGGGGCCTGAGGAGTAACAAT	100
GGATTATGAAATATTCCAAAACCCTTT	100
CCATAACATGCAGTGACG	100
GAAAGAATCAAACGTT	100
ATCCAA	100
CAAGCTGCAAGCTGGCCCTGCAGGACTG	100
CAATGAAAACCCAAACTC	100
TACATAACTAATGGCCATTCAATACAAAAGCCCTC	100
CAATAGAGGTGTACCCAAA	100
AAAGGAAATAT	100
ATGAAACCCAGACATACACACACAAAA	100
CTCACTGATTATGAAGAGAAGACTCATC	100
TCACCAGTTTCAGTAATACATAAA	100
AAGTGACATTCAAATGCATAGTGGTG	100
TTAGGCAGGTTTGCCTGTCTCA	100
ACAACTATTCTGAGAAA	100
GGGCCTGGCCCCTCCT	99
GGAGTTACAGTTTTATAATAT	99
GAGTCTGTAGATTTGCAA	99
CTCCTCTCCCCAAAATCT	99
GCTACCAGATTTCCCTTGGCG	99
GTTTCCATGCGGCGCCCAAAATTTGGG	99
CTGGTGTTCACGATGCCA	99
AAACAGAAAAGTACA	99
TTTTGAAAGATAAATA	99
ATATTAAATTTACAATATTACAAATACCCTACCATAT	99
TCATAGATAGTTATAGCTGGGTGGA	99
CTGCTTCCAACATTACGTCTCTA	99
TGTTGCCACTGTTGATGG	99
TGTCACAGAATCGAT	99
GTTCACATGGAAATTCCTCAACAGAAATC	99
ATATATCCGTGAAGC	99
TTCAACAAAGACACT	99
AATACACGGCAATCGACCTGGATATTCTGA	99
AGCAAGTGG	99
TCGGAATCGAAATGAACATCT	99
TGCTACACTAACTACTCCAAATCTTGAAAA	99
GAAATTTCAGAGAGTAATTCCTTCTATATTTTTGCAG	99
ATATAATTTAAAAACATTG	99
GTGCCA	99
TTTCAAGAATTATT	99
TGGACATTTAATGTAAACCT	99
CTACCTTGGGTGGTTAAGG	99
AAGTATCTAAAGATCTACATTTG	99
CGAAACCTAATATTTCCTGACAAAGGAGCCCTT	99
TCAGCATCAACTTAATC	99
TGGGAA	99
ATATCTTCATTGAAT	99
TGCAGTCGGTCTAT	99
CAGATGGTTCAAGCAAAGAAAAAA	99
TTTGAAGCGAGGATGCCTGT	99
GGGACAGAGAGAAATAATAAA	99
GCTTGTGGAACCTTCC	99
CAACAGTCTAATTTGA	99
TAATAGCAATTTAGGATTTCGAACCTACTGGCCAATACGATAC	98
ATTTTGGGCGCCGCATGGAAACCCCAA	98
GAAAGTTCCGAGTTGTTT	98
TTTTGCACCTCCAGCAATGGT	98
TGTCACTAAGGTTAAA	98
TGACATAGCTGAAACTTTTTAT	98
TACACTAGCTCTGCTTCTGCTT	98
TCAGTCACAAGAACAAGAATGGAGAGAAAGGCA	98
GAATCGAAAAGGTGT	98
GGCACGGGAGGGAGAGACCGTCGTGCCCGGT	98
CATAATTCAACAAACCACAATAAAAAAACTTCACAATA	98
CTAATTTTTTATTGG	98
AGCACAAATCTCCACCCA	98
TTTCAAAGAAACAATAATTTGTCATAACTGA	98
TTCTTCAACTGCTCCAAACACAAT	98
TGTGGAAAGCGGAAGAAGAATG	98
GGAAAGAATTTTTGTTGCAGGTCTTAACCGGTGCAGAAAGAGC	98
GACAATGCCTTCGCGG	98
GCTTAACCAAGTTTGGAAGATATCCTCTAAATGTCCG	98
TTGTTTTTCATTTAAAAGTGAA	97
TGCCGTTGCTGCTAC	97
TTAATTCAGAAAATAAGTCAACATAGACAG	97
AACTTAGTTCGCCCATTCAAT	97
CTGCAATATACTCATAAACCATAAATAAATTA	97
GGAAGATTCCAAAAGC	97
GCGAAGGAGGGAGAAG	97
TATATA	97
TAATAAACTATATAATGTGC	97
AGCAGCAGAGATAATTTAGTTGC	97
CCATAAACCGGCCGGTTCG	97
AAAGAGAAACTGAACGGTTAATG	97
CAACGTTGTCGCTGCCGC	97
TCCCTACCATATTAAAGTA	97
ATGTCAACTGCTCCACTCAGCACCTGCGCTGA	97
GGGTTACGAACTCTGAGCATGGGCGTAT	97
TGAATGTAGTCACCAGCAACATTCAAATGTAGT	97
ACTACAGTTGATTTCCAAAAATTAAGGAAATT	97
TCTTTTGCTCATTGCAACATCGCCCTACC	97
CTCAGAGCATAGCCGAGTG	97
ATATGTTTCTCCAATTTG	97
TTTTATT	97
TGAGGAGTGGGTATTAGATAACCACATTTGTCTTCCCTT	97
TTTGGTTTACATAACGATTGG	96
TGAACTCCAACCAGAACTCTGCTGCTC	96
ATGCTTCTCTCTGGTTCATCGTTACAACATGGGC	96
GTTGTAGTAAGTTCTCTGTGTCGTGTAC	96
AGCGGAAAGAATTTTTGTTGCAGGTCTTAACCAGTGCAGAAAG	96
GTACGAATGCTTTACGCATCCATGCATGAGTGA	96
ATCAATAATCGAATTCGTATCAGATT	96
TGGGC	96
GAA	96
AAAATTTGGGGTTTCCACCCGGCGCCC	96
ACAAAGACATTTCATTAATATG	96
GTCAAATGATTTGTCGAAGGAAAAGAGAATAAGCAT	96
TGGACC	96
GCAGGCAAGCAA	96
CACCGCCTTGTCAGGGATGGGGTTCATTCTTTG	96
TTCAATCAACCACATCTCAATCT	96
CGATGGCTCCTCCGG	96
AGATGTACATAACTTACAGGATTAGAACTGGT	96
GCTGGCGATGAGACTCTTCC	96
GAAACCCTAGATATGCAC	96
AGGAAATACATTGCTGTTATTGACCA	96
TGTGTGATGGGCTCTCCACATGAA	96
CTTATGGGATAAAGTGTATGA	96
ATACATAACAAAAAAATAGTGTATT	95
TAATTCAAAACCAAACCAGTTTTAATATAAAA	95
GCTTCA	95
AACCTTGAGAACTTGGGTACGGTGTC	95
AGGAACAATGCCAGGTGA	95
ATTTGAATGAGTGAGG	95
AATATGAGTGCAGAGTTTTCATTAC	95
GTTAATTGATCTTCTTT	95
AGGC	95
AAGAACAAAAGATATG	95
AATAGTGATGTG	95
ATACATGATAGATGAAACTGTCATAATTTTAGAACACTATCTGTTG	95
CAGGGATGTCGGGCCCGAAGCCGAGTCCCC	95
GGTGGCTGCCA	95
AAATAAA	95
TGGTCCCATGATATAGACGT	95
GTACTTAAAATGTAGTCCAATAATTTA	95
AAACCGGCCGGTTTACGACG	95
ACAAATTATAATAACATACCAAAT	95
CATTTCAGGGATG	95
TGACACAGTATAGGAA	95
GTTCACATGGAAATTCATCACCAGAAATC	95
GTTGG	95
TGGAGATTTAAAATATTGCCGTTA	95
TCTGATGATGGTT	95
TCAACAGCACTGGGCTCATATGTG	95
TGATATTAATACATTAATCGCACAAATCTAACAACTTAGTACTGGA	95
GAAATGGGCATCACCATTCAA	95
TCTTCATTGAAAAACAACAAATAAAT	95
GAATTTTTATCC	95
AGTGGTGGTTTTCGC	95
ACTCAGAGAGACGAACAGTT	95
GCTCTTTGGCCAAATGGGTAGAATTCCCAG	94
TCCAGTGGCAGAGTATTTGCTACAAGACAAAGGC	94
CTATAGCCTATTTCACA	94
TTGAAACATGTTAATCAAAAGT	94
AAAATTTGGGGTTTCCATGCGGCGCCC	94
ACCATAACCATGAACACC	94
TTTTGATAAAGAAACAATCATACCCATTAT	94
CTGAGGTACAAAGATGCTGCA	94
ACTGTGATCACTCAC	94
TAATAATAATATTAAAAA	94
CTACTGTAGCAGACCGTGGAGAAGAGAA	94
TAAACCGGCCGGTTTCCTAC	94
TTGATTGAATGCGATTATCTACC	94
TTAGACAAACTCCACATACTCCATTGCCTTAATACCCTACTTTGTCTGGTTCATAT	94
ATAAAACATTAAACCAGTTAGGCCATCCACAGG	94
GCCAGACTCAATATTGTA	94
ATGTGGGTCAGGCACCTTCCTACCGCGAACGT	94
TAAATTTTTAA	94
AAAAGAAATTCTGGAAAA	94
AGAGTTACGGCCATGGACTTTCCTC	94
TTTTTGTAATGGT	94
TACTGTGTTTGTGCAAAAGTTGG	94
TCGACAACTGCTATGGCT	94
GTTCTTCTTAATTCTGTCTTGA	94
GGCAATTTTGGTGGTCAC	94
GAAATTAAGTGTT	94
ACAGAGCAGAACA	94
TGACTGAATGCCTTCGAATGGAGGATTGTACAC	94
TTAAACGTTCTTGTCTGGAAACAAGTCA	93
TAGCATCAGCCTAGTATCTCAATCTCAAGGGATTTAATAT	93
GGTCAATACCATG	93
AAATATGTGCTTAAGAATGGTAAT	93
TAAATATATATGTAATAGGG	93
GAATTAGAAGAA	93
TTTGTCTCGGGGCCACCGAACATCTCCGA	93
TCAATGACAGAT	93
GTCAATTAGAGGAGGATC	93
GATGAAGAAGATGAC	93
TTTGGTACTGAGAAAAGATGTTAGGCTCTG	93
AAGGATGGCGTTTTCATCAAAGGCAG	93
TGTGAATAGTTTATTGATGTTTAGTTT	93
TTGGGAGATGAATTCTGCACTCCCCTTATTGCCCAAT	93
TGTTCGAGAGATTCGGAGAAACAA	93
TCTAGAAAGTTCCTGTTCACATTTAACCACATAAGTGG	93
CTGTTCAATGGTATCTTGTTCAAGTTCCTTTTAGGCATCTGAA	93
ACCCCAAATTTTGGGCGCCGCATGGAA	93
AGGTTTCACAACTCTTTAGACACCTCAAGACTT	93
GGTTTAG	93
GATCAAGCATTCTTCAAACATCT	93
AAATCAACCAAATATCCAGTTT	93
CCAAATGCTCTAAGAATTTAGTAAAATGCCAATCAACAC	93
ATTCATGAGCGAAAGT	93
AGCAAATGTGCC	93
CAAATTCTCTCATACTCAAC	93
AATACGGCCGAAGCCAGCAG	93
GAACAATGCACAAAAGGCAGTTACAGATAA	93
ACAGACACATAAGTGTATACGACTGATCGGAGGAAATCCGACATA	93
AACACGACATACAAATGTATACCTC	93
CCATGAAACACACTGTTCTAG	93
AAAAGTTAATCACCCTTATAA	92
GCCGAGTGCCGAGGCGGAG	92
CTTGCTTGCCTG	92
ACAATTTAAGAGTTGACCACTTTCAAAGA	92
AGGGTATTGTTGTT	92
ACCACTTTTCAAATATGACAGTACATCTCATACATTCTGCA	92
GCGCCCAAAATTTGGGGTTTCCATGCG	92
GGGTGGACGGATTGG	92
TCACTCATGCATGGATGCGTAAAGCATTCGTAC	92
GCTCCCCATTTTCTATATGACCCAATCATATAGGGG	92
CATCTGAATGCTAATTATGTG	92
TTTATCAACGATATTAAT	92
AGTGTGAGTGATCAC	92
CACTGCT	92
AATTAAAGTAAACATAATT	92
AGAAATGCTAAAAAT	92
TAAATGCATTAGGGTAAGAATTACGTTAAGA	92
CATAAGAGTTGCAAATTTTTTT	92
AACCCATACGCCCATGCTCAGAGTTCCT	92
AAAATAATAATGAACACA	92
AAACGGAGGACG	92
TTTATATGTATTTACTTATATGTAAAGTG	92
CGTGACCTCGGAGAATGAT	92
AGCTGTACAGCCCTAGGAGGCAAGGCT	92
TATTTTTCAA	92
AGAATATAATTCTTCAAATCGACAAAGAAT	92
CCTCCGCCACCGCCACCGCCACGCC	92
ATTTTTTATTTACTTTT	92
CGAGATCCTCGGCTATTCTCTG	92
CAGAACAAGGAAAACAAAGTGTAATCCG	92
AAAACCCAATAAAAAGAA	92
ATTCCCGTAAGATAAACT	92
AAAATCTCTAAAATTATGTTT	92
CCGTCTTCCATCGCCCACCTGCTTTTCTGTATATTTCCGCA	92
TCAGAGTTTCTCAAACATGTAAAT	92
ATATTATCACAGAGAG	92
CTGTGGAAGAGGGCTGAAGTTCTGTGGTACATAT	92
TCCGCCATGGATGGGATTCGTGGTGGT	92
TTAATATTCCTCAACTGAAATTCACATAAATTC	92
GTTTGAATTATGTTAAGTAATAATTAAATTCTCA	92
ACAGAACCCATAAGCAGAAACAAATACCAGAACAGAGCCACAGAGAGCGGAGCATTGCAGAGAGTG	91
GCTGTTGCTGTTGCT	91
GTGGAG	91
AGCCTTTGTATTGTAGCAAATACTCTACCACTGG	91
AGGCCAACAGCACC	91
CAATTTATCTTTCTGTTAAAA	91
CAGGGCTCTTTCCACAACAGTAGAAGAATTG	91
TAATAAATAATTTAGTTCTTTA	91
GGACTGGCAACAGGATCACAATTAGGACAA	91
ACTACGGCTGTACATTAAGAGACCTATCAT	91
AAGGAATGGAAATAGATTAAGACAATC	91
CATAATTTTATATTACTTA	91
TTACCAATAAAATTACATTGGG	91
CCTGGGCTTGTTCTAGGGTTTGATTCC	91
CATGCTTCATGAATT	91
TATT	91
GACACTTATTTTTTCTTTAATTT	91
TATGAACGCAGTTCTT	91
TTGCGAACATAAT	91
TTGATTCCTTGGAATAGAAGTAAATGTTGTATTTACAGAA	91
TATAGTTACTCCTCAGGCCCCGACACCTAGGTCAAAGAAG	91
GGGTGATATGCTGC	91
CAATCTCATCTAAACAACTTCAC	91
ACTTTGGCCTCCAGTTGTAGATCTGGTTGTATATTTGGTGTA	91
GTGTTAAGCTGCAGCTGTCC	91
CTTTATCAAGGGATCTGAAAG	91
TCTTAAGATTAAGTAAAAAAGTATG	91
AAAGGGGATATGGGAATGTCCTTCAACCTGCACAGGAGACACTCAAACT	91
ATTTTTTTTTAAT	91
CCTATCAAAAATGGGGGTAGAAAAGG	91
CCTCAAGTGAATG	91
GGATTCGGTCACTC	91
TGGGAATTATGGGATTGGATACCGGAT	91
ATTCTGGCCTAAACAGAAAACATGACGATAGAAAC	91
AAAGCCTTGACA	91
ATTCAGGTGGAGCTTCATCTTCGGCCATCTTCACAGAAAG	91
CTTTACCCCTTTACA	91
CTCCAC	91
TAATTTTTAA	91
TACGTCACCAAAAAGCGGTGATAATTGGCATCACC	90
CTCCCGGTGTACTTTTTCA	90
GACGATCTTCACAGAT	90
TGAACTATTTTTGTGGAAGGC	90
AATTGTTCTAAAGTGTGTTTTCTG	90
TCCAACTAGTTCCAACTAAG	90
TGTGGCTCGCCAATACTT	90
GCTGCATGCAATGAACGTA	90
GGCAGTGATGAAATTCAAGAA	90
ATGTAAAAGTAGAATACTAGGGCAAATTTGATCACCGAAA	90
CTTCTGGATGACAAGATAAGAGATACAGTGGCCATTCTTT	90
GCCTTTGATGAAAACGCCATCCTTCT	90
AAATATAAACCTAATTAG	90
TCTCTCTCTCTACTGCGCAGAAATGAG	90
CTCCTTCTTCTTCTT	90
TTTATTTGATAGTT	90
TACAATGATATCCA	90
AAAATATAAGCTGAATTTCCATAATTTTCAA	90
CACGACCCCTTTCACCATCCCTAC	90
ACTGTAGCAGTAAGATGTCCAATTG	90
CTTCACAATATATTTTGCTTCCT	90
GAGGTGAAAACTG	89
AATTGAAATCTGG	89
AGGTAGAGGAAGAGGCAGGAA	89
GATGTTCCAGACAGATTTCAAG	89
ATGGTGAGGGTAA	89
ATCATGTTTCTGCACCCGGCTGCAGACAGAGCCACTAACTAATGCACTGAGC	89
TTGCAATAGCCACGATTCATATAACA	89
TCTCTCTTTGCTACAGGATCCCATGTCTTGAATCTCCCTGTTACT	89
CCATTTTTGATAGGCCTTTTCTACCC	89
GACCCAATTCCCTT	89
TGGCTG	89
GAGGTG	89
ATCATTCACATTTGGTACAAGTAATT	89
AATTTCAAGAACAATTTTTAT	89
CTCTGATCCAGAAACAATCATCTC	89
AGTCTCATCGCCAGAGGC	89
CATTGGTGTCATGATGGATG	89
AAAAGAAAGAAAG	89
TAATATTGGTAAGTT	89
AACAGTAGGGACAG	89
GTCAAACTTTATCGCAGGT	89
AGGTGAGCAAGTGGAGACATAGTGCACTCGGAAGTCCTGCA	89
AATTCCAGTTGTTAAACT	89
AAGCCTGATTTCTATGGTGATAGGCCTGC	89
TAGACACTCCACACTTTGCTGAACCCAATGCCATATACGGAT	89
CAACCCTTCTATTCTCCCTACT	89
AACCGGCCGGTTTGCCACA	89
TCTGTCCCTACTGT	89
AAACTCATAAGTGGCACTTTCGAAGC	89
ATATCACTACACAAAGACCATACCACTTGACCAAGTGATGTGTCAGTAGGGTGCAC	89
GGTTCTCTGGCGAGGAAGAGAACTCGC	89
ATTCGCTCACAGAAAAACCAAATCCCT	89
TTGCAGGCCTATCACCATAGAAAGCAAGC	89
AAACCCCAATCAATCTTATA	89
CTGTACACCATGTTCGAATCTTC	89
TTCCATCTGGTT	88
GCTATCAGGGTTTGATAAAGAAACTCA	88
TAGGGTTATAAAATCCTC	88
AATAAA	88
TTTAGCATCAAATTTAC	88
CTTCTCCTTTGCCCTAAAATGCCG	88
TATAAAGAACAGTGG	88
AAATTACAACAGCAATG	88
CAGTAAGTCTATAAGTCTTCTCGTTG	88
TGGGGGATATGAACTGCCAGCAGCAGCAGC	88
GCCATATTCTGCTGGCTTCG	88
GCTTCT	88
TCATCTTTGCCGTGAACCTTCGAAGG	88
TTGTGGGTTGTG	88
CTCCTTCCTCAGACTTCAGACT	88
CAAAAACTTAAGGAAAGAATTGCACCACAAAC	88
CGATTGTGATATCAGTGAAGTGG	88
GAAGAGTCTCATAGCCAGCA	88
CCTCCG	88
CATGGATACACAGAATTTAATTTAAAAAACCAAGAAA	88
TAATACACGCTCAGAAGATTCAACCCTC	88
CTTAAAGAAAAAAACATAATG	88
TCCTCCATATTGGATCACAGAAGGCAGAAT	88
TTCACATGGAAATTCATCACCAGAAATCT	88
CTGATC	88
GGGGTCGTGGAAGAGGCA	88
GATATCTTTATGTCGACTGCA	88
ACTTCTACTGCGACTCCGAACACGTCTAGG	88
CTTGATAATTTTGTATCTAAGAATATGTGTAGAAT	88
CAGAAAATCCAAGTCGATTGCCATATATTT	88
TGAAATAACTCCCTGACAAATTATTCACAGGAATCAATCCCCGATCGCTGC	88
CCACTTCCACGCTTCCCCTGCCCCAC	88
GACGTGGTACAGGT	88
ACAAAACTGCCCTA	88
TTTTTCTCTGCTTAACTCTGAGACTTTAAAAAGAACAAGACTTACATGAGAAGGC	88
GGGGGATTTAAAGAG	88
GGAAGATGAAGA	87
TTTGGTTCAAATACCTCTCCTTCA	87
AAGCAACTAGGGTTTTACAA	87
CAACAGCAAACC	87
AAACCGGCATCAAGGGCTGGCCAACCATAAACCAG	87
TGGAAAATTGATGA	87
TGATGG	87
AATGACTTGGGTCCACACAAGAAAGCTT	87
TGAGGTAATGACTT	87
TAGTTCCCCGCAATAAATATATCCAC	87
AACAAAATAATTATTAATATGGAAACAG	87
CTGCAAACATACAAGAATAACTATAAATAAACAAAAGCAATATA	87
TGGATATGGGCAAAATGTATCCACCAAGCC	87
TTTCATAACCCTGCCAATATGAAAATCCCC	87
TACCAATCAAAAGTTAACATTGTTGATGATAGTGACAGCACAC	87
TTATTGATTAATGTTAATCTAA	87
TACAAATCTCCTCCCAACCCAACACTATCTCCGCCTTTC	87
CAGAACGGCTTCAAGTTGGCGAGATC	87
AAACATGACCATA	87
ATATTTTTTGTGTG	87
TTTGTCACGGGAGG	87
TGTGAAAATAAATAAAAT	87
TTATAAAGTCACTTTAAAATTAGACTTATAACTTTATAA	87
CCTATTAAAATGATAATATAAATA	87
CTAAGTTCATTGCAAGCAG	87
TCTTTCACAAAATTATTTCAGT	87
CAAGTTCTAATTC	87
TTTTTAAGTGTTTTCTCACTGTTTTTTTATT	87
CGCCACTTAACGGATATCACAAT	87
AGCTTGAAATTACAGACATCAAAG	87
TTCCGGGCAAAATGGAAACCTA	87
TCAAAGAGACACACCATCTAAAA	87
TCT	87
CATTCTCAATCC	87
CCGCCAGAAGCACAGCCACAT	87
ATCACGAAGAAAATAAGC	87
AGATTGTGTACATTTTAATGTATAATACCATACGGATGCTATGT	87
GGATAGATTACAGTATTCTCGGATCTGAAATGACTCAACACAGG	86
ATATGTGCACCCTACTGACACATCACTTGGTCAAGTGGTATGGTCTTTGTGTAGTG	86
TTCATCTCGCTGTGC	86
CAAAAC	86
TTTTTTCGTTTGCAGTTTTTTGGCCG	86
TTTCTTATATGTGG	86
CTACTACAGGTGGAGAACCTA	86
GTTTCTGGTTCACAGTTAGCAAGCCCTCCATGCCG	86
AAAAAATAA	86
TTGTTTCTTTGTTCC	86
TTATTTTTATTAATTAACTTCA	86
ACAACAGCGGCAACAAAA	86
AATAGAGAAAACAGACAC	86
TGTATT	86
TCAAACAACTCGGAACCT	86
AAAATAAA	86
CTTGACTGCACCTCTTCCATTG	86
ATGAGGTCTGAGTTTTCCAATTTTGTGTT	86
TTGGGGTTTCCATGCGGCGCCCAAAAT	86
CAAAAATATAGAAAACAACCAAAA	86
CATTGAAAGAAGC	86
GTTCCGATCCTATTCAGAGCATCGAGAATTTCAGCCAAAGTG	86
ATGCCAATGTTGTAACGATGAACAAAAGAGAAGC	86
AATAAAAAA	86
GATTAATTGCTTGTCTCAGACAGACAG	86
AATTCAGGCTATGGTTCTATGACAAACTAC	86
CCAGAGATTTGGCGGAAGAGACACCCATGTAAGCATCCGTATT	86
ACTTGCAGGGATGTCTGAT	86
TTTCACCTGTCGAAAA	86
GGCTTGGGAGGAGATTTGAGCACCGGAGGAGGAAATGCTATC	86
ATCATGTAAAG	86
AGAAGAAGAAGAAGACG	86
GAGGTCTGTTGTAATCTT	85
CACCCCATATTCATTATAATTTAAAACTGTAAA	85
TTTTTTGAAGATTCTCAAATA	85
CATGATTC	85
CCATACGCCGAGGGT	85
TTTGGTTCAAATACATCTCCTTCA	85
ATTGAGGCAGCACATGTT	85
ACTTCTACTACGACTCCGAACACGTCTAGG	85
AAGTCGCCACACT	85
CAAGAGATATAACAACCTAAA	85
TCATCATCAACG	85
TGTTGTTGCCACTGTTGA	85
GACTACATCAAACTAGGAAACTACTGCT	85
GTATCTCCAGAAACATTTCTTGGGGACGGATAC	85
AATGTATAATATATATAA	85
AGAACAAAACCAAGCCAACTAAAGAACAA	85
CTAGCC	85
TAGACCTCATAATTGTGTGAAGTAGGA	85
TTCCTTGACCTCCTCAATCATCCTCAAAACCTGCCTCATTGTTGGCC	85
AACACTACACCATGTT	85
CAACTCATTCCATC	85
AATTCA	85
TATAGACAAGAGATGGCGTCCCCTTGATATTGTGCGC	85
TCCAAATATTTGTACCTCTGG	85
TCC	85
TGGCGATAACGTAGGGCCCCTGCTCCTGAAGAAATAGAACT	85
TGCGGAAATATACAGAAAAGCAGCCGGACAATGGAAGACGG	85
AAGGCCGAGGAG	85
TCCTCTGGGGCATCCAAGCTGGAGAACTGA	85
ATGCCCATAACCAAATTAAAGAC	84
TACGGATGCTTACATGGGTATCTCTTCCGCCAAATCTCTGGAA	84
CTGCTGGCAGCTCATATCCCCCAG	84
CGCCCTCGCCCGAA	84
TTAGAGAAATTAATGTATTTT	84
TATATTCACTGTATATACGTCGTGATGGTTGCCTAGTTTTAAACGGT	84
TCCTCT	84
TATATGGAACAATT	84
TGCTGCTGCTGGTGGTGGTGAAGT	84
TGAAGAGGTAGGGTTACCTAC	84
TCCCCAATAACCCCTCACCCAGGTTGAGTCTTGAAC	84
CAACGCACAATACCAACGCGGGTTT	84
TAGATATGAAGTGTACAAAG	84
AAATGGAAAACGGAAGCAACCA	84
CTGCACCCGGCTGCAGACAGAAGCACTAACTAATGCA	84
ATTCATTTTAATTT	84
AATA	84
AATAATTATATAAATATAAT	84
GAATAATAATAC	84
CCCATTACAAATTTTTG	84
CATAATTAGCATTCAGATGCA	84
CCTTTG	84
TCCAAGTGACTTTTGGGTGA	84
GCAAGCTTCTCCTTTGCAGCA	84
AAGGAGTAAATC	84
CCTAG	84
AATTGAGGTTATCTC	84
TGTTATGGAGAGTTCTTCATTAT	84
AAATTTCTTAGTAATTCTA	84
TTATTGCGAAAAAATAGATACACAATGCTTACAAC	84
TTAACCCCTATTAAATACACAT	84
AGTCTGCTGTGAATTCATGTCATCTTATCTCTGCCTGC	84
ATCAGAAAATGGTG	84
ACGATTTCTAGTGAGGAATTTCCATGTGA	84
TGTGACTATTTGCGTCAT	83
TATAAAGATAGATTGGTTCAGTTCCTACAAGTTTTATGGTTTAA	83
TTTGGCAAATATATCCC	83
TATTCTTTATAAACATCATCCTT	83
GGTCACTCGTAAGCCTGCTGCC	83
TGATCACTCACACTG	83
TACCAAACACAGTTTTGT	83
CATACTATTTGGTCACAAAATA	83
TGACCGGCAACAGGCTTACCAG	83
TCCCCCGCCTCCGCCTCCGCC	83
TGGAGCGGCATGCTTCATAGTTGTGGGTTGTGGGTTGGCACCGTGG	83
AGACTGCTGCGTGTGTTGCAGCGTCC	83
TATATGTGCTCT	83
ACTACAACCTGTTAAACTCAAAT	83
GAATTATGAA	83
TGCCGAAAGTTGTCTGCAATACTATGTCACTGCTCAAGGTATCAGTTCAGT	83
ATCTCCATCGCCTCCTCCCCTGGAACG	83
CCTCGGCCTTCT	83
TCACACTAAACAATACATATCTACAATCTCCATATATTCTG	83
CTCCGCCATGAGAGCCTCCAAGGGTTT	83
ACAGGCAGTATTAGT	83
TATTTCACCGATAAGATTCC	83
TGAAACACTTAAATTATACAGATTCT	83
ATAAAATAAATAAAAACAAAAACAAAACAAAACGGAATAAA	83
ACACCTGCGAAAAAGCTTG	83
CAGTAGCAACAACGG	83
AGAACAATGTGCTTCATGGCT	83
TTATGATAACCAAATCAT	83
GTTTTGCAAGGTTTTTCCAAAGAGCCCGGA	83
TAGAACAATCACAACGAACTACAAAGGTTTTTCTATTGACGAATTG	83
GCAGGAGCAGGG	83
ACATCAGAACAATTACCTGCAA	83
TTTAAAGAGTTATCCTTCTTGCTTTTGGGTAAG	83
AGTTGACTGCAGACTGTCTGAGGCAGAGTTGACCAT	83
AGAGAAGTAATGATGGAAGCAGT	83
AAATTGCAACCTTTAATGATGA	83
GGATTTCAGTTACAAGAACTCTATGATCAGTGGTT	83
AAATTCATGAGAGTGTTCAACGTAT	83
ACGCTCACAGGTTTATGGATAGACCAT	83
AACTCCTAGGAATCCAAATGCTCTAACCACTTCC	83
TTCCAAGCTAAGTCTAACTAG	83
ATGGAAACCCCAAATTTTGGGCGCCGG	83
CTTATCTTACTCC	83
TTTG	83
AGCAGTAGTTTCCTAGTTTGATGTAGTC	83
TAAATTATAAAACCCAAAAAAGCCCCAT	83
ATTTCAAAGGATTCAAAA	82
GGTCCAGTTTCTTGACTGGTTCC	82
GCATTTAAGCGTTCTTTGAATCAGAATCAAATGAGGATCAG	82
ACGATTTCTGGGGAGGAATTTCAATGTGA	82
ATCGAATATCTGGGGAACCAGCC	82
AGAATGGATTTTGAGCAGTTGAAC	82
TATGTCTGGGGGGTCGGATGTCTCTGTGTAA	82
ATAAAA	82
TGTACAACCTGTCCATACAAT	82
GCTATTATTTCATTTTTGG	82
TATATTGCCTGACTAAAATCATTACAGCTGCAC	82
TTTTTA	82
TGTTACAATAAAGTCAGACTGCATTAA	82
TAAGTTTTGAAATGTCTAAAAGGTTGTGTAACCTCCATAATTCAAGTGTGGAGATGTC	82
GTCCTACAGGGCCAACTTGAAACTTGCA	82
GGGCGTGACGGTGGCGGAGGCGGAG	82
AAGAGATATACAA	82
AAAGGGAAGACAAACCTGGTTATCTAACACCCACTCCTC	82
AAAAATAAAAT	82
AACCAACTGATTTCCTTTTGTCCAATTCA	82
GTAGCGAATTGAACCAGT	82
GCAAAGAGTCCCACAGCATCATATAGCAAGCATATATG	82
TATTACTACCCAATGCAATTAACGTTTATTCTGCGTCCTCTGCTTTTCTTTGATC	82
GCAGGCTCTGGTGAGAACGGTTGATTGGTAGGT	82
GCAATTCAAAATTATCTTT	82
TCAGCAGGCTCAACAACCTCTGCC	82
TATCAAATGCTTTTCTC	82
CTGCT	82
TGTGTTAAATCATTTCAGAACCCAGAATACTGTAATCTATCCCC	82
TGATTCGTCCTTCATTGA	82
CATCTATGTATTTTTTT	82
AAAATACATAATAGAATAGT	82
ATTTTGCTTGTTTTA	82
CAAGATTTAAGAAATGACACACCTTG	82
TAGAGTAGCTTAGAGTT	81
AAACAAAGCCCAACAGT	81
GTTCATCACACACAATAT	81
TGTTTGTTTGTTTTTC	81
CCATTCTGATATAATTTACGCTCGCCTTC	81
TGGTGGTGGCTACAGTCAGAACGATGGGAATGCAAC	81
TTATGTGTTTTTTTATTC	81
CAGGAAAGCAGGTACATGTTACAGGGA	81
AAGTTTATTTCTA	81
CAAAATAAAGAACTC	81
AGAGAGAGAGACCCATATCAGCGCAGT	81
AGTGAAAAAGATAATGAGAGA	81
GGTCGTAAATTTTCGTTTTGACGT	81
TAGCATAAG	81
ATTGAACGCTGCATATATATATATCGACCAGCAT	81
TACACTCAGTCTCTAGACTTCACCAGAGACAAAAAA	81
[truncated: 341,945+ more rows]

## Sheet: WGS
repeat motif	counts
TAAACCC	10589
TTAGGGT	9777
TA	5346
GA	5285
AT	5212
AG	4958
TC	4174
CT	4172
A	3759
TGGAAACCCCAAATTTTGGGCGCCGCA	3712
T	3572
TTTAGGG	3087
CTCCAAGTGGAAGCAAGAAC	2786
TAGGC	2535
AAACCCT	2375
GTTTAGG	2219
AATAGTGTTACAA	2206
GTTCTTGAGTCCACTTGGAG	2049
AAG	1863
TGGAAACCCCAAATTTTGGGCGCCGGG	1843
CTT	1835
C	1767
TAGGGTT	1636
GGTTTAG	1605
TCGTTCGGGCGGG	1560
TG	1546
CTAAACC	1503
CATATGTCTAAAAATAGA	1500
CGGCGCCCAAAATTTGGGGTTTCCATG	1487
CTAGC	1421
AACCATTCGAAAATGCTCTAA	1417
GTCTATTTTTAGACATAT	1377
AACCCTA	1367
TTTTAAAGCATTTCTAATCGT	1348
ACCCTAA	1279
AAT	1230
CCTAAAC	1211
CCTAG	1204
AACGACCCGCCCG	1194
AATTTAAAATGCTTTAAAAAC	1169
AC	1168
GCCCAAAATTTGGGGTTTCCATGCGGC	1154
CGGCGCCCAAAATTTGGGGTTTCCACC	1149
TTA	1148
GGCGCCCAAAATTTGGGGTTTCCATGC	1114
AAAATGCTTTCAAAACAATTT	1103
ATT	1099
AGGGTTT	1087
AAATTTGGGGTTTCCATGCGGCGCCCA	1077
GCCCAAAATTTGGGGTTTCCACCCGGC	1072
AAACAATTACAAATGCTTTAA	1067
TAA	1040
ACTATTTTGTAAC	1035
TTTTAAATTG	980
ATA	974
GAAACCCCAAATTTTGGGCGCCGCATG	969
AACCCCAAATTTTGGGCGCCGCATGGA	967
TTTAAAATGCTTTAAAAACAA	958
TAT	918
TAGCC	870
AGAAGAAGAAAA	843
CCT	838
CCCTAAA	832
TTCTTCTTCTCT	808
GGA	807
AGA	804
TTTGGGCGCCGCATGGAAACCCCAAAT	802
CGCCCAAAATTTGGGGTTTCCATGCGG	794
AACAATTTAA	787
AAACCCCAAATTTTGGGCGCCGCATGG	785
GCATGGAAACCCCAAATTTTGGGCGCC	785
TCAACCATGG	784
CTCCTTCTTCTTCTT	783
GGGTTTA	777
GGAAACCCCAAATTTTGGGCGCCGCAT	772
TCT	753
TTTTAAAGTG	728
AGGAAAATGA	721
TCAAATCTGTCT	719
TAGTATAACCCCTTATTGATAT	718
TTTAGAACATTTTCAAAATTGGT	718
CATTTTAAATTGTTTTGAAAA	712
AAAACAATTT	691
GCCGCATGGAAACCCCAAATTTTGGGC	672
CCAAAATTTGGGGTTTCCATGCGGCGC	657
TGGAAACCCCAAATTTGGGCGCCGGG	653
GTTCTTGATTCCACTTGGAG	653
CA	643
CCTTGAGGTTGATAC	636
CATTGTAAACTGTGATTAAG	629
AGAAATGCTAAAAAT	628
CATGGTATTGACC	624
TAAAGCATTTAAAATTGTTTT	624
AAATTTGGGGTTTCCACCCGGCGCCCA	620
GAG	620
AAGAAGAAGAAGGAA	618
CGCCCAAAATTTGGGGTTTCCACCCGG	607
AGGCT	601
CATGGAAACCCCAAATTTTGGGCGCCG	589
AGTGTGAGTGATCAC	583
GCTAG	582
TTTTTAAAGCATTTCAAATTG	578
GATTTGAAGACA	562
GACCATGGTT	557
AACGACCCACCCG	554
CGCATGGAAACCCCAAATTTTGGGCGC	552
TACCTAACTCTA	549
AAATGCTTTAAAAACAATTTT	542
AACAATAAAATAGTAGGGCAC	542
GTATAGAGTTAG	539
CCTACAAGTTTAAAGGGTAAGA	538
CACAAAAATAACAATAGAGGGATAATATGGGG	533
ATTTTCCTTC	532
AAATGCTTTAAAAACAATTTG	532
AATTTGGGGTTTCCATGCGGCGCCCAA	530
ATGGAAACCCCAAATTTTGGGCGCCGC	522
CTAGG	518
TTTTAAATTGTTTTGAAGCA	517
ACCCCAAATTTTGGGCGCCGCATGGAA	508
CATTTTAAATTGTATCAAAAA	507
TCCTTCTTCTTCTTT	506
AAGAAGAACCTC	504
GGCGCCCAAAATTTGGGGTTTCCACCC	503
GCGCCCAAAATTTGGGGTTTCCATGCG	502
AAAT	500
TTTAAAATGC	497
AAATTTTGGGCGCCGCATGGAAACCCC	495
GGGCACAATAATAACAATAGTGGGCCTACATG	495
TGGGCGCCGCATGGAAACCCCAAATTT	495
CCCAAATTTTGGGCGCCGCATGGAAAC	491
AGG	484
ACTGTGATCACTCAC	482
CCTCCA	480
TTTAAATTGTT	479
TTC	474
ATGCGGCGCCCAAAATTTGGGGTTTCC	468
CCCCAAATTTTGGGCGCCGCATGGAAA	466
AAATTTGGGGTTTCCATGCGGCGCCC	464
GGAGGT	462
AAAATTTGGGGTTTCCATGCGGCGCCC	460
TTGGGCGCCGCATGGAAACCCCAAATT	457
TTTGGTCCAAGGTA	457
AGCCT	456
TCC	455
AAAACAATTTAAAATGCTTTA	452
AAAATGGTTTTAGAACATTTT	449
TTAAAGCATTTTAAATTGTTT	444
TTTTAAACCATTTTAAATTGT	442
TTTAAACATTTTCAAAATGGTT	439
ACTTTGATCACTCAC	439
AATACCTTGGACCA	435
AAAATTTGGGGTTTCCACCCGGCGCCC	434
GGAAACCCCAAATTTTGGGCGCCGGGT	427
ATTTGGGGTTTCCATGCGGCGCCCAAA	426
ACATTTTAAATTGTTTTGAAG	424
ACAATTTAAA	421
TATG	418
ATTTTGGGCGCCGCATGGAAACCCCAA	410
TTTTGGGCGCCGCATGGAAACCCCAAA	406
TCCACC	405
AATACCATGGGTGAATG	404
CCCAAAATTTGGGGTTTCCATGCGGCG	403
ATG	399
CATGGTCAAC	398
TTTTAAATTGTTCTGAAAACA	397
CACCTGTACCAACCTCTGAG	396
ATCTTAGATTCCACGCCATTT	396
GGCTA	396
TAGGT	395
ACTATTTTGCAAC	388
GGTCAATACCATG	387
AAATTTGGGGTTTCCACCCGGCGCCC	384
TTCCATGCGGCGCCCAAAATTTGGGGT	382
TGGAAACCCCAAATTTGGGCGCCGCA	381
GTGAAATGGAG	380
CCAAATTTTGGGCGCCGCATGGAAACC	377
CATGGTTGAC	376
AATTTTGGGCGCCGCATGGAAACCCCA	375
CAAATTTTGGGCGCCGCATGGAAACCC	373
CGCCGCATGGAAACCCCAAATTTTGGG	371
GAA	368
CCAAAATTTGGGGTTTCCACCCGGCGC	368
AGAGCC	367
TTTTAAATTGTTTTTAAACCA	367
GAAACCCCAAATTTTGGGCGCCGGGTG	364
TTGGGGTTTCCATGCGGCGCCCAAAAT	359
AAACCCCAAATTTTGGGCGCCGGGTGG	357
TTCTTGAGTCCACTTGGAGT	356
TTTGGGCGCCGGGTGGAAACCCCAAAT	356
TTCAAAACAATTTAAAATGTC	353
TCACCTCCATT	351
GCGCCGCATGGAAACCCCAAATTTTGG	347
TTTA	345
ATCTCCTTAATTTAAGGGATA	344
CTC	343
GTTTCCATGCGGCGCCCAAAATTTGGG	342
TGATCACTCACACTG	340
ATGGTTTTCGGTCC	340
TTCAAAACAAATTAAAATGC	339
ATGGAAACCCCAAATTTTGGGCGCCGG	339
GAAGCTAAGATGGATGGCATG	337
TTTAAAACAA	336
TTTAAAATACTTTAAAAACAA	335
TTCCACCCGGCGCCCAAAATTTGGGGT	334
ATGGGATAACTCCCTCTTTGG	333
GAAGCTAAGATAAAGGGCATG	332
CTCT	332
TAAAGCATTTAAAATTCATTC	332
TGGAAACCCCAAATTTTGGGCGCCACA	332
ATGTCAACTGCTCCACTCAGCACCTGCGCTGA	331
AATAGTGCTACAA	330
GGCGCCGCATGGAAACCCCAAATTTTG	330
GAGA	329
ATTTTGTAACACT	328
AAATTGTTTT	326
CAAAATTTGGGGTTTCCACCCGGCGCC	326
AAATGCTTTAAAAACAATTTA	326
TAAAATGCTTTCAAAATAATT	325
GAATCTAAGATAAATGGCGTG	325
CCTAA	324
TTCTCTTGTCACAAGTAGCTG	323
GGTTTCCATGCGGCGCCCAAAATTTGG	322
CAACCCCAAGGGTAT	320
GGTGGA	319
CTCCAAGTGGAAGCAAGAAA	318
ACTATTTTATAAC	318
TGGAAACCCCAAATTTTGGGCGCCGGA	311
GTTTCCACCCGGCGCCCAAAATTTGGG	310
AGAAGAAGGAAAAGA	309
CAT	308
TTTGGTCCATGGTA	307
TGTGCCCCATAGAACCCCCATATTGTTATTTC	307
CATCCACCCATGGTATT	304
AAAATGCTTTAAAAACAATAT	304
TTTCCACCCGGCGCCCAAAATTTGGGG	303
TTTCCATGCGGCGCCCAAAATTTGGGG	303
GGGCGCCGCATGGAAACCCCAAATTTT	302
CTCCAC	301
GCCTA	300
TAAAGCATTTAAAATTATTTT	300
CGCCCGAACGACC	300
TGGAAACCCCAAATTTTGGGCGTCGCA	299
TTGGGGTTTCCACCCGGCGCCCAAAAT	298
TTTTTAAAGCACTTCAAATTG	297
TTTTGAAACCATTTAAAATTG	297
TTCTTGAGTCCACTTGGAGA	296
TTTGGGGTTTCCATGCGGCGCCCAAAA	295
CCGCATGGAAACCCCAAATTTTGGGCG	295
TGGGGTTTCCATGCGGCGCCCAAAATT	295
AGAGAGAGAGACCCATATCAGCGCAGT	293
CGCCCAAAATTTGGGGTTTCCATGCGA	293
ATTTAAAATGCTTTAAAAACA	292
GATCACCCAAAAGTCACTTG	292
AATTTGGGGTTTCCACCCGGCGCCCAA	292
GAGAGA	289
AACAAATTAAAATGCTTCAA	288
CCTAC	285
CCAAAATTTGGGGTTTCCATGCGGCG	285
TTATCCCTTAAATTAAGGAGA	284
CATTTTAAATTGTATCGAAAA	283
TGGGGTTTCCACCCGGCGCCCAAAATT	282
TGATCAAAGTGTGAG	280
TCTCTCTCTCTACTGCGCAGAAATGAG	280
TTGCATGAATGAAAA	277
GCATCTCTGTATTTATGGTTATC	276
CTCTCT	275
TGTTTTA	274
GGGGTTTCCATGCGGCGCCCAAAATTT	274
GGGTTTCCACCCGGCGCCCAAAATTTG	272
ACTATTTTGTAAA	272
AGGAGCTATCCCTTTGAAGG	270
GAAAACATTTTAAATTGTTTT	270
ATTTGGGGTTTCCACCCGGCGCCCAAA	270
ATGGGATAAGCTCCTCTTTGG	266
TTTGGGCGCCGCATGGAAACCCCAAA	264
AGGTGG	264
CTAAC	263
GGGTTTCCATGCGGCGCCCAAAATTTG	262
CAAAATTTGGGGTTTCCATGCGGCGCC	262
TTTAAAGAATTTAAAAATGTC	261
GGGGTTTCCACCCGGCGCCCAAAATTT	260
AACAATTTAAAATGCTTCAA	260
GGGCACAATAATAACAATAGGGGACTACTATG	259
CAATACCTTGGAC	257
TAGTGTTACAAAA	255
ACCATGGTTG	255
TCTTCAGTGACGGTGTCATTTGAAGATGAA	253
GGTTTCCACCCGGCGCCCAAAATTTGG	253
GGGTGGAAACCCCAAATTTTGGGCGCC	252
CCAAAGAGGGAATTATCCCAT	252
CATTTTAAATTGTTTTGAAGA	252
CATGCGGCGCCCAAAATTTGGGGTTTC	252
CGGGTGGAAACCCCAAATTTTGGGCGC	251
AAAACAATTTAAAATGGTTTA	251
GTTTTAAATTGTTTTGAAAGT	250
ATAAACC	249
CAACCTCAAGGATGG	248
TTGACATTCAGCGCAGATACACAGTGGAGCAG	247
TAAAACA	246
TTTTAATTCATGCAA	246
GAAGAAGAAGAACCTCAA	245
TCCTTAACAGTCGAGCCTGCTTACGCA	245
AACCCCAAATTTTGGGCGCCGGGTGGA	243
GCGCCCAAAATTTGGGGTTTCCACCCG	243
CCCAAAATTTGGGGTTTCCACCCGGCG	242
TGGAAACCCCAAATTTTGGGCGCCGAG	241
TCTC	240
GCGGCGCCCAAAATTTGGGGTTTCCAT	240
AGGGAGAGGAG	240
GAAGCTAAGATGAATGGCATG	239
TCA	238
TGATCACTCCTGCTG	237
GAAGCTAAGATAAATGGCATG	236
TTCATCCTCAAATGACACCCTCACTGAAGA	236
GTGGAG	235
TTTGATCTCAT	234
GTATTGGATCATA	233
GAAGCTAAGATAAATGGCGTG	233
TGGAACAAGATGATTCGCTCTCTTG	232
GAAACCCCAAATTTGGGCGCCGCATG	231
GATAACCATAAAAACAGAGATGC	231
TTTGGGGTTTCCACCCGGCGCCCAAAA	230
AAAATGCTTTAAAAACAATTT	229
ATGTCAACTGCTCCACTGACCACCTGCGCTGA	228
CTCAGAGGTTGGTACAGGTG	228
ATCTCCAAGTGGAAGCAAGA	227
TAGGG	227
TGCGGCGCCCAAAATTTGGGGTTTCCA	227
TTTCATGCAGAGAAAAGTTTA	226
GAAAATTTCAT	226
ATAAACCCAAGGGAATA	225
CTTCCGCTACGACATCAAC	225
CACCTC	224
AGCAG	224
TGA	224
TTTAAAATGCTTTCAAAACAA	223
ATAC	222
TTAAAGCATTTAAAATTGTTT	221
GAGGTG	220
ATAACCATAAACACAGAGATGCA	218
TAAAGCGTTTTAAAATCATTT	216
TCCATCTTAGCTTCCATGCCA	216
TTCAACTACCCTCATGACTC	215
TTTTCAAAGTATTTTAAACAA	215
TAATAT	215
CCATGCGGCGCCCAAAATTTGGGGTTT	215
AAGCATTTTAAATTGTTTTG	214
TTTAAAAACAATTTAAAATGC	213
AGAGGGGAATTATCCCATCAAT	213
TAGCTCCTCCTTCAAAGGGA	212
ATCTTAGCTTCCACGCCATTT	212
AAACAATTTAAAATGCTTTCA	211
TTTAAAATGAT	211
GTCGAGCCTGCTTACGCATCCTTAACA	211
AACCATGGTC	210
CCACCT	210
ATGATCCAATACT	208
CGGCGCCCAAATTTGGGGTTTCCATG	208
GT	208
GAAAATGTTCTAAAAACAATTTT	205
ATAGCAACCTCAAGG	205
CAGCACCTGGTGCAA	204
GGAGA	204
CATTTCCTGCTTTCATAGATTAG	203
TTCCGTATATGCCCAGT	203
TTGACCATGG	203
TTCAAAGTGTTTTAAATTGTT	202
CCTTATGGTCGAGCACCTAAAGGT	202
CTCGACCATAAGGACCTTTAGGGTA	202
AAAACATTTTAAATTGTTTTG	202
AGAG	201
GCTTTAAAAACAATTTAAAAT	200
TTTTAAAACA	200
AATACCATGGGTGGATG	200
TAAAATGCTTTAAAAACAATT	199
TTTGGGCGCCGGGTGGAAACCCCAAA	199
AATTTTCAAGA	198
TTGCCCTTTGATAAT	198
CGGCGCCCAAATTTGGGGTTTCCACC	198
ATGGTCAACC	198
TGGAAACCCCAAATTTTGGGCACCGCA	198
ATCTATTCCA	197
ATC	197
CAACAACCACAACAA	196
GGTCGTTCGGGCG	195
TCAGATTCAGAA	194
CTATTTCTCAAGA	194
TGGAAACCCCAAATTTTGGGCGTCGGG	194
GCATATACGGAAACTGG	193
TTGGTCCAAGGTA	192
ATGGGATAGTCCCTCTTTG	192
AGTTCCCGTTTAAAGTTTAT	191
CCTTGAGGTTGATAT	191
ACAT	191
ATTATAAAAGGGCAA	189
TAGGCTAGAG	189
TTTTTAAAGCATTTTAAATTG	189
GAATAGATTG	188
AATT	188
ATTT	188
AGAAGCTAAGATGGATGGTTTAAAGAAAGATGT	188
TTTAAAAACAATTTGAAATGC	187
ATTTAGTCATTA	186
ACCCCAAATTTTGGGCGCCGGGTGGAA	185
TTGATCTTCTACTTGACCATC	185
AAAAAT	185
TTCTGGCTATATGGTCT	184
TGTGAAT	184
AACTTGAAAGAAAG	184
TACCTGTAATAGTTCCTA	184
CAA	184
AAGAAGAAGAAAGAA	183
ACAAGAGAACAACTACCTGCG	183
TAAAACC	183
TTTAATTCATGTTATTACTATATTAATAAT	183
ATGGGATAAGTCCCTCTTTGG	182
ATATTGAATCTCTAGA	182
TAGATATACATCTAGA	182
ACCCGGCGCCCAAAATTTGGGGTTTCC	182
TCCAAGTGACTTTTGGGTGA	181
GTTGTTCTCTTGTCACAAGTA	181
TGGAGG	181
TATA	181
TTTAAAATGCTTTAAAAACAATTTTAAACCA	181
TCTAGAAATTAAATAT	180
ATCCTCCCCCACCTCCTCAGG	180
TGGGGTTGATACCCT	180
AAATTTGGGGTTTCCATCCGGCGCCCA	180
ATGAGATCAAA	179
ATGGTTGACC	178
TTAGTTAGTCAGTGTGC	178
CCCGAACGACCCA	177
TCCATGCGGCGCCCAAAATTTGGGGTT	177
AGACCATATAACCAGAA	177
TTAA	177
TGTTTTTAAAGCATTTTAAAT	176
AATA	176
GTGGAAACCCCAAATTTTGGGCGCCGG	176
TTTCA	176
CACACTCACTAACTAAG	176
GGACCAATACCTT	176
GACCATGATT	176
TCGAGATCATGAT	175
AAATTGTCAAC	175
TTTAAAATGCTTTAAAACAA	175
GCTCT	175
AATACCATGGGTC	175
ACAATTTGTTG	174
CAAAAGTGGATG	173
AAACAATTTA	173
CATCTTAGCTTCCACGCCATT	173
AAAGAGGAGCTTATCCCATCA	172
ATTAAAACAGCC	172
TATT	172
GAAAAGGTTTAAAAACAATTTT	172
AACTTTTCTCTACATGAAATA	171
TAAAGCGTTTTAAATTCATTT	171
ATCTATCTAAATCTAT	171
ACTGCTATTTTTAGC	170
TAACC	170
AACAATTTAAAAAGCTTTAAC	170
AATTCAC	170
GTAGAGATCTATTTGTAACGGG	170
AAGAATGGACCG	170
CGCCCAAAATTTGGGGTTTCCACCCGA	169
TGT	169
TTTAAAATGCTTCAAAAACAATTTAAAATGTT	169
TCCCTCTTCTTCTTT	169
GAT	168
AATTTGGGGTTTCCATGCGGCGCCCA	167
AAATTTGGGGTTTCCATGCGACGCCCA	167
ACATATACCAAA	167
ACCTCC	167
ACTGTGATCACCCAC	167
TCTGTCTTCAAA	167
ATTTTGAATTGTTTTAAAAGC	166
ATGAA	166
AAAAT	165
CATCAACCCATGGTACT	164
TGGGCGCCGGGTGGAAACCCCAAATTT	164
TAGAGAGTAGGT	163
AACTAATTAAACTGGACTT	163
AATTAATGACTA	163
AAATTGTTTTTAAAGCATTTTAAAAACATTTA	163
TAGGCTAGGT	163
CATGGAAACCCCAAATTTTGGGCGCCA	163
AGGTATTTGGTCCA	162
CCCAAATTTTGGGCGCCGGGTGGAAAC	162
ATCTTAGATTCCATGCCATTT	162
TCAATCATGG	161
ATAGATATTAATAT	160
GCCCAAATTTGGGGTTTCCATGCGGC	160
ATTTTAAAATG	159
CTAACCTACTCT	159
ATAT	159
TCTTCAATGACGGAGTCATTGGAAGATGGG	159
ACATGTACACAACACC	159
GGAGAAGAA	158
CCCCAAATTTTGGGCGCCGGGTGGAAA	158
AATTAGTTAGCCCAGTTA	158
CGAGCAAAGAGGTAATAAGGA	158
TGTTTTAAAT	158
AAAACAATTTTGAAAAGGTTTA	158
AAACAATTTAAAATGCTTTAA	157
AGTCATGAGAGTAGGTGAAG	157
TTTCTTTCAAGTTA	157
TTGAAATTTTGGCACTTT	157
AAATTGTTTTTAAAGCATTTT	156
TGGAAACCCCAAATTTTGGGTGCCGCA	156
GCAGTTGACATTCAACGCAGATACACAGTGGA	156
AAATTTTGGGCGCCGGGTGGAAACCCC	156
GGTTCTAGTTATAGATAAATT	156
AATGCTATTTATAGC	156
TCCTCATTACCTCTCTCCTCG	155
CTACGAAATTTT	155
ATAAACCCTAAACC	155
AATTTAAAACGCTTTAAAATG	155
CTAGCCTACT	155
TTTTGGGCGCCGGGTGGAAACCCCAAA	154
TCTGGC	154
AAGAAGAAGAAAGAG	154
CGCCCAAAATTTGGGGTTTCCAACCGG	154
CATTTTAAATTGTTTTTAAAG	154
CATCCACCCATGGAATT	154
GCCCAAAATTTGGGGTTTCCAACCGGC	153
GAGAGG	153
TTAT	153
TATTTTCTTC	152
TGCTC	152
AAAATAGAAG	152
GTGAACTGCTCT	152
AGGAACTATTAAAGGTAT	151
TCTTCTTGAGGT	151
GACAGATTTGAA	151
TGGAAACCCCAAATTTTGGGCACCGGG	150
GCTGTTGAACCAGGA	150
TCCTTAACAGTCGAGCCCCCTAAAGCA	150
CTCTCC	150
GATGAAGAGGAAGGG	149
AAATGCTTTCAAAACAATTTA	148
TAAA	148
ATCAGGTATCAGAAAAATAAT	148
TCGGTCCATTCT	148
TATTATTTTATAATTTCCAC	147
AGAGAG	147
ATTTATCCATAACTAAAACCA	147
ATCCCGCAGCTATCTGAAG	147
TCTCTC	147
ATTA	147
TAAAATGCTTTCAAAACAATT	147
CATGGGTCGATGAATAA	147
GGTTCTTCTTGA	146
GAACAATATACGATCTTTAC	146
TTTTGCATCCAC	146
CTTCATTTTC	145
GCCGGGTGGAAACCCCAAATTTTGGGC	145
CGCATGGAAACCCCAAATTTTGGGCGT	145
ATGGTTTTGGACGCG	145
ATATTA	144
CTACC	144
CAAATTTTGGGCGCCGGGTGGAAACCC	144
CAACCATGGT	144
GCCCAAATTTGGGGTTTCCACCCGGC	143
TAAT	143
TTTTATTTATTTACCATACC	143
CCAAAGAGGGACTATCCCAT	143
ACAATATAGTAAAACAA	142
AAAACCATCGCGTCC	142
ATCATCTTACTATTG	142
AGTGCCAAAATTTCAAAA	142
CCAAAATTTGGGGTTTCCACCCGGCG	141
CCTTGAGGTTGCCAT	141
GAAACCCCAAATTTTGGGCGCCACATG	141
ATTATAAACCCAAGGGAATAAT	141
TTCTTCTTGAGATTTC	141
AGGTT	141
ACCATGGACCGAAA	140
TTTTAAATTGTTTTCAAAGTA	140
GAGCA	140
GCATATACGGAAGATGTGC	140
TCTTCTTCTTTTCCC	140
CTATGGGAAAAATA	139
TGTTTTGAAAACATTTTAAAT	139
AAAACAATTTTAAACCATTTAAAATGCTTCA	138
TCTTCG	138
TCTACCCCGTTACAAATAGATC	138
AATAATA	138
ATCCACCCATGGTATTT	138
ATAGTGTTACAAA	138
TCCATCACATCCA	137
TCCTCCACCACCGCCTCA	137
TTAAAATGCTTTAAAAACAAT	137
TCCAAGTGGAAGCAAGAACC	137
GAAAATTTCGTA	136
TTCTCTTGTCGCAAGTAGCTG	136
ACAAGAGAACAGCTACCTGCG	136
CATTTTAAATTGTTTGGAAAG	136
GGATTCACTTAAATAAAACCTATTCTTGAAAATGGGCGAAT	136
AATTTAAAATGGTTTAAAAACAATTCAAAAT	136
AAACAATTTAAAATGCCTTCA	135
TCAATGGGATAAGCTCCTCTT	135
TTTTTA	135
TTTTAAATGCTTTAAAAATAA	135
ATTTCATCTATACCTAACCT	135
GGTGGAAACCCCAAATTTTGGGCGCCG	135
TTCTTCTTGAGG	134
TTTTAAAGCG	134
AATAACAATAGAGGGATAATATGGGGCACAGT	133
ATAA	133
CTTTAAAAACAATTTAAAATG	133
TTTAAAATGCTTCAAAAACAA	133
TAATAGTTTTTTTTC	133
GCAGTTGACATTCAGCGCAGATACACAGTGGA	132
TTCCGTATATGCACAAT	131
AGAAGTGCTAAAAAT	131
TTG	131
TGGAAACCCCAAATTTTGGGCGCCGCG	131
AAC	131
TTTTAAAATTGGTTTTAGAACA	131
TTCAAAACAATATAAAATGTC	131
TTGTTGATACATCATCTTA	131
CCTTCTTCTTCTTTT	130
GCTGCGGGATCATCAGATA	130
AGAGAAGGGG	130
TCCATGATCTCCTCCATGAGG	130
TTTTAAAACATTTCAAATTGT	130
TAGGTTAGGC	130
AGTCATGAGAGTAGATGAAG	129
GCTTTCAAAACAATTTAAAAT	129
TTGCAGAATTGAAA	129
CCAAATTTTGGGCGCCGGGTGGAAACC	129
ATCGCAG	128
AAAACAATTTTAAATGCTTTA	128
ATTGTTTGGAAAGCATTTTAA	128
TGTTTTGAAAGCATTTTAAAT	128
TGATCACAGTGTGGG	127
AACAATTTAAAATGTCTAAG	127
TTTAAAAACAATTTTAAATGC	127
GAGAAATTATCTCAACCAAAG	127
CGCTCC	127
TGTACACAACACCACA	127
AGCCAG	127
TGATTCTGAATC	126
CTTCAA	126
TCCACCCGGCGCCCAAAATTTGGGGTT	126
ATGTCAACTGCTCCACTGAGCACCTGCGCTGA	126
TCGTTCGGGTGGG	126
CCGGCGCCCAAAATTTGGGGTTTCCAC	126
AAACATAATTTTAAAGATTTT	126
CAACCACAACAACAG	126
ATTTCAATTCTGCA	126
AACAATTACAAATGCTTTAAA	125
ACCTCAAGGGTATCA	125
ATGGTCAAGTAGAACATCAAG	125
AGGACCTTTAGGGTACTCGACCATA	125
AAGAAGAAGAAGGAG	124
GGGTGGAAACCCCAAATTTGGGCGCC	124
AAGCATTTTAAATTGTTTTT	124
ATTTGGGGTTTCCATGCGGCGCCCAA	124
GGAGAACACATCAATCCAGGCCTCACA	124
ATGCAGAGAAAAGTTTATTTC	124
GGCGCCCAAATTTGGGGTTTCCATGC	124
TTTTAAAGCATTTTAAATTGT	123
AAATTGTTTTTAAAGCATTTC	122
AAAATGCTTTCAAAACAATAT	122
TTAATA	122
CAAGAGAACAGCTACTTGCGA	122
TTGACTGAAAAC	122
TTTCAAAACAATTTAAAATGT	122
ATAATTTAA	122
GCCCAAAATTTGGGGTTTCCATGCGAC	122
TTAGCTTAGAAAGTGTGC	122
TCCATCTTAGCATCCATGCCA	122
CTCCCCTTCT	121
TAAAGCACTTAAATTGTTTT	121
GCTTTAAAAACAATTTAAAAC	121
TTTTAAAAGCACTTCAAATTG	121
AAAAGGGAAAACTCAACCTG	121
TCTATCTTCAAA	120
CTAGCCTAAC	120
GCCCAAAATTTGGGGTTTCCACCCGAC	120
CCAAAATTTGGGGTTTCCATGCGGCGA	119
TTGTAAAAGAGTCAT	119
TTGGCACTATGACACAGGT	119
AGGATGCGTAAGCACACTCGACAATA	119
TTTAAAGGGTAAGACCTAAAAA	119
TTCGTTCGGGTCGCGCACACAAGGAAACCCCAAAT	119
CGAACGACCCACC	119
GAAACCCCAAATTTTGGGCGCCGGATG	118
AATAGTTTTACAA	118
TGAAGT	118
GCCCAAAATTTGGGGTTTCCATCCGGC	118
ACCCTATATTGTTGTAATACAAAAGATCC	118
AGGAAATGCTAATCTATGAAAGC	118
GCGGCGCCCAAAATTTGGGGTTTCCAC	118
AAAATGTCTTTAAAACATTCT	118
AAACGCTTTAAAATGAATTTA	117
TTTTGCATCCAT	117
TCCTCCAAGCTCC	117
TTTTGGTCCATGGTA	117
TCCATTCGCCCATTTTCAAGAATAGGTTTTATTTAAGTGAA	117
ACTTCTATTTTTAGC	116
TATTAA	116
TTCGTAGACATTTGAAACCAA	116
ATTTTGTAACACC	115
CAAATGTCTACGAATTGGTTT	115
TTGTGAATGCTATCAT	115
TTTTCTCTACATGAAATAAAC	115
TTTTA	115
GAAACCCCAAATTTTGGGCGCCGCATA	115
AGAGGGAACTTATCCCACCAAT	115
AAATTGTTTTGAAGCAATTT	114
CAGAGCAGTTCA	114
CACACTCGCTAAACTAA	114
CACCCGGCGCCCAAAATTTGGGGTTTC	114
GATTTGAAGATA	114
GGCGCCCAAAATTTGGGGTTTCCACCT	114
CCTAGCCTAA	114
AATAGTCTTACAA	114
ATTTTGGGCGCCGGGTGGAAACCCCAA	114
CGCCCGAACGAAATTTGGGGTTTCCATGGGTGCA	114
TGCATCTATGTATTTATGGTTAT	113
AATTTGAAATGCTTTAAAAAC	113
GGACCAAATACCTT	113
TTGGGCGCCGGGTGGAAACCCCAAATT	113
TTTTTAAAGCATTTTAAAATG	113
AAAGCATTTTAAATTGTTTTT	112
TTGAGGCTGCCCCCCAGGCGGTAA	112
TTTAAAAACAATTTGAAATAC	112
AAAATA	112
TTTTAAATGCTTTAAAAACAA	111
CATGGGTGGATGAATAA	111
TTGGGCGCCGCATGGAAACCCCAAAT	111
ATATAC	111
ATGGATGTGATGG	111
GTTTTAAAAT	111
TATTATTGTGCCCATAGAAGCCCAATATTGT	111
TGGAAACCCCAAATTTTGGGCGCCAGG	110
TGGAAACCCCAAATTTTGGGCGACGCA	110
CGGCGCCCAAAATTTGGGGTTTCCATC	110
ATTCCGCAGCCATCTGCTG	110
GAAACCCCAAATTTTGGGCGCCGGGTA	110
TGCTAAAAATAGCAC	110
TTTAAATTGTATCAAAAACAC	110
TGGCTC	110
TGGAAACCCCAAATTTTGGGCGCCGAA	110
CATTTTAAATTGTTTCGAAAA	110
AACTTTTCTCTACATAAAATA	110
CTATTTTTAGCACTT	110
TTAAAATGCTTCAAGAACAAT	110
CTATTTTTAGCATTT	109
GCTAAGATAAAGGGCATGGAA	109
TTCAAAACGAATTAAAATTGC	109
GTTAG	109
GATCTATTATATTACAACAATACAGGGTG	109
AATGCTATTTTTAGC	109
TTAAATTGTTTTTAAAGCATT	108
GATGAAATGGATAGGTAAA	108
ATGGCTGCGGAATCAGCAG	108
GTTCGGGCGGGTC	108
TTCTTGAGTCCACTTGGAGG	108
AAAAAAT	108
AACATATAACATAATCATCAAC	107
AAACCCCAAATTTTGGGCGCCGGATGG	107
TATATG	107
ACCTTGAGGTGGTTGATA	107
ATAATATGCTTAAATGTTTTATGTTTT	107
CATATACGGAAATTGCG	107
ATTAAT	107
GAAATGCTAATCTATGAAAGCAG	107
CCTCTCCTCTC	106
GTTTCAGTCAA	106
CTTTAAAAACAATTAAAAATG	106
CATTCACCCATGGTATT	106
AATGCTTTAAAAACAATTTAA	106
TGTCTTCAAATT	106
ATTTTT	106
GTCAACCATG	106
CCATAGTATTTGTC	106
CTATTTTTAGACATATGT	105
TCATTTTGC	105
CCCTCTCCTCT	105
GATAACCATAAATACAGAGATGC	105
GAAACCCCAAATTTGGGCGCCGGATG	105
GTTGCTGTTGTGGTG	105
CTTTAAAAACAATTTAAAACA	105
AATAACAATAGAGGGACAATATGGGGCACAGT	105
TTATCATCCCCATCATCATTT	105
GAAGAC	104
TTTGCACCAAGT	104
ATAG	104
AAAACT	104
TGCTTGTTGTCCCTAGCA	104
TTCATCTACCCTCATGACTC	104
TGGGGTTTCCACGCGGCGCCCAAAATT	104
TAGTGCAACCCCTTATTGATAT	104
GTGGAAACCCCAAATTTTGGGCGCCGC	103
TGCTAAAAATAGCAT	103
CATCTTAGCTTCCATGCCATT	103
CAGGTTGAGACTTACCTTTT	103
AGGAGCTTATCCCTTTGAAGTG	103
TGTAGCATCAAGAATA	103
GAAACCCCAAATTTGGGCGCCGGGTG	103
CCAAAGAGGGGATTATCCCAT	102
AACATTTTCAAAATTGGTTTTAG	102
CCTTAATAGTCGAGCACCTAAAGGT	102
AATAGTATTACAA	102
CCAAGGTATTTGGT	102
TTTAAATTGTTTTGAAAGCAT	102
TGGAAACCCCAAATTTTGGGTGCCGGG	102
GAACGACCCACCC	102
GATCACAGCAGGAGT	102
AGATTTGAAGAC	101
TGTA	101
TGTACACAATACCACA	101
ATGGTTTTTGGTCC	101
CCTCCT	101
CCGGCGCCCAAAATTTGGGGTTTCCAA	101
AAGAAGAAGAAA	100
TAGGGTAGGC	100
ATCTTAGCTTCCACGCCACTT	100
AACTAATTTAACTGACCT	100
AATATAGTAATAACATGAATTAAAATTATT	100
CCCAAAATTTGGGGTTTCCATGCGGCA	100
CTCCCT	100
GTAGG	100
ATGT	100
TTCTTCTTCTTTCCT	100
GAAAATGCTCTAAAAACAATTTT	100
CTCTTCAGCGACGGTGTCACATGAAGATGA	100
AAAATGCTCTAAAAACAATTTT	100
TGGAAACCCCAAATTTTGGGCGCTGCA	99
GGCACAAAAATAACAATAGAGGGACAATATGG	99
GCTCTG	99
AATAATTATTAATCTAAAATATTAAATT	99
ATTTGAAGACAG	99
GCATCCAAAACCAT	99
AAATAA	99
AAAAACAATTTAAAATGCTTT	99
ATTATTT	99
GGAGGAGGAAGAGGAAACAAT	99
ATCACTCACACTGTGATCACTCACACTGTA	99
CCGGGTGGAAACCCCAAATTTTGGGCG	99
CAATAAGAAGATGCATCAA	99
TGTGCCCCATAGAATCCCCATATTGTTATTAC	99
CACACTATCTAAACTAAG	98
ATGGGATAATCCCCTCTTTGG	98
TAGATTAGCATTTCCTGCTTTCA	98
GGAAACCCCAAATTTTGGGCGCCGGAT	98
GCGCCGGGTGGAAACCCCAAATTTTGG	98
TATCCCATCAAAGAGGAGCT	98
CTTTCATGAAGAGAAAAGTTT	98
ACAAATGATAACATTC	98
ATTATCCCTTAAATTAAGGAG	98
TTAGAAATCACTCAACACACACCACCACTCAT	97
GGGCGGGTCGTTC	97
CCACCCGGCGCCCAAAATTTGGGGTTT	97
TCTCTCTCTCTACTACGCAGAAATGAG	97
TACCATCTATCTAATACTACCGCCCATT	97
TGACCATGGT	97
ATGCAAAAATGG	97
GAATCTAAGATAAATGGCATG	97
ATAAAATAGTAAAAC	97
TTTTTTA	97
ATTCCGCAGCCATCTGATG	97
AACGACCCGCCCGAACGAGTTCACACGGGCACCCTCA	97
TTTCAAAACATTTTAAAATGC	97
TCCAATACCATGGACCGAAAACCATCGCG	96
AAACCCCAAATTTTGGGCGCCAAGTGG	96
CGGCGCCCAAAATTTGGGGTTTCCAAC	96
TAGGCTAGGG	96
ACCTGT	96
TTTATT	96
TTTTAAAGCA	96
TTGGGTTTATAATATTAGTCCC	96
CCTCGACAGGAGAACAAATCAATCCTGT	96
TTCTAAGGTATTTAAAATT	96
CAGGATTGATGAGTTCTCCTGTCGAGGA	96
AAATTTGGGGTTTCCACCCGACGCCCA	96
TAGCCAGTGTGTTAGTT	96
CTAAGATAAATGGCGTGGAAT	96
TAGAG	96
ACCCGAACGAAATTTGGGGTTTCCATAGATGCACA	95
AATATT	95
TTTTGGTATATG	95
TTAAAAACAATTTAAAATGCT	95
GAAAAGAAGAAG	95
TACACGCGCTTTTGATGAAGCCAACTAGCGTG	95
TGGAAACCCCAAATTTTGGGCGACGGG	95
CCCTTATAGTCGAGCCTGCTAACGCA	95
ATGGTTTTGGATGCG	95
AAATGCTTTAAAAACAAGTTT	95
AACGACCCGCCCGAACGAGTTCACACGGGCGCCCTCA	94
TTTAAAATACTTCAAAACAA	94
GGCGCCGGGTGGAAACCCCAAATTTTG	94
AAAATGCTTTCGAAACAATTT	94
TGCGATC	94
CTAACCTAGC	94
TCCTC	94
AAGAGGGAACTTATCCCACCA	94
TGGGCGCCGCATGGAAACCCCAAATT	94
CATA	93
ACAAGAGAACAACTACCTGCA	93
ATTTGGGGTTTCCACCCGGCGCCCAA	93
ATCCCAATGAAAGAGGAGCTT	93
AGGATGCGTAAGCAGGCTCGACTGTTA	93
AAATTTGGGGTTTCCAACCGGCGCCC	93
TTGCATCCACTT	93
GCCCAAAATTTGGGGTTTCCATGCGGT	93
ATGGAAACCCCAAATTTGGGCGCCGG	93
GCCGGGTGGAAACCCCAAATTTGGGC	93
ATGGGATAACCCCCTTATGG	93
AAACCCCAAATTTGGGCGCCGCATGG	93
TTGGGGTTTCCATGCGGCGCCCAAAT	93
AAATTGTTTTGAAGCATTTT	93
GCCGCATGGAAACCCCAAATTTGGGC	93
TTGCAGAATTGAAATGCTAATCTACGC	93
TAAAATGCTTTAAAAATAATT	92
TAAACCCTAAAACC	92
ATGGGATAGCTCCCTCTATGG	92
TAGGCTAGGCTAGAG	92
TTCCGGCTT	92
TAAAACCTAAACCC	92
TAAACCA	92
AGAGC	92
CTCAGAGGTTGGTACAAGTG	92
TGTTTTACTATTTTA	91
ATACCATGGTCCAA	91
TGGAAACCCCAAATTTTGGGCGCCAAG	91
ATGACCGCTCCGTGACTATGGCTAGAG	91
CACACTCACTAAACTAA	91
TTTAAATTGT	91
GAAACCCTAGCAGCA	91
TGGTATTTGGTCCA	91
TTATTTA	91
GGGCGCCGGGTGGAAACCCCAAATTTT	91
CAACAACCA	91
ACCCATGGTATTGTAAAGATCC	91
TACCC	91
CTCTGG	91
ATTGTTTTTAAAGCATTTTAA	90
AAGAGAGGAGCTAATCCCTTG	90
TTTTAT	90
AACCCAAGGGAATAATATTA	90
GGAAATAATAAAATAATAGT	90
AAATCATTTT	89
AAAGCATTTCAAATTGTTTTT	89
AAGCAATTTAAATTCATTTTG	89
TATTTTGAAAACATTTTAAAA	89
TTTAAATTGTTTTTAAGCAT	89
GCATGGAAACCCCAAATTTTGGGCGTC	89
ATGCTTTAAAAACAATTTAAA	89
TTTAAAACAT	89
GGTATTGGTCCAA	89
GACCCGCCCGAAC	88
GGCGCCCAAAATTTGGGGTTTCCATGT	88
TGGAAACCCCAAATTTTGGGCGCTGGG	88
ACAATTTAAAATGCTTTAAAA	88
AGCATTTTAAATTGTTTTGAA	88
TAAAATGTTT	88
AATAAAT	88
GGCGCCCAAAATTTGGGGTTTCCATCC	88
GCCCATAGTATTTG	88
ATATGCGCATATCTTCCGT	88
AGTTGACATTCAACGCAGATACACAGTGGAGC	87
AGCATTTTAAATTGTATCGAA	87
GCCCAAAATTTGGGGTTTCCAACCGGT	87
TTATGGT	87
TTTGAGAAAGTTGGGGTTT	87
CATATACAGAAATTGCG	87
TGGAAACCCCAAATTTTGGACGCCGCA	87
ATTTCAATTCCGCA	87
AATTTTGGGCGCCGGGTGGAAACCCCA	87
GTTCTTGCTTCCACTTGGAG	87
TCCTCTCCCTC	87
AACAATTTAAAATACTTCAA	86
TCGTTCGGGCGGGTCGTTTGAGGGCGCCCGTGTGAAC	86
ATACCATGGACCAA	86
CATCCTCAAATGACACCCTCACTGAAGACC	86
TGTACACGCTAGTTGGCTTCATCAAAAGCGCG	86
TCCATGCCATCCATCTTAGCT	85
TTAAATTGTT	85
TCAAATCTATCT	85
ATCCATCTTAGCTTCTACACCTTTCTTTAAACA	85
CCAAAATTTGGGGTTTCCACCCGACGC	85
CCCAAAATTTGGGGTTTCCACCCGGCA	85
TTTGGGCGCCGGATGGAAACCCCAAAT	85
TTGACATTCAGCGCAGATACAAAGAGGAGCAG	85
ATTTTAAATTGTTTTGAAAAC	85
TGATCACAGTGTGAG	85
CAATAGGAAGATGAT	85
AGAAGAAGGAGAAGA	84
GGCGCCCAAATTTGGGGTTTCCACCC	84
CACTCACTTTCACACATCTAG	84
AAAATGGTTTAAAAACAATTTGAAATACTTTA	84
AAGAAGGAG	84
TTGTAACACTATT	84
TGGGGTTTCCAGGCGGCGCCCAAAATT	84
GCAGTTGACATTCAGC	83
TATGAAACATAACGAAACACA	83
TGGATAAATACCATGGG	83
CATGCACAAAAC	83
TAAACCCTAAACAC	83
TTTTTAAGCATTTTAAAATG	83
CAGATCG	83
TAGCCTAACC	83
AAAACCCCAAATCTCTCAA	83
CCCTCT	83
AACCCCAAATTTGGGCGCCGCATGGA	83
AATTGTTTTTAAACCATTTCA	83
AAAGCATTTAAAAATATTTTG	83
AAATTGTTTTTAAAGCCTTTTAAAAACATGCTAAAGCATCTA	83
TTCTACAGGATGTTCAGAAAT	83
GGTAG	83
ACCATGATTG	82
GTTGTTCTCTTGTCGCAAGTA	82
AAACCCCAAATTTTGGGCGCCACATGG	82
AGGCAAGAAGAAGAAACAA	82
AATTTGGGGTTTCCACCCGGCGCCCA	82
ATTTTAAAATGTCTTTAAAAC	82
TCCTCCTGTAGA	82
CGCCCAAATTTGGGGTTTCCATGCGG	82
TGTAACACTATTT	82
AAATGCTTTAAAAATAATTTT	82
AAAACCATCGCATCC	82
AAAATTTGGGGTTTCCACCCGGCGCC	82
TTATTAT	82
TAGAGTAGGC	82
TTTAAGCATATTATAAAACATAAAACA	81
TAAAATGTTTTCAAAACAATT	81
AGGAAAATAA	81
TTGGGGTTTCCACCCGGCGCCCAAAT	81
TTTACAATACCACGGGCAAATGCCA	81
ATTTT	81
AAGGGATAGAGCTCCTCACATCA	81
CAAAAGCAGAGCAGAACAGAACAATG	81
TATATA	81
TTTTGCATCTAC	81
AGAAGAAAGAAAAGA	81
ATATACCAAAAC	81
AAGTAGATGCAA	81
ATGGTTTTGCGC	81
AAAATGGCACATGGTATTGACCCATGGTATTCACC	80
TCCAAGGTATTGG	80
CTAAGATAAATGGCATGGAAT	80
GAGCAAAAT	80
GTTCTTAAGTCCACTTGGAG	80
TCCTTATCAGTCGAGCCTGCTTACGCA	80
AATTCATCCATGT	80
TTTCTGCTGCTAGGG	80
TCCTCCAATGTTACCTCCACC	80
AACCT	80
TCATTATCATCA	80
GGTTTCCATGCGGCGCCCAAATTTGG	80
TCATAGTACAGAAGGTACAGCAGCAAGGAAT	80
AATTTGGGGTTTCCATCCGGCGCCCAA	79
GCGCCCAAAATTTGGGGTTTCCATGCA	79
GCATGGAAACCCCAAATTTGGGCGCC	79
AAAGCATTTT	79
CTACT	79
GTTTCCACCCGGCGCCCAAATTTGGG	79
AATTTAAAATGCTCTAAAAACAATTCAAAAT	79
AATTCCTTGCTGCGTGACCTTCTGTACTATG	79
ATATGCGCAATTTCCGT	79
GAAATGCTTTAAAAACAATTA	79
ATGACAATGATGATG	79
GCAATACCATGGG	78
CCCGGCGCCCAAAATTTGGGGTTTCCA	78
CCTAGCCTAC	78
ACTATTTCGTAAC	78
TTTTAAAAGCATTTCAAATTG	78
GCTAAGATAAATGGCATGGAA	78
CCATGGTATTGCC	78
AGAAGCACAATG	78
ATGGGATAAGCTCCTCTTTG	78
CGCCGGGTGGAAACCCCAAATTTTGGG	78
TAAACCATTTTAAATTGTTTC	78
AGGGGGCTCGACTCATAAGGAGAGGAG	78
GGATTGATGTGTTCTCCTGTGAGGCCT	78
ATGACACTTTTACAA	77
AATACCATGGACCAA	77
AAAC	77
ACTATATTGTAAC	77
AATTTTAAATGCTTTAAAAAC	77
GGAAACCCCAAATTTGGGCGCCGGGT	77
GTTATAGGACCTATTTCTCAACAGATAATTAAAAAG	77
AGAGGGAGCTTATCCCATCAAT	77
CCTTATAGTCGAGCACCCTAAAGGT	77
CTGCT	77
ATGAGGAAAAACTGAAGAAAAG	77
TTTGGGGTTTCCACCCGGCGCCCAAA	77
TAAACCATTTTAAAGTGTTTT	76
TGCTATTTATAGCAG	76
GGGAGC	76
ACCCATGGTATTG	76
CCCCATATTGTTATTTTTGTGCCCCATAGAAC	76
CTGCGCTGAATGTCAA	76
TTTACTGCCGTTCCA	76
AAATTTGGGGTTTCCATGTGGCGCCCA	76
ATAAACCCAAAGGAATA	76
GGGAGA	76
CCTTGAGGTACATATTGAGACTGAGGTTGA	76
CTTTCATGCAGAGAAAAGTTT	76
ACAAGAGAACAGCTACCTGCA	76
TGCGCTGAATGTCAAAGCCAACACTGGCTACC	76
AGCGCATCCTAACC	76
AGCCAGAAAGAA	75
TCACCCACACTGTGG	75
GGGTTTCCACCCGGCGCCCAAATTTG	75
CTCTC	75
AGAGAAAAGTTTATTTCATGT	75
TACACGCGCTTGGGCTGAAGCCAACCTGCGTG	75
TATTATT	75
AGGAGCTTATCCCTTTGAAGG	75
AATCATTTTATAACTTTTAAA	75
CCAAAATTTGGGGTTTCCACCCGGCGA	75
TTTGGGGTTTCCATGCGGCGCCCAAA	75
AATTTTCAAGGAAGAGGA	75
CGCCCAAAATTTGGGGTTTCCATCCGG	75
AGGAGG	75
GGATCACCCAAAAGTCACTT	75
TTCCACCCGGCGCCCAAATTTGGGGT	75
AGGAGGAGGTAG	75
TTTTGTCGAGCCATAGCCACAGAGCGG	75
TTGACCATGA	75
AAATA	75
AATGGGATAAGCTCCTCTTTC	74
CCTTGGGTTTATAATATTAATC	74
TTAGG	74
GGTGAATACCATGGGTCAATACCATGTGCCATTTT	74
TTTGATCCATGGTAT	74
CATCCATCTTAGCTTCCATGC	74
TTCTACAGGAACGCAG	74
GTCGAGCACCTAAAGGTCCTTATG	74
AAACCCCAAATTTGGGCGCCGGGTGG	74
GCGCCCAAAATTTGGGGTTTCCACCCA	74
TATGTGTATGTGCACAC	74
AAAACATCGAAAATTGTTCTTAAAGCAATTCA	74
ATTTAAAATGCTTTACAAACA	74
CACAAGAGAGCGAATCATCTTGTTC	74
TATTAAAAT	74
TTCATTT	74
GAGAA	74
TTTTTAGC	74
CTCTG	73
GCTGCAGGATCATCAGATA	73
GCCCAAAATTTGGGGTTTCCACCCGGT	73
ATTTCTTCTTGGAGCAGG	73
GTTAGCCAGTAGATAGTAGCTA	73
ATGGGATAACTCCCTCTTTG	73
TATTTCCTCTACCTCCTCCAT	73
CATCATAATCATTGC	73
GTTGACCATG	73
CATGATTGAC	73
AAAAGTAGATGCAAC	73
ATATATTCTTCGC	73
CCCGAACGAAATTTCGGGGTTTCCATGGGCGCACGA	73
GTGGAAACCCCAAATTTTGGGCGCCGA	72
GCTAAGATAAATGGCGTGGAA	72
CAAGTATTGTAATGCTA	72
ATACCATGGACCA	72
CTTATTAATTATCTATTCAGAAATAGGACCTATAAC	72
TAGAAAAAAAACTAT	72
AAGACAGATTTG	72
CTCTCTCT	72
AAACTCTCAAAATGCAAAATG	72
AAAAATAGCATTGCT	72
TCTCTTGTCGCAAGTAGCTGC	72
TTATT	72
ACCTA	71
ATGGGATAGTCCCCTTATGG	71
GAGGAG	71
CAAGGTCAACCCCAGAATCAATATATACCC	71
CGGGGCGCCACATAGAAACCCCAAGTTTCCCCCGGCTTGGGCGC	71
GTTGATCTCATAGCGGAAG	71
AGAAATGCTAAATAT	71
ACAAGAGAACAACTACTTGCG	71
TAAAAGTTACAAAATGATTTT	71
ATGGAAACCCCAAATTTTGGGCGCCGA	70
TTTAT	70
TGGGCATATACGGAAGATG	70
CATCTTAGCATCCATGCCATT	70
ATCACAGTGTGGGTG	70
TTCCGTATATGCGCACATC	70
AACTTTTCTCTACATAAAAGTGCGTG	70
GGTAAATACCATGGGTG	70
TTTTGAAAGCATTTAAAAATA	70
ACTATTTTCTAAC	70
GGAGGA	70
TGTTTCTTCTTCTTCCCTT	70
GGGCGCCGCATGGAAACCCCAAATTT	70
ATGTCAACTGCTCCACCGAGCACCTGCGCTGA	70
TTAGGTT	70
AAATTTGGGGTTTCCATGCGGCACCCA	70
AAAAGTGGATGC	70
ACAAGAGAACAACTACTTGAG	70
TCCTTAACAGTCGAGCACCTAAAGG	70
GCCGGATGGAAACCCCAAATTTTGGGC	70
AACTTTTCTCTACATGAAAGA	70
TTTAAAAATGTCTTTAAAACATTTAAAACTATTTTGAAACCA	70
TTCTACAGGAAGATGCAGACT	69
CACACTGTCTAAACTAAG	69
ATGTCAACTGCTCCACTCAGCACCTGCACTGA	69
AAAATTTGGGGTTTCCATGCGGCGCC	69
GGTTTCCACCCGGCGCCCAAATTTGG	69
CAGACTTCCTGTAGAAACCCCTG	69
GAGAGAGA	69
GGGGCGCGACCACTCGAGCAG	69
GCATCAACCATCTAGAT	69
AAATTGTTTTTAAACCATTTTGAAAGCATTCA	69
TTTGGTTGAGATAATTTCTCC	69
AATAGTGTTAAAA	69
AAAACAATTTTAAAAGGTTCTA	69
ATTTAAAATGCTTTAAAAACAATTAGAAACG	69
GAAACCCCAAATTTTGGGCGACAAATG	69
ATGCAGAGAAAAGTTTATTCC	69
TTTTAAATTGTTTTTAAAGCA	69
AATTAGTTAACTCAGTTA	68
AGAGCCA	68
TTTCATGTAGAGAAAAGTTTA	68
ATAAAA	68
TGTACATGTGGTGTTG	68
TTTTAAAGCATTTCTAAAGGT	68
AAAACAATTTTAAATGTTTTTAAAATGCTTCA	68
TTGCATCCACTTTTG	68
AGGATGCGTAAGCACACTCGACTAATA	68
TTTTGTCTTAAAATAT	68
AACAATTTAAAATGCTTTAAA	68
CCATGTTTGCAT	68
GTTGTTGTTGTGGTG	68
AGCATTTTAAATTGTTTCAAA	68
TAAAAA	68
AAAAATA	68
CTATTTATAGCATTT	67
ATGTATATAAACCTA	67
TTCGTTCGGGCGTGCACACATGGAAACCCCAAAT	67
AACCCCAAATTTTGGGCGCCGGATGGA	67
TTTATTA	67
CTCGACTGTTAAGGATGCGTAAGCAGG	67
ATTTGGGGTTTCCATCCGGCGCCCAAA	67
AAATAGTCTTGAG	67
GTTCTCCTGTGAGGCCTGGATTGATGT	67
CGGCACCCAAAATTTGGGGTTTCCATG	67
TTTTGAAAACATTTTAAAATG	67
ACATGCACACAACACC	67
TAGCAAGTGTGTTAGTT	67
GCCCAAAATTTGGGGTTTCCACGCGGC	67
GATGCAAAAATG	67
TGGGCGCCGGGTGGAAACCCCAAATT	67
GGCATGGAAGCTAAGATGGAT	67
CATATAACCAA	67
AACAGTCATAGAGTAGGTG	67
AAACAATTTTGAAAAGGTTTAA	67
TTTCGTACCTTCTACAGGAAG	67
GAGGGA	67
AACTTTTCTCTACATGGAATA	67
ATAGCCACGGAGCGGTCATCTCTAGCC	66
CTAGCCTACC	66
CGGGTGGAAACCCCAAATTTGGGCGC	66
AGTGTTACAAAAT	66
AATTCTATTTTTAGC	66
TATTTTTAGCACTTC	66
TATATCATAATATATATTAA	66
TTTGGTATATG	66
AGTTGACATTCAGCGCAGATACACAGTGGAGC	66
CAGATTTGAAGA	66
TGCTATTTTTAGCAC	66
AAACCTA	66
ATCTTAGCTTCCACACCATTT	66
AAAGTATTTAAAATTGTTTTTAAACCATTTTG	66
AAAAAG	66
TGTGCACACACACATAG	66
TGATACTGGGGTTGACCTTGAGGTACAAAT	65
GAGGCGCCACAGAAGGCGCAGTGCG	65
GAAACCCCAAATTTTGGGCGTCGCATG	65
TTCTTCTTGAGGTTCTTC	65
TGCTTGAAAGGAAA	65
GATGCAAAAAAT	65
AATACCATGGACCA	65
CCAAAATTTGGGGTTTCCATGCGACGA	65
TATTATTGTGCCCCATAGAATCCCCATATTGT	65
GGCGCCCAAAATTTGGGGTTTCCAACC	65
CATTTCAAATTGTTTTTAAAC	65
TTGGACGCGATGGTTTTCGGTCCATGGTA	65
GCTCGAGTGGTCGCGCCCCCT	65
CCAAAATTTGGGGTTTCCACCCGGCAC	65
CACAAGAGAGCGAATCATCCTGTTC	65
GGAAACCCCAAATTTTGGGCGTCGCAT	65
TTTATGG	65
ATGTTTTGGTAT	64
AAGCTAAGATGGATGGCATGG	64
AAGAGAGCAAAGAGCAGAGAAC	64
ATGGGATAAGCCCCCCTCTGG	64
AATATAGTAATAACATGAATTAAATAATT	64
CCTACGAGTTTAAAGGGTAAGA	64
ATTTTAAATTGTTTGGAAAGC	64
TGGGGTTTCCATGCGGCGCCCAAATT	64
AGGAG	64
ATATAT	64
TTATTT	64
TGATGTAATT	64
CCATGGTTGA	64
AAGAAGAAAGCTCAGAAGAAG	64
TCCAATACCATGGACCGAAAACCATCACG	64
AATGCTTTAAAAACAATTTTA	64
CTCCCCTA	64
ATATGGAATTTCAGATATTAATATCTATAT	64
AAATTGTTTTTAAAACATTTC	64
GGGGTTTCCACCCGGCGCCCAAATTT	64
GCCCAAAATTTGGGGTTTCCACCTGGC	64
AAATTGTTTTAAACCATTTT	64
GCGACTTAGTGTG	64
TTAAACCATTTTAAATTGTT	63
ATTTATT	63
AAAAC	63
GGTATTTGGTCCAA	63
TGAGACAGCAAGTCAATCACAAATACT	63
CCTTGGGGTTGATAC	63
AAACCAT	63
AAATGTTTTCAAAACAATTTA	63
AACTTTTATCTACATGAAAGA	63
TTTAAATTGTTTTGAAAACAT	63
CAATATATACCTCAAGGTCAACCCCAGCAT	63
ATCTTAGCTTCCATGCCATTT	63
TCTCTCTCTCTACTGCACAGAAATGAG	63
ATTTTTT	63
CATCAACCCATGGTATT	63
CACCCAACCAAGTGGGGATACATC	63
GGAGACGGAGGAC	62
ATGATGTAAT	62
AAATTCATCCATG	62
TAGCCTACCC	62
TATCAACCTCAAGGG	62
AATAGTGATACAA	62
AAAGCATTTTAAATTGTTTGG	62
AAGAAGAAAACACCTAAG	62
CCTAACCTAG	62
TTCCACGCCATTTATCTTAGA	62
ACTACAAAATG	62
TTTTATT	62
CCTCTCCCTCT	62
GTCGTTCGGGCGG	62
GCCCAAAATTTGGGGTTTCCATGTGGC	62
AAATTGTTTTTAAACCATTTT	62
GAAAATGCTCTAAGAACAATTTT	62
AATAAA	62
CATCGTCAAATGACACCCTCACTGAAGACC	62
CAATTGAACAA	62
CATCAACCCATGGAATT	61
TTTAGAACATTTTCAAAATGGT	61
ACCTGTGCCATAACGCCAA	61
AGAACTGCTAAAAAT	61
CACCACATGTACACAA	61
AACTGAAGATC	61
AGAGGGGACCTATCCCACCAAT	61
CCTTCAATTCTCAAGGACAAG	61
CTATGGGCAAAATA	61
TTTTGATCCATGGTA	61
AATACCATGGGTGGATCTTTAC	61
AAATGGAACAGCAAACCC	61
TCCTCCTTCAAAGGGATAAGC	61
AATTGTTTTGAAAGCATTTTA	61
TTTTTAT	61
GTTTCCATCCGGCGCCCAAAATTTGGG	61
TGTGCCCCATAGAACCCCCATATTGTTATTTA	61
TATTAATCCCTTGGGTT	61
CGTTCGGGCGGGTAGTTTGAGGACGCCCGTGTGAACT	61
TTAGATTCCACGCCATTTATC	61
AGGGT	61
AAATGGGCGGTAGTATTAGATAGATGGT	61
AAATTTGGGGTTTCCACGCGGCGCCCA	61
TGGAAACCCCAAATTTTGGCGCCGCA	61
ATTAGATTAAAATAGCATAG	61
CTAGCCTAAT	60
TTTAAAGCATTTAAAAATGTC	60
CACACTCTCTAAACTAAG	60
AAAGTGTGAGTGATC	60
GCCCAAAATTTGGGGTTTCCACCCAGC	60
TAAAAACAATTTAAAATACTTTAAAATGGTT	60
TTGCATCCATTT	60
TACA	60
GGAAACCCCAAATTTTGGGCGCCACAT	60
GCAGGGGATTCTACAGGAAAC	60
CACAAGAGAGCGAATCATCTTGTCC	60
ATTTTAAATTGTTTTTAAAGC	60
AAAAGCAAATCTAATTTCTA	60
GTCCGTACA	60
TTTTCCTCATT	60
GGAGAG	60
CCTTTGGTTGAGATAATTTCT	60
TAGGTGTAAATTGTGAATTGTTAATTT	60
GAAGCTAAGATAAAGGGCGTG	60
CTATTTTGTAACA	60
CCGGCGCCCAAAATTTGGGGTTTCCAT	60
GTAT	60
GTTATATACATTAGG	60
CATGCACACAACACCACATGTACAAT	60
CTGTACGGA	60
TAAAAAAA	59
GATGTATCCCCACTTGGTTGGGTG	59
AAACGCTTTAAAAACAATTTA	59
ATGGAAACCCCAAATTTTGGGCGCCAA	59
GAAGGAAAAT	59
AAACAATTTAAAATGTCTTCA	59
TGCTAAAAATAGAAG	59
CAATATATACCCCAAGGTCAACCCCAGCAT	59
GAAAGCATTTTAAATTGTTTG	59
TTTAAAATGTTTTCAAAACAA	59
TTCAAAACAATTTAAAATGCT	59
TTCAAAACAAATTAAAATAC	59
TTCCGTATATGCCACATC	59
TGAGTGCAAGATGAGTGAAAG	59
GGCGCCCAAAATTTGGGGTTTCCACGC	59
AAATAAT	59
AATACCATGGGTGGATA	59
TTGCCGATAT	59
TAGGCTAGAT	59
ACTAGCTAACATCCACTGGCTA	59
ACCAAAACATAT	59
CATGGTTTTGGATGC	59
GCTCGACCATAGGGAGAGGACCGGAGGC	59
TTCAAAACAATTTAAAATGC	59
CTAAGATGGATGGTTTAAAGAAAGATGTAGAAG	59
AATAGTCTTAAAA	59
GCATCCAATACCATGGACCGAAAACCATC	59
TTTTAAATTGCTGTCAAAGCATTTCAAAGCT	59
TTAGCTTAGACAGTGTGC	59
TTGTTCTGTTCTACTCTGCTCTTGCA	59
TGGAAACCCCAAATTTTGGGAGCCGCA	59
GTCTATTTTTAGACTAT	59
ATGAATAGAAAGGCAATTCTTCCACT	59
AAATGCTTTAAAAACAATTTAAAAAACTTTA	59
GGAAACCCCAAATTTTGGGCGCCGAGT	58
TAAACCCAAGGGAATAATAT	58
TTAACGCCTGGGGGGCAACCTCAA	58
TTTGCATCCAAT	58
AAATCTGTCTTC	58
TTTAAAATTATG	58
AATTTGAAGACA	58
ATGTCAACTGCTCCACTGACCACCTGCACTGA	58
TATTAATCCCTTAGGTT	58
CATAACAACATGATAA	58
AAAATTGTTTTTGAAACATCG	58
ATTGACCATG	58
CTCCTTCTTCTCCTT	58
CTGGAAGTTCTGGTCGCGCCC	58
GGCTGCGGAATCAGCAGAT	58
ATGTATCTCGTTATGTTTCAT	58
CGCCCAAAATTTGGGGTTTCCACGCGG	58
CTTGAAAAAAGTGGTAG	58
AAACCCCAAATTTTGGGCGCCGCGTGG	58
CAATTTAAAA	58
GAGATAACCATAAATACAGAGAT	58
AATGCTTTAAAAACAATTTGA	58
AGAAATGATAAAAAT	58
CTCGACCATAAGGGATTTAGCA	57
CTTTAAAATG	57
ACTGTGATCACCCAT	57
CCCAAATTTGGGGTTTCCATGCGGCG	57
GGTTTCCATCCGGCGCCCAAAATTTGG	57
AATACCATGGGTGGATGCCACTTAC	57
AGGGGGCTCGACCATAAGGGAGAGGAG	57
AAATTAAAACTA	57
TAGTGATACCCCTATTAATATTG	57
TCCATGAACTCATCA	57
ATACAT	57
GAGAGAGAGACCCATTTCAGCGCAGTA	57
TGAATTAAAATTG	57
AGGATGCGTAAGCACACTCGACTAACA	57
TATATACGCAGGTTCAC	57
ATAATCCCTAACCTACTCTCTAAC	57
TTCGGGCGGGTCG	57
TCTATTTTTAGACATATG	57
TGGGGTTTCCACCCGGCGCCCAAATT	57
GGGGTTTCCACGCGGCGCCCAAAATTT	57
TACACGCAGGTTCGCTTAAGCAAAAGCGCGTG	57
GATGCAAAAGTG	57
GTATTTGGTCCAAG	57
ATGCAGAGAAAAGTTCACGCACTTTT	57
TTCTACAGGATGTTCTGGAATT	57
ACACTTTAAATTGTTTTGAAG	57
GAGCCA	57
AGGCTTCTCCTTGAGAAAGGA	57
TAAAA	57
ACTTTTGCATCC	57
TAATATTAATCCCTTGGGTT	57
GCATATACGGAAGATATGC	57
TTAAAATGCT	57
GGGTTTCCATCCGGCGCCCAAAATTTG	57
CCTTAAATTAAGGAGATAAG	56
CGTGTCCTCGTGTCT	56
CATGGAAACCCCAAATTTTGGGCGTCG	56
TTCCTGTAGAAACCCCTGCGT	56
AAATTTGGGGTTTCCACCCGGCACCC	56
AGGGGCGCGACCAGAACTTCC	56
GCAGTTGACATTCAAC	56
TCTTCAACGACGGTGTCATTTGAAGATGAA	56
CATGGATGAATTA	56
TTTCCACCCGGCGCCCAAATTTGGGG	56
CACAAAAATAACAATAAGGGGATAATATGGGG	56
CGCCCAAATTTGGGGTTTCCACCCGG	56
ATTTAAAACA	56
TTTAAAAACAATTAAAAATGCT	56
ACAAGAGAACAGCTACTTGAG	56
AACAATTACAAATGCTTTAAC	56
AAACAATTTAAAATGTTTTCA	56
GCATCTCTATATTTATGGTTATC	56
AAATTACCAAAAAATCCCA	56
AATCATGGTC	56
GCATCCAAAACCATGGACCGAAAACCATC	56
TGGTTGACCA	56
ATAAACCCAAGGGATTAATACT	56
ACCATGGTCA	56
CCTCAAGGGTCAACCCCAGCATCAATATGTA	56
GGCACCCAAAATTTGGGGTTTCCATGC	56
CTCTCAAAATGCAAAATGAAA	56
AGAGGG	56
AAATGCTTTCAAAATAATTTT	56
AATACCTCGGACCA	55
AAGCAATTTAAATCATTTTG	55
GATTGATATTATAAACCCAAGG	55
AAGGA	55
CAAATACCAAGGAC	55
TGCATCTCTGTATTTATGGTTAT	55
AAAATTTGGGGTTTCCACCCGACGCCC	55
CAAACCCTAG	55
CCTACTCTAG	55
AAAAAAG	55
TAGCCTACTC	55
AAACCCCAAATTTTGGGCGTCGCATGG	55
CTACCCTAGC	55
AAAAAAATTTAAAATACTTTA	55
ATCTTAGATTCCACACCATTT	55
GAGGAGGAAGAGGAAACAATG	55
CTAGCCTAGCCTACT	55
TCTCCC	55
ACTTTTACAATGAT	55
GCCCAAATTTGGGGTTTCCATCCGGC	55
TTCCATCCGGCGCCCAAAATTTGGGGT	55
AACCCCAAATTTTGGGCGTCGCATGGA	55
TAAAATGTCTTCAAAACAATT	55
AAATACCATGGACCAAATACCA	55
TGGTCAACCA	55
CCTCTC	55
TTAAAAACAATTTAAAATGGT	55
CAAGAGAACAACTACTTGCGA	55
TGGAAACCCCAAATTTGGGCACCGCA	55
TATTTTTGTGCCCCATAGAACCCCCATATTGT	55
TTCATCCTCAAATGACACCCTCACGGAAGA	54
TTCGTTCGCGGCGTGCACACATGGAAACCCCAAAT	54
GCGCCCAAATTTGGGGTTTCCATGCG	54
AAAGCATTTCTAATCGTTTTT	54
GGTTA	54
TCTTCAAATCTA	54
GTTTTGGTATAT	54
CCTTGCTTGCTTGTTGTC	54
AGCATTTTAAATTGTTTCGAA	54
GGGCGCCGGGTGGAAACCCCAAATTT	54
AATGTGAAATGGAATCGACCG	54
ATTCTGAATCTG	54
GGTTGCTGCAGAGTTCTGGT	54
TGATGATGACCCAGAAGAAAATGA	54
CAGATTTGAAGACAGACATGG	54
AGTAGTGTTCTTCTCTTGTCGCA	54
TGATCACAGCAGGAG	54
AATACCTTGGACC	54
CGCATGGAAACCCCAAATTTGGGCGC	54
TTATAAAGTCACTTTAAAATTAGACTTATAACTTTATAA	54
TTAAAGCATTTTAAATTGATT	54
TTACATCAAA	54
ACTGTGATCACTCAT	54
AAAATAGTGTTAC	54
TTATTTTCCTTCAATTTCCA	54
TTTGGGCGCCACATGGAAACCCCAAAT	54
GGGTTTCCATGCGGCGCCCAAATTTG	54
AGAGAGAGAGACCCATATCAGCACAGT	54
AAATAAATAATATAGTAATAACATG	54
GAAAATGTTCTAAAACAATTTT	54
CTAAGATGGATGGTTTAAAGAAAGGTGTAGAAG	54
CCGGCGCCCAAATTTGGGGTTTCCAC	54
CAGTGTGTGAGAG	54
CCTCT	54
TTGGGGTTTCCATCCGGCGCCCAAAAT	54
AAATGGAAGATGA	54
TTTGGGGTTTCCATCCGGCGCCCAAAA	54
CCGCATGGAAACCCCAAATTTTGGGCA	54
ACCCGGCGCCCAAATTTGGGGTTTCC	53
ACCCCAAATTTTGGGCGCCGCGTGGAA	53
TTCTACTTGACCAT	53
ACCTCAAGGTTATCA	53
AAAAATCAT	53
GGGGCACAAAAATAAAAATATGGGGGTAATA	53
GAACTTTTCTCTGCATGAAAG	53
ACACTGCTCTAAC	53
CAAGGTATTTGGTC	53
TTTTAATGGCTGAT	53
TTTAGGT	53
ATATCAACCTCAAGG	53
GATGATGACATCATG	53
CCCTCTTTGATGGGATAACT	53
TCGTTCGGGCGAG	53
TCCCCTTCCTCTTCA	53
GCGATCT	53
AGGAGAGGGAG	53
AGAGAAGTCATCC	53
CATATACGGAAATTGTG	53
TCCAAAACCATGGACCGAAAACCATCGCG	53
GCGCCCAAAATTTGGGGTTTCCATCCG	53
AAAACATTTTAAATTATTTTG	53
AATAA	53
TCCTGTAGAAGACACAAAAAC	53
ACCCCAAATTTTGGGCGCCGGATGGAA	52
CAAAATTTGGGGTTTCCACCCGGCGC	52
ATTTCAATTCTGCAAGCATAGACTAGC	52
TTGACATTCAACGCAGATACACAGTGGAGCAG	52
TAAACCATTTTAAATTGTTTT	52
TGATCACAGTGTGGA	52
TAGGGTTTGC	52
TGGAACAAGATGATTCACTCTCTTG	52
CTCTCTCC	52
TGGGGTTTCCATCCGGCGCCCAAAATT	52
AACTTTTCTCTGCATAAAAGTGCGTG	52
TTCAAAACAACTTAAAATGC	52
TTAGGGTTTAGGTT	52
CAAAACTTGGTG	52
CCTCTA	52
GTTTCCATGCGGCGCCCAAATTTGGG	52
CGCCCAAAATTTGGGGTTTCCACCTGG	52
CAACCTCAAGGGTAT	52
ACAATTTTAAATGCTTTAAAA	52
CGCCCAAAATTTGGGGTTTCCATGCAA	52
AGGCTAGGTT	52
AATATGTCATTGTACTAATT	52
CATCATCAAATGACACCCTCACTGAAGACC	52
AGCATGCAATGGGACAACT	52
AATGCTTTAAAAACAATTCAA	52
CATCCATCTTAGCTTCCACGC	52
TGGAAACCCCAAATTTGGGCGTCGGG	52
AAATTGTTTTTAAAGCAATTAAAAACATTTA	52
AATACCTTGGATCA	52
GGCTCGACTGATAAGGATGCGTAAGCA	52
TTATATACATTAGGT	52
ACCCCAAATTTGGGCGCCGCATGGAA	52
GATCACAGCAGGGAT	52
ATTAAAGC	52
CTCAGAGGATGGTACAGGTG	52
TAGGCTAGAGTAGGC	52
TTTTTTTA	52
TTGGGCGCCGGGTGGAAACCCCAAAT	52
GGAAACCCCAAATTTGGGCGCCGCAT	52
CGATTTTTTCC	52
TTGCAGAAATGAAA	52
ATGTCAACTGCTCCACTCAGCACCTACGCTGA	51
TTATTTTCCTTCATTTTCCA	51
AAGCATTTAAAATTGTTTTT	51
ATGGAAACCCCAAATTTTGGGCGTCGC	51
TAACCTAGCC	51
ATTGTTTTTAAACCATTTTAA	51
CCCCAAATTTTGGGCGCCGGATGGAAA	51
AACCCCAAATTTTGGGCGCCACATGGA	51
GAAACCCCAAATTTTGGGCGCCAAGTG	51
TTTTTAAAGTGTTGTCAAAGC	51
TTTTATAACATTTTAAAAAGTG	51
CTCTTTCTTCTTCTT	51
ATGTTTTCAAAACAATTTAAA	51
ACA	51
GCCGCATAGAAACCCCAAATTTTGGGC	51
AATCGTTGTTAAAGCATTTCT	51
GTACAG	51
TCTCTCTCTCTACTGCGCAGAAAAGAG	51
TTTGAAAGCATTTTAAATTGT	51
TAAAAACAATTTAAAATGCTT	51
TCATGGAGAAAATCATGGACC	51
GAGAAGAAGAAGAAA	51
TGGCTCT	51
CGGCGCCCAAAATTTGGGGTTTCCACG	51
GGCGCCCAAAATTTGGGGTTTCCACCA	51
TCTGCTGAAAACAGATTATCTGG	51
TTTTGAAAGCATTTTAAATTG	51
TTCTACAGGATGTTCAGTAAT	51
CACTAAGTCGCCA	51
TATTTT	51
TGGAAACCCCAAATTTTGGGCGCCGGT	51
ACAACAAGCATGCTAAGG	51
AATTTAAAATGCTTCAAAAC	51
AGATGCGCTGGTAA	51
CAAATTTTGGGCGCCCGGCGGAAACCC	51
CTCC	51
TTTGGACCATGGTA	51
AAAATGAGGAA	50
GGGTCGTTCGGGC	50
AAAATAATAAAATAAGAGTT	50
ATATGCACAATTTCCGT	50
AATTAT	50
AGTGGAAGAATTCACGCTATATTCAT	50
CCCCAAATTTGGGCGCCGCATGGAAA	50
CATTTTAAATTATTTTGAAAG	50
CAATCCATCTTAGCTTCTACACCTTTCTTTAAA	50
CATTGTAAATTGTGATTAAG	50
TTGGTCCAAGGTAT	50
TAAACCCTAAACCC	50
ACTATTTTGGAAC	50
CCAAAATTTGGGGTTTCCATGCGACGC	50
TAAAACAAACAAACA	50
CTTTCATGAAGAGAAAAGTTC	50
ATACCAAAACAT	50
AGGCTAGGGT	50
TGTCTTCAAATC	50
ATTTAAAATTGTTTTTAAACCATTTTGAAAGC	50
CTCATTGTGCTT	50
TCCCTC	50
AAAATAA	50
AAACCCCAAATTTGGGCGCCGGATGG	50
ATACCCAGAACACAGAATATGCGAAGAAAAG	50
TGGACCAAATACCA	50
CACAAAAATAACAATAGAGGGATAATAAGGGG	50
AATTTGGGGTTTCCATGCGGCGCCAA	50
AAAACAATTTAAAATGCTTT	50
AAAATTTGGGGTTTCCATCCGGCGCCC	50
TTCAAATGCTTTATAAGGTTGGAC	50
GGCGCCGGGTGGAAACCCCAAATTTG	50
CGGCGCCCAAATTTGGGGTTTCCATC	50
TGATCACAGTATGGG	50
TAATATTAGTCCCTTGGGTT	50
TTCCGTATATGCCCACATC	50
AAATGTTTTAAAATATTTTA	50
GGACCAAATACCAT	50
AGGTATTTGGTCCG	49
AATGTTTTCAAAACAATTTAA	49
TATTATTCCCTTGGGTT	49
TACCCCCATATTGATATTGCTGTGCCCCTAT	49
ACATGCAACTTTTCAAATTCCTT	49
TGTACATGTGGTGCTA	49
ATGCTTTAAAAACAATTTTAA	49
AATTTCAAATGCTTTAAAAAC	49
GAATGGCATGGAAGCTAAGAT	49
GTTTATG	49
TGTACATGT	49
TCATTATGATCCTCATCCA	49
AATACCATGGGTAGATCTTTAC	49
GGAGATAGTACTAAGTATTGTGA	49
AAGGAGCTTATCCCTTTG	49
CTAAAAAG	49
AGCATGACAATACTTGT	49
CATTTTAAAG	49
GAAGAAGGAGGAGCTAGGA	49
TTGGGCGCCGCGTGGAAACCCCAAATT	49
AAATTAATGACT	49
GGTGGTGAAGGTGGA	49
TTTAATTCATGTTATTACTATATCAATAAT	49
AGAAGGAGAAGAAGA	49
TTCATCCCCTTCCTC	49
CCATCCATCTTAGCTTCTACACCTTTCCTTAAA	49
GCGCCCAAAATTTGGGGTTTCCAACCG	49
ACCTGTGTCATAATGCCAA	49
TGAATC	49
ATGGAAACCCCAAATTTTGGGCGCCAC	49
GAGAGAGAGA	49
GGTTTCCACGCGGCGCCCAAAATTTGG	49
ATGGGATAATCCCCTCATTGG	49
ATATCGTGGACCT	48
AAACCCCAAATTTTGGGCGCCGAGTGG	48
TTTTGGGGCTAAAAGCCCAAG	48
TGGAAACCCCAAATTTGGGCGCCGAG	48
CGCCCAAATTTGGGGTTTCCAACCGG	48
GAGCAAG	48
TGAGGCTGCCCCCCAGGCGGTAAC	48
TGACTGTTCATCTACCCTCA	48
TTAAAATGCTTCAAAACAAA	48
CAAAAAGTCATGTAAAGT	48
ATACCAAGGACCAA	48
GGAGAGGGAGA	48
AGAGCTACAACAAGTGGTATC	48
AGGTCCACGATAT	48
TGCTAAAAATAGAAC	48
GGAAAAGCC	48
CTAGCCTAACCTACT	48
ATGAGATCATGGACATAAAGGACAAC	48
CGCCGGGTGGAAACCCCAAATTTGGG	48
TATAAGGCTGCAAGAACAATAAAGAC	48
TCCATGATCTTCTCCATGAGG	48
ATTTAAAATGCTTTAAAACA	48
CCTCAAGGTCAACCCCAGTATCAATATGTA	48
TATC	48
TAATAAA	48
AATTGTTTTTAAAGCATTTTA	48
CATCTCAGTATTTATGGTTATCT	48
TTCCTTTCAAGCAT	48
ACAAGAGAACAGCTACTTGCG	48
TCATGGATGAATT	48
ACTATTTTGAAAC	47
TTAGAAATTAAATTTGATTT	47
TCTACAGGAGGA	47
ACCCCAAATTTTGGGCGCCACATGGAA	47
ATCTGCG	47
ACAAGATGATTCGCTCTCTTGTGGG	47
TTTTAAATTGTTTTGAAAGCA	47
AATTTCTGAACATCCTGTAGA	47
CATTTTAAATTGTTTTTAAAC	47
ATTGTTTTGAAAGCATTTTAA	47
ACAATATAGTAATAAACAA	47
CCTCCTGTAGA	47
GGTTGACCAT	47
AACGACCCCCCCG	47
CAAAATTTGGGGTTTCCATGCGGCGC	47
AAATTGTTTTTAAGCATTTT	47
CATCTTAAATTGTTTTTAAAG	47
TCATGGAAAAGA	47
AGGCTAGAGT	47
CTGAAGATTCCGCAGCCAT	47
GGTCAACCAT	47
TTAGGGTTTATGGT	47
AAAATGGATGCA	47
ACTGTGATCACTCCT	47
CTGTCTTCAAAT	47
CTACTCTAGC	47
ATGGAAGCTAAGATGGATGGC	47
ATGGCTAAGGAA	47
TAAATTGTTTTTAAACCATTT	47
TTGACATTCAGCACAGATACACAGTGGAGCAG	47
ACAATTTAAAATGCTTTCAAA	47
TTTTAAAGCATTTCTAATAGT	47
CATTTTAAATTGTTTTGAAAG	47
TCTTCAGTTAA	47
TGGTATTTGGACCA	47
TATTTTGTAACAC	47
TTTCCATCCGGCGCCCAAAATTTGGGG	47
TTTTAATGGCTG	47
CAAAAATGGATG	47
ATGATGACAATG	47
AAAATTTGGGGTTTCCACCCGGCACCC	47
ATTGTTTTTAAAGCATTTAAA	46
CTTTC	46
TTCTACAGGAAGATGCAGATT	46
AAAACCATCACGTCC	46
CGACGCCCAAAATTTGGGGTTTCCATG	46
ACTATTCTGTAAC	46
CACCCTGCTCAACTGCCAGCCTGAGTCCCTGGACT	46
TCCTCC	46
CCAAAATTTGGGGTTTCCACCCGACAC	46
CCTACCCTAG	46
TAAATTGTTT	46
AGCGCATCTTAACC	46
TAAACCTTAAACCC	46
GAAACCCCAAATTTTGGGCGCCGCGTG	46
ACAAATTTGAAGACAGACATG	46
GGCGCCGCATGGAAACCCCAAATTTG	46
AGTTCACTTAGATTAACTTAACA	46
TTTTG	46
AGCCATGTCTTCAAAT	46
ATGGTTTTCAGTCC	46
CACTAGCTAGCTGCGTTGCAAAGCACCCAAATA	46
CGAAGAATATATG	46
CCAAAGAGGGAACTATCCCAT	46
CTCCTTCTCCTTCTT	46
ACAATACATAGTACAATCTCCTC	46
GGAAAATTGAAGAAAATAAT	46
ATATGT	46
AGAAAAAGGATGACAA	46
TATGTA	46
AACAATCTAAAAAGCTTTAAC	46
TCAAGGTTATCAACACCTCAAGGTCAATAATAAGG	46
ATACCTTGGACCAA	46
TATCCCACCAAAGAGGAAC	46
ATTTGAAGACAGACATGACAA	46
ATTTCAATTCCGCAAGCGTAGACTAGC	46
TCCTTATCAGTCGAGCCCCCTAAAGCA	46
TCTAAATGGTTGATGCA	46
TTTTATAACTTTTTACCAAGTG	46
GACCAAATACCTTG	46
CCAAAATTTGGGGTTTCCACGCGGCGC	46
CAAAATTTGGGGTTTCCACCCGACGCC	46
AGGACCCTTTAGGGGGCTCGACTGATA	46
CTCCT	46
TCCAATACCATGGACCAAAAACCATCGCG	46
TATTCTTGATGCTACA	46
CAATTTAAAATGCTTTCAAAA	46
TTTTAAATTGTTCTGAAAGCA	45
TGCGATAT	45
GGGGTTTCCATGCGGCGCCCAAATTT	45
CAGAG	45
CGGATGGAAACCCCAAATTTTGGGCGC	45
GAAACCCCAAATTTTGGGCGCCAAATG	45
CCAAGTGGAAGCAAGAACCT	45
GAAACCCCAAATTTTGGGCGCCGAGTG	45
AAAGCATT	45
GCATCCAATACCATGGACCAAAAACCATC	45
GGCTCGACTGTTAAGGATGCGTAAGCA	45
CCTTGAGGTACGTACTGT	45
TTAACGCCTGGGGGGCAACCTCAG	45
TATACA	45
TCCTTAACAGTCGAGCCCCCTAAAGGG	45
TAATTA	45
GTTCTTGAATCCACTTGGAG	45
TTTAAAATGACTTCAAAACAA	45
AAATTTGGGCGCCGCATGGAAACCCC	45
GGGCACAATAATAACAATAGGGGGACTACATG	45
GCGCCGGGTGGAAACCCCAAATTTGG	45
TTTATCTTAGATTCCACGCCA	45
TCGTTCGGGCAGG	45
AAATAAA	45
ACGCAGGTCAGCCTTACATAAAGTGCGTAC	45
TCCTTAACAGTCGAGCCTGCTAACGCA	45
CCTAAAA	45
AAATTGTTTTGAAAACATTTT	44
AGAAGAAGAAGGAAA	44
ACTGGATCCACTCCC	44
TTGTTCGAAAACATTTTAAA	44
AAAACCATTGCGTCC	44
AGTGTGTTAGCTTAGAC	44
CAACTTGCTAAATTAAACTAACT	44
CTGTTCTACAGGAACAACAGTTATAA	44
CACACTTGCTAAACTAA	44
AATTTGGGGTTTCCATGCGACGCCCAA	44
CGGCGCCCAAAATGTGGGGTTTCCAGG	44
CACACTCGCTAAGCTAA	44
ACATATACCAA	44
TTCTCTTGTCACAAGTAGCTA	44
CCTTGGGTTTATAATATTAGTC	44
GGGGTTTCCATCCGGCGCCCAAAATTT	44
TGTTTGTTTGTTTTA	44
GGGTTTCCACGCGGCGCCCAAAATTTG	44
ATTGTTTTGAAAACATTTTAA	44
AAAATGTTTTCAAAACAATTT	44
CAACAATACCAA	44
CTTCCTGTAGAAGACACAAAA	44
AAATTTGGGGTTTCCATCCGGCGCCC	44
GATAACCATAAACACAAAGATGC	44
CCTTTATTTT	44
CTCGCCCGAACGA	44
ATGCAAACATGG	44
ATCCACCCATGGTATTC	44
TTCCTGTAGAACTGCG	44
AAATTTGGGGTTTCCATGCGGTGCCCA	44
AAAAAAAATG	44
TCAATGGGATAAGCCCCTCTT	44
CCTCCTCCTCCA	44
TGGAAACCCCAAATTTTGGGCGACACA	44
CCAAAACCATGGA	44
CGGCGCCCAAAATTTGGGGTTTCCACA	44
ACCCT	44
TTCTTCTGATTCTTCGTGAGGTCC	44
GCTGCGGAATTGCTGAACA	44
ATCAACAGGAAGATG	44
TATAATATTAATCATAGGGTT	44
AACCCCAAATTTGGGCGCCGGGTGGA	44
TTTCAAGTTCTTTC	43
GAAATGCTAAAAATA	43
CCAATACCTTGGAC	43
GATCCCGCAGCTATCTGAA	43
TAGGGTTTAGGTTT	43
GCGCCGCATGGAAACCCCAAATTTGG	43
ATGTCAACTGCTACACTGGCTACCTGCACTGA	43
TTTTCTCTACATAAAATAAAC	43
CGGCACCCAAAATTTGGGGTTTCCACC	43
CAATATATACCCCAAAGTCAACCCCAGCAT	43
AAAAAATGAAATTTGAAG	43
TTTGCATCCACT	43
TTTCATTTCATGCAA	43
AATTAAAAATCAGC	43
AGGAGCTAACCCCTTGAAGTG	43
TTTAAAGCATTTTAAATTGTT	43
AAACCATTTTAAATTGTTTTT	43
TTCCACGCGGCGCCCAAAATTTGGGGT	43
AAAATCTCAGAATGCAAAATG	43
GCATCTCTGTATATATGGTTATC	43
ACCCCAAATTTGGGCGCCGGGTGGAA	43
AATTTGGGGTTTCCACGCGGCGCCCAA	43
TTTTGGTCCAAGGTA	43
AAACAATTTGAAATGCTTCAA	43
AGTGCGGAGGCGCCACAGAAGGCGC	43
TGATACAGCAAGTCAATCACAAATACT	43
TTGAAGACAGAT	43
AAATTTGGGGTTTCCATGCGGCGCCA	43
ACCTGTGCCATAATGCCAA	43
ATCAACCATG	43
ATTTCTATTTCTC	43
AATGCTTTCAAAACAATTTAA	43
TTCTGTATATGCACAAT	43
GAGGTAGAGGAAATAATGGAG	43
ACAACAAGCAAGCAAGGG	43
TTCAGA	43
TAAAAAA	43
GGCGCCCAAAATTTGGGGTTTCCATAC	43
AAAATTTGGGGTTTCCACGCGGCGCCC	43
AATTTTAATTCAC	43
TTTTGAAAACATTTTAAATTG	43
ATAAACCTAATGCAT	42
AGTTGCTTTAAGTTCAGTCTTTG	42
AAAAACTGAAAGCAAAGCAACTC	42
AAAAAC	42
TTTAAAATGCTTTAAAAACAATTTAAAAAAC	42
AAAAGGGAGCAAGAAGACAACG	42
GGTTTAT	42
TAAAAGGGAAAACTTCAACCA	42
GTCCTCCTTCAAAGGGATAGA	42
CATCCATCTTAGCATCCATGC	42
TCCATCTTAGCGTCCATGCCA	42
AATTCTGAACAATCTACTAGT	42
[truncated: 664,745+ more rows]
